# Supplementary material for: Analyzing the gonadal transcriptome of the frog Hoplobatrachus rugulosus to identify genes involved in sex development
Source: BMC Genomics. 2021 Jul 19;22:552. doi: 10.1186/s12864-021-07879-6 (PMC8290591; doi:10.1186/s12864-021-07879-6)
Supplement: Supplementary file 1 — Additional file 1. [file 12864_2021_7879_MOESM1_ESM.zip]

Archive with 5 entries (5 files):
- Supplemental Files.doc
- Table S6.xlsx
- Table S7.xlsx
- Table S8.xlsx
- Table S9.xlsx
