# Supplementary material for: Analyzing the gonadal transcriptome of the frog Hoplobatrachus rugulosus to identify genes involved in sex development
Source: BMC Genomics. 2021 Jul 19;22:552. doi: 10.1186/s12864-021-07879-6 (PMC8290591; doi:10.1186/s12864-021-07879-6)
Supplement: Supplementary file 1 — Additional file 1. [file 12864_2021_7879_MOESM1_ESM.zip › Table S6.xlsx]

## Sheet: 3F-VS-3M
Table S6 List of differential genes between 3F and 3M.
GeneID	3F_count	3M_count	3F_rpkm	3M_rpkm	log2 Ratio(3M/3F)	Pvalue	FDR	Symbol	Description	KEGG_A_class	KEGG_B_class	Pathway	K_ID	GO Component	GO Function	GO Process
Unigene0000001	0	152	0.001	2.9391	11.5212	1.51801e-39	3.75313e-39	PCDHGB2	PREDICTED: protocadherin gamma-B2-like [Nanorana parkeri]	-	-	-	-	-	-	-
Unigene0000002	8	56	0.3895	2.254	2.53279	5.96684e-08	7.49616e-08	--	--	-	-	-	-	-	-	-
Unigene0000003	515	1291	3.7072	7.6818	1.05111	2.31435e-44	6.0979e-44	N6AMT1	PREDICTED: hemK methyltransferase family member 2 [Nanorana parkeri]	-	-	-	-	-	GO:0008168//methyltransferase activity	GO:0008213//protein alkylation
Unigene0000004	28	81	0.8954	2.1411	1.25775	4.10441e-05	4.82129e-05	--	--	-	-	-	-	-	-	-
Unigene0000008	1	98	0.0123	0.9944	6.3371	1.07301e-24	2.05898e-24	--	--	-	-	-	-	-	-	-
Unigene0000009	0	420	0.001	2.7936	11.4479	3.79685e-107	1.68963e-106	Eva1b	PREDICTED: protein eva-1 homolog B [Nanorana parkeri]	-	-	-	-	-	-	-
Unigene0000010	3219	941	10.4875	2.5342	-2.04907	0	0	FJX1	PREDICTED: four-jointed box protein 1 [Nanorana parkeri]	-	-	-	-	-	-	-
Unigene0000012	2	80	0.0221	0.7295	5.04479	1.14085e-18	1.8915e-18	--	--	-	-	-	-	-	-	-
Unigene0000013	11	64	0.8483	4.0797	2.26582	4.01249e-08	5.05824e-08	--	--	-	-	-	-	-	-	-
Unigene0000014	696	2697	3.954	12.6652	1.67949	3.53476e-173	2.17318e-172	Gphn	PREDICTED: gephyrin isoform X4 [Xenopus tropicalis]	Metabolism;Organismal Systems	Nervous system;Global and overview maps;Metabolism of cofactors and vitamins	ko01100//Metabolic pathways;ko04727//GABAergic synapse;ko00790//Folate biosynthesis	K15376	-	-	-
Unigene0000015	2	131	0.0272	1.4753	5.76126	3.42711e-31	7.42833e-31	--	--	-	-	-	-	-	-	-
Unigene0000017	18	50	0.2939	0.6749	1.19935	0.00189009	0.00212325	--	--	-	-	-	-	-	-	-
Unigene0000018	0	146	0.001	3.9375	11.9431	8.57081e-38	2.06815e-37	--	--	-	-	-	-	-	-	-
Unigene0000019	4	850	0.0515	9.0449	7.45639	2.39525e-205	1.66303e-204	--	--	-	-	-	-	-	-	-
Unigene0000020	0	52	0.001	1.5429	10.5914	1.87485e-13	2.70712e-13	--	--	-	-	-	-	-	-	-
Unigene0000021	4	59	0.1082	1.3189	3.60756	1.1039e-11	1.51406e-11	--	--	-	-	-	-	-	-	-
Unigene0000023	81	48	6.044	2.9606	-1.02961	0.000110175	0.000128004	--	--	-	-	-	-	-	-	-
Unigene0000025	21	122	0.4681	2.2481	2.26382	1.77283e-14	2.62991e-14	--	--	-	-	-	-	-	-	-
Unigene0000026	0	96	0.001	2.2921	11.1625	1.77888e-25	3.46997e-25	--	--	-	-	-	-	-	-	-
Unigene0000027	333	958	2.7694	6.5857	1.24976	1.95654e-44	5.15875e-44	--	--	-	-	-	-	-	-	-
Unigene0000029	12	2608	0.1865	33.5057	7.48909	0	0	--	--	-	-	-	-	-	-	-
Unigene0000030	19	83	0.5439	1.9641	1.85246	2.68668e-08	3.40068e-08	--	PREDICTED: WD repeat and coiled-coil-containing protein-like [Nanorana parkeri]	-	-	-	-	-	-	-
Unigene0000031	29	563	0.135	2.1672	4.0048	6.42043e-106	2.83532e-105	Lmod1	PREDICTED: leiomodin-1 [Nanorana parkeri]	-	-	-	-	-	GO:0008092//cytoskeletal protein binding	GO:0003012//muscle system process;GO:0051693//actin filament capping
Unigene0000032	262	3479	0.2937	3.2232	3.45608	0	0	FRAS1	PREDICTED: extracellular matrix protein FRAS1 [Nanorana parkeri]	-	-	-	-	-	-	-
Unigene0000033	110	709	1.3916	7.4142	2.41355	4.11613e-82	1.55114e-81	--	transposase [Nuttalliella namaqua]	Human Diseases	Infectious diseases	ko05120//Epithelial cell signaling in Helicobacter pylori infection	K08114	-	-	-
Unigene0000034	0	34	0.001	1.9358	10.9187	4.77335e-10	6.29e-10	--	--	-	-	-	-	-	-	-
Unigene0000036	16	2145	0.0834	9.2393	6.79159	0	0	nrp1	PREDICTED: neuropilin-1 [Nanorana parkeri]	Human Diseases;Organismal Systems	Infectious diseases;Development	ko05166//HTLV-I infection;ko04360//Axon guidance	K06724	GO:0005768//endosome;GO:0005882//intermediate filament;GO:0005924//cell-substrate adherens junction;GO:0031224//intrinsic component of membrane;GO:0031982//vesicle;GO:0043005//neuron projection;GO:0043235//receptor complex;GO:0044297//cell body;GO:0044421//extracellular region part	GO:0004714//transmembrane receptor protein tyrosine kinase activity;GO:0005539//glycosaminoglycan binding;GO:0019838//growth factor binding;GO:0043169//cation binding	GO:0001525//angiogenesis;GO:0001764//neuron migration;GO:0001934//positive regulation of protein phosphorylation;GO:0001936//regulation of endothelial cell proliferation;GO:0006950//response to stress;GO:0008038//neuron recognition;GO:0008045//motor neuron axon guidance;GO:0010594//regulation of endothelial cell migration;GO:0014910//regulation of smooth muscle cell migration;GO:0016192//vesicle-…
Unigene0000038	12	5410	0.0625	23.3028	8.54243	0	0	--	hypothetical protein XELAEV_18036323mg, partial [Xenopus laevis]	-	-	-	-	-	-	-
Unigene0000039	4	100	0.0557	1.1515	4.36969	4.54721e-21	8.0325e-21	--	--	-	-	-	-	-	-	-
Unigene0000040	12	95	0.2631	1.722	2.7104	1.10108e-13	1.59997e-13	--	--	-	-	-	-	-	-	-
Unigene0000041	2	255	0.0225	2.3707	6.71924	7.20832e-63	2.31765e-62	PRKCQ	PREDICTED: protein kinase C delta type-like [Xenopus laevis]	Organismal Systems;Environmental Information Processing;Cellular Processes;Human Diseases	Immune system;Transport and catabolism;Sensory system;Endocrine system;Signal transduction;Circulatory system;Endocrine and metabolic diseases;Infectious diseases	ko04064//NF-kappa B signaling pathway;ko04140//Autophagy - animal;ko04270//Vascular smooth muscle contraction;ko04931//Insulin resistance;ko04750//Inflammatory mediator regulation of TRP channels;ko05162//Measles;ko04660//T cell receptor signaling pathway;ko04659//Th17 cell differentiation;ko04658//Th1 and Th2 cell differentiation;ko04920//Adipocytokine signaling pathway	K18052	-	-	-
Unigene0000043	166	59	5.3403	1.5689	-1.76717	1.08184e-17	1.74979e-17	--	--	-	-	-	-	-	-	-
Unigene0000044	13719	5552	59.137	19.7826	-1.57983	0	0	FBXO42	PREDICTED: F-box only protein 42 [Nanorana parkeri]	-	-	-	-	-	-	-
Unigene0000045	5	1267	0.0296	6.1921	7.70869	3.31522e-304	3.1166e-303	--	--	-	-	-	-	-	-	-
Unigene0000046	37	160	1.3461	4.8118	1.83779	1.40161e-14	2.08192e-14	--	--	-	-	-	-	-	-	-
Unigene0000047	87	12	3.0683	0.3498	-3.13284	1.1872e-18	1.96755e-18	--	--	-	-	-	-	-	-	-
Unigene0000048	34	176	0.3343	1.4306	2.09741	1.18423e-18	1.96295e-18	camkv	PREDICTED: caM kinase-like vesicle-associated protein [Nanorana parkeri]	-	-	-	-	GO:0012506//vesicle membrane	GO:0005515//protein binding;GO:0016740//transferase activity;GO:0032550//purine ribonucleoside binding	GO:0006464//cellular protein modification process
Unigene0000049	23	603	0.2465	5.3415	4.43759	3.84686e-121	1.85269e-120	--	PREDICTED: tectonin beta-propeller repeat-containing protein 2 [Nanorana parkeri]	-	-	-	-	-	-	-
Unigene0000051	2	211	0.0537	4.6851	6.44701	4.07709e-51	1.16347e-50	--	--	-	-	-	-	-	-	-
Unigene0000052	876	2379	1.856	4.1665	1.16664	1.39464e-93	5.68655e-93	RHOBTB1	PREDICTED: rho-related BTB domain-containing protein 1 [Nanorana parkeri]	Genetic Information Processing	Folding, sorting and degradation	ko04120//Ubiquitin mediated proteolysis	K07868	GO:0044464//cell part	GO:0032550//purine ribonucleoside binding	GO:0035556//intracellular signal transduction
Unigene0000053	0	1686	0.001	17.4937	14.0945	0	0	--	--	-	-	-	-	-	-	-
Unigene0000055	0	246	0.001	5.3904	12.3962	2.11972e-63	6.8468e-63	--	PREDICTED: vomeronasal 2 receptor 554 isoform X1 [Monodelphis domestica]	-	-	-	-	GO:0031224//intrinsic component of membrane	GO:0004888//transmembrane signaling receptor activity	GO:0007166//cell surface receptor signaling pathway
Unigene0000056	4512	2592	12.3844	5.8808	-1.07444	3.88921e-161	2.27658e-160	ARHGEF28	PREDICTED: rho guanine nucleotide exchange factor 28-like [Nanorana parkeri]	-	-	-	-	-	-	-
Unigene0000057	3658	787	21.8521	3.8862	-2.49134	0	0	Trabd	TraB domain containing L homeolog [Xenopus laevis]	-	-	-	-	-	-	-
Unigene0000058	8	133	0.1735	2.3848	3.78086	3.0841e-25	5.99551e-25	--	--	-	-	-	-	-	-	-
Unigene0000059	7	182	0.2406	5.17	4.42546	3.72372e-38	9.03553e-38	--	--	-	-	-	-	-	-	-
Unigene0000060	76	25	5.5176	1.5003	-1.87879	2.80751e-09	3.63462e-09	--	--	-	-	-	-	-	-	-
Unigene0000062	70	327	0.4482	1.7308	1.94922	3.4731e-30	7.40936e-30	--	transposase domain containing protein [Lasius niger]	-	-	-	-	-	-	-
Unigene0000063	10	44	0.2625	0.9547	1.86273	8.34268e-05	9.72172e-05	--	--	-	-	-	-	-	-	-
Unigene0000064	111418	6052	832.525	37.38	-4.47715	0	0	ZP3	PREDICTED: zona pellucida sperm-binding protein 3-like [Nanorana parkeri]	-	-	-	-	-	-	-
Unigene0000065	2	266	0.0281	3.0923	6.78197	1.05011e-64	3.43985e-64	--	--	-	-	-	-	-	-	-
Unigene0000066	16	57	0.5901	1.7377	1.55815	4.00474e-05	4.705e-05	--	--	-	-	-	-	-	-	-
Unigene0000067	65	249	0.6338	2.0069	1.66287	3.31969e-19	5.58233e-19	ST6GALNAC5	PREDICTED: alpha-N-acetylgalactosaminide alpha-2,6-sialyltransferase 5-like [Xenopus laevis]	Metabolism	Glycan biosynthesis and metabolism;Global and overview maps	ko01100//Metabolic pathways;ko00604//Glycosphingolipid biosynthesis - ganglio series	K03375	GO:0031224//intrinsic component of membrane;GO:0043231//intracellular membrane-bounded organelle	GO:0016757//transferase activity, transferring glycosyl groups	GO:0006464//cellular protein modification process;GO:0006687//glycosphingolipid metabolic process;GO:0009311//oligosaccharide metabolic process
Unigene0000068	2	75	0.0504	1.5612	4.95309	1.53451e-17	2.46628e-17	--	--	-	-	-	-	-	-	-
Unigene0000069	0	105	0.001	1.8602	10.8612	3.97823e-28	8.16265e-28	--	--	-	-	-	-	-	-	-
Unigene0000070	58	1573	0.2607	5.844	4.48649	4.25999e-305	4.01321e-304	--	--	-	-	-	-	-	-	-
Unigene0000071	0	77	0.001	1.7358	10.7614	1.77361e-20	3.07477e-20	--	--	-	-	-	-	-	-	-
Unigene0000072	52	3	3.6125	0.1723	-4.39	1.27591e-14	1.90011e-14	--	--	-	-	-	-	-	-	-
Unigene0000073	2596	1032	12.2916	4.0391	-1.60557	2.43006e-209	1.71483e-208	PEX5	PREDICTED: peroxisomal biogenesis factor 5 isoform X1 [Xenopus tropicalis]	Cellular Processes	Transport and catabolism	ko04146//Peroxisome	K13342	-	-	-
Unigene0000076	49	225	0.6983	2.6504	1.92429	3.9992e-21	7.06955e-21	--	--	-	-	-	-	-	-	-
Unigene0000077	8	55	0.5969	3.3923	2.5067	1.00305e-07	1.25356e-07	--	--	-	-	-	-	-	-	-
Unigene0000078	20	52	0.4906	1.0545	1.10394	0.00413006	0.00459457	--	--	-	-	-	-	-	-	-
Unigene0000079	1290	289	8.2374	1.5255	-2.43291	9.40772e-182	5.97842e-181	ywrD	PREDICTED: LOW QUALITY PROTEIN: gamma-glutamyltranspeptidase 2-like [Struthio camelus australis]	Metabolism	Global and overview maps;Metabolism of other amino acids	ko01100//Metabolic pathways;ko00480//Glutathione metabolism;ko00430//Taurine and hypotaurine metabolism	K00681	-	-	GO:0006790//sulfur compound metabolic process
Unigene0000080	3454	11680	26.6487	74.4894	1.48297	0	0	DYNLRB1	PREDICTED: dynein light chain roadblock-type 1 isoform X1 [Nanorana parkeri]	-	-	-	-	GO:0005875//microtubule associated complex	GO:0045502//dynein binding	-
Unigene0000081	500	1465	12.572	30.4488	1.27617	2.07932e-67	6.97732e-67	--	--	-	-	-	-	-	-	-
Unigene0000082	0	55	0.001	0.9835	9.94178	2.50206e-14	3.69085e-14	--	transcription factor with AP2 domain(s), putative [Plasmodium reichenowi]	-	-	-	-	-	-	-
Unigene0000083	6	96	0.0917	1.2134	3.72599	2.35029e-18	3.86165e-18	--	--	-	-	-	-	-	-	-
Unigene0000085	0	157	0.001	1.5517	10.5996	1.03046e-40	2.59086e-40	--	--	-	-	-	-	-	-	-
Unigene0000086	18084	4789	59.001	12.9154	-2.19165	0	0	igsf3	immunoglobulin superfamily member 3 precursor [Xenopus laevis]	-	-	-	-	GO:0031224//intrinsic component of membrane	-	-
Unigene0000087	9	46	0.1791	0.7566	2.07877	1.43708e-05	1.70594e-05	--	--	-	-	-	-	-	-	-
Unigene0000088	16	4020	0.0599	12.432	7.69729	0	0	Eml3	PREDICTED: echinoderm microtubule-associated protein-like 3 [Nanorana parkeri]	-	-	-	-	-	-	-
Unigene0000089	2	352	0.0568	8.2563	7.18346	3.22026e-86	1.25105e-85	--	--	-	-	-	-	-	-	-
Unigene0000090	69	41	1.6235	0.7974	-1.02573	0.000282449	0.000324285	--	--	-	-	-	-	-	-	-
Unigene0000091	75	437	0.7144	3.4409	2.26798	4.08239e-48	1.12442e-47	--	--	-	-	-	-	-	-	-
Unigene0000092	0	357	0.001	3.9867	11.961	1.05436e-91	4.24099e-91	--	--	-	-	-	-	-	-	-
Unigene0000093	10	18250	0.0938	141.524	10.5592	0	0	tekt4	PREDICTED: tektin-4 [Nanorana parkeri]	-	-	-	-	GO:0015630//microtubule cytoskeleton;GO:0042995//cell projection	-	-
Unigene0000096	49	126	0.5189	1.1029	1.08777	3.91262e-06	4.70213e-06	--	--	-	-	-	-	-	-	-
Unigene0000097	330	149	2.4443	0.9123	-1.42184	1.07183e-24	2.05704e-24	LYPD6B	PREDICTED: ly6/PLAUR domain-containing protein 6B [Nanorana parkeri]	-	-	-	-	-	-	-
Unigene0000098	78	2511	0.4114	10.9467	4.73381	0	0	TMCO4	PREDICTED: transmembrane and coiled-coil domain-containing protein 4 [Nanorana parkeri]	-	-	-	-	-	-	-
Unigene0000099	2	82	0.0341	1.1573	5.08485	3.10205e-19	5.21955e-19	--	--	-	-	-	-	-	-	-
Unigene0000100	10	71	0.3185	1.8694	2.55321	3.74543e-10	4.95061e-10	--	--	-	-	-	-	-	-	-
Unigene0000101	12	242	0.204	3.4009	4.05928	4.69681e-47	1.27648e-46	--	--	-	-	-	-	-	-	-
Unigene0000102	1	85	0.0263	1.8473	6.13421	3.17924e-21	5.63142e-21	--	--	-	-	-	-	-	-	-
Unigene0000103	4	801	0.0308	5.0962	7.37035	5.51623e-194	3.68116e-193	--	--	-	-	-	-	-	-	-
Unigene0000104	5285	1078	26.7105	4.5035	-2.56829	0	0	Neil2	PREDICTED: endonuclease 8-like 2 [Nanorana parkeri]	Genetic Information Processing	Replication and repair	ko03410//Base excision repair	K10568	GO:0044424//intracellular part	GO:0005488//binding	-
Unigene0000105	9143	4815	36.7849	16.0131	-1.19986	2.43119979586525e-311	2.33331538915927e-310	Gpatch3	PREDICTED: G patch domain-containing protein 3 [Nanorana parkeri]	-	-	-	-	-	-	-
Unigene0000109	0	203	0.001	3.2941	11.6857	2.76538e-53	8.08211e-53	--	--	-	-	-	-	-	-	-
Unigene0000110	567	17331	1.4905	37.6602	4.65917	0	0	FKBP9	FK506 binding protein 9 L homeolog [Xenopus laevis]	-	-	-	-	-	-	GO:0044267//cellular protein metabolic process
Unigene0000111	0	352	0.001	14.7008	13.8436	1.50898e-90	6.01889e-90	--	--	-	-	-	-	-	-	-
Unigene0000112	478	1815	21.9489	68.8905	1.65016	2.08694e-119	9.95815e-119	--	PREDICTED: uncharacterized protein LOC108803307 [Nanorana parkeri]	-	-	-	-	-	-	-
Unigene0000113	868	2425	3.8785	8.9569	1.2075	8.81652e-101	3.7724e-100	Paqr4	PREDICTED: progestin and adipoQ receptor family member 4 isoform X2 [Xenopus tropicalis]	-	-	-	-	-	-	-
Unigene0000114	1438	633	23.2231	8.4501	-1.45852	4.69736e-99	1.9898e-98	Alg3	PREDICTED: dol-P-Man:Man(5)GlcNAc(2)-PP-Dol alpha-1,3-mannosyltransferase isoform X1 [Nanorana parkeri]	Metabolism	Glycan biosynthesis and metabolism;Global and overview maps	ko01100//Metabolic pathways;ko00510//N-Glycan biosynthesis	K03845	GO:0031090//organelle membrane;GO:0031224//intrinsic component of membrane;GO:0043231//intracellular membrane-bounded organelle	GO:0016757//transferase activity, transferring glycosyl groups	GO:0070085//glycosylation
Unigene0000115	5141	2218	14.9188	5.3204	-1.48752	3.80171259186375e-313	3.66439744802096e-312	ALG3	PREDICTED: dol-P-Man:Man(5)GlcNAc(2)-PP-Dol alpha-1,3-mannosyltransferase isoform X2 [Nanorana parkeri]	Metabolism	Glycan biosynthesis and metabolism;Global and overview maps	ko01100//Metabolic pathways;ko00510//N-Glycan biosynthesis	K03845	GO:0031090//organelle membrane;GO:0031224//intrinsic component of membrane;GO:0043231//intracellular membrane-bounded organelle	GO:0016757//transferase activity, transferring glycosyl groups	GO:0070085//glycosylation
Unigene0000116	0	44	0.001	0.7613	9.57232	2.03311e-11	2.76911e-11	--	--	-	-	-	-	-	-	-
Unigene0000118	2	51	0.0408	0.859	4.39602	3.88802e-11	5.25834e-11	--	--	-	-	-	-	-	-	-
Unigene0000119	14	131	0.7945	6.1453	2.95136	1.19457e-20	2.0824e-20	--	--	-	-	-	-	-	-	-
Unigene0000120	25	219	1.956	14.1634	2.85619	7.49719e-32	1.64506e-31	--	--	-	-	-	-	-	-	-
Unigene0000121	0	26	0.001	0.5464	9.09381	1.20864e-07	1.5072e-07	--	--	-	-	-	-	-	-	-
Unigene0000123	260	826	0.6557	1.7219	1.39289	1.60037e-45	4.27772e-45	--	--	-	-	-	-	-	-	-
Unigene0000125	87	11	2.4687	0.258	-3.25831	1.1872e-18	1.96755e-18	--	--	-	-	-	-	-	-	-
Unigene0000126	92	13273	0.1247	14.8735	6.89814	0	0	HMCN1	PREDICTED: hemicentin-1 [Nanorana parkeri]	-	-	-	-	-	-	-
Unigene0000127	7	25	0.3143	0.9278	1.56167	0.0107331	0.011787	--	--	-	-	-	-	-	-	-
Unigene0000128	44	111	0.9946	2.0741	1.0603	3.19284e-05	3.76003e-05	--	--	-	-	-	-	-	-	-
Unigene0000129	2	94	0.0588	2.2853	5.28042	2.67822e-21	4.75029e-21	--	--	-	-	-	-	-	-	-
Unigene0000130	20	136	0.3451	1.9399	2.4909	8.64839e-18	1.40019e-17	--	PREDICTED: tyrosine-protein phosphatase non-receptor type substrate 1-like, partial [Xenopus tropicalis]	-	-	-	-	-	-	-
Unigene0000134	14	691	0.2709	11.0515	5.35034	2.94345e-152	1.65816e-151	--	--	-	-	-	-	-	-	-
Unigene0000135	2	52	0.0481	1.034	4.42606	2.06736e-11	2.81389e-11	--	--	-	-	-	-	-	-	-
Unigene0000136	472	4355	3.3646	25.6612	2.93108	0	0	--	PREDICTED: uncharacterized WD repeat-containing protein K04G11.4-like [Xenopus laevis]	-	-	-	-	-	-	-
Unigene0000137	4	176	0.0578	2.1029	5.18517	9.59276e-40	2.38118e-39	--	PREDICTED: micronuclear linker histone polyprotein-like [Xenopus tropicalis]	-	-	-	-	-	-	-
Unigene0000139	0	132	0.001	3.5671	11.8005	5.31255e-34	1.20889e-33	--	--	-	-	-	-	-	-	-
Unigene0000140	3088	1704	17.9936	8.2074	-1.13249	1.59048e-132	8.12254e-132	--	--	-	-	-	-	-	-	-
Unigene0000141	8	154	0.1999	3.1809	3.99208	2.92417e-30	6.24779e-30	--	--	-	-	-	-	-	-	-
Unigene0000142	2	398	0.0262	4.3179	7.36462	3.38207e-98	1.4238e-97	acy3	PREDICTED: N-acyl-aromatic-L-amino acid amidohydrolase (carboxylate-forming)-like [Nanorana parkeri]	-	-	-	-	GO:0005886//plasma membrane;GO:0031988//membrane-bounded vesicle;GO:0044424//intracellular part	GO:0005515//protein binding;GO:0016810//hydrolase activity, acting on carbon-nitrogen (but not peptide) bonds;GO:0043169//cation binding	-
Unigene0000143	14	453	0.0863	2.3088	4.74164	3.93786e-95	1.62328e-94	--	--	-	-	-	-	-	-	-
Unigene0000144	54	700	0.8234	8.8229	3.42159	3.62332e-115	1.68618e-114	--	--	-	-	-	-	-	-	-
Unigene0000145	7203	3486	49.4012	19.7628	-1.32176	3.75292264581011e-320	3.69121384664454e-319	ATXN7L3	PREDICTED: ataxin-7-like protein 3 isoform X1 [Nanorana parkeri]	-	-	-	-	GO:0043231//intracellular membrane-bounded organelle;GO:0043234//protein complex	GO:0003713//transcription coactivator activity;GO:0046914//transition metal ion binding	GO:0006355//regulation of transcription, DNA-templated;GO:0016570//histone modification
Unigene0000146	105	360	1.3048	3.6979	1.50288	1.36917e-23	2.56359e-23	NUDT24	PREDICTED: nudix hydrolase 20, chloroplastic [Xenopus laevis]	-	-	-	-	-	GO:0003824//catalytic activity	-
Unigene0000147	0	202	0.001	1.7087	10.7387	5.42319e-53	1.5801e-52	--	--	-	-	-	-	-	-	-
Unigene0000148	14	75	0.1898	0.8404	2.1466	1.44276e-08	1.83773e-08	--	--	-	-	-	-	-	-	-
Unigene0000149	0	1255	0.001	15.8633	13.9534	2.8310327020354e-310	2.71281072007602e-309	--	--	-	-	-	-	-	-	-
Unigene0000150	1155	3612	3.7179	9.6108	1.37017	2.08723e-173	1.2842e-172	Pol	PREDICTED: zinc finger CCHC domain-containing protein 3, partial [Xenopus tropicalis]	-	-	-	-	-	-	-
Unigene0000152	3	64	0.0534	0.9411	4.13944	7.95194e-14	1.1606e-13	--	--	-	-	-	-	-	-	-
Unigene0000153	16	164	0.463	3.9226	3.08273	3.94647e-26	7.81042e-26	--	--	-	-	-	-	-	-	-
Unigene0000154	1752	189	9.6638	0.8617	-3.48733	0	0	trim13	PREDICTED: E3 ubiquitin-protein ligase TRIM13 [Nanorana parkeri]	-	-	-	-	GO:0043231//intracellular membrane-bounded organelle;GO:0044425//membrane part	GO:0046872//metal ion binding	-
Unigene0000156	1775	4982	10.7308	24.8962	1.21417	1.53626e-181	9.75635e-181	--	--	-	-	-	-	-	-	-
Unigene0000157	9175	3224	23.2619	6.7567	-1.78358	0	0	n4bp3-b	LZTS2 [Rattus norvegicus]	-	-	-	-	GO:0005815//microtubule organizing center	GO:0005515//protein binding	GO:0000280//nuclear division;GO:0001667//ameboidal-type cell migration;GO:0002009//morphogenesis of an epithelium;GO:0003002//regionalization;GO:0006913//nucleocytoplasmic transport;GO:0007017//microtubule-based process;GO:0022402//cell cycle process;GO:0030178//negative regulation of Wnt signaling pathway;GO:0030510//regulation of BMP signaling pathway
Unigene0000158	14	52	0.5669	1.7406	1.61842	7.93202e-05	9.24975e-05	--	PREDICTED: cystinosin [Latimeria chalumnae]	-	-	-	-	-	-	-
Unigene0000159	10706	184	62.7233	0.8911	-6.13727	0	0	Arhgef19	PREDICTED: rho guanine nucleotide exchange factor 19-like isoform X3 [Xenopus laevis]	-	-	-	-	-	-	GO:0035023//regulation of Rho protein signal transduction
Unigene0000160	4	70	0.0728	1.0526	3.85388	2.42017e-14	3.57854e-14	--	--	-	-	-	-	-	-	-
Unigene0000165	0	221	0.001	14.4329	13.8171	1.02045e-56	3.09106e-56	--	--	-	-	-	-	-	-	-
Unigene0000167	30	1239	0.2844	9.7098	5.09345	1.52321e-261	1.27529e-260	--	--	-	-	-	-	-	-	-
Unigene0000168	14	89	0.7945	4.175	2.39366	2.42032e-11	3.28947e-11	--	--	-	-	-	-	-	-	-
Unigene0000170	25	78	0.4532	1.1689	1.36693	1.32015e-05	1.56809e-05	--	--	-	-	-	-	-	-	-
Unigene0000171	10	186	0.1133	1.7426	3.94302	9.2022e-36	2.15838e-35	--	LReO_3 [Oryzias latipes]	-	-	-	-	-	-	-
Unigene0000172	43	931	0.2621	4.6911	4.16174	6.27891e-177	3.92015e-176	Dpf1	PREDICTED: zinc finger protein neuro-d4 [Nanorana parkeri]	Organismal Systems;Human Diseases	Cancers;Environmental adaptation	ko04714//Thermogenesis;ko05225//Hepatocellular carcinoma	K22198	-	GO:0046914//transition metal ion binding	-
Unigene0000175	32	301	0.2334	1.8145	2.9587	1.19991e-44	3.17313e-44	--	--	-	-	-	-	-	-	-
Unigene0000177	88	691	0.4176	2.7108	2.69853	2.35475e-90	9.37873e-90	--	--	-	-	-	-	-	-	-
Unigene0000178	2	24	0.0326	0.3233	3.30993	0.000157883	0.000182505	Ascl3	PREDICTED: achaete-scute homolog 3 [Nanorana parkeri]	-	-	-	-	-	-	-
Unigene0000183	8	623	0.0649	4.1793	6.0089	2.99403e-144	1.62087e-143	--	--	-	-	-	-	-	-	-
Unigene0000184	9	91	0.6447	5.3883	3.06313	5.15243e-15	7.75532e-15	--	--	-	-	-	-	-	-	-
Unigene0000185	46	1168	0.2683	5.6319	4.3917	7.61571e-227	5.7018e-226	--	--	-	-	-	-	-	-	-
Unigene0000186	4	75	0.0954	1.4781	3.95361	6.98043e-15	1.04594e-14	--	--	-	-	-	-	-	-	-
Unigene0000187	2	249	0.03	3.0888	6.68594	1.9635e-61	6.2336e-61	--	--	-	-	-	-	-	-	-
Unigene0000188	72	490	0.6366	3.581	2.4919	1.75613e-59	5.47407e-59	--	--	-	-	-	-	-	-	-
Unigene0000189	52	31	4.1083	2.0245	-1.02098	0.00304544	0.00340113	--	--	-	-	-	-	-	-	-
Unigene0000190	541	1438	6.7698	14.8742	1.13563	3.48194e-55	1.03851e-54	uck1-a	PREDICTED: uridine-cytidine kinase 1 isoform X1 [Nanorana parkeri]	Metabolism	Xenobiotics biodegradation and metabolism;Global and overview maps;Nucleotide metabolism	ko01100//Metabolic pathways;ko00240//Pyrimidine metabolism;ko00983//Drug metabolism - other enzymes	K00876	-	GO:0019205//nucleobase-containing compound kinase activity;GO:0032550//purine ribonucleoside binding	GO:0006222//UMP biosynthetic process;GO:0006241//CTP biosynthetic process
Unigene0000192	13	292	0.1089	2.0219	4.21464	1.4118e-57	4.3132e-57	--	--	-	-	-	-	-	-	-
Unigene0000194	4	49	0.0926	0.9379	3.34035	2.42574e-09	3.14419e-09	--	--	-	-	-	-	-	-	-
Unigene0000197	0	84	0.001	2.4759	11.2737	3.06239e-22	5.56035e-22	--	--	-	-	-	-	-	-	-
Unigene0000198	690	241	4.7363	1.3674	-1.79233	3.57954e-68	1.20774e-67	--	--	-	-	-	-	-	-	-
Unigene0000199	4	155	0.083	2.6577	5.00092	3.60481e-34	8.23418e-34	NXPE3	PREDICTED: NXPE family member 3-like [Nanorana parkeri]	-	-	-	-	-	-	-
Unigene0000201	1547	6340	4.4295	15.0054	1.76027	0	0	MAP4K5	PREDICTED: mitogen-activated protein kinase kinase kinase kinase 5 [Nanorana parkeri]	-	-	-	-	-	GO:0004672//protein kinase activity;GO:0032550//purine ribonucleoside binding	GO:0006464//cellular protein modification process;GO:0006796//phosphate-containing compound metabolic process
Unigene0000202	9	79	0.4491	3.2585	2.8591	2.47242e-12	3.46228e-12	--	--	-	-	-	-	-	-	-
Unigene0000204	20	697	0.0992	2.859	4.84903	3.16378e-146	1.72973e-145	--	--	-	-	-	-	-	-	-
Unigene0000205	50	214	0.814	2.8798	1.82287	7.2519e-19	1.20834e-18	--	--	-	-	-	-	-	-	-
Unigene0000206	335	1431	1.4797	5.2246	1.82002	2.06648e-110	9.37693e-110	rpusd1	PREDICTED: RNA pseudouridylate synthase domain-containing protein 1 [Nanorana parkeri]	-	-	-	-	-	GO:0003676//nucleic acid binding;GO:0016866//intramolecular transferase activity	GO:0016070//RNA metabolic process
Unigene0000207	0	91	0.001	2.6882	11.3924	2.67526e-24	5.07835e-24	--	--	-	-	-	-	-	-	-
Unigene0000208	0	300	0.001	1.9865	10.956	6.25057e-78	2.28604e-77	SLC25A15	PREDICTED: mitochondrial ornithine transporter 1-like [Nanorana parkeri]	-	-	-	-	GO:0031224//intrinsic component of membrane	-	-
Unigene0000209	12	395	0.0787	2.1418	4.76632	1.89536e-83	7.20664e-83	--	--	-	-	-	-	-	-	-
Unigene0000211	0	762	0.001	4.1932	12.0338	6.81785e-193	4.53008e-192	Ripk2	PREDICTED: receptor-interacting serine/threonine-protein kinase 2 [Nanorana parkeri]	Human Diseases;Organismal Systems	Nervous system;Infectious diseases;Immune system	ko04621//NOD-like receptor signaling pathway;ko05152//Tuberculosis;ko04722//Neurotrophin signaling pathway;ko05131//Shigellosis	K08846	GO:0043226//organelle;GO:0044424//intracellular part	GO:0016772//transferase activity, transferring phosphorus-containing groups;GO:0019904//protein domain specific binding	GO:0001819//positive regulation of cytokine production;GO:0001934//positive regulation of protein phosphorylation;GO:0002224//toll-like receptor signaling pathway;GO:0002827//positive regulation of T-helper 1 type immune response;GO:0007166//cell surface receptor signaling pathway;GO:0007249//I-kappaB kinase/NF-kappaB signaling;GO:0010243//response to organonitrogen compound;GO:0032496//response …
Unigene0000212	58	165	0.8988	2.1137	1.2337	6.58688e-09	8.45302e-09	--	PREDICTED: gastrula zinc finger protein XlCGF66.1-like [Nanorana parkeri]	-	-	-	-	-	-	-
Unigene0000215	0	27	0.001	1.0219	9.99704	6.05043e-08	7.5971e-08	MRC1	PREDICTED: macrophage mannose receptor 1-like [Xenopus laevis]	Cellular Processes;Human Diseases	Infectious diseases;Transport and catabolism	ko04145//Phagosome;ko05152//Tuberculosis	K06560	-	-	GO:0009987//cellular process;GO:0050896//response to stimulus
Unigene0000216	31	753	0.4055	8.1428	4.32775	1.34422e-147	7.40359e-147	--	--	-	-	-	-	-	-	-
Unigene0000217	16	821	0.0806	3.4192	5.40674	1.96703e-181	1.24856e-180	Umod	PREDICTED: mucin-like protein [Xenopus tropicalis]	-	-	-	-	-	-	-
Unigene0000218	119	31	2.4186	0.5208	-2.21537	2.80945e-17	4.49755e-17	--	--	-	-	-	-	-	-	-
Unigene0000219	10	100	0.407	3.3643	3.04721	5.31919e-16	8.21136e-16	--	--	-	-	-	-	-	-	-
Unigene0000220	41	456	0.3436	3.1592	3.20076	7.04954e-72	2.46048e-71	--	PREDICTED: SE-cephalotoxin-like [Fundulus heteroclitus]	-	-	-	-	-	-	-
Unigene0000221	118	1145	1.5822	12.6909	3.00379	1.78685e-163	1.05474e-162	Fuk	PREDICTED: fucokinase L homeolog isoform X1 [Xenopus laevis]	Metabolism	Global and overview maps;Carbohydrate metabolism	ko01100//Metabolic pathways;ko00520//Amino sugar and nucleotide sugar metabolism;ko00051//Fructose and mannose metabolism	K05305	-	GO:0016772//transferase activity, transferring phosphorus-containing groups;GO:0032550//purine ribonucleoside binding	GO:0006796//phosphate-containing compound metabolic process
Unigene0000222	4	99	0.0477	0.9763	4.35526	8.51292e-21	1.49091e-20	--	--	-	-	-	-	-	-	-
Unigene0000224	1	218	0.0156	2.8116	7.4937	1.95393e-54	5.78038e-54	RARB	retinoic acid receptor beta-1 [Coturnix coturnix]	Human Diseases	Cancers	ko05200//Pathways in cancer;ko05226//Gastric cancer;ko05222//Small cell lung cancer;ko05223//Non-small cell lung cancer	K08528	GO:0043231//intracellular membrane-bounded organelle	GO:0000976//transcription regulatory region sequence-specific DNA binding;GO:0004879//RNA polymerase II transcription factor activity, ligand-activated sequence-specific DNA binding;GO:0038023//signaling receptor activity;GO:0046914//transition metal ion binding	GO:0001101//response to acid chemical;GO:0002066//columnar/cuboidal epithelial cell development;GO:0006357//regulation of transcription from RNA polymerase II promoter;GO:0009755//hormone-mediated signaling pathway;GO:0021544//subpallium development;GO:0030326//embryonic limb morphogenesis;GO:0030522//intracellular receptor signaling pathway;GO:0032330//regulation of chondrocyte differentiation;G…
Unigene0000225	21	315	0.2165	2.685	3.63248	4.29759e-56	1.29301e-55	--	--	-	-	-	-	-	-	-
Unigene0000226	0	165	0.001	2.4236	11.2429	4.73915e-43	1.22691e-42	--	--	-	-	-	-	-	-	-
Unigene0000227	209	73	14.9712	4.3225	-1.79225	3.05686e-22	5.55853e-22	--	--	-	-	-	-	-	-	-
Unigene0000228	0	47	0.001	1.0099	9.98	2.73541e-12	3.82382e-12	--	--	-	-	-	-	-	-	-
Unigene0000229	85	502	3.2853	16.0383	2.28742	2.26052e-55	6.76188e-55	--	--	-	-	-	-	-	-	-
Unigene0000230	2	417	0.0151	2.6058	7.43103	2.47937e-103	1.07624e-102	LRRK2	PREDICTED: leucine-rich repeat serine/threonine-protein kinase 2 [Nanorana parkeri]	Human Diseases	Neurodegenerative diseases	ko05012//Parkinson disease	K08844	GO:0000323//lytic vacuole;GO:0016023//cytoplasmic, membrane-bounded vesicle;GO:0019866//organelle inner membrane;GO:0031984//organelle subcompartment;GO:0032838//cell projection cytoplasm;GO:0032991//macromolecular complex;GO:0043005//neuron projection;GO:0044297//cell body;GO:0044421//extracellular region part;GO:0044455//mitochondrial membrane part;GO:0098589//membrane region	GO:0004674//protein serine/threonine kinase activity;GO:0004712//protein serine/threonine/tyrosine kinase activity;GO:0004857//enzyme inhibitor activity;GO:0008047//enzyme activator activity;GO:0008092//cytoskeletal protein binding;GO:0017016//Ras GTPase binding;GO:0017111//nucleoside-triphosphatase activity;GO:0019905//syntaxin binding;GO:0032550//purine ribonucleoside binding;GO:0046983//protei…	GO:0003254//regulation of membrane depolarization;GO:0006979//response to oxidative stress;GO:0007212//dopamine receptor signaling pathway;GO:0007626//locomotory behavior;GO:0008104//protein localization;GO:0010042//response to manganese ion;GO:0010259//multicellular organism aging;GO:0010506//regulation of autophagy;GO:0010737//protein kinase A signaling;GO:0010823//negative regulation of mitoch…
Unigene0000231	2384	887	12.7738	3.9286	-1.7011	7.02902e-194	4.68942e-193	--	--	-	-	-	-	-	-	-
Unigene0000232	20	1358	0.0924	5.187	5.81086	6.56025e-302	6.12852e-301	--	--	-	-	-	-	-	-	-
Unigene0000233	0	41	0.001	0.8796	9.7807	7.53576e-12	1.03926e-11	--	--	-	-	-	-	-	-	-
Unigene0000234	6	538	0.113	8.3733	6.2114	5.44683e-126	2.68888e-125	--	--	-	-	-	-	-	-	-
Unigene0000235	7	78	0.1856	1.7092	3.20305	2.70772e-13	3.89642e-13	--	PREDICTED: oocyte zinc finger protein XlCOF6-like, partial [Nanorana parkeri]	-	-	-	-	-	-	-
Unigene0000236	0	82	0.001	1.7649	10.7854	1.1854e-21	2.12181e-21	--	--	-	-	-	-	-	-	-
Unigene0000237	4	269	0.0829	4.6064	5.79612	8.21295e-63	2.63825e-62	--	--	-	-	-	-	-	-	-
Unigene0000238	0	99	0.001	1.5517	10.5996	2.32756e-26	4.62061e-26	--	--	-	-	-	-	-	-	-
Unigene0000239	16	669	0.2803	9.6879	5.11114	2.1142e-144	1.14544e-143	--	--	-	-	-	-	-	-	-
Unigene0000240	217	2600	1.943	19.2438	3.30804	0	0	CSTA	PREDICTED: cystatin-B-like [Nanorana parkeri]	-	-	-	-	-	-	-
Unigene0000241	2	92	0.0572	2.1732	5.24766	4.50079e-22	8.14766e-22	--	--	-	-	-	-	-	-	-
Unigene0000242	1473	13941	1.6952	13.2617	2.96774	0	0	Dnah2	PREDICTED: dynein heavy chain 2, axonemal [Xenopus tropicalis]	Human Diseases	Neurodegenerative diseases	ko05016//Huntington disease	K10408	GO:0005875//microtubule associated complex	GO:0003774//motor activity;GO:0032550//purine ribonucleoside binding	GO:0007017//microtubule-based process
Unigene0000243	39	1100	0.2541	5.9236	4.54301	4.7009e-219	3.42555e-218	--	--	-	-	-	-	-	-	-
Unigene0000245	195	85	2.4157	0.8704	-1.47269	6.14169e-16	9.47066e-16	--	--	-	-	-	-	-	-	-
Unigene0000246	10	249	0.1404	2.8897	4.3633	1.15885e-50	3.28962e-50	--	--	-	-	-	-	-	-	-
Unigene0000247	9287	4298	32.5041	12.4345	-1.38627	0	0	ndst1	PREDICTED: bifunctional heparan sulfate N-deacetylase/N-sulfotransferase 1 isoform X1 [Nanorana parkeri]	Metabolism	Global and overview maps;Glycan biosynthesis and metabolism	ko01100//Metabolic pathways;ko00534//Glycosaminoglycan biosynthesis - heparan sulfate / heparin	K02576	GO:0031090//organelle membrane;GO:0031224//intrinsic component of membrane;GO:0043231//intracellular membrane-bounded organelle	GO:0016787//hydrolase activity;GO:0034483//heparan sulfate sulfotransferase activity	GO:0005976//polysaccharide metabolic process;GO:0006024//glycosaminoglycan biosynthetic process;GO:0007169//transmembrane receptor protein tyrosine kinase signaling pathway;GO:0007420//brain development;GO:0030166//proteoglycan biosynthetic process;GO:0048598//embryonic morphogenesis
Unigene0000248	0	75	0.001	1.0073	9.97628	6.85515e-20	1.17135e-19	--	--	-	-	-	-	-	-	-
Unigene0000249	336	6364	1.8935	29.6452	3.96867	0	0	--	--	-	-	-	-	-	-	-
Unigene0000250	192	74	3.0669	0.9771	-1.6502	3.22364e-18	5.28565e-18	--	PREDICTED: autophagy-related protein 16-1 isoform X2 [Paralichthys olivaceus]	-	-	-	-	-	-	-
Unigene0000252	859	2508	8.0353	19.3924	1.27107	5.24864e-113	2.41668e-112	--	--	-	-	-	-	-	-	-
Unigene0000253	27	1602	0.639	31.3405	5.61607	0	0	--	--	-	-	-	-	-	-	-
Unigene0000254	37	96	1.9237	4.1257	1.10076	7.10683e-05	8.29594e-05	--	--	-	-	-	-	-	-	-
Unigene0000256	775	2558	3.8187	10.4186	1.44801	5.20594e-133	2.66281e-132	--	--	-	-	-	-	-	-	-
Unigene0000258	0	137	0.001	4.5067	12.1379	1.8506e-35	4.31546e-35	--	--	-	-	-	-	-	-	-
Unigene0000259	3893	1117	36.4794	8.652	-2.07598	0	0	Eef1e1	PREDICTED: eukaryotic translation elongation factor 1 epsilon-1 [Nanorana parkeri]	-	-	-	-	GO:0043231//intracellular membrane-bounded organelle	-	GO:0008283//cell proliferation;GO:0009967//positive regulation of signal transduction;GO:0034645//cellular macromolecule biosynthetic process;GO:0042981//regulation of apoptotic process;GO:0043516//regulation of DNA damage response, signal transduction by p53 class mediator
Unigene0000260	22	22410	0.1141	96.0927	9.71798	0	0	--	--	-	-	-	-	-	-	-
Unigene0000261	22	293	0.219	2.4111	3.46069	4.96459e-50	1.39942e-49	pou3f3a	PREDICTED: POU domain, class 3, transcription factor 3-B-like [Xenopus laevis]	-	-	-	-	GO:0043231//intracellular membrane-bounded organelle	GO:0001071//nucleic acid binding transcription factor activity;GO:0003677//DNA binding	GO:0006355//regulation of transcription, DNA-templated;GO:0007417//central nervous system development
Unigene0000263	0	117	0.001	1.2332	10.2682	2.2796e-31	4.95727e-31	--	--	-	-	-	-	-	-	-
Unigene0000264	5194	188	22.0124	0.6586	-5.06277	0	0	CHST9	PREDICTED: carbohydrate sulfotransferase 9-like [Nanorana parkeri]	Metabolism	Global and overview maps	ko01100//Metabolic pathways	K09673	-	-	-
Unigene0000267	0	61	0.001	1.1087	10.1147	4.42087e-16	6.83813e-16	--	--	-	-	-	-	-	-	-
Unigene0000268	89	1481	0.3777	5.1951	3.78184	2.77001e-255	2.27382e-254	--	--	-	-	-	-	-	-	-
Unigene0000270	3258	775	30.4583	5.989	-2.34645	0	0	--	PREDICTED: MAPK-interacting and spindle-stabilizing protein-like isoform X1 [Xenopus tropicalis]	-	-	-	-	-	GO:0016740//transferase activity	GO:0008152//metabolic process;GO:0009987//cellular process;GO:0044707//single-multicellular organism process
Unigene0000272	267	1621	0.7181	3.6035	2.32714	3.95839e-170	2.40059e-169	Pdlim5	PREDICTED: PDZ and LIM domain protein 5 isoform X2 [Nanorana parkeri]	-	-	-	-	GO:0043232//intracellular non-membrane-bounded organelle	GO:0043169//cation binding	-
Unigene0000273	478	1181	2.2298	4.554	1.03022	1.27015e-39	3.14823e-39	TMEM80	PREDICTED: transmembrane protein 80 [Nanorana parkeri]	-	-	-	-	-	-	-
Unigene0000274	12	105	0.1018	0.7366	2.85514	8.40652e-16	1.29335e-15	Gpsm3	PREDICTED: G-protein-signaling modulator 3 [Nanorana parkeri]	-	-	-	-	-	-	-
Unigene0000275	0	40	0.001	0.7231	9.49805	1.50437e-11	2.05661e-11	--	--	-	-	-	-	-	-	-
Unigene0000276	9	124	0.1049	1.1945	3.50932	3.65768e-22	6.63606e-22	NOVA2	PREDICTED: RNA-binding protein Nova-2-like, partial [Nanorana parkeri]	-	-	-	-	-	GO:0003676//nucleic acid binding	-
Unigene0000277	16	190	0.2568	2.5212	3.29539	2.01926e-31	4.39852e-31	--	--	-	-	-	-	-	-	-
Unigene0000279	2	391	0.0142	2.2928	7.33508	1.74081e-96	7.23986e-96	--	--	-	-	-	-	-	-	-
Unigene0000281	74	31	2.7355	0.9473	-1.52991	3.08524e-07	3.80755e-07	--	--	-	-	-	-	-	-	-
Unigene0000282	254	738	2.1015	5.0473	1.26409	1.25635e-35	2.93977e-35	--	--	-	-	-	-	-	-	-
Unigene0000283	1354	5332	27.8708	90.7232	1.70272	0	0	--	--	-	-	-	-	-	-	-
Unigene0000286	4310	2106	22.3721	9.0362	-1.30791	4.0947e-220	2.99849e-219	RECQL4	PREDICTED: ATP-dependent DNA helicase Q4 [Nanorana parkeri]	-	-	-	-	GO:0032991//macromolecular complex;GO:0043231//intracellular membrane-bounded organelle	GO:0017111//nucleoside-triphosphatase activity;GO:0032550//purine ribonucleoside binding;GO:0046914//transition metal ion binding	GO:0006259//DNA metabolic process;GO:0035561//regulation of chromatin binding;GO:0044699//single-organism process;GO:0050794//regulation of cellular process
Unigene0000288	0	139	0.001	1.4104	10.4619	9.45415e-36	2.21494e-35	--	--	-	-	-	-	-	-	-
Unigene0000289	0	44	0.001	0.7943	9.63354	2.03311e-11	2.76911e-11	MAOB	PREDICTED: amine oxidase [flavin-containing]-like [Nanorana parkeri]	Organismal Systems;Metabolism;Human Diseases	Nervous system;Xenobiotics biodegradation and metabolism;Global and overview maps;Substance dependence;Amino acid metabolism	ko01100//Metabolic pathways;ko04728//Dopaminergic synapse;ko05034//Alcoholism;ko04726//Serotonergic synapse;ko05031//Amphetamine addiction;ko00350//Tyrosine metabolism;ko00330//Arginine and proline metabolism;ko05030//Cocaine addiction;ko00380//Tryptophan metabolism;ko00982//Drug metabolism - cytochrome P450;ko00260//Glycine, serine and threonine metabolism;ko00340//Histidine metabolism;ko00360//…	K00274	GO:0031988//membrane-bounded vesicle;GO:0043231//intracellular membrane-bounded organelle	GO:0003824//catalytic activity	GO:0044710//single-organism metabolic process;GO:0048856//anatomical structure development
Unigene0000290	0	63	0.001	1.1146	10.1223	1.14913e-16	1.80404e-16	--	--	-	-	-	-	-	-	-
Unigene0000291	0	41	0.001	1.3323	10.3797	7.53576e-12	1.03926e-11	--	--	-	-	-	-	-	-	-
Unigene0000292	1525	4544	6.4292	15.8352	1.30042	2.53182e-190	1.6667e-189	vac14	protein VAC14 homolog [Xenopus laevis]	-	-	-	-	GO:0031090//organelle membrane;GO:0035032//phosphatidylinositol 3-kinase complex, class III;GO:0043231//intracellular membrane-bounded organelle	-	GO:0019216//regulation of lipid metabolic process
Unigene0000296	2175	639	12.7892	3.1059	-2.04184	5.79456e-232	4.40819e-231	PLCXD1	PREDICTED: PI-PLC X domain-containing protein 1 [Nanorana parkeri]	-	-	-	-	-	-	-
Unigene0000297	13	493	0.1127	3.5331	4.97038	3.4231e-106	1.51453e-105	--	--	-	-	-	-	-	-	-
Unigene0000298	0	180	0.001	2.7128	11.4056	3.83094e-47	1.04243e-46	--	--	-	-	-	-	-	-	-
Unigene0000299	69368	13484	510.513	82.0285	-2.63775	0	0	ccna1	PREDICTED: cyclin-A1 [Nanorana parkeri]	Cellular Processes;Human Diseases;Organismal Systems;Environmental Information Processing	Infectious diseases;Cell growth and death;Signal transduction;Endocrine system;Cancers	ko05200//Pathways in cancer;ko05165//Human papillomavirus infection;ko05203//Viral carcinogenesis;ko05169//Epstein-Barr virus infection;ko04218//Cellular senescence;ko05202//Transcriptional misregulation in cancers;ko04110//Cell cycle;ko05161//Hepatitis B;ko04152//AMPK signaling pathway;ko04914//Progesterone-mediated oocyte maturation;ko05221//Acute myeloid leukemia	K06627	GO:0043231//intracellular membrane-bounded organelle	GO:0019900//kinase binding	GO:0000280//nuclear division;GO:1901990//regulation of mitotic cell cycle phase transition
Unigene0000300	3	778	0.0655	14.0447	7.74432	1.49244e-189	9.79585e-189	--	PREDICTED: serine/arginine repetitive matrix protein 1-like [Pundamilia nyererei]	-	-	-	-	-	-	-
Unigene0000301	6	2126	0.0459	13.4428	8.19412	0	0	--	PREDICTED: collagen alpha-1(I) chain-like isoform X1 [Xenopus tropicalis]	-	-	-	-	-	-	-
Unigene0000302	44	304	0.4769	2.7237	2.51381	2.58723e-38	6.2875e-38	GALNT15	PREDICTED: polypeptide N-acetylgalactosaminyltransferase 15 [Nanorana parkeri]	Metabolism	Glycan biosynthesis and metabolism;Global and overview maps	ko01100//Metabolic pathways;ko00512//Mucin type O-glycan biosynthesis	K00710	-	-	-
Unigene0000303	693	2338	2.7847	7.7657	1.47959	4.18694e-127	2.07988e-126	F13A1	PREDICTED: coagulation factor XIII A chain [Nanorana parkeri]	-	-	-	-	GO:0044421//extracellular region part	GO:0043169//cation binding	GO:0006464//cellular protein modification process;GO:0007599//hemostasis
Unigene0000304	257	623	1.6777	3.3617	1.00271	1.59146e-21	2.84047e-21	JKAMP	PREDICTED: JNK1/MAPK8-associated membrane protein [Nanorana parkeri]	-	-	-	-	-	-	-
Unigene0000305	6	53	0.0867	0.6327	2.86742	7.78469e-09	9.97403e-09	--	--	-	-	-	-	-	-	-
Unigene0000306	6	731	0.0593	5.9748	6.65471	3.1653e-173	1.94677e-172	--	--	-	-	-	-	-	-	-
Unigene0000307	6074	3323	16.618	7.515	-1.1449	6.83742e-222	5.03773e-221	Tjap1	PREDICTED: tight junction-associated protein 1 [Nanorana parkeri]	Cellular Processes	Cellular community - eukaryotes	ko04530//Tight junction	K06105	GO:0043231//intracellular membrane-bounded organelle	-	-
Unigene0000308	0	83	0.001	0.8552	9.74012	6.02541e-22	1.08716e-21	--	PREDICTED: uncharacterized protein LOC108788744 [Nanorana parkeri]	-	-	-	-	-	-	-
Unigene0000310	39	233	0.6009	2.9677	2.30415	3.30683e-27	6.67301e-27	--	--	-	-	-	-	-	-	-
Unigene0000311	4	144	0.0472	1.4055	4.89615	2.10911e-32	4.6633e-32	--	KIAA1193 protein, partial [Homo sapiens]	-	-	-	-	-	-	-
Unigene0000312	0	228	0.001	2.1109	11.0436	1.84437e-58	5.68742e-58	--	--	-	-	-	-	-	-	-
Unigene0000314	1	64	0.051	2.6983	5.72541	9.2028e-16	1.41196e-15	--	--	-	-	-	-	-	-	-
Unigene0000317	11	52	0.3149	1.2305	1.96628	7.90038e-06	9.42792e-06	--	Splicing factor 3A subunit 2, partial [Anas platyrhynchos]	-	-	-	-	-	-	-
Unigene0000318	4	68	0.1439	2.0222	3.81279	8.30991e-14	1.21213e-13	--	--	-	-	-	-	-	-	-
Unigene0000319	105	268	3.1751	6.6988	1.0771	1.94053e-11	2.64786e-11	UPRT	PREDICTED: uracil phosphoribosyltransferase homolog [Alligator sinensis]	Metabolism	Global and overview maps;Nucleotide metabolism	ko01100//Metabolic pathways;ko00240//Pyrimidine metabolism	K00761	-	-	-
Unigene0000321	0	478	0.001	2.8776	11.4907	1.17758e-122	5.70826e-122	--	--	-	-	-	-	-	-	-
Unigene0000322	82	1	1.6438	0.0166	-6.62971	7.81902e-27	1.56741e-26	--	--	-	-	-	-	-	-	-
Unigene0000323	4839	417	26.792	1.9085	-3.81129	0	0	KCTD14	PREDICTED: BTB/POZ domain-containing protein KCTD14 [Nanorana parkeri]	-	-	-	-	-	-	-
Unigene0000324	280	137	1.788	0.7231	-1.30608	9.47346e-19	1.57637e-18	--	PREDICTED: tumorhead L homeolog isoform X1 [Xenopus laevis]	-	-	-	-	-	-	-
Unigene0000326	33	333	0.4032	3.3635	3.0604	3.08682e-51	8.82059e-51	--	--	-	-	-	-	-	-	-
Unigene0000327	921	3424	5.4493	16.7462	1.61969	5.57565e-219	4.06178e-218	DSN1	PREDICTED: kinetochore-associated protein DSN1 homolog [Nanorana parkeri]	-	-	-	-	-	-	-
Unigene0000328	178	1263	1.1167	6.5498	2.55221	2.29229e-150	1.28047e-149	Trim65	PREDICTED: E3 ubiquitin-protein ligase RNF135-like [Nanorana parkeri]	Human Diseases;Environmental Information Processing;Organismal Systems	Signal transduction;Immune system;Infectious diseases	ko04064//NF-kappa B signaling pathway;ko05164//Influenza A;ko04622//RIG-I-like receptor signaling pathway	K10652	-	-	-
Unigene0000329	41	1529	0.38	11.7138	4.94607	3.00187053143867e-314	2.90427131429948e-313	--	--	-	-	-	-	-	-	-
Unigene0000330	3	105	0.1074	3.1086	4.8552	2.24873e-23	4.18635e-23	--	--	-	-	-	-	-	-	-
Unigene0000331	0	69	0.001	0.9516	9.89421	3.94382e-18	6.44436e-18	--	--	-	-	-	-	-	-	-
Unigene0000332	1661	849	24.9961	10.5611	-1.24294	1.07831e-87	4.22864e-87	--	--	-	-	-	-	-	-	-
Unigene0000335	6	548	0.0252	1.8993	6.2359	1.68175e-128	8.42918e-128	ART5	PREDICTED: ecto-ADP-ribosyltransferase 5-like [Nanorana parkeri]	-	-	-	-	-	GO:0016740//transferase activity;GO:0016799//hydrolase activity, hydrolyzing N-glycosyl compounds	GO:0006486//protein glycosylation
Unigene0000336	49	169	0.5037	1.4359	1.51132	5.35359e-12	7.42062e-12	--	PREDICTED: cell adhesion molecule 2-like [Xenopus laevis]	-	-	-	-	-	-	-
Unigene0000338	8	287	0.0725	2.1505	4.89055	4.15414e-62	1.32637e-61	--	--	-	-	-	-	-	-	-
Unigene0000339	4	294	0.0431	2.6182	5.92474	1.35273e-69	4.62223e-69	--	--	-	-	-	-	-	-	-
Unigene0000340	9263	5449	22.9754	11.1719	-1.04022	3.3571e-242	2.64652e-241	GIT1	PREDICTED: ARF GTPase-activating protein GIT1 isoform X3 [Nanorana parkeri]	Cellular Processes;Human Diseases	Infectious diseases;Transport and catabolism;Cell motility	ko04144//Endocytosis;ko04810//Regulation of actin cytoskeleton;ko05120//Epithelial cell signaling in Helicobacter pylori infection	K05737	GO:0005924//cell-substrate adherens junction;GO:0016234//inclusion body	GO:0046914//transition metal ion binding	-
Unigene0000341	14	164	0.1579	1.529	3.27551	2.03611e-27	4.12657e-27	--	--	-	-	-	-	-	-	-
Unigene0000342	6	1172	0.0268	4.3348	7.33759	2.41565e-280	2.13412e-279	SMPDL3A	PREDICTED: acid sphingomyelinase-like phosphodiesterase 3a [Nanorana parkeri]	-	-	-	-	GO:0031988//membrane-bounded vesicle;GO:0044421//extracellular region part	GO:0003824//catalytic activity	GO:0006684//sphingomyelin metabolic process
Unigene0000343	7776	2210	42.8179	10.0591	-2.08971	0	0	cdkn2aip-a	PREDICTED: CDKN2A-interacting protein [Xenopus tropicalis]	-	-	-	-	-	-	-
Unigene0000344	0	144	0.001	1.5274	10.5769	3.28664e-37	7.86428e-37	--	--	-	-	-	-	-	-	-
Unigene0000345	53	481	0.2857	2.1432	2.90719	8.76056e-69	2.9738e-68	--	--	-	-	-	-	-	-	-
Unigene0000350	4111	1032	14.1456	2.9353	-2.26877	0	0	Pak6	PREDICTED: serine/threonine-protein kinase PAK 6 [Nanorana parkeri]	Environmental Information Processing;Organismal Systems;Cellular Processes;Human Diseases	Cellular community - eukaryotes;Cancers;Signal transduction;Immune system;Development;Cell motility	ko04810//Regulation of actin cytoskeleton;ko04510//Focal adhesion;ko04014//Ras signaling pathway;ko04360//Axon guidance;ko04660//T cell receptor signaling pathway;ko04012//ErbB signaling pathway;ko05211//Renal cell carcinoma	K05735	-	-	-
Unigene0000351	290	6099	1.2031	20.915	4.11971	0	0	SAXO2	PREDICTED: stabilizer of axonemal microtubules 2 [Nanorana parkeri]	-	-	-	-	-	-	-
Unigene0000352	17	124	0.2505	1.5101	2.59176	8.51402e-17	1.34372e-16	--	--	-	-	-	-	-	-	-
Unigene0000353	6	532	0.0436	3.197	6.19625	1.4435e-125	7.10957e-125	RALGAPA1	PREDICTED: ral GTPase-activating protein subunit alpha-1 isoform X3 [Nanorana parkeri]	-	-	-	-	GO:0043231//intracellular membrane-bounded organelle	GO:0046983//protein dimerization activity	GO:0010468//regulation of gene expression;GO:0043087//regulation of GTPase activity
Unigene0000354	4	691	0.0308	4.4026	7.15928	5.95017e-167	3.56191e-166	--	--	-	-	-	-	-	-	-
Unigene0000355	180	34	4.9005	0.7652	-2.67902	3.27288e-31	7.09999e-31	FUT2	PREDICTED: galactoside 2-alpha-L-fucosyltransferase 2-like [Nanorana parkeri]	Metabolism	Global and overview maps;Glycan biosynthesis and metabolism	ko01100//Metabolic pathways;ko00601//Glycosphingolipid biosynthesis - lacto and neolacto series;ko00603//Glycosphingolipid biosynthesis - globo and isoglobo series	K00718	-	GO:0031127//alpha-(1,2)-fucosyltransferase activity	GO:0070085//glycosylation
Unigene0000359	6	154	0.4046	8.5845	4.40717	5.45143e-32	1.19815e-31	--	Zgc:64189 [Danio rerio]	-	-	-	-	-	-	-
Unigene0000360	16	86	0.0616	0.2737	2.15159	4.81711e-10	6.34289e-10	--	PREDICTED: protein-glutamine gamma-glutamyltransferase E-like [Nanorana parkeri]	-	-	-	-	-	-	-
Unigene0000362	61	15	1.6224	0.3298	-2.29847	1.15542e-09	1.50918e-09	--	--	-	-	-	-	-	-	-
Unigene0000366	958	493	14.3232	6.0928	-1.23318	4.56094e-53	1.32958e-52	--	--	-	-	-	-	-	-	-
Unigene0000370	85	211	0.6673	1.3693	1.03703	1.13496e-08	1.44909e-08	--	--	-	-	-	-	-	-	-
Unigene0000372	6	192	0.1095	2.8969	4.72551	7.27731e-42	1.85632e-41	--	--	-	-	-	-	-	-	-
Unigene0000374	331	3278	0.5169	4.2317	3.03328	0	0	Tmtc1	PREDICTED: transmembrane and TPR repeat-containing protein 1 [Nanorana parkeri]	-	-	-	-	-	-	-
Unigene0000375	127	1698	0.4804	5.309	3.46613	1.55904e-269	1.33555e-268	--	--	-	-	-	-	-	-	-
Unigene0000377	2026	1097	6.7313	3.0128	-1.15978	1.02707e-97	4.3098e-97	--	--	-	-	-	-	-	-	-
Unigene0000379	42	3326	0.1797	11.7598	6.03213	0	0	OSMR	PREDICTED: oncostatin-M-specific receptor subunit beta [Nanorana parkeri]	Environmental Information Processing	Signaling molecules and interaction;Signal transduction	ko04151//PI3K-Akt signaling pathway;ko04060//Cytokine-cytokine receptor interaction;ko04630//Jak-STAT signaling pathway	K05057	-	-	-
Unigene0000380	0	451	0.001	3.2373	11.6606	1.76943e-115	8.24921e-115	--	--	-	-	-	-	-	-	-
Unigene0000383	0	9	0.001	0.1421	7.15076	0.00782344	0.00862834	--	--	-	-	-	-	-	-	-
Unigene0000384	286	710	1.4196	2.9132	1.03712	1.8728e-25	3.65056e-25	--	--	-	-	-	-	-	-	-
Unigene0000385	2	525	0.0097	2.1099	7.76497	3.28098e-129	1.64885e-128	--	--	-	-	-	-	-	-	-
Unigene0000386	261	1081	5.5865	19.1258	1.7755	1.54117e-82	5.82386e-82	--	--	-	-	-	-	-	-	-
Unigene0000387	8209	3726	31.5091	11.8219	-1.41431	0	0	PRDM15	PREDICTED: PR domain zinc finger protein 15 [Nanorana parkeri]	-	-	-	-	-	GO:0043169//cation binding	-
Unigene0000388	195	1447	2.0828	12.7752	2.61675	1.57416e-175	9.77219e-175	--	--	-	-	-	-	-	-	-
Unigene0000389	1	59	0.0525	2.5604	5.60791	2.45886e-14	3.63444e-14	--	--	-	-	-	-	-	-	-
Unigene0000390	8	101	0.1373	1.433	3.38364	3.41781e-18	5.60086e-18	--	--	-	-	-	-	-	-	-
Unigene0000391	6036	1812	22.0549	5.4728	-2.01075	0	0	trmt5	PREDICTED: probable sodium-coupled neutral amino acid transporter 6 [Nanorana parkeri]	-	-	-	-	GO:0031224//intrinsic component of membrane	-	-
Unigene0000392	6	2337	0.0096	3.0848	8.32793	0	0	MYO15A	PREDICTED: unconventional myosin-XV [Nanorana parkeri]	-	-	-	-	-	-	-
Unigene0000393	0	18	0.001	0.373	8.54303	1.53628e-05	1.82208e-05	--	--	-	-	-	-	-	-	-
Unigene0000395	12	209	0.4972	7.1579	3.84764	1.09883e-39	2.72608e-39	--	--	-	-	-	-	-	-	-
Unigene0000396	139	14	3.3141	0.2759	-3.5864	7.31854e-32	1.60601e-31	--	PREDICTED: major histocompatibility complex class I-related gene protein-like [Nanorana parkeri]	Organismal Systems;Environmental Information Processing;Human Diseases;Cellular Processes	Cancers;Immune diseases;Cardiovascular diseases;Signaling molecules and interaction;Infectious diseases;Endocrine and metabolic diseases;Immune system;Cell growth and death;Transport and catabolism	ko05165//Human papillomavirus infection;ko05166//HTLV-I infection;ko04144//Endocytosis;ko05163//Human cytomegalovirus infection;ko05203//Viral carcinogenesis;ko05169//Epstein-Barr virus infection;ko05168//Herpes simplex infection;ko04145//Phagosome;ko05167//Kaposi sarcoma-associated herpesvirus infection;ko04218//Cellular senescence;ko04514//Cell adhesion molecules (CAMs);ko04650//Natural killer …	K06751	-	-	-
Unigene0000397	174	478	3.6659	8.3245	1.1832	1.16003e-21	2.08127e-21	--	--	-	-	-	-	-	-	-
Unigene0000398	6	1298	0.0455	8.1378	7.48263	3.46812549570494e-309	3.3091e-308	--	Transposable element Tc1 transposase, partial [Stegodyphus mimosarum]	-	-	-	-	-	-	-
Unigene0000399	42	239	0.6682	3.1432	2.23388	1.63969e-26	3.26707e-26	--	--	-	-	-	-	-	-	-
Unigene0000400	15	67	0.4924	1.818	1.88445	3.77259e-07	4.64908e-07	--	--	-	-	-	-	-	-	-
Unigene0000401	401	1595	1.5161	4.9847	1.71714	1.52659e-112	7.00802e-112	--	--	-	-	-	-	-	-	-
Unigene0000402	4	227	0.023	1.0782	5.55085	5.76038e-53	1.67754e-52	URGCP	PREDICTED: interferon-induced very large GTPase 1-like [Nanorana parkeri]	-	-	-	-	-	-	-
Unigene0000404	4	107	0.0681	1.5069	4.46779	5.55456e-23	1.02494e-22	--	--	-	-	-	-	-	-	-
Unigene0000405	8	108	0.1215	1.3561	3.48044	9.7793e-20	1.66654e-19	--	--	-	-	-	-	-	-	-
Unigene0000406	0	50	0.001	1.0831	10.081	3.6663e-13	5.24387e-13	--	--	-	-	-	-	-	-	-
Unigene0000407	227	1576	0.9391	5.3892	2.52072	5.51274e-182	3.50687e-181	--	--	-	-	-	-	-	-	-
Unigene0000408	46	432	0.903	7.0102	2.95666	1.70211e-63	5.50587e-63	--	--	-	-	-	-	-	-	-
Unigene0000409	3	60	0.1157	1.9123	4.04685	9.70711e-13	1.3734e-12	--	--	-	-	-	-	-	-	-
Unigene0000411	285	1167	7.812	26.4413	1.75903	3.16771e-87	1.23798e-86	otnI	hydroxypyruvate isomerase [Salmo salar]	-	-	-	-	-	GO:0016861//intramolecular oxidoreductase activity, interconverting aldoses and ketoses	-
Unigene0000412	36	839	0.1823	3.5117	4.26778	5.46715e-163	3.22212e-162	POGK	Pogo transposable element with KRAB, partial [Stegodyphus mimosarum]	-	-	-	-	-	-	-
Unigene0000413	562	31	9.7923	0.4465	-4.45492	9.82183e-147	5.38245e-146	--	--	-	-	-	-	-	-	-
Unigene0000414	7	176	0.257	5.3412	4.37732	8.58856e-37	2.04254e-36	--	--	-	-	-	-	-	-	-
Unigene0000415	12	522	0.0469	1.6871	5.16881	6.68357e-115	3.10474e-114	sgk-1	PREDICTED: protein kinase C delta type-like [Xenopus tropicalis]	-	-	-	-	-	-	-
Unigene0000416	3023	1648	25.93	11.6848	-1.14999	7.76972e-134	3.99037e-133	EIF2B1	PREDICTED: translation initiation factor eIF-2B subunit alpha [Nanorana parkeri]	Genetic Information Processing	Translation	ko03013//RNA transport	K03239	GO:0016020//membrane;GO:0043234//protein complex;GO:0044424//intracellular part	-	GO:0006412//translation;GO:0021782//glial cell development;GO:0043087//regulation of GTPase activity
Unigene0000417	0	184	0.001	2.0176	10.9784	5.08285e-48	1.39771e-47	--	--	-	-	-	-	-	-	-
Unigene0000418	11	264	0.0825	1.6374	4.31087	2.90468e-53	8.4867e-53	--	--	-	-	-	-	-	-	-
Unigene0000421	6	28	0.1461	0.5635	1.94746	0.0013304	0.00150011	--	--	-	-	-	-	-	-	-
Unigene0000423	107	560	0.4756	2.0575	2.11307	1.05629e-55	3.16797e-55	--	--	-	-	-	-	-	-	-
Unigene0000424	6	190	0.0648	1.6966	4.71051	2.5962e-41	6.58044e-41	--	--	-	-	-	-	-	-	-
Unigene0000425	63	907	0.3895	4.6351	3.57291	6.50132e-153	3.67257e-152	PLCG1	PREDICTED: 1-phosphatidylinositol 4,5-bisphosphate phosphodiesterase gamma-1 [Nanorana parkeri]	Metabolism;Organismal Systems;Environmental Information Processing;Human Diseases	Endocrine and metabolic diseases;Infectious diseases;Global and overview maps;Cancers;Drug resistance;Signal transduction;Endocrine system;Sensory system;Carbohydrate metabolism;Nervous system;Immune system;Development	ko01100//Metabolic pathways;ko05200//Pathways in cancer;ko05169//Epstein-Barr virus infection;ko05205//Proteoglycans in cancer;ko04015//Rap1 signaling pathway;ko05167//Kaposi sarcoma-associated herpesvirus infection;ko05206//MicroRNAs in cancer;ko04014//Ras signaling pathway;ko04020//Calcium signaling pathway;ko04064//NF-kappa B signaling pathway;ko04360//Axon guidance;ko05225//Hepatocellular car…	K01116	GO:0016020//membrane;GO:0030054//cell junction;GO:0031252//cell leading edge;GO:0043234//protein complex;GO:0044444//cytoplasmic part	GO:0004629//phospholipase C activity;GO:0005167//neurotrophin TRK receptor binding;GO:0019900//kinase binding;GO:0046872//metal ion binding;GO:0060089//molecular transducer activity	GO:0006644//phospholipid metabolic process;GO:0010524//positive regulation of calcium ion transport into cytosol;GO:0010595//positive regulation of endothelial cell migration;GO:0019932//second-messenger-mediated signaling;GO:0038127//ERBB signaling pathway;GO:0045765//regulation of angiogenesis;GO:0050851//antigen receptor-mediated signaling pathway;GO:0070849//response to epidermal growth factor
Unigene0000426	1132	316	41.6547	9.6118	-2.1156	1.15503e-134	5.9563e-134	--	--	-	-	-	-	-	-	-
Unigene0000427	18	2413	0.0584	6.4696	6.79156	0	0	WWC3	PREDICTED: protein WWC3 [Nanorana parkeri]	-	-	-	-	GO:0044444//cytoplasmic part	GO:0019899//enzyme binding	GO:0035330//regulation of hippo signaling;GO:0045926//negative regulation of growth
Unigene0000428	2	47	0.0328	0.637	4.27953	2.56799e-10	3.40447e-10	--	--	-	-	-	-	-	-	-
Unigene0000429	8	340	0.0864	3.034	5.13405	1.21068e-75	4.35271e-75	--	--	-	-	-	-	-	-	-
Unigene0000430	851	384	9.6116	3.5851	-1.42276	2.85167e-59	8.8654e-59	--	PREDICTED: gastrula zinc finger protein XlCGF57.1-like [Nanorana parkeri]	-	-	-	-	-	-	-
Unigene0000431	6	255	0.0574	2.015	5.13359	6.34855e-57	1.9272e-56	--	--	-	-	-	-	-	-	-
Unigene0000432	14764	2293	66.8039	8.5763	-2.96151	0	0	lrrc58	PREDICTED: leucine-rich repeat-containing protein 58 [Nanorana parkeri]	-	-	-	-	-	-	-
Unigene0000433	2	89	0.0362	1.3308	5.20016	3.20982e-21	5.6821e-21	TY3B-G	PREDICTED: dynein beta chain, flagellar outer arm-like [Nanorana parkeri]	-	-	-	-	-	-	-
Unigene0000434	8197	3661	38.562	14.2365	-1.43759	0	0	--	PREDICTED: oocyte zinc finger protein XlCOF29-like, partial [Nanorana parkeri]	-	-	-	-	-	-	-
Unigene0000436	415	1642	3.397	11.1101	1.70954	9.60863e-115	4.46057e-114	--	--	-	-	-	-	-	-	-
Unigene0000437	901	8236	3.6377	27.4863	2.91761	0	0	CAST	PREDICTED: calpastatin [Nanorana parkeri]	-	-	-	-	-	-	-
Unigene0000438	6	398	0.0307	1.6812	5.77511	8.17378e-92	3.29075e-91	GPR84	PREDICTED: G-protein coupled receptor 84 [Nanorana parkeri]	-	-	-	-	GO:0031224//intrinsic component of membrane	-	GO:0007166//cell surface receptor signaling pathway
Unigene0000439	6	343	0.0322	1.5202	5.56106	1.03722e-78	3.81418e-78	Ppp1r18	PREDICTED: phostensin [Nanorana parkeri]	-	-	-	-	-	GO:0005488//binding	-
Unigene0000441	428	4	5.6822	0.0439	-7.01608	1.71418e-135	8.88355e-135	--	--	-	-	-	-	-	-	-
Unigene0000442	4	230	0.1287	6.1162	5.57055	1.12802e-52	3.27398e-52	--	--	-	-	-	-	-	-	-
Unigene0000443	1	202	0.0137	2.2904	7.38528	4.11207e-50	1.16024e-49	--	--	-	-	-	-	-	-	-
Unigene0000444	19	241	0.282	2.9565	3.39012	9.80706e-41	2.46905e-40	--	--	-	-	-	-	-	-	-
Unigene0000445	105	39	3.2482	0.9973	-1.70354	4.85709e-11	6.55561e-11	--	--	-	-	-	-	-	-	-
Unigene0000446	105	1158	0.9309	8.486	3.18839	7.15475e-175	4.42758e-174	--	--	-	-	-	-	-	-	-
Unigene0000447	0	60	0.001	1.1164	10.1246	8.6681e-16	1.33063e-15	--	PREDICTED: cadherin-related family member 5 [Nanorana parkeri]	-	-	-	-	-	-	-
Unigene0000448	29	310	0.3217	2.8424	3.14332	1.18135e-48	3.27623e-48	--	--	-	-	-	-	-	-	-
Unigene0000449	2	60	0.0377	0.936	4.63387	1.27408e-13	1.84791e-13	--	--	-	-	-	-	-	-	-
Unigene0000450	61	163	0.3523	0.7781	1.14315	5.39086e-08	6.77931e-08	DNAH3	PREDICTED: dynein heavy chain 3, axonemal-like [Nanorana parkeri]	Human Diseases	Neurodegenerative diseases	ko05016//Huntington disease	K10408	-	-	-
Unigene0000451	18	88	0.3429	1.3858	2.01486	1.86905e-09	2.42948e-09	--	--	-	-	-	-	-	-	-
Unigene0000453	2	263	0.0241	2.6207	6.76478	7.54805e-64	2.45094e-63	--	--	-	-	-	-	-	-	-
Unigene0000455	12	200	0.1267	1.7461	3.78465	1.38315e-37	3.33019e-37	--	--	-	-	-	-	-	-	-
Unigene0000456	16	52	0.3597	0.9662	1.42553	0.000293631	0.000336973	--	--	-	-	-	-	-	-	-
Unigene0000457	2	64	0.0674	1.7838	4.72606	9.7989e-15	1.4629e-14	--	--	-	-	-	-	-	-	-
Unigene0000458	0	201	0.001	2.6619	11.3782	1.06354e-52	3.08827e-52	--	--	-	-	-	-	-	-	-
Unigene0000460	13814	3933	55.5222	13.0668	-2.08716	0	0	PLEKHA8	PREDICTED: pleckstrin homology domain-containing family A member 8 [Nanorana parkeri]	-	-	-	-	-	-	-
Unigene0000461	3912	1154	23.6766	5.7733	-2.03599	0	0	mul1	PREDICTED: mitochondrial ubiquitin ligase activator of NFKB 1 [Nanorana parkeri]	-	-	-	-	GO:0031306//intrinsic component of mitochondrial outer membrane;GO:0042579//microbody	GO:0019787//ubiquitin-like protein transferase activity;GO:0044389//ubiquitin-like protein ligase binding;GO:0046914//transition metal ion binding;GO:0060089//molecular transducer activity	GO:0000187//activation of MAPK activity;GO:0001558//regulation of cell growth;GO:0001960//negative regulation of cytokine-mediated signaling pathway;GO:0010635//regulation of mitochondrial fusion;GO:0010822//positive regulation of mitochondrion organization;GO:0031647//regulation of protein stability;GO:0032682//negative regulation of chemokine production;GO:0033233//regulation of protein sumoyla…
Unigene0000462	6	107	0.0957	1.41	3.88103	5.35023e-21	9.40367e-21	--	--	-	-	-	-	-	-	-
Unigene0000463	14	122	0.1305	0.9401	2.84876	1.76286e-18	2.91383e-18	Otop2	PREDICTED: otopetrin-2 [Nanorana parkeri]	-	-	-	-	-	-	-
Unigene0000464	20	89	0.2774	1.0204	1.8791	6.49246e-09	8.33271e-09	Pol	Retrovirus-related Pol polyprotein LINE-1 [Larimichthys crocea]	-	-	-	-	-	-	-
Unigene0000465	0	131	0.001	1.1074	10.113	1.03945e-33	2.35354e-33	--	--	-	-	-	-	-	-	-
Unigene0000466	141	4032	3.3767	79.817	4.56301	0	0	H1FX	PREDICTED: histone H1x-like [Nanorana parkeri]	-	-	-	-	GO:0043231//intracellular membrane-bounded organelle;GO:0043232//intracellular non-membrane-bounded organelle	GO:0003723//RNA binding	GO:0034728//nucleosome organization
Unigene0000467	5	73	0.0741	0.8939	3.59257	1.27899e-13	1.8546e-13	--	--	-	-	-	-	-	-	-
Unigene0000469	8	478	0.1095	5.406	5.62556	3.35021e-109	1.50933e-108	--	--	-	-	-	-	-	-	-
Unigene0000470	15	70	0.2097	0.8088	1.94746	2.22369e-07	2.75613e-07	--	--	-	-	-	-	-	-	-
Unigene0000471	135	1892	0.239	2.7684	3.53397	2.98635e-303	2.80154e-302	SPEG	PREDICTED: striated muscle preferentially expressed protein kinase [Nanorana parkeri]	-	-	-	-	-	-	-
Unigene0000472	10	114	0.0951	0.8966	3.23695	3.30587e-19	5.55984e-19	ATP7B	PREDICTED: copper-transporting ATPase 2 [Nanorana parkeri]	-	-	-	-	GO:0005768//endosome;GO:0031224//intrinsic component of membrane;GO:0031984//organelle subcompartment	GO:0032550//purine ribonucleoside binding;GO:0043682//copper-transporting ATPase activity;GO:0046914//transition metal ion binding	GO:0006874//cellular calcium ion homeostasis;GO:0010038//response to metal ion;GO:0035434//copper ion transmembrane transport;GO:0046916//cellular transition metal ion homeostasis
Unigene0000473	1080	216	12.8557	2.1253	-2.59667	2.69501e-166	1.60859e-165	--	PREDICTED: carcinoembryonic antigen-related cell adhesion molecule 1-like [Nanorana parkeri]	-	-	-	-	-	-	-
Unigene0000474	114	67	1.6764	0.8144	-1.04156	3.03246e-06	3.65599e-06	--	PREDICTED: drebrin-like [Xenopus tropicalis]	-	-	-	-	-	-	-
Unigene0000475	1	86	0.0339	2.407	6.14981	1.63511e-21	2.91784e-21	--	ORF2-encoded protein, partial [Danio rerio]	-	-	-	-	-	-	-
Unigene0000476	4	59	0.0746	0.9098	3.6083	1.1039e-11	1.51406e-11	--	--	-	-	-	-	-	-	-
Unigene0000478	2719	6937	12.3654	26.0776	1.0765	1.2328e-186	7.99133e-186	--	--	-	-	-	-	-	-	-
Unigene0000479	0	107	0.001	3.1749	11.6325	1.02431e-28	2.12596e-28	--	--	-	-	-	-	-	-	-
Unigene0000480	0	371	0.001	5.3262	12.3789	1.85175e-95	7.65201e-95	--	--	-	-	-	-	-	-	-
Unigene0000481	0	103	0.001	2.2795	11.1545	1.54475e-27	3.13681e-27	--	--	-	-	-	-	-	-	-
Unigene0000482	2	724	0.0238	7.1133	8.22341	1.8522e-178	1.16364e-177	spdya-a	PREDICTED: speedy protein E4-like [Dasypus novemcinctus]	Cellular Processes;Organismal Systems	Endocrine system;Cell growth and death	ko04114//Oocyte meiosis;ko04914//Progesterone-mediated oocyte maturation	K08694	-	-	-
Unigene0000483	0	161	0.001	1.9861	10.9557	6.99028e-42	1.78347e-41	--	--	-	-	-	-	-	-	-
Unigene0000484	24	420	0.1986	2.8724	3.85432	3.38558e-77	1.23071e-76	--	--	-	-	-	-	-	-	-
Unigene0000485	2	150	0.0713	4.4212	5.95439	2.50102e-36	5.90734e-36	--	--	-	-	-	-	-	-	-
Unigene0000486	2	458	0.0198	3.7388	7.56093	9.57361e-113	4.40024e-112	--	--	-	-	-	-	-	-	-
Unigene0000488	2	59	0.0281	0.6847	4.60683	2.41464e-13	3.47671e-13	--	PREDICTED: FH1/FH2 domain-containing protein 1 [Nanorana parkeri]	-	-	-	-	-	-	-
Unigene0000489	4586	141	32.7053	0.8312	-5.29818	0	0	CDKN1C	PREDICTED: LOW QUALITY PROTEIN: cyclin-dependent kinase inhibitor 1C [Nanorana parkeri]	Environmental Information Processing;Cellular Processes;Human Diseases	Endocrine and metabolic diseases;Infectious diseases;Cell growth and death;Cancers;Drug resistance;Signal transduction	ko05200//Pathways in cancer;ko05165//Human papillomavirus infection;ko04151//PI3K-Akt signaling pathway;ko05203//Viral carcinogenesis;ko05169//Epstein-Barr virus infection;ko05206//MicroRNAs in cancer;ko05202//Transcriptional misregulation in cancers;ko04110//Cell cycle;ko04934//Cushing syndrome;ko05226//Gastric cancer;ko05161//Hepatitis B;ko04068//FoxO signaling pathway;ko04933//AGE-RAGE signali…	K06624	GO:0044424//intracellular part	-	GO:0000278//mitotic cell cycle;GO:0008219//cell death;GO:0010605//negative regulation of macromolecule metabolic process;GO:0022402//cell cycle process;GO:0032268//regulation of cellular protein metabolic process;GO:0033673//negative regulation of kinase activity;GO:0045786//negative regulation of cell cycle;GO:0048518//positive regulation of biological process
Unigene0000490	2	62	0.0345	0.8834	4.6784	3.53869e-14	5.20657e-14	--	--	-	-	-	-	-	-	-
Unigene0000492	559	1959	1.8016	5.2188	1.53444	6.35686e-115	2.95577e-114	SLC7A1	PREDICTED: high affinity cationic amino acid transporter 1 [Nanorana parkeri]	Human Diseases	Cancers	ko05206//MicroRNAs in cancer	K13863	GO:0031224//intrinsic component of membrane	GO:0008324//cation transmembrane transporter activity;GO:0046943//carboxylic acid transmembrane transporter activity	GO:0003333//amino acid transmembrane transport;GO:0006812//cation transport
Unigene0000494	43	885	0.1503	2.5576	4.08887	5.94768e-166	3.5453e-165	TY3B-I	polyprotein [Mizuhopecten yessoensis]	-	-	-	-	-	-	-
Unigene0000495	114	1804	0.3272	4.2796	3.70923	1.09677e-302	1.02733e-301	--	PREDICTED: OTU domain-containing protein 6B isoform X1 [Danio rerio]	-	-	-	-	-	-	-
Unigene0000496	2	186	0.0387	2.9712	6.26257	1.51577e-44	4.00474e-44	--	--	-	-	-	-	-	-	-
Unigene0000497	20	122	0.0877	0.442	2.3334	6.38107e-15	9.59318e-15	--	PREDICTED: protocadherin gamma-B1-like [Nanorana parkeri]	-	-	-	-	-	-	-
Unigene0000498	10	439	0.1331	4.8296	5.18132	9.86499e-97	4.11284e-96	DCST1	PREDICTED: DC-STAMP domain-containing protein 1 [Nanorana parkeri]	-	-	-	-	-	-	-
Unigene0000500	0	81	0.001	1.0967	10.099	2.33181e-21	4.1423e-21	--	--	-	-	-	-	-	-	-
Unigene0000501	38	742	0.207	3.3408	4.01249	7.50813e-138	3.93752e-137	TMOD2	PREDICTED: tropomodulin-2-like [Nanorana parkeri]	-	-	-	-	-	-	GO:0051693//actin filament capping
Unigene0000502	75	219	1.3552	3.2709	1.27118	5.33325e-12	7.40338e-12	--	--	-	-	-	-	-	-	-
Unigene0000503	17	197	0.4412	4.2263	3.25989	1.66911e-32	3.6936e-32	--	hypothetical protein XELAEV_18037319mg [Xenopus laevis]	-	-	-	-	-	-	-
Unigene0000505	131	454	0.6288	1.8012	1.51829	1.2204e-29	2.58124e-29	--	hypothetical protein XELAEV_18034232mg [Xenopus laevis]	-	-	-	-	-	-	-
Unigene0000507	2	259	0.0291	3.117	6.743	5.12128e-64	1.66647e-63	--	--	-	-	-	-	-	-	-
Unigene0000508	30	2734	0.1717	12.9347	6.23521	0	0	--	--	-	-	-	-	-	-	-
Unigene0000510	0	339	0.001	1.7746	10.7933	4.4281e-87	1.72877e-86	--	--	-	-	-	-	-	-	-
Unigene0000511	0	42	0.001	0.7343	9.52023	3.77503e-12	5.25258e-12	--	--	-	-	-	-	-	-	-
Unigene0000512	19945	2528	78.789	8.2548	-3.25469	0	0	Fam110a	PREDICTED: protein FAM110A [Nanorana parkeri]	-	-	-	-	-	-	-
Unigene0000514	12	3043	0.0197	4.1217	7.7089	0	0	--	--	-	-	-	-	-	-	-
Unigene0000515	8	1502	0.0632	9.8043	7.27735	0	0	--	--	-	-	-	-	-	-	-
Unigene0000516	110	1549	0.839	9.7666	3.54111	3.24993e-252	2.64391e-251	--	--	-	-	-	-	-	-	-
Unigene0000517	2	93	0.0156	0.6	5.26534	2.33669e-22	4.2534e-22	STRC	PREDICTED: stereocilin [Xenopus tropicalis]	-	-	-	-	-	-	-
Unigene0000518	8413	48307	14.1054	66.9485	2.2468	0	0	Slc12a2	PREDICTED: solute carrier family 12 member 2 isoform X1 [Nanorana parkeri]	Human Diseases;Organismal Systems	Infectious diseases;Digestive system	ko04972//Pancreatic secretion;ko04970//Salivary secretion;ko05110//Vibrio cholerae infection	K10951	GO:0005886//plasma membrane;GO:0031224//intrinsic component of membrane;GO:0031988//membrane-bounded vesicle	GO:0015077//monovalent inorganic cation transmembrane transporter activity;GO:0015108//chloride transmembrane transporter activity	GO:0006821//chloride transport;GO:0015696//ammonium transport;GO:0040007//growth;GO:0044763//single-organism cellular process;GO:0050877//neurological system process
Unigene0000519	20	404	0.1243	2.0749	4.06114	2.21512e-77	8.06481e-77	BEAN1	PREDICTED: protein BEAN1 isoform X2 [Nanorana parkeri]	-	-	-	-	-	-	-
Unigene0000520	0	101	0.001	1.0993	10.1024	5.99696e-27	1.20466e-26	--	--	-	-	-	-	-	-	-
Unigene0000521	8	11893	0.0336	41.3481	10.2651	0	0	TCFL5	Transcription factor-like 5 protein, partial [Struthio camelus australis]	-	-	-	-	-	-	-
Unigene0000522	627	1703	3.5334	7.933	1.16681	8.61566e-67	2.87534e-66	--	--	-	-	-	-	-	-	-
Unigene0000524	20	73	0.1569	0.4733	1.59291	3.98207e-06	4.78466e-06	apoeb	PREDICTED: apolipoprotein E [Nanorana parkeri]	Human Diseases;Organismal Systems	Neurodegenerative diseases;Digestive system	ko05010//Alzheimer disease;ko04979//Cholesterol metabolism	K04524	-	GO:0005488//binding	GO:0019538//protein metabolic process;GO:0044763//single-organism cellular process;GO:0044765//single-organism transport;GO:0050789//regulation of biological process
Unigene0000525	3266	324	35.046	2.8739	-3.60817	0	0	Nphs2	PREDICTED: podocin [Nanorana parkeri]	-	-	-	-	GO:0005911//cell-cell junction;GO:0031224//intrinsic component of membrane;GO:0044459//plasma membrane part	-	GO:0044707//single-multicellular organism process;GO:0044763//single-organism cellular process
Unigene0000526	3316	11406	5.7916	16.467	1.50754	0	0	ACSS2	PREDICTED: acetyl-coenzyme A synthetase, cytoplasmic isoform X1 [Nanorana parkeri]	Metabolism	Carbohydrate metabolism;Global and overview maps	ko01100//Metabolic pathways;ko01200//Carbon metabolism;ko00010//Glycolysis / Gluconeogenesis;ko00620//Pyruvate metabolism;ko00630//Glyoxylate and dicarboxylate metabolism;ko00640//Propanoate metabolism	K01895	GO:0043231//intracellular membrane-bounded organelle	GO:0016405//CoA-ligase activity;GO:0032550//purine ribonucleoside binding	GO:0006083//acetate metabolic process;GO:0006084//acetyl-CoA metabolic process;GO:0006629//lipid metabolic process
Unigene0000528	2	243	0.0306	3.0715	6.64927	1.03436e-59	3.23161e-59	gag-pol	PREDICTED: endogenous retrovirus group K member 113 Pol protein-like [Danio rerio]	-	-	-	-	-	-	-
Unigene0000530	0	64	0.001	0.6406	9.32328	5.85672e-17	9.26115e-17	--	PREDICTED: RNA-directed DNA polymerase from mobile element jockey-like [Nanorana parkeri]	-	-	-	-	-	-	-
Unigene0000535	0	96	0.001	1.5888	10.6337	1.77888e-25	3.46997e-25	--	PREDICTED: LOW QUALITY PROTEIN: microtubule-actin cross-linking factor 1 [Anser cygnoides domesticus]	-	-	-	-	GO:0015630//microtubule cytoskeleton;GO:0031253//cell projection membrane;GO:0043231//intracellular membrane-bounded organelle	GO:0003723//RNA binding;GO:0015631//tubulin binding;GO:0017111//nucleoside-triphosphatase activity;GO:0046872//metal ion binding	GO:0006612//protein targeting to membrane;GO:0007017//microtubule-based process;GO:0007166//cell surface receptor signaling pathway;GO:0022402//cell cycle process
Unigene0000536	211	24	4.0874	0.3843	-3.41088	1.71886e-46	4.63733e-46	--	--	-	-	-	-	-	-	-
Unigene0000538	3	499	0.0258	3.5418	7.10097	3.93061e-122	1.90122e-121	Cyb5r1	PREDICTED: NADH-cytochrome b5 reductase 1 [Nanorana parkeri]	Metabolism	Carbohydrate metabolism	ko00520//Amino sugar and nucleotide sugar metabolism	K00326	GO:0031224//intrinsic component of membrane;GO:0031988//membrane-bounded vesicle;GO:0043231//intracellular membrane-bounded organelle	GO:0005488//binding;GO:0016653//oxidoreductase activity, acting on NAD(P)H, heme protein as acceptor	GO:0006694//steroid biosynthetic process;GO:0010822//positive regulation of mitochondrion organization
Unigene0000539	2	93	0.044	1.6903	5.26363	2.33669e-22	4.2534e-22	--	PREDICTED: cob(I)yrinic acid a,c-diamide adenosyltransferase, mitochondrial [Nanorana parkeri]	-	-	-	-	-	-	-
Unigene0000540	0	397	0.001	1.7078	10.7379	4.13222e-101	1.77148e-100	--	--	-	-	-	-	-	-	-
Unigene0000541	6819	2300	32.8561	9.1606	-1.84265	0	0	sgsm3	PREDICTED: small G protein signaling modulator 3 isoform X1 [Nanorana parkeri]	-	-	-	-	-	-	-
Unigene0000542	5	1016	0.0385	6.461	7.39076	1.3878e-243	1.09828e-242	zgc:171711	PREDICTED: repressor of yield of DENV protein, partial [Nanorana parkeri]	-	-	-	-	-	-	-
Unigene0000543	1024	310	5.3153	1.3301	-1.99862	4.2895e-114	1.98585e-113	COL27A1	PREDICTED: collagen alpha-1(XXVII) chain [Nanorana parkeri]	Organismal Systems	Digestive system	ko04974//Protein digestion and absorption	K19721	-	-	-
Unigene0000544	0	127	0.001	2.265	11.1453	5.06001e-34	1.15271e-33	--	--	-	-	-	-	-	-	-
Unigene0000545	14	43	0.4781	1.2137	1.34403	0.00186826	0.00209916	--	--	-	-	-	-	-	-	-
Unigene0000546	4313	1495	19.224	5.5081	-1.80328	0	0	PMS2	PREDICTED: LOW QUALITY PROTEIN: mismatch repair endonuclease PMS2 [Nanorana parkeri]	Genetic Information Processing	Replication and repair	ko03460//Fanconi anemia pathway;ko03430//Mismatch repair	K10858	GO:0043234//protein complex	GO:0003690//double-stranded DNA binding	GO:0006281//DNA repair
Unigene0000548	5	135	0.0588	1.3128	4.48069	3.42659e-29	7.18318e-29	--	--	-	-	-	-	-	-	-
Unigene0000549	20	54	1.1764	2.6256	1.15827	0.00215752	0.00241947	--	--	-	-	-	-	-	-	-
Unigene0000550	53	446	1.3778	9.5837	2.79822	6.30114e-62	2.00784e-61	--	--	-	-	-	-	-	-	-
Unigene0000551	5	430	0.0813	5.7808	6.15187	1.94238e-101	8.34809e-101	--	--	-	-	-	-	-	-	-
Unigene0000552	43	7	2.159	0.2905	-2.89375	1.07383e-08	1.37218e-08	--	--	-	-	-	-	-	-	-
Unigene0000553	178	20	4.6123	0.4284	-3.42846	1.04724e-39	2.59888e-39	--	--	-	-	-	-	-	-	-
Unigene0000554	82	1931	0.5744	11.1804	4.28277	0	0	--	--	-	-	-	-	-	-	-
Unigene0000555	4	68	0.0912	1.2814	3.81254	8.30991e-14	1.21213e-13	--	--	-	-	-	-	-	-	-
Unigene0000556	6	105	0.0661	0.9555	3.85353	9.86475e-21	1.72251e-20	--	PREDICTED: colorectal mutant cancer protein-like [Nanorana parkeri]	-	-	-	-	-	-	-
Unigene0000557	182	104	7.4074	3.4989	-1.08207	8.15665e-10	1.06904e-09	--	--	-	-	-	-	-	-	-
Unigene0000558	282	22	2.5222	0.1627	-3.9544	1.04734e-68	3.55303e-68	--	--	-	-	-	-	-	-	-
Unigene0000559	4	251	0.0537	2.7867	5.69749	2.67093e-58	8.2249e-58	Mfap4	PREDICTED: microfibril-associated glycoprotein 4-like [Nanorana parkeri]	-	-	-	-	-	-	GO:0009987//cellular process;GO:0044699//single-organism process
Unigene0000561	15	98	0.1423	0.7685	2.43311	7.2616e-13	1.03108e-12	MCTP1	PREDICTED: multiple C2 and transmembrane domain-containing protein 1 isoform X1 [Nanorana parkeri]	-	-	-	-	GO:0031224//intrinsic component of membrane	-	-
Unigene0000562	8	196	0.0819	1.6579	4.33935	7.28124e-40	1.81133e-39	MTUS2	PREDICTED: microtubule-associated tumor suppressor candidate 2 [Nanorana parkeri]	-	-	-	-	-	-	-
Unigene0000563	71	617	0.3059	2.1973	2.8446	6.32937e-86	2.4533e-85	--	--	-	-	-	-	-	-	-
Unigene0000564	52	3210	0.1536	7.8383	5.67329	0	0	CLDN15	PREDICTED: claudin-15-like [Xenopus laevis]	Cellular Processes;Human Diseases;Environmental Information Processing;Organismal Systems	Signaling molecules and interaction;Infectious diseases;Cellular community - eukaryotes;Immune system	ko04530//Tight junction;ko04514//Cell adhesion molecules (CAMs);ko04670//Leukocyte transendothelial migration;ko05160//Hepatitis C;ko05130//Pathogenic Escherichia coli infection	K06087	GO:0005886//plasma membrane;GO:0031224//intrinsic component of membrane;GO:0043296//apical junction complex	-	-
Unigene0000565	5475	2346	83.1689	29.458	-1.49738	0	0	RBX1	PREDICTED: E3 ubiquitin-protein ligase RBX1 [Nanorana parkeri]	Environmental Information Processing;Organismal Systems;Cellular Processes;Genetic Information Processing;Human Diseases	Replication and repair;Cancers;Folding, sorting and degradation;Signal transduction;Environmental adaptation;Cell growth and death	ko05200//Pathways in cancer;ko04141//Protein processing in endoplasmic reticulum;ko04110//Cell cycle;ko04120//Ubiquitin mediated proteolysis;ko04310//Wnt signaling pathway;ko04114//Oocyte meiosis;ko04066//HIF-1 signaling pathway;ko04350//TGF-beta signaling pathway;ko05211//Renal cell carcinoma;ko03420//Nucleotide excision repair;ko04710//Circadian rhythm;ko04341//Hedgehog signaling pathway - fly	K03868	GO:0031981//nuclear lumen;GO:0044444//cytoplasmic part;GO:0080008//Cul4-RING E3 ubiquitin ligase complex	GO:0044389//ubiquitin-like protein ligase binding;GO:0061630//ubiquitin protein ligase activity	GO:0001666//response to hypoxia;GO:0006301//postreplication repair;GO:0016567//protein ubiquitination;GO:0030178//negative regulation of Wnt signaling pathway;GO:0043161//proteasome-mediated ubiquitin-dependent protein catabolic process;GO:0043618//regulation of transcription from RNA polymerase II promoter in response to stress;GO:0044403//symbiosis, encompassing mutualism through parasitism
Unigene0000566	170	50	2.0132	0.4894	-2.0404	1.52228e-21	2.71799e-21	tc1a	PREDICTED: UDP-glucose:glycoprotein glucosyltransferase 2-like [Cyprinus carpio]	Organismal Systems;Human Diseases	Infectious diseases;Endocrine system	ko05163//Human cytomegalovirus infection;ko04928//Parathyroid hormone synthesis, secretion and action	K16529	-	-	-
Unigene0000567	8	60	0.1329	0.8241	2.63248	7.27004e-09	9.32339e-09	PTGIS	PREDICTED: prostacyclin synthase isoform X2 [Xenopus tropicalis]	Metabolism	Lipid metabolism;Global and overview maps	ko01100//Metabolic pathways;ko00590//Arachidonic acid metabolism	K01831	GO:0043231//intracellular membrane-bounded organelle;GO:0044425//membrane part	GO:0016491//oxidoreductase activity;GO:0046906//tetrapyrrole binding;GO:0046914//transition metal ion binding	GO:0006915//apoptotic process;GO:0006950//response to stress;GO:0007165//signal transduction;GO:0031326//regulation of cellular biosynthetic process;GO:0034097//response to cytokine;GO:0044271//cellular nitrogen compound biosynthetic process;GO:0044710//single-organism metabolic process;GO:0048519//negative regulation of biological process;GO:0048522//positive regulation of cellular process;GO:00…
Unigene0000568	72	7465	0.7614	65.2582	6.42136	0	0	--	--	-	-	-	-	-	-	-
Unigene0000569	0	143	0.001	1.4081	10.4595	6.43546e-37	1.53301e-36	--	--	-	-	-	-	-	-	-
Unigene0000570	30	795	0.0796	1.7429	4.45258	1.06877e-158	6.17882e-158	SOGA3	PREDICTED: protein SOGA3 isoform X1 [Xenopus tropicalis]	-	-	-	-	-	-	GO:0031329//regulation of cellular catabolic process
Unigene0000571	34952	5477	133.238	17.2583	-2.94865	0	0	slc20a1-a	PREDICTED: sodium-dependent phosphate transporter 1 isoform X1 [Nanorana parkeri]	-	-	-	-	GO:0031224//intrinsic component of membrane	GO:0015291//secondary active transmembrane transporter activity	GO:0015698//inorganic anion transport;GO:0043122//regulation of I-kappaB kinase/NF-kappaB signaling
Unigene0000572	8	107	0.2242	2.4792	3.46702	1.77211e-19	3.00008e-19	--	--	-	-	-	-	-	-	-
Unigene0000573	7321	2700	14.2885	4.3559	-1.71381	0	0	SLC9A8	PREDICTED: sodium/hydrogen exchanger 8 [Xenopus laevis]	-	-	-	-	GO:0031224//intrinsic component of membrane	GO:0005451//monovalent cation:proton antiporter activity	GO:0006814//sodium ion transport;GO:0015992//proton transport;GO:0030641//regulation of cellular pH;GO:0034220//ion transmembrane transport
Unigene0000574	0	46	0.001	1.0387	10.0206	5.3407e-12	7.40338e-12	--	--	-	-	-	-	-	-	-
Unigene0000575	3	241	0.0258	1.7106	6.05099	7.38288e-58	2.26159e-57	WNT7B	PREDICTED: protein Wnt-7b-like [Nanorana parkeri]	Organismal Systems;Environmental Information Processing;Cellular Processes;Human Diseases	Infectious diseases;Cellular community - eukaryotes;Endocrine and metabolic diseases;Cancers;Endocrine system;Signal transduction	ko05200//Pathways in cancer;ko05165//Human papillomavirus infection;ko05166//HTLV-I infection;ko05205//Proteoglycans in cancer;ko05225//Hepatocellular carcinoma;ko04390//Hippo signaling pathway;ko04934//Cushing syndrome;ko05226//Gastric cancer;ko04150//mTOR signaling pathway;ko05224//Breast cancer;ko04310//Wnt signaling pathway;ko04550//Signaling pathways regulating pluripotency of stem cells;ko0…	K00572	-	-	-
Unigene0000576	14898	4143	32.3649	7.4398	-2.12109	0	0	ptdss1	PREDICTED: phosphatidylserine synthase 1 isoform X1 [Nanorana parkeri]	Metabolism	Global and overview maps;Lipid metabolism	ko01100//Metabolic pathways;ko00564//Glycerophospholipid metabolism	K08729	GO:0031090//organelle membrane;GO:0031224//intrinsic component of membrane	GO:0003824//catalytic activity	GO:0006658//phosphatidylserine metabolic process
Unigene0000580	127	37	3.7627	0.9061	-2.05403	1.4736e-16	2.30885e-16	--	--	-	-	-	-	-	-	-
Unigene0000581	0	76	0.001	1.9213	10.9079	3.48713e-20	5.99689e-20	--	--	-	-	-	-	-	-	-
Unigene0000582	14	146	0.3017	2.6004	3.10755	1.8721e-23	3.49738e-23	--	--	-	-	-	-	-	-	-
Unigene0000583	22	878	0.0985	3.2501	5.04422	5.92403e-187	3.84721e-186	--	--	-	-	-	-	-	-	-
Unigene0000587	583	2197	1.5813	4.9259	1.63928	4.9737e-140	2.63852e-139	Zmym4	PREDICTED: LOW QUALITY PROTEIN: zinc finger MYM-type protein 4 [Nanorana parkeri]	-	-	-	-	-	-	-
Unigene0000588	2	73	0.0555	1.6739	4.91458	5.61088e-17	8.89274e-17	--	--	-	-	-	-	-	-	-
Unigene0000589	2	170	0.0183	1.289	6.13826	1.74048e-41	4.41879e-41	--	--	-	-	-	-	-	-	-
Unigene0000591	57	680	0.6997	6.8998	3.30175	1.71203e-108	7.67918e-108	Akr1c6	PREDICTED: rho crystallin isoform X1 [Nanorana parkeri]	-	-	-	-	-	GO:0003824//catalytic activity;GO:0005198//structural molecule activity	GO:0044710//single-organism metabolic process
Unigene0000593	143	975	2.2574	12.7224	2.49464	3.94725e-115	1.83676e-114	Pomt2	PREDICTED: protein O-mannosyl-transferase 2-like isoform X2 [Gallus gallus]	Metabolism	Glycan biosynthesis and metabolism;Global and overview maps	ko01100//Metabolic pathways;ko00515//Mannose type O-glycan biosyntheis;ko00514//Other types of O-glycan biosynthesis	K00728	GO:0031090//organelle membrane;GO:0031224//intrinsic component of membrane;GO:0043231//intracellular membrane-bounded organelle	GO:0000030//mannosyltransferase activity;GO:0043169//cation binding	GO:0006493//protein O-linked glycosylation
Unigene0000594	16	10883	0.0679	38.1553	9.13426	0	0	IQUB	PREDICTED: IQ and ubiquitin-like domain-containing protein [Nanorana parkeri]	-	-	-	-	GO:0005929//cilium	-	GO:0007166//cell surface receptor signaling pathway;GO:0048858//cell projection morphogenesis
Unigene0000595	60	683	0.3497	3.2909	3.23429	3.14438e-107	1.39966e-106	Aloxe3	PREDICTED: LOW QUALITY PROTEIN: hydroperoxide isomerase ALOXE3-like [Nanorana parkeri]	-	-	-	-	-	GO:0016491//oxidoreductase activity	-
Unigene0000596	14	2683	0.1586	25.1192	7.30725	0	0	--	--	-	-	-	-	-	-	-
Unigene0000598	0	47	0.001	1.1814	10.2063	2.73541e-12	3.82382e-12	--	--	-	-	-	-	-	-	-
Unigene0000599	0	560	0.001	6.3173	12.6251	8.4162e-143	4.51939e-142	--	--	-	-	-	-	-	-	-
Unigene0000600	1488	872	7.3229	3.5473	-1.04569	2.55913e-60	8.04397e-60	GRAMD1B	PREDICTED: GRAM domain-containing protein 1B isoform X1 [Nanorana parkeri]	-	-	-	-	-	-	-
Unigene0000602	7053	1217	46.9927	6.7026	-2.80964	0	0	spice1	PREDICTED: spindle and centriole-associated protein 1, partial [Nanorana parkeri]	-	-	-	-	GO:0005856//cytoskeleton	-	GO:0007049//cell cycle
Unigene0000603	2	115	0.0331	1.5746	5.57201	6.22026e-27	1.24891e-26	--	--	-	-	-	-	-	-	-
Unigene0000604	0	121	0.001	1.7223	10.7501	1.50851e-32	3.34106e-32	HAS3	PREDICTED: hyaluronan synthase 3 [Nanorana parkeri]	-	-	-	-	GO:0031224//intrinsic component of membrane;GO:0044421//extracellular region part	GO:0008194//UDP-glycosyltransferase activity	GO:0006024//glycosaminoglycan biosynthetic process;GO:0006355//regulation of transcription, DNA-templated;GO:0022607//cellular component assembly;GO:0033692//cellular polysaccharide biosynthetic process;GO:0044089//positive regulation of cellular component biogenesis
Unigene0000605	5320	1802	28.6004	8.0078	-1.83656	0	0	zc3hc1	PREDICTED: nuclear-interacting partner of ALK [Nanorana parkeri]	-	-	-	-	GO:0031090//organelle membrane;GO:0043231//intracellular membrane-bounded organelle	GO:0019900//kinase binding;GO:0046914//transition metal ion binding	GO:0000280//nuclear division;GO:0032446//protein modification by small protein conjugation;GO:0044763//single-organism cellular process
Unigene0000606	837	2296	12.7266	28.8573	1.18109	1.08197e-92	4.38219e-92	EXOSC8	PREDICTED: exosome complex component RRP43 [Nanorana parkeri]	Genetic Information Processing	Folding, sorting and degradation	ko03018//RNA degradation	K12586	GO:0043231//intracellular membrane-bounded organelle	GO:0003723//RNA binding	-
Unigene0000607	7547	1311	14.9892	2.1523	-2.79997	0	0	Stard13	PREDICTED: stAR-related lipid transfer protein 8 [Nanorana parkeri]	-	-	-	-	-	GO:0005488//binding	GO:0050794//regulation of cellular process
Unigene0000608	38	499	0.2297	2.4936	3.44041	9.3934e-84	3.58104e-83	Gnb3	guanine nucleotide binding protein (G protein), beta polypeptide 3 S homeolog [Xenopus laevis]	Environmental Information Processing;Organismal Systems;Human Diseases	Substance dependence;Immune system;Sensory system;Nervous system;Cancers;Endocrine system;Signal transduction;Environmental adaptation;Infectious diseases	ko05200//Pathways in cancer;ko04151//PI3K-Akt signaling pathway;ko05163//Human cytomegalovirus infection;ko05167//Kaposi sarcoma-associated herpesvirus infection;ko04014//Ras signaling pathway;ko04062//Chemokine signaling pathway;ko04728//Dopaminergic synapse;ko04723//Retrograde endocannabinoid signaling;ko04926//Relaxin signaling pathway;ko04371//Apelin signaling pathway;ko05034//Alcoholism;ko04…	K07825	GO:0031988//membrane-bounded vesicle	-	-
Unigene0000609	3	168	0.0882	4.0843	5.53317	1.41549e-38	3.45359e-38	--	--	-	-	-	-	-	-	-
Unigene0000610	0	47	0.001	1.0909	10.0913	2.73541e-12	3.82382e-12	--	--	-	-	-	-	-	-	-
Unigene0000611	4	218	0.0268	1.2091	5.49556	1.04678e-50	2.97337e-50	fzd10-a	PREDICTED: frizzled-10 isoform X1 [Nanorana parkeri]	Environmental Information Processing;Organismal Systems;Human Diseases;Cellular Processes	Cancers;Endocrine system;Signal transduction;Cellular community - eukaryotes;Infectious diseases;Endocrine and metabolic diseases	ko05200//Pathways in cancer;ko05165//Human papillomavirus infection;ko05166//HTLV-I infection;ko05205//Proteoglycans in cancer;ko05225//Hepatocellular carcinoma;ko04390//Hippo signaling pathway;ko04934//Cushing syndrome;ko05226//Gastric cancer;ko04150//mTOR signaling pathway;ko05224//Breast cancer;ko04310//Wnt signaling pathway;ko04550//Signaling pathways regulating pluripotency of stem cells;ko0…	K02842	GO:0031224//intrinsic component of membrane;GO:0044424//intracellular part	GO:0004888//transmembrane signaling receptor activity;GO:0005515//protein binding;GO:0043169//cation binding	GO:0002011//morphogenesis of an epithelial sheet;GO:0032970//regulation of actin filament-based process;GO:0038030//non-canonical Wnt signaling pathway via MAPK cascade;GO:0043406//positive regulation of MAP kinase activity;GO:0044707//single-multicellular organism process
Unigene0000612	4	82	0.0943	1.5972	4.08214	1.76966e-16	2.76726e-16	--	--	-	-	-	-	-	-	-
Unigene0000613	4	52	0.1064	1.1432	3.42551	7.40505e-10	9.71669e-10	--	--	-	-	-	-	-	-	-
Unigene0000614	6509	3065	18.4113	7.1664	-1.36127	1.00356751311258e-315	9.76128852676483e-315	ADGRL2	PREDICTED: adhesion G protein-coupled receptor L2 isoform X3 [Nanorana parkeri]	-	-	-	-	GO:0031224//intrinsic component of membrane	GO:0004888//transmembrane signaling receptor activity;GO:0005488//binding	GO:0007166//cell surface receptor signaling pathway
Unigene0000615	3214	579	8.7236	1.2991	-2.74741	0	0	ABCA5	PREDICTED: ATP-binding cassette sub-family A member 5, partial [Nanorana parkeri]	Environmental Information Processing	Membrane transport	ko02010//ABC transporters	K05648	-	-	-
Unigene0000616	0	61	0.001	1.6619	10.6986	4.42087e-16	6.83813e-16	--	Transposable element Tcb1 transposase, partial [Larimichthys crocea]	-	-	-	-	-	-	-
Unigene0000617	291	7375	1.5834	33.1716	4.38885	0	0	dnd1	LOC398713 protein, partial [Xenopus laevis]	-	-	-	-	GO:0043231//intracellular membrane-bounded organelle	GO:0003723//RNA binding	GO:0032501//multicellular organismal process;GO:0060149//negative regulation of posttranscriptional gene silencing
Unigene0000618	0	193	0.001	3.7427	11.8699	1.18613e-50	3.36548e-50	--	--	-	-	-	-	-	-	-
Unigene0000622	5	89	0.34	5.003	3.87919	1.51615e-17	2.4442e-17	--	--	-	-	-	-	-	-	-
Unigene0000623	12	2294	0.0563	8.8947	7.30367	0	0	PI16	PREDICTED: peptidase inhibitor 16-like [Xenopus laevis]	-	-	-	-	GO:0016020//membrane;GO:0031988//membrane-bounded vesicle;GO:0044421//extracellular region part	-	GO:0010614//negative regulation of cardiac muscle hypertrophy;GO:0048523//negative regulation of cellular process
Unigene0000626	0	89	0.001	2.7321	11.4158	1.03697e-23	1.94507e-23	--	--	-	-	-	-	-	-	-
Unigene0000630	10	108	0.1933	1.7252	3.15785	1.02092e-17	1.65152e-17	--	--	-	-	-	-	-	-	-
Unigene0000631	16959	101220	185.688	916.112	2.30264	0	0	rps4	40S ribosomal protein S4 [Xenopus tropicalis]	Genetic Information Processing	Translation	ko03010//Ribosome	K02987	GO:0005924//cell-substrate adherens junction;GO:0031988//membrane-bounded vesicle;GO:0035770//ribonucleoprotein granule;GO:0044391//ribosomal subunit	GO:0003723//RNA binding;GO:0005198//structural molecule activity	GO:0006417//regulation of translation;GO:0042127//regulation of cell proliferation;GO:0044707//single-multicellular organism process
Unigene0000632	20	77	0.4416	1.4053	1.67007	7.68114e-07	9.39752e-07	--	--	-	-	-	-	-	-	-
Unigene0000633	13	374	0.2462	5.8551	4.57179	2.47773e-77	9.01426e-77	--	--	-	-	-	-	-	-	-
Unigene0000634	0	80	0.001	1.1687	10.1907	4.58637e-21	8.0712e-21	--	--	-	-	-	-	-	-	-
Unigene0000635	32	447	0.2758	3.1846	3.52942	9.43866e-77	3.41996e-76	pol	PREDICTED: serine/threonine-protein kinase Nek10-like [Falco peregrinus]	-	-	-	-	-	-	-
Unigene0000636	6	309	0.0638	2.7173	5.41247	9.0637e-70	3.10026e-69	--	Snake venom metalloprotease inhibitor 02A10, partial [Calypte anna]	-	-	-	-	-	-	-
Unigene0000637	3	76	0.0521	1.0911	4.38836	7.60112e-17	1.20037e-16	--	--	-	-	-	-	-	-	-
Unigene0000638	13	80	0.2384	1.2125	2.34653	4.76542e-10	6.28494e-10	--	--	-	-	-	-	-	-	-
Unigene0000639	2272	291	19.8474	2.1013	-3.2396	0	0	--	PREDICTED: golgin subfamily A member 6-like protein 22 [Xenopus tropicalis]	-	-	-	-	-	-	-
Unigene0000640	13	812	0.0913	4.7137	5.6901	1.04236e-182	6.64982e-182	--	PREDICTED: complement factor H-related protein 2-like [Nanorana parkeri]	-	-	-	-	-	-	-
Unigene0000641	1117	517	6.8977	2.639	-1.38612	4.83182e-73	1.70167e-72	Mfsd3	PREDICTED: major facilitator superfamily domain-containing protein 3 isoform X2 [Nanorana parkeri]	-	-	-	-	-	-	-
Unigene0000642	69	2556	0.5747	17.5983	4.93648	0	0	--	--	-	-	-	-	-	-	-
Unigene0000643	0	479	0.001	7.0827	12.7901	6.08185e-123	2.95077e-122	--	--	-	-	-	-	-	-	-
Unigene0000644	0	100	0.001	4.4707	12.1263	1.18149e-26	2.36111e-26	--	PREDICTED: rho GTPase-activating protein 30-like isoform X1 [Gallus gallus]	-	-	-	-	-	-	-
Unigene0000645	108	944	0.7363	5.32	2.85306	8.90995e-129	4.47126e-128	--	--	-	-	-	-	-	-	-
Unigene0000646	54	236	0.4347	1.5705	1.85313	6.52645e-21	1.14493e-20	Il17re	PREDICTED: interleukin-17 receptor E [Xenopus tropicalis]	Organismal Systems;Environmental Information Processing	Signaling molecules and interaction;Immune system	ko04060//Cytokine-cytokine receptor interaction;ko04657//IL-17 signaling pathway	K05168	-	-	-
Unigene0000647	34	0	0.9838	0.001	-9.94222	3.00335e-11	4.07376e-11	--	--	-	-	-	-	-	-	-
Unigene0000648	16	2930	0.0428	6.4757	7.24128	0	0	--	PREDICTED: transient receptor potential cation channel subfamily A member 1-like [Saccoglossus kowalevskii]	-	-	-	-	-	-	-
Unigene0000649	82	29	1.6256	0.4752	-1.77437	2.27486e-09	2.95072e-09	--	PREDICTED: E3 ubiquitin-protein ligase CCNB1IP1 [Nanorana parkeri]	-	-	-	-	-	-	-
Unigene0000651	25	149	0.4305	2.1208	2.30052	1.24785e-17	2.01618e-17	--	--	-	-	-	-	-	-	-
Unigene0000652	249	142	1.4446	0.681	-1.08494	6.15037e-13	8.75855e-13	--	--	-	-	-	-	-	-	-
Unigene0000653	484	231	12.5414	4.9478	-1.34184	3.1062e-32	6.84693e-32	--	--	-	-	-	-	-	-	-
Unigene0000654	1344	565	14.0023	4.8657	-1.52494	1.29822e-99	5.51924e-99	--	--	-	-	-	-	-	-	-
Unigene0000656	877	3896	5.397	19.8186	1.87663	4.57046380179023e-309	4.36004e-308	--	--	-	-	-	-	-	-	-
Unigene0000657	269	94	2.9859	0.8625	-1.79157	3.01576e-28	6.20805e-28	--	--	-	-	-	-	-	-	-
Unigene0000659	0	179	0.001	1.5669	10.6137	7.51083e-47	2.03552e-46	LTB4R	PREDICTED: leukotriene B4 receptor 1-like [Nanorana parkeri]	Environmental Information Processing	Signaling molecules and interaction	ko04080//Neuroactive ligand-receptor interaction	K04296	-	GO:0004871//signal transducer activity	-
Unigene0000660	90	23	2.5628	0.5414	-2.24295	1.00284e-13	1.45848e-13	--	--	-	-	-	-	-	-	-
Unigene0000663	46	18	1.4042	0.4542	-1.62835	3.42495e-05	4.03009e-05	--	--	-	-	-	-	-	-	-
Unigene0000664	36	1411	0.1364	4.42	5.01813	1.48271e-293	1.35448e-292	XDH	PREDICTED: xanthine dehydrogenase/oxidase [Nanorana parkeri]	Cellular Processes;Metabolism	Transport and catabolism;Xenobiotics biodegradation and metabolism;Biosynthesis of other secondary metabolites;Global and overview maps;Nucleotide metabolism	ko01100//Metabolic pathways;ko00230//Purine metabolism;ko04146//Peroxisome;ko00983//Drug metabolism - other enzymes;ko00232//Caffeine metabolism	K00106	-	-	-
Unigene0000665	82	2218	0.4985	11.1466	4.48287	0	0	--	--	-	-	-	-	-	-	-
Unigene0000667	4	721	0.0199	2.9702	7.22165	9.04159e-175	5.59381e-174	--	--	-	-	-	-	-	-	-
Unigene0000669	14	1756	0.0584	6.0592	6.69702	0	0	ANGPTL1	PREDICTED: angiopoietin-related protein 1 isoform X1 [Nanorana parkeri]	-	-	-	-	-	-	-
Unigene0000670	203	2904	1.0921	12.9135	3.5637	0	0	LSS	PREDICTED: lanosterol synthase isoform X1 [Nanorana parkeri]	Metabolism	Lipid metabolism;Global and overview maps	ko01100//Metabolic pathways;ko00100//Steroid biosynthesis	K01852	-	GO:0031559//oxidosqualene cyclase activity	-
Unigene0000672	38	114	0.6708	1.6635	1.31027	4.00521e-07	4.93472e-07	--	--	-	-	-	-	-	-	-
Unigene0000673	6	30	0.1797	0.7429	2.04758	0.000513761	0.000585709	--	--	-	-	-	-	-	-	-
Unigene0000674	0	184	0.001	1.3936	10.4446	5.08285e-48	1.39771e-47	--	--	-	-	-	-	-	-	-
Unigene0000676	0	82	0.001	2.3646	11.2074	1.1854e-21	2.12181e-21	--	--	-	-	-	-	-	-	-
Unigene0000677	4	145	0.0404	1.2104	4.90498	1.10805e-32	2.46201e-32	ADAM10	PREDICTED: disintegrin and metalloproteinase domain-containing protein 10-like [Nanorana parkeri]	Human Diseases	Infectious diseases;Neurodegenerative diseases	ko05010//Alzheimer disease;ko05120//Epithelial cell signaling in Helicobacter pylori infection	K06704	-	-	-
Unigene0000678	83	367	0.7755	2.8344	1.86984	3.11706e-32	6.87057e-32	--	--	-	-	-	-	-	-	-
Unigene0000679	76	38	1.0372	0.4287	-1.27465	1.02599e-05	1.22125e-05	--	PREDICTED: mucin-5AC-like [Nanorana parkeri]	-	-	-	-	-	-	-
Unigene0000681	275	2018	1.9673	11.933	2.60067	9.63855e-237	7.44431e-236	l3hypdh	PREDICTED: trans-3-hydroxy-L-proline dehydratase [Nanorana parkeri]	Metabolism	Amino acid metabolism	ko00330//Arginine and proline metabolism	K18384	-	GO:0016836//hydro-lyase activity;GO:0047661//amino-acid racemase activity	-
Unigene0000682	38	277	0.5969	3.5969	2.59119	3.09412e-36	7.29909e-36	--	--	-	-	-	-	-	-	-
Unigene0000683	7	110	0.1326	1.7221	3.69902	5.27315e-21	9.27251e-21	--	--	-	-	-	-	-	-	-
Unigene0000685	21	269	0.2959	3.1327	3.40423	6.86859e-46	1.84246e-45	--	--	-	-	-	-	-	-	-
Unigene0000686	41	9	1.1928	0.2164	-2.46258	4.16972e-07	5.13367e-07	--	--	-	-	-	-	-	-	-
Unigene0000687	117	48	6.525	2.2128	-1.5601	7.15746e-11	9.6176e-11	--	--	-	-	-	-	-	-	-
Unigene0000688	50	409	0.5895	3.9861	2.75741	4.42248e-56	1.3301e-55	--	--	-	-	-	-	-	-	-
Unigene0000689	2700	710	33.9709	7.3841	-2.20181	3.03254799105897e-309	2.89406e-308	Atpaf2	PREDICTED: ATP synthase mitochondrial F1 complex assembly factor 2 [Nanorana parkeri]	-	-	-	-	GO:0016604//nuclear body	GO:0005488//binding	GO:0070071//proton-transporting two-sector ATPase complex assembly
Unigene0000690	0	220	0.001	1.5038	10.5544	1.99184e-56	6.01643e-56	--	--	-	-	-	-	-	-	-
Unigene0000692	25	228	0.7503	5.6565	2.91437	5.48698e-34	1.24841e-33	--	PREDICTED: collagen alpha-1(XV) chain-like [Xenopus tropicalis]	-	-	-	-	-	-	-
Unigene0000695	327	870	4.6517	10.2301	1.13699	3.49108e-35	8.1155e-35	b9d2	PREDICTED: B9 domain-containing protein 2 [Nanorana parkeri]	-	-	-	-	GO:0005815//microtubule organizing center;GO:0035869//ciliary transition zone	GO:0015631//tubulin binding	GO:0001738//morphogenesis of a polarized epithelium;GO:0010927//cellular component assembly involved in morphogenesis;GO:0015031//protein transport
Unigene0000696	469	3880	3.8944	26.6315	2.77366	0	0	RFX1	PREDICTED: MHC class II regulatory factor RFX1 isoform X1 [Nanorana parkeri]	-	-	-	-	GO:0005634//nucleus	GO:0005488//binding	GO:0006351//transcription, DNA-templated
Unigene0000697	47	295	0.3509	1.8204	2.37512	6.54501e-35	1.51539e-34	--	--	-	-	-	-	-	-	-
Unigene0000698	345	178	17.7651	7.5764	-1.22946	1.00958e-20	1.76241e-20	--	--	-	-	-	-	-	-	-
Unigene0000699	710	2481	1.9805	5.7206	1.5303	1.03071e-140	5.48445e-140	--	--	-	-	-	-	-	-	-
Unigene0000700	5820	2924	14.9773	6.2199	-1.26781	2.62086e-258	2.17148e-257	POLR3A	DNA-directed RNA polymerase III subunit RPC1 [Xenopus tropicalis]	Metabolism;Organismal Systems;Human Diseases;Genetic Information Processing	Transcription;Immune system;Nucleotide metabolism;Global and overview maps;Infectious diseases	ko01100//Metabolic pathways;ko05169//Epstein-Barr virus infection;ko00230//Purine metabolism;ko00240//Pyrimidine metabolism;ko04623//Cytosolic DNA-sensing pathway;ko03020//RNA polymerase	K03018	-	-	-
Unigene0000702	4	80	0.2755	4.5547	4.04723	6.04668e-16	9.32531e-16	--	Transposable element Tcb1 transposase [Salmo salar]	-	-	-	-	-	-	-
Unigene0000703	3	135	0.0371	1.3814	5.21857	3.26412e-31	7.08129e-31	--	SJCHGC03036 protein [Schistosoma japonicum]	-	-	-	-	-	-	-
Unigene0000705	206	41	2.8796	0.4737	-2.60382	2.16597e-34	4.96904e-34	--	--	-	-	-	-	-	-	-
Unigene0000706	0	918	0.001	3.2666	11.6736	2.54876e-230	1.92821e-229	Gpc6	PREDICTED: glypican-6-like [Nanorana parkeri]	-	-	-	-	GO:0031224//intrinsic component of membrane	GO:0043168//anion binding	-
Unigene0000707	1832	636	7.4544	2.1392	-1.80102	2.93313e-167	1.75841e-166	--	PREDICTED: zinc finger protein 501-like [Nanorana parkeri]	-	-	-	-	-	-	-
Unigene0000708	1506	847	7.7277	3.5926	-1.10501	1.28386e-66	4.28032e-66	--	PREDICTED: oocyte zinc finger protein XlCOF7.1-like [Xenopus tropicalis]	-	-	-	-	-	-	-
Unigene0000709	8	285	0.1028	3.0279	4.88041	1.47431e-61	4.68417e-61	--	--	-	-	-	-	-	-	-
Unigene0000710	294	809	2.0865	4.7459	1.1856	2.81014e-35	6.54123e-35	SGTB	PREDICTED: small glutamine-rich tetratricopeptide repeat-containing protein beta [Nanorana parkeri]	-	-	-	-	-	-	-
Unigene0000711	4	107	0.1187	2.6253	4.46709	5.55456e-23	1.02494e-22	--	--	-	-	-	-	-	-	-
Unigene0000712	0	367	0.001	2.8377	11.4705	1.36184e-94	5.59039e-94	--	--	-	-	-	-	-	-	-
Unigene0000713	0	218	0.001	2.2221	11.1177	2.22121e-57	6.77213e-57	--	--	-	-	-	-	-	-	-
Unigene0000714	0	220	0.001	3.0531	11.5761	1.99184e-56	6.01643e-56	--	--	-	-	-	-	-	-	-
Unigene0000715	0	105	0.001	3.4036	11.7328	3.97823e-28	8.16265e-28	--	--	-	-	-	-	-	-	-
Unigene0000716	0	141	0.001	2.0005	10.9661	2.46692e-36	5.82877e-36	--	--	-	-	-	-	-	-	-
Unigene0000717	508	1376	2.2813	5.1078	1.16285	5.07214e-55	1.51015e-54	PAOX	PREDICTED: peroxisomal N(1)-acetyl-spermine/spermidine oxidase-like [Nanorana parkeri]	Cellular Processes	Transport and catabolism	ko04146//Peroxisome	K00308	-	-	GO:0044710//single-organism metabolic process
Unigene0000718	303	163	1.2899	0.5736	-1.16914	5.29294e-17	8.40047e-17	--	--	-	-	-	-	-	-	-
Unigene0000719	1	62	0.0327	1.6755	5.67916	3.43005e-15	5.18284e-15	--	--	-	-	-	-	-	-	-
Unigene0000720	68	2	2.832	0.0689	-5.36117	9.0197e-21	1.5759e-20	--	--	-	-	-	-	-	-	-
Unigene0000722	557	2176	1.2254	3.9571	1.69119	2.51926e-145	1.37094e-144	Notch3	PREDICTED: LOW QUALITY PROTEIN: neurogenic locus notch homolog protein 1-like [Nanorana parkeri]	Human Diseases;Environmental Information Processing;Organismal Systems	Infectious diseases;Cancers;Immune system;Drug resistance;Signal transduction;Endocrine system;Development	ko05200//Pathways in cancer;ko05165//Human papillomavirus infection;ko05206//MicroRNAs in cancer;ko05224//Breast cancer;ko04371//Apelin signaling pathway;ko04919//Thyroid hormone signaling pathway;ko01522//Endocrine resistance;ko04658//Th1 and Th2 cell differentiation;ko04330//Notch signaling pathway;ko04320//Dorso-ventral axis formation	K20995	GO:0016020//membrane;GO:0043229//intracellular organelle	GO:0005488//binding	GO:0001822//kidney development;GO:0008283//cell proliferation;GO:0010721//negative regulation of cell development;GO:0016043//cellular component organization;GO:0019827//stem cell population maintenance;GO:0030182//neuron differentiation;GO:0030900//forebrain development;GO:0048646//anatomical structure formation involved in morphogenesis
Unigene0000723	2	59	0.0528	1.2886	4.60912	2.41464e-13	3.47671e-13	--	--	-	-	-	-	-	-	-
Unigene0000724	20	3442	0.1119	15.9169	7.15221	0	0	--	--	-	-	-	-	-	-	-
Unigene0000725	8	141	0.08	1.166	3.86542	4.44527e-27	8.95194e-27	--	--	-	-	-	-	-	-	-
Unigene0000726	26	11	0.7537	0.2636	-1.51564	0.00513866	0.00570036	--	--	-	-	-	-	-	-	-
Unigene0000728	634	2126	8.1292	22.5329	1.47085	6.10197e-116	2.85182e-115	ska3	PREDICTED: spindle and kinetochore-associated protein 3 [Nanorana parkeri]	-	-	-	-	GO:0000776//kinetochore;GO:0005819//spindle	-	GO:0000280//nuclear division;GO:0031109//microtubule polymerization or depolymerization
Unigene0000729	6	16881	0.0648	150.636	11.1828	0	0	PLCZ1	PREDICTED: 1-phosphatidylinositol 4,5-bisphosphate phosphodiesterase zeta-1 [Nanorana parkeri]	Cellular Processes;Environmental Information Processing;Organismal Systems;Metabolism	Global and overview maps;Signal transduction;Endocrine system;Cell growth and death;Carbohydrate metabolism	ko01100//Metabolic pathways;ko04020//Calcium signaling pathway;ko04114//Oocyte meiosis;ko04919//Thyroid hormone signaling pathway;ko04070//Phosphatidylinositol signaling system;ko00562//Inositol phosphate metabolism	K05861	-	GO:0016787//hydrolase activity	GO:0008152//metabolic process;GO:0044763//single-organism cellular process
Unigene0000731	50	271	0.8501	3.8085	2.16352	5.95015e-29	1.24087e-28	--	--	-	-	-	-	-	-	-
Unigene0000733	10	534	0.1073	4.7365	5.4641	3.85832e-120	1.84968e-119	Ca4	PREDICTED: carbonic anhydrase 4-like isoform X1 [Xenopus laevis]	Organismal Systems;Metabolism	Energy metabolism;Excretory system	ko04964//Proximal tubule bicarbonate reclamation;ko00910//Nitrogen metabolism	K18246	-	-	-
Unigene0000734	0	51	0.001	0.957	9.90238	3.6663e-13	5.24387e-13	--	--	-	-	-	-	-	-	-
Unigene0000735	4	823	0.0286	4.8623	7.40948	8.06982e-200	5.49573e-199	--	PREDICTED: LOW QUALITY PROTEIN: RNA-directed DNA polymerase from mobile element jockey-like, partial [Nanorana parkeri]	-	-	-	-	-	-	-
Unigene0000736	80	247	1.6037	4.0929	1.35172	1.62869e-14	2.41703e-14	NINL	PREDICTED: ninein-like protein [Nanorana parkeri]	-	-	-	-	-	-	-
Unigene0000738	2094	6379	12.4675	31.3946	1.33234	5.16039e-255	4.22964e-254	GLUD1	PREDICTED: glutamate dehydrogenase, mitochondrial [Nanorana parkeri]	Metabolism;Organismal Systems;Cellular Processes	Amino acid metabolism;Global and overview maps;Cell growth and death;Energy metabolism;Metabolism of other amino acids;Excretory system	ko01100//Metabolic pathways;ko04217//Necroptosis;ko01200//Carbon metabolism;ko00250//Alanine, aspartate and glutamate metabolism;ko00220//Arginine biosynthesis;ko04964//Proximal tubule bicarbonate reclamation;ko00910//Nitrogen metabolism;ko00471//D-Glutamine and D-glutamate metabolism	K00261	-	GO:0016638//oxidoreductase activity, acting on the CH-NH2 group of donors	GO:0044710//single-organism metabolic process
Unigene0000739	82	10	1.8254	0.184	-3.31043	4.30037e-18	7.01717e-18	--	PREDICTED: retrotransposon-derived protein PEG10 [Xenopus tropicalis]	-	-	-	-	-	-	-
Unigene0000740	0	22	0.001	0.961	9.90839	1.92554e-06	2.33024e-06	--	PREDICTED: keratin-associated protein 5-3-like, partial [Aptenodytes forsteri]	-	-	-	-	-	-	-
Unigene0000742	0	42	0.001	1.2033	10.2328	3.77503e-12	5.25258e-12	--	--	-	-	-	-	-	-	-
Unigene0000744	1895	5309	8.6891	20.1223	1.21152	1.27965e-189	8.40371e-189	tmem237	PREDICTED: islet cell autoantigen 1-like protein [Nanorana parkeri]	-	-	-	-	GO:0031224//intrinsic component of membrane;GO:0044441//ciliary part	-	GO:0009966//regulation of signal transduction;GO:0010927//cellular component assembly involved in morphogenesis
Unigene0000745	4	41	0.1237	1.0484	3.08327	2.5668e-07	3.17435e-07	--	--	-	-	-	-	-	-	-
Unigene0000746	9126	1712	26.5691	4.12	-2.68903	0	0	cblb	PREDICTED: E3 ubiquitin-protein ligase CBL-B isoform X1 [Nanorana parkeri]	Human Diseases;Genetic Information Processing;Cellular Processes;Organismal Systems;Environmental Information Processing	Infectious diseases;Transport and catabolism;Folding, sorting and degradation;Immune system;Signal transduction;Endocrine system	ko04144//Endocytosis;ko04120//Ubiquitin mediated proteolysis;ko04910//Insulin signaling pathway;ko04625//C-type lectin receptor signaling pathway;ko05162//Measles;ko04660//T cell receptor signaling pathway;ko04012//ErbB signaling pathway	K22517	GO:0043231//intracellular membrane-bounded organelle	GO:0019787//ubiquitin-like protein transferase activity;GO:0046914//transition metal ion binding;GO:0060089//molecular transducer activity	GO:0002666//positive regulation of T cell tolerance induction;GO:0009896//positive regulation of catabolic process;GO:0032446//protein modification by small protein conjugation;GO:0042130//negative regulation of T cell proliferation;GO:0050856//regulation of T cell receptor signaling pathway
Unigene0000747	14	308	0.8088	14.7074	4.18462	1.05703e-60	3.3334e-60	--	--	-	-	-	-	-	-	-
Unigene0000748	14696	2395	70.3683	9.4794	-2.89206	0	0	aktip	PREDICTED: AKT-interacting protein [Nanorana parkeri]	-	-	-	-	GO:0016020//membrane;GO:0043234//protein complex;GO:0044424//intracellular part	-	GO:0007033//vacuole organization;GO:0007041//lysosomal transport;GO:0008104//protein localization;GO:0012501//programmed cell death;GO:0016192//vesicle-mediated transport;GO:0043393//regulation of protein binding
Unigene0000749	7791	2992	30.6942	9.7437	-1.65542	0	0	RRP1B	ribosomal RNA processing 1B L homeolog [Xenopus laevis]	-	-	-	-	GO:0030684//preribosome	-	-
Unigene0000750	130	40	7.8474	1.9959	-1.97518	2.34016e-16	3.64335e-16	--	--	-	-	-	-	-	-	-
Unigene0000751	2	116	0.0503	2.411	5.58293	3.24072e-27	6.54068e-27	--	PREDICTED: LOW QUALITY PROTEIN: piggyBac transposable element-derived protein 4-like, partial [Xiphophorus maculatus]	-	-	-	-	-	-	-
Unigene0000752	0	57	0.001	0.9875	9.94764	6.52394e-15	9.7879e-15	--	--	-	-	-	-	-	-	-
Unigene0000753	477	2881	1.4572	7.2749	2.31973	1.7546e-283	1.56332e-282	C21orf58	C21orf58 [Rana catesbeiana]	-	-	-	-	-	-	-
Unigene0000754	2	100	0.0606	2.5043	5.36895	5.54859e-23	1.02492e-22	--	--	-	-	-	-	-	-	-
Unigene0000755	1662	6977	11.2173	38.9246	1.79496	0	0	QDPR	PREDICTED: clarin-2 [Nanorana parkeri]	-	-	-	-	-	-	-
Unigene0000757	12411	5552	137.858	50.9767	-1.43527	0	0	tuba	tubulin alpha 4b L homeolog [Xenopus laevis]	Human Diseases;Cellular Processes	Transport and catabolism;Cell growth and death;Infectious diseases;Cellular community - eukaryotes	ko04145//Phagosome;ko04210//Apoptosis;ko04530//Tight junction;ko04540//Gap junction;ko05130//Pathogenic Escherichia coli infection	K07374	GO:0015630//microtubule cytoskeleton;GO:0031988//membrane-bounded vesicle;GO:0032991//macromolecular complex	GO:0005198//structural molecule activity;GO:0017111//nucleoside-triphosphatase activity;GO:0032550//purine ribonucleoside binding	GO:0043623//cellular protein complex assembly;GO:0044763//single-organism cellular process
Unigene0000759	5	207	0.0918	3.141	5.09659	8.65088e-47	2.34178e-46	--	--	-	-	-	-	-	-	-
Unigene0000760	0	52	0.001	1.0625	10.0532	1.87485e-13	2.70712e-13	--	--	-	-	-	-	-	-	-
Unigene0000761	1216	11389	5.6286	43.5759	2.95268	0	0	CFAP99	PREDICTED: cilia- and flagella-associated protein 99 [Nanorana parkeri]	-	-	-	-	-	-	-
Unigene0000762	0	62	0.001	1.0883	10.0879	2.25417e-16	3.51015e-16	--	--	-	-	-	-	-	-	-
Unigene0000763	0	88	0.001	2.7392	11.4195	2.0413e-23	3.80466e-23	--	--	-	-	-	-	-	-	-
Unigene0000764	826	133	22.8744	3.0445	-2.90946	1.34729e-146	7.37917e-146	--	--	-	-	-	-	-	-	-
Unigene0000765	2281	347	43.7661	5.5035	-2.99139	0	0	--	--	-	-	-	-	-	-	-
Unigene0000766	18	67	0.2763	0.8501	1.6214	7.82532e-06	9.33948e-06	--	--	-	-	-	-	-	-	-
Unigene0000767	16	417	0.205	4.4162	4.42911	2.39175e-84	9.15784e-84	--	--	-	-	-	-	-	-	-
Unigene0000769	0	610	0.001	3.6541	11.8353	1.34815e-154	7.67833e-154	--	hypothetical protein XELAEV_18000913mg [Xenopus laevis]	-	-	-	-	-	-	-
Unigene0000770	5	469	0.0317	2.4609	6.27856	2.67415e-110	1.21265e-109	tf-b	PREDICTED: saxiphilin-like [Nanorana parkeri]	Cellular Processes;Environmental Information Processing;Organismal Systems	Digestive system;Signal transduction;Cell growth and death	ko04066//HIF-1 signaling pathway;ko04216//Ferroptosis;ko04978//Mineral absorption	K14736	-	GO:0043167//ion binding	GO:0006810//transport;GO:0044699//single-organism process;GO:0065007//biological regulation
Unigene0000771	85	8	2.6396	0.2054	-3.68381	1.59278e-20	2.77006e-20	--	PREDICTED: uncharacterized protein LOC106593339 [Salmo salar]	-	-	-	-	-	-	-
Unigene0000772	2	64	0.048	1.2688	4.72429	9.7989e-15	1.4629e-14	--	--	-	-	-	-	-	-	-
Unigene0000773	5490	1755	26.0323	6.8789	-1.92005	0	0	rpf1	PREDICTED: ribosome production factor 1 [Nanorana parkeri]	-	-	-	-	GO:0043232//intracellular non-membrane-bounded organelle	GO:0003723//RNA binding	-
Unigene0000774	15	407	0.1841	4.1297	4.48748	1.58444e-83	6.02911e-83	--	--	-	-	-	-	-	-	-
Unigene0000775	104	421	0.9412	3.1493	1.74246	2.2285e-33	5.01644e-33	--	PREDICTED: ankyrin repeat domain-containing protein 10 isoform X3 [Nanorana parkeri]	-	-	-	-	-	-	-
Unigene0000776	1394	5511	2.473	8.0816	1.70838	0	0	LRRK2	PREDICTED: leucine-rich repeat serine/threonine-protein kinase 2 [Nanorana parkeri]	Human Diseases	Neurodegenerative diseases	ko05012//Parkinson disease	K08844	GO:0031410//cytoplasmic vesicle;GO:0031966//mitochondrial membrane;GO:0031988//membrane-bounded vesicle;GO:0043005//neuron projection;GO:0044421//extracellular region part;GO:0044425//membrane part	GO:0000149//SNARE binding;GO:0004674//protein serine/threonine kinase activity;GO:0008092//cytoskeletal protein binding;GO:0030234//enzyme regulator activity;GO:0032550//purine ribonucleoside binding	GO:0006508//proteolysis;GO:0006979//response to oxidative stress;GO:0007005//mitochondrion organization;GO:0007212//dopamine receptor signaling pathway;GO:0008104//protein localization;GO:0008277//regulation of G-protein coupled receptor protein signaling pathway;GO:0009967//positive regulation of signal transduction;GO:0010035//response to inorganic substance;GO:0010941//regulation of cell death…
Unigene0000777	2	76	0.0366	1.1506	4.9744	8.01869e-18	1.29931e-17	--	--	-	-	-	-	-	-	-
Unigene0000778	1841	297	9.9671	1.3291	-2.90672	1.07325016346198e-308	1.02265e-307	--	--	-	-	-	-	-	-	-
Unigene0000781	34	2	0.6306	0.0307	-4.36041	5.69665e-10	7.4924e-10	--	--	-	-	-	-	-	-	-
Unigene0000783	14846	666	81.056	3.0057	-4.75315	0	0	HK2	PREDICTED: hexokinase-3 [Nanorana parkeri]	Organismal Systems;Metabolism;Environmental Information Processing;Human Diseases	Carbohydrate metabolism;Digestive system;Biosynthesis of other secondary metabolites;Endocrine and metabolic diseases;Cancers;Global and overview maps;Signal transduction;Endocrine system	ko01100//Metabolic pathways;ko04910//Insulin signaling pathway;ko01200//Carbon metabolism;ko04066//HIF-1 signaling pathway;ko04930//Type II diabetes mellitus;ko05230//Central carbon metabolism in cancer;ko00010//Glycolysis / Gluconeogenesis;ko00520//Amino sugar and nucleotide sugar metabolism;ko04973//Carbohydrate digestion and absorption;ko00500//Starch and sucrose metabolism;ko00051//Fructose a…	K00844	GO:0005739//mitochondrion;GO:0016020//membrane	GO:0016773//phosphotransferase activity, alcohol group as acceptor;GO:0032550//purine ribonucleoside binding	GO:0006090//pyruvate metabolic process;GO:0016310//phosphorylation;GO:0044723//single-organism carbohydrate metabolic process
Unigene0000786	102	386	0.9267	2.8988	1.64528	1.71605e-28	3.54786e-28	--	--	-	-	-	-	-	-	-
Unigene0000788	4	209	0.0557	2.4045	5.43192	3.61333e-48	9.95732e-48	--	--	-	-	-	-	-	-	-
Unigene0000789	2	205	0.0512	4.342	6.40607	1.09752e-49	3.08133e-49	--	--	-	-	-	-	-	-	-
Unigene0000790	243	0	5.0732	0.001	-12.3087	4.38149e-77	1.59203e-76	--	Fibrillin-2 [Chelonia mydas]	-	-	-	-	-	-	-
Unigene0000791	161	6	2.2943	0.0707	-5.0202	7.54185e-47	2.04382e-46	--	--	-	-	-	-	-	-	-
Unigene0000792	1579	74	8.8427	0.3426	-4.68989	0	0	PIM3	PREDICTED: serine/threonine-protein kinase pim-2 [Nanorana parkeri]	-	-	-	-	-	GO:0004672//protein kinase activity;GO:0032550//purine ribonucleoside binding	GO:0006464//cellular protein modification process;GO:0006915//apoptotic process;GO:0007632//visual behavior;GO:0043010//camera-type eye development;GO:0050794//regulation of cellular process
Unigene0000795	4	230	0.0458	2.1747	5.56932	1.12802e-52	3.27398e-52	--	--	-	-	-	-	-	-	-
Unigene0000796	1106	615	23.3627	10.7384	-1.12143	6.77239e-52	1.94938e-51	--	--	-	-	-	-	-	-	-
Unigene0000797	156	671	1.3807	4.9091	1.83006	5.63513e-55	1.67695e-54	--	--	-	-	-	-	-	-	-
Unigene0000799	9	65	0.251	1.4982	2.57747	2.79363e-09	3.61694e-09	--	--	-	-	-	-	-	-	-
Unigene0000800	482	257	7.024	3.0958	-1.18198	1.75864e-26	3.50337e-26	--	--	-	-	-	-	-	-	-
Unigene0000801	532	4653	2.1768	15.7375	2.85393	0	0	gja4	PREDICTED: gap junction alpha-4 protein, partial [Haliaeetus albicilla]	-	-	-	-	-	-	-
Unigene0000802	0	86	0.001	1.14	10.1548	7.90806e-23	1.4544e-22	--	--	-	-	-	-	-	-	-
Unigene0000803	111	4751	0.5582	19.7491	5.14486	0	0	--	--	-	-	-	-	-	-	-
Unigene0000804	15	110	0.3271	1.9831	2.59995	2.35169e-15	3.57288e-15	--	--	-	-	-	-	-	-	-
Unigene0000805	1294	137	9.467	0.8285	-3.51433	7.9256e-270	6.79897e-269	TRIM27	PREDICTED: E3 ubiquitin-protein ligase TRIM39-like [Nanorana parkeri]	-	-	-	-	-	-	-
Unigene0000806	246	42	11.9423	1.6854	-2.82492	1.04894e-44	2.77494e-44	--	--	-	-	-	-	-	-	-
Unigene0000808	8	63	0.2451	1.5957	2.70275	2.49931e-09	3.2381e-09	--	--	-	-	-	-	-	-	-
Unigene0000809	4	1695	0.0316	11.0804	8.45387	0	0	--	--	-	-	-	-	-	-	-
Unigene0000810	125	577	0.6497	2.4789	1.93185	4.7997e-51	1.36881e-50	--	--	-	-	-	-	-	-	-
Unigene0000811	12792	5792	38.5081	14.4125	-1.41784	0	0	C12orf66	PREDICTED: UPF0536 protein C12orf66 homolog isoform X1 [Nanorana parkeri]	-	-	-	-	-	-	-
Unigene0000812	169	2	2.3501	0.023	-6.67494	1.46276e-54	4.33517e-54	Pde9a	PREDICTED: high affinity cGMP-specific 3',5'-cyclic phosphodiesterase 9A isoform X3 [Xenopus tropicalis]	Metabolism	Nucleotide metabolism	ko00230//Purine metabolism	K13761	-	GO:0042578//phosphoric ester hydrolase activity;GO:0043169//cation binding	GO:0050794//regulation of cellular process
Unigene0000813	16	462	0.0765	1.8264	4.5774	1.29565e-95	5.35854e-95	APC2	PREDICTED: adenomatous polyposis coli protein 2 [Nanorana parkeri]	Environmental Information Processing;Cellular Processes;Human Diseases	Infectious diseases;Cellular community - eukaryotes;Endocrine and metabolic diseases;Cell motility;Signal transduction;Cancers	ko05200//Pathways in cancer;ko05165//Human papillomavirus infection;ko05166//HTLV-I infection;ko04810//Regulation of actin cytoskeleton;ko05206//MicroRNAs in cancer;ko05225//Hepatocellular carcinoma;ko04390//Hippo signaling pathway;ko04934//Cushing syndrome;ko05226//Gastric cancer;ko05224//Breast cancer;ko04310//Wnt signaling pathway;ko04550//Signaling pathways regulating pluripotency of stem cel…	K02085	-	-	-
Unigene0000814	1079	8923	4.4867	30.6702	2.77311	0	0	Angel1	PREDICTED: protein angel homolog 1-like [Nanorana parkeri]	-	-	-	-	-	-	-
Unigene0000815	46	2139	0.1423	5.4697	5.26445	0	0	--	--	-	-	-	-	-	-	-
Unigene0000816	31177	149888	215.475	856.305	1.9906	0	0	RPLP0	brain acidic ribosomal phosphoprotein P0 [Rana sylvatica]	Genetic Information Processing	Translation	ko03010//Ribosome	K02941	GO:0005924//cell-substrate adherens junction;GO:0015934//large ribosomal subunit;GO:0031988//membrane-bounded vesicle;GO:0035770//ribonucleoprotein granule;GO:0043005//neuron projection;GO:0043231//intracellular membrane-bounded organelle	GO:0003723//RNA binding;GO:0005198//structural molecule activity	GO:0022613//ribonucleoprotein complex biogenesis;GO:0034645//cellular macromolecule biosynthetic process;GO:0070670//response to interleukin-4
Unigene0000818	338	3659	1.6404	14.6786	3.16159	0	0	--	--	-	-	-	-	-	-	-
Unigene0000819	0	238	0.001	2.1352	11.0602	2.29294e-61	7.2682e-61	--	--	-	-	-	-	-	-	-
Unigene0000821	14	99	0.2576	1.5056	2.54713	1.40918e-13	2.04205e-13	--	PREDICTED: basic salivary proline-rich protein 2-like isoform X3 [Xenopus tropicalis]	-	-	-	-	-	-	-
Unigene0000822	19	427	0.1305	2.4238	4.21515	4.80448e-84	1.83545e-83	ALDH1A2	PREDICTED: retinal dehydrogenase 2 isoform X1 [Nanorana parkeri]	Metabolism	Metabolism of cofactors and vitamins;Global and overview maps	ko01100//Metabolic pathways;ko00830//Retinol metabolism	K07249	-	-	-
Unigene0000823	19	132	0.2749	1.5786	2.52167	2.2088e-17	3.54234e-17	--	--	-	-	-	-	-	-	-
Unigene0000824	4279	1808	10.3677	3.6211	-1.5176	3.57632e-283	3.18299e-282	TBCK	PREDICTED: TBC domain-containing protein kinase-like protein [Nanorana parkeri]	-	-	-	-	-	GO:0016740//transferase activity;GO:0032550//purine ribonucleoside binding	GO:0006464//cellular protein modification process
Unigene0000825	18420	2501	72.0934	8.0913	-3.15542	0	0	Kiaa1328	PREDICTED: protein hinderin, partial [Nanorana parkeri]	-	-	-	-	-	-	-
Unigene0000826	8	4152	0.0618	26.5048	8.74443	0	0	CCND2	PREDICTED: G1/S-specific cyclin-D3 isoform X1 [Carlito syrichta]	Human Diseases;Cellular Processes;Environmental Information Processing	Cell growth and death;Cellular community - eukaryotes;Infectious diseases;Signal transduction;Cancers	ko05200//Pathways in cancer;ko05165//Human papillomavirus infection;ko04151//PI3K-Akt signaling pathway;ko05166//HTLV-I infection;ko05203//Viral carcinogenesis;ko04510//Focal adhesion;ko04218//Cellular senescence;ko04110//Cell cycle;ko04390//Hippo signaling pathway;ko04310//Wnt signaling pathway;ko04630//Jak-STAT signaling pathway;ko05162//Measles;ko04115//p53 signaling pathway	K10152	GO:0043231//intracellular membrane-bounded organelle	GO:0004674//protein serine/threonine kinase activity;GO:0005488//binding	GO:0006468//protein phosphorylation;GO:0007049//cell cycle;GO:0042110//T cell activation;GO:0050794//regulation of cellular process
Unigene0000827	113	1145	1.4928	12.5036	3.06625	1.72127e-166	1.02814e-165	--	--	-	-	-	-	-	-	-
Unigene0000829	9552	447	39.7194	1.5364	-4.69222	0	0	marc1	PREDICTED: mitochondrial amidoxime-reducing component 1-like [Nanorana parkeri]	-	-	-	-	GO:0031224//intrinsic component of membrane;GO:0031966//mitochondrial membrane	GO:0016491//oxidoreductase activity;GO:0043168//anion binding;GO:0046914//transition metal ion binding;GO:0048037//cofactor binding	GO:0044710//single-organism metabolic process
Unigene0000830	4	929	0.0178	3.4124	7.58277	1.52996e-225	1.14008e-224	Bco1	PREDICTED: beta,beta-carotene 15,15'-dioxygenase [Nanorana parkeri]	Metabolism	Metabolism of cofactors and vitamins;Global and overview maps	ko01100//Metabolic pathways;ko00830//Retinol metabolism	K00515	-	GO:0016702//oxidoreductase activity, acting on single donors with incorporation of molecular oxygen, incorporation of two atoms of oxygen	GO:0044710//single-organism metabolic process
Unigene0000831	3133	1752	19.3395	8.9396	-1.11327	4.15641e-130	2.09975e-129	PRCC	PREDICTED: proline-rich protein PRCC [Nanorana parkeri]	Human Diseases	Cancers	ko05202//Transcriptional misregulation in cancers;ko05211//Renal cell carcinoma	K13105	-	-	-
Unigene0000832	0	167	0.001	1.3299	10.3771	2.41805e-43	6.28453e-43	MUC5AC	PREDICTED: mucin-2-like [Nanorana parkeri]	Human Diseases	Infectious diseases;Cancers	ko05226//Gastric cancer;ko05146//Amoebiasis	K10955	-	-	-
Unigene0000833	46	186	0.43	1.4374	1.74105	1.04214e-15	1.59669e-15	--	PREDICTED: zinc finger BED domain-containing protein 1-like [Salmo salar]	-	-	-	-	-	-	-
Unigene0000834	0	222	0.001	8.3549	13.0284	5.22784e-57	1.58778e-56	--	Avirulence protein AvrBs3 [Larimichthys crocea]	-	-	-	-	-	-	-
Unigene0000836	3	46	0.0373	0.4725	3.66307	2.88644e-09	3.73611e-09	--	PREDICTED: drebrin-like [Xenopus tropicalis]	-	-	-	-	-	-	-
Unigene0000837	146	3746	0.277	5.8748	4.40658	0	0	MERTK	PREDICTED: tyrosine-protein kinase Mer [Nanorana parkeri]	-	-	-	-	GO:0031224//intrinsic component of membrane;GO:0044464//cell part	GO:0004713//protein tyrosine kinase activity;GO:0032550//purine ribonucleoside binding	GO:0006468//protein phosphorylation;GO:0006909//phagocytosis;GO:0016043//cellular component organization;GO:0030154//cell differentiation;GO:0044702//single organism reproductive process;GO:0046649//lymphocyte activation;GO:0048513//animal organ development;GO:0050794//regulation of cellular process;GO:0050896//response to stimulus
Unigene0000838	22	245	0.3426	3.1537	3.20245	1.77299e-39	4.37936e-39	--	--	-	-	-	-	-	-	-
Unigene0000839	208	31630	1.5449	194.191	6.97382	0	0	--	--	-	-	-	-	-	-	-
Unigene0000840	95	280	1.016	2.4753	1.2847	4.81174e-15	7.25275e-15	--	--	-	-	-	-	-	-	-
Unigene0000841	4	370	0.0426	3.2602	6.25796	3.70238e-88	1.45574e-87	--	--	-	-	-	-	-	-	-
Unigene0000842	0	95	0.001	0.9066	9.82432	3.50349e-25	6.77836e-25	Ggt1	PREDICTED: gamma-glutamyltranspeptidase 1 isoform X2 [Xenopus tropicalis]	Metabolism	Metabolism of other amino acids;Lipid metabolism;Global and overview maps	ko01100//Metabolic pathways;ko00480//Glutathione metabolism;ko00590//Arachidonic acid metabolism;ko00430//Taurine and hypotaurine metabolism	K18592	-	GO:0003824//catalytic activity	GO:0006790//sulfur compound metabolic process
Unigene0000844	1267	709	5.0659	2.3433	-1.11228	8.78265e-58	2.68937e-57	Eif2ak2	PREDICTED: interferon-induced, double-stranded RNA-activated protein kinase-like [Nanorana parkeri]	Genetic Information Processing;Human Diseases;Cellular Processes	Infectious diseases;Cell growth and death;Folding, sorting and degradation;Cancers	ko05165//Human papillomavirus infection;ko05203//Viral carcinogenesis;ko05169//Epstein-Barr virus infection;ko05168//Herpes simplex infection;ko05167//Kaposi sarcoma-associated herpesvirus infection;ko04217//Necroptosis;ko04141//Protein processing in endoplasmic reticulum;ko05164//Influenza A;ko05162//Measles;ko05160//Hepatitis C	K16195	-	GO:0016301//kinase activity	-
Unigene0000845	408	1784	2.3748	8.5835	1.85376	3.30323e-138	1.7351e-137	--	--	-	-	-	-	-	-	-
Unigene0000846	104	4	1.4538	0.0462	-4.97579	1.66265e-30	3.56592e-30	OR5V1	PREDICTED: olfactory receptor-like protein OLF1 [Nanorana parkeri]	Organismal Systems	Sensory system	ko04740//Olfactory transduction	K04257	GO:0031224//intrinsic component of membrane	GO:0004888//transmembrane signaling receptor activity	GO:0007166//cell surface receptor signaling pathway;GO:0050907//detection of chemical stimulus involved in sensory perception
Unigene0000847	47	463	0.727	5.9197	3.0255	3.63406e-69	1.23753e-68	--	--	-	-	-	-	-	-	-
Unigene0000851	6385	2944	22.294	8.4969	-1.39165	9.88131291682493e-324	9.88131291682493e-323	TLE1	PREDICTED: transducin-like enhancer protein 1 isoform X1 [Monodelphis domestica]	-	-	-	-	GO:0043231//intracellular membrane-bounded organelle;GO:0043232//intracellular non-membrane-bounded organelle;GO:0043234//protein complex;GO:0044444//cytoplasmic part	GO:0001104//RNA polymerase II transcription cofactor activity;GO:0005515//protein binding	GO:0006355//regulation of transcription, DNA-templated;GO:0043066//negative regulation of apoptotic process;GO:0043122//regulation of I-kappaB kinase/NF-kappaB signaling
Unigene0000852	13283	4116	36.3535	9.3116	-1.96499	0	0	ATRN	PREDICTED: LOW QUALITY PROTEIN: attractin [Nanorana parkeri]	-	-	-	-	GO:0031224//intrinsic component of membrane;GO:0031988//membrane-bounded vesicle;GO:0044421//extracellular region part;GO:0044424//intracellular part	GO:0005488//binding	GO:0006952//defense response;GO:0008366//axon ensheathment;GO:0040008//regulation of growth
Unigene0000853	4	180	0.0433	1.6116	5.21798	1.38834e-40	3.48407e-40	--	--	-	-	-	-	-	-	-
Unigene0000854	0	66	0.001	2.0986	11.0352	2.98434e-17	4.75445e-17	--	--	-	-	-	-	-	-	-
Unigene0000856	47	5297	0.1016	9.4661	6.5418	0	0	DYSF	PREDICTED: dysferlin [Nanorana parkeri]	-	-	-	-	-	-	-
Unigene0000857	1193	4283	3.6465	10.8213	1.56929	4.41992e-249	3.55977e-248	Usp2	PREDICTED: ubiquitin carboxyl-terminal hydrolase 2 isoform X2 [Nanorana parkeri]	-	-	-	-	-	GO:0070011//peptidase activity, acting on L-amino acid peptides	GO:0019941//modification-dependent protein catabolic process
Unigene0000858	40	373	0.4135	3.1875	2.94647	1.22938e-54	3.64658e-54	--	--	-	-	-	-	-	-	-
Unigene0000859	245	35	4.1786	0.4934	-3.08219	1.8236e-48	5.04344e-48	--	PREDICTED: serum response factor-binding protein 1-like [Biomphalaria glabrata]	-	-	-	-	-	-	-
Unigene0000860	2202	900	5.7132	1.9302	-1.56555	6.28829e-160	3.65823e-159	HCN4	PREDICTED: potassium/sodium hyperpolarization-activated cyclic nucleotide-gated channel 4 [Nanorana parkeri]	Organismal Systems;Environmental Information Processing	Sensory system;Signal transduction	ko04024//cAMP signaling pathway;ko04742//Taste transduction	K04957	-	-	GO:0030001//metal ion transport;GO:0055085//transmembrane transport
Unigene0000861	16	156	0.2501	2.0158	3.01078	2.01511e-24	3.84229e-24	--	--	-	-	-	-	-	-	-
Unigene0000863	1381	39977	3.0213	72.2952	4.58066	0	0	AOX1	PREDICTED: aldehyde oxidase isoform X1 [Xenopus tropicalis]	Metabolism;Environmental Information Processing	Xenobiotics biodegradation and metabolism;Signal transduction;Amino acid metabolism;Global and overview maps;Metabolism of cofactors and vitamins	ko01100//Metabolic pathways;ko04630//Jak-STAT signaling pathway;ko00280//Valine, leucine and isoleucine degradation;ko00350//Tyrosine metabolism;ko00760//Nicotinate and nicotinamide metabolism;ko00830//Retinol metabolism;ko00380//Tryptophan metabolism;ko00982//Drug metabolism - cytochrome P450;ko00750//Vitamin B6 metabolism	K00157	-	GO:0000166//nucleotide binding;GO:0016616//oxidoreductase activity, acting on the CH-OH group of donors, NAD or NADP as acceptor;GO:0046914//transition metal ion binding;GO:0050662//coenzyme binding;GO:0051536//iron-sulfur cluster binding	GO:0044710//single-organism metabolic process
Unigene0000864	14	37	0.2408	0.5261	1.1275	0.0154733	0.0169073	--	--	-	-	-	-	-	-	-
Unigene0000865	15	1	0.4494	0.0248	-4.17959	0.000276113	0.000317106	--	--	-	-	-	-	-	-	-
Unigene0000866	270	791	2.0091	4.8653	1.27598	1.98625e-38	4.83799e-38	CD1B4	PREDICTED: antigen-presenting glycoprotein CD1d-like [Nanorana parkeri]	Organismal Systems;Human Diseases;Cellular Processes	Cellular community - eukaryotes;Infectious diseases;Immune system	ko04530//Tight junction;ko05146//Amoebiasis;ko04640//Hematopoietic cell lineage	K06448	-	GO:0005488//binding	-
Unigene0000867	0	103	0.001	1.6613	10.6981	1.54475e-27	3.13681e-27	--	--	-	-	-	-	-	-	-
Unigene0000868	98	1025	0.3258	2.8168	3.112	4.8736e-152	2.74361e-151	--	--	-	-	-	-	-	-	-
Unigene0000869	4	316	0.1535	10.0237	6.02903	4.89105e-74	1.73773e-73	Nebl	LIM and SH3 protein 1 [Xenopus laevis]	-	-	-	-	GO:0031674//I band;GO:0031988//membrane-bounded vesicle;GO:0032432//actin filament bundle	GO:0003779//actin binding;GO:0005198//structural molecule activity;GO:0043169//cation binding	GO:0007015//actin filament organization
Unigene0000870	294	1530	1.5124	6.5061	2.10495	2.81991e-142	1.51211e-141	DYNLT3	PREDICTED: dynein light chain Tctex-type 3 [Nanorana parkeri]	-	-	-	-	GO:0030286//dynein complex	-	-
Unigene0000872	12	90	0.1823	1.1301	2.63206	1.5678e-12	2.20872e-12	--	reverse transcriptase, partial [Fundulus heteroclitus]	-	-	-	-	-	-	-
Unigene0000873	0	79	0.001	1.9136	10.9021	4.58637e-21	8.0712e-21	--	--	-	-	-	-	-	-	-
Unigene0000874	65	1289	0.214	3.5082	4.03505	5.1617e-235	3.96109e-234	tmem132e	PREDICTED: transmembrane protein 132E [Nanorana parkeri]	-	-	-	-	-	-	-
Unigene0000875	5867	2428	24.5101	8.3845	-1.54758	0	0	ARMC5	PREDICTED: armadillo repeat-containing protein 5, partial [Nanorana parkeri]	Human Diseases	Endocrine and metabolic diseases	ko04934//Cushing syndrome	K22499	-	-	-
Unigene0000876	2	63	0.0357	0.9285	4.70091	1.86281e-14	2.76014e-14	--	--	-	-	-	-	-	-	-
Unigene0000877	2	224	0.0657	6.0779	6.53154	1.49602e-54	4.43185e-54	--	PREDICTED: RNA-binding protein Nova-1-like [Clupea harengus]	-	-	-	-	-	-	-
Unigene0000878	24	143	0.8373	4.1237	2.30012	8.70206e-17	1.37287e-16	--	--	-	-	-	-	-	-	-
Unigene0000879	37	148	0.6597	2.1811	1.72517	1.55561e-12	2.19223e-12	--	--	-	-	-	-	-	-	-
Unigene0000880	4581	215	61.3743	2.381	-4.688	0	0	--	--	-	-	-	-	-	-	-
Unigene0000881	98	249	1.2048	2.5304	1.07057	2.06664e-10	2.74678e-10	--	--	-	-	-	-	-	-	-
Unigene0000882	475	8503	4.5953	67.9966	3.88723	0	0	--	--	-	-	-	-	-	-	-
Unigene0000884	2	68	0.0209	0.5875	4.81301	1.42039e-15	2.16898e-15	--	--	-	-	-	-	-	-	-
Unigene0000885	8201	2378	39.8847	9.5598	-2.06078	0	0	RCL1	PREDICTED: RNA 3'-terminal phosphate cyclase-like protein isoform X1 [Nanorana parkeri]	Genetic Information Processing	Translation	ko03008//Ribosome biogenesis in eukaryotes	K11108	GO:0043232//intracellular non-membrane-bounded organelle	-	GO:0010467//gene expression;GO:0022613//ribonucleoprotein complex biogenesis
Unigene0000887	18	4907	0.0539	12.14	7.81527	0	0	CAND1	PREDICTED: cullin-associated NEDD8-dissociated protein 1-like [Nanorana parkeri]	-	-	-	-	-	-	-
Unigene0000888	253	9	8.4599	0.2488	-5.08758	1.22853e-72	4.31364e-72	--	--	-	-	-	-	-	-	-
Unigene0000889	648	10613	0.7549	10.22	3.75897	0	0	DNHD1	PREDICTED: dynein heavy chain domain-containing protein 1-like [Nanorana parkeri]	-	-	-	-	-	-	-
Unigene0000891	2	148	0.0198	1.2126	5.93646	9.33299e-36	2.18812e-35	Metrn	PREDICTED: meteorin [Nanorana parkeri]	-	-	-	-	-	-	GO:0010770//positive regulation of cell morphogenesis involved in differentiation
Unigene0000893	57	17	2.5448	0.6274	-2.02009	1.03706e-07	1.29567e-07	--	PREDICTED: neurofilament medium polypeptide-like [Strongylocentrotus purpuratus]	-	-	-	-	-	-	-
Unigene0000894	56	1125	0.1401	2.3262	4.05345	5.43677e-208	3.8114e-207	GHR	PREDICTED: growth hormone receptor [Nanorana parkeri]	Environmental Information Processing	Signal transduction;Signaling molecules and interaction	ko04151//PI3K-Akt signaling pathway;ko04080//Neuroactive ligand-receptor interaction;ko04060//Cytokine-cytokine receptor interaction;ko04630//Jak-STAT signaling pathway	K05080	-	-	-
Unigene0000895	0	196	0.001	1.6579	10.6951	3.08451e-51	8.81451e-51	--	--	-	-	-	-	-	-	-
Unigene0000896	1114	643	13.8539	6.6099	-1.06759	1.69568e-48	4.69176e-48	--	--	-	-	-	-	-	-	-
Unigene0000897	0	104	0.001	1.4478	10.4996	7.83945e-28	1.60077e-27	--	--	-	-	-	-	-	-	-
Unigene0000899	1167	3779	4.3752	11.7111	1.42046	5.15781e-191	3.40635e-190	PRKD1	PREDICTED: serine/threonine-protein kinase D1 isoform X1 [Nanorana parkeri]	Organismal Systems;Environmental Information Processing	Signal transduction;Endocrine system	ko04015//Rap1 signaling pathway;ko04925//Aldosterone synthesis and secretion	K06070	GO:0044424//intracellular part	GO:0004674//protein serine/threonine kinase activity;GO:0032550//purine ribonucleoside binding;GO:0043169//cation binding	GO:0006464//cellular protein modification process;GO:0006796//phosphate-containing compound metabolic process;GO:0007165//signal transduction
Unigene0000900	1064	3742	2.3579	6.8546	1.53957	1.26965e-216	9.16767e-216	Nisch	PREDICTED: nischarin isoform X1 [Serinus canaria]	-	-	-	-	-	-	-
Unigene0000901	54	27	1.7618	0.7282	-1.27464	0.000228483	0.000263075	--	Transposable element Tcb2 transposase, partial [Camponotus floridanus]	-	-	-	-	-	-	-
Unigene0000903	9289	4875	29.2238	12.6777	-1.20485	1.5234677231178e-316	1.48475393474854e-315	HASPIN	haspin [Xenopus laevis]	-	-	-	-	-	-	-
Unigene0000904	7	84	0.237	2.3511	3.31038	8.39572e-15	1.25643e-14	--	--	-	-	-	-	-	-	-
Unigene0000905	2	100	0.0455	1.8817	5.37003	5.54859e-23	1.02492e-22	--	--	-	-	-	-	-	-	-
Unigene0000906	2	190	0.0225	1.7701	6.29776	1.09537e-45	2.93474e-45	MYL2	PREDICTED: myosin regulatory light chain 2, ventricular/cardiac muscle isoform [Nanorana parkeri]	Cellular Processes;Human Diseases;Environmental Information Processing;Organismal Systems	Immune system;Cardiovascular diseases;Signal transduction;Circulatory system;Cell motility;Cellular community - eukaryotes	ko04810//Regulation of actin cytoskeleton;ko04510//Focal adhesion;ko04530//Tight junction;ko04261//Adrenergic signaling in cardiomyocytes;ko04371//Apelin signaling pathway;ko04670//Leukocyte transendothelial migration;ko05414//Dilated cardiomyopathy (DCM);ko05410//Hypertrophic cardiomyopathy (HCM);ko04260//Cardiac muscle contraction	K10351	GO:0015629//actin cytoskeleton;GO:0044449//contractile fiber part	GO:0003779//actin binding;GO:0046872//metal ion binding	GO:0001558//regulation of cell growth;GO:0001708//cell fate specification;GO:0003015//heart process;GO:0006941//striated muscle contraction;GO:0030239//myofibril assembly;GO:0055008//cardiac muscle tissue morphogenesis
Unigene0000907	16	260	0.173	2.3232	3.74727	2.78787e-48	7.69123e-48	--	PREDICTED: gastrula zinc finger protein XlCGF57.1-like [Nanorana parkeri]	-	-	-	-	-	-	-
Unigene0000908	1170	509	6.0889	2.1896	-1.47551	1.58881e-83	6.04527e-83	WDR89	PREDICTED: WD repeat-containing protein 89 [Nanorana parkeri]	-	-	-	-	-	-	-
Unigene0000909	25	1186	0.1079	4.2327	5.29381	3.56219e-255	2.92312e-254	--	--	-	-	-	-	-	-	-
Unigene0000911	3	225	0.0475	2.9446	5.954	1.3787e-53	4.04384e-53	--	--	-	-	-	-	-	-	-
Unigene0000912	5235	778	28.1153	3.4539	-3.02506	0	0	RAB33B	PREDICTED: ras-related protein Rab-33B [Nanorana parkeri]	Cellular Processes	Transport and catabolism	ko04140//Autophagy - animal	K07920	GO:0031988//membrane-bounded vesicle;GO:0044431//Golgi apparatus part	GO:0032550//purine ribonucleoside binding	GO:0000045//autophagosome assembly;GO:0006890//retrograde vesicle-mediated transport, Golgi to ER;GO:0008104//protein localization;GO:0035556//intracellular signal transduction;GO:0045920//negative regulation of exocytosis
Unigene0000913	120	350	1.3934	3.3595	1.26964	4.24883e-18	6.93514e-18	--	--	-	-	-	-	-	-	-
Unigene0000914	1	118	0.0205	1.9975	6.60643	6.14349e-29	1.28092e-28	--	--	-	-	-	-	-	-	-
Unigene0000915	22	187	0.398	2.7961	2.81258	4.87927e-27	9.82312e-27	--	--	-	-	-	-	-	-	-
Unigene0000917	34	317	0.3026	2.332	2.94608	4.94856e-47	1.34431e-46	--	PREDICTED: cell wall protein DAN4-like [Aplysia californica]	-	-	-	-	-	-	-
Unigene0000918	787	326	14.0158	4.7991	-1.54622	2.7019e-62	8.64092e-62	--	--	-	-	-	-	-	-	-
Unigene0000919	0	58	0.001	1.0585	10.0478	3.32989e-15	5.03367e-15	--	--	-	-	-	-	-	-	-
Unigene0000920	2	496	0.0179	3.665	7.67771	5.64699e-123	2.7406e-122	--	--	-	-	-	-	-	-	-
Unigene0000921	0	67	0.001	1.0355	10.0161	1.52039e-17	2.44566e-17	SEZ6L	PREDICTED: seizure 6-like protein isoform X2 [Nanorana parkeri]	-	-	-	-	-	-	GO:0044699//single-organism process
Unigene0000922	10	72	0.2012	1.1975	2.57332	2.20733e-10	2.93267e-10	--	--	-	-	-	-	-	-	-
Unigene0000923	6859	2903	34.0568	11.9148	-1.51519	0	0	Nepro	PREDICTED: protein nepro homolog [Nanorana parkeri]	-	-	-	-	-	-	GO:0044763//single-organism cellular process;GO:0050794//regulation of cellular process
Unigene0000924	5478	1951	15.4651	4.5529	-1.76416	0	0	ANKRD50	PREDICTED: ankyrin repeat domain-containing protein 50-like [Nanorana parkeri]	-	-	-	-	-	-	-
Unigene0000925	6	630	0.0539	4.6811	6.44042	2.06466e-148	1.14228e-147	--	--	-	-	-	-	-	-	-
Unigene0000926	26	146	0.2695	1.2509	2.21461	1.46731e-16	2.29915e-16	--	PREDICTED: LOW QUALITY PROTEIN: proline-rich basic protein 1 [Aptenodytes forsteri]	-	-	-	-	-	-	-
Unigene0000927	3	3105	0.0147	12.5926	9.74254	0	0	--	PREDICTED: cyclic nucleotide-gated cation channel beta-3, partial [Nanorana parkeri]	Environmental Information Processing	Signal transduction	ko04024//cAMP signaling pathway	K04953	-	-	-
Unigene0000929	13832	6323	55.7754	21.0756	-1.40406	0	0	AAMP	PREDICTED: angio-associated migratory cell protein [Nanorana parkeri]	-	-	-	-	-	-	GO:0014812//muscle cell migration
Unigene0000932	881	4479	3.6968	15.5356	2.07123	0	0	HNRNPR	PREDICTED: heterogeneous nuclear ribonucleoprotein R-like [Nanorana parkeri]	-	-	-	-	GO:0005681//spliceosomal complex;GO:0031981//nuclear lumen	GO:0044822//poly(A) RNA binding	GO:0048675//axon extension
Unigene0000933	805	259	5.8575	1.5578	-1.91078	1.25333e-85	4.84611e-85	--	--	-	-	-	-	-	-	-
Unigene0000934	9	82	0.4217	3.1757	2.91279	4.67322e-13	6.67027e-13	--	--	-	-	-	-	-	-	-
Unigene0000938	1	494	0.0084	3.4332	8.67495	7.28761e-124	3.55897e-123	CALHM4	PREDICTED: protein FAM26D [Nanorana parkeri]	-	-	-	-	-	-	-
Unigene0000939	135	359	1.0912	2.3986	1.13628	1.18446e-15	1.81168e-15	--	--	-	-	-	-	-	-	-
Unigene0000940	0	49	0.001	0.8646	9.75589	7.16686e-13	1.01781e-12	--	--	-	-	-	-	-	-	-
Unigene0000941	2	168	0.0263	1.8271	6.11835	6.5244e-41	1.6453e-40	--	--	-	-	-	-	-	-	-
Unigene0000942	5970	82	39.3861	0.4472	-6.46062	0	0	--	hypothetical protein XELAEV_18011473mg [Xenopus laevis]	-	-	-	-	-	-	-
Unigene0000943	35	156	1.0524	3.8775	1.88144	1.63337e-14	2.42377e-14	--	hypothetical protein XELAEV_18009738mg [Xenopus laevis]	-	-	-	-	-	-	-
Unigene0000944	3258	195	15.2203	0.753	-4.3372	0	0	Trim25	PREDICTED: E3 ubiquitin/ISG15 ligase TRIM25-like [Nanorana parkeri]	Organismal Systems;Environmental Information Processing;Human Diseases	Infectious diseases;Immune system;Signal transduction	ko04064//NF-kappa B signaling pathway;ko05164//Influenza A;ko04622//RIG-I-like receptor signaling pathway	K10652	-	-	-
Unigene0000945	52	367	0.3489	2.0356	2.54457	3.18789e-46	8.57663e-46	--	--	-	-	-	-	-	-	-
Unigene0000946	0	74	0.001	1.3413	10.3894	1.34742e-19	2.28622e-19	--	--	-	-	-	-	-	-	-
Unigene0000952	373	1037	1.2931	2.9717	1.20045	8.92623e-45	2.36408e-44	--	--	-	-	-	-	-	-	-
Unigene0000954	0	67	0.001	1.5155	10.5656	1.52039e-17	2.44566e-17	--	--	-	-	-	-	-	-	-
Unigene0000955	103	284	1.1001	2.5074	1.18856	1.60326e-13	2.32042e-13	--	--	-	-	-	-	-	-	-
Unigene0000957	0	113	0.001	1.1826	10.2077	3.4431e-30	7.34567e-30	--	--	-	-	-	-	-	-	-
Unigene0000958	515	241	3.1525	1.2194	-1.37032	2.63801e-35	6.14348e-35	Mfsd3	PREDICTED: major facilitator superfamily domain-containing protein 3 isoform X2 [Nanorana parkeri]	-	-	-	-	-	-	-
Unigene0000959	0	81	0.001	1.1079	10.1136	2.33181e-21	4.1423e-21	--	--	-	-	-	-	-	-	-
Unigene0000960	104	410	0.6023	1.9627	1.70429	1.34334e-31	2.93411e-31	clcnkb	chloride channel protein ClC-Kb [Xenopus laevis]	Organismal Systems	Excretory system	ko04966//Collecting duct acid secretion	K05018	GO:0034702//ion channel complex	GO:0005254//chloride channel activity;GO:0043169//cation binding	GO:0006821//chloride transport;GO:0034765//regulation of ion transmembrane transport
Unigene0000961	4816	2034	11.5318	4.0259	-1.51823	2.08773171374821e-309	1.99393801253374e-308	DENND2A	PREDICTED: DENN domain-containing protein 2A isoform X1 [Nanorana parkeri]	-	-	-	-	-	-	-
Unigene0000962	2	3304	0.0119	16.2668	10.4168	0	0	--	--	-	-	-	-	-	-	-
Unigene0000963	6714	1051	73.1159	9.4609	-2.95014	0	0	Ptgr1	PREDICTED: prostaglandin reductase 1-like isoform X2 [Nanorana parkeri]	-	-	-	-	-	GO:0003824//catalytic activity	GO:0044710//single-organism metabolic process
Unigene0000964	1	264	0.0428	9.3294	7.76803	7.53685e-67	2.51719e-66	--	--	-	-	-	-	-	-	-
Unigene0000965	1196	6764	6.0617	28.3378	2.22493	0	0	Fhl1	PREDICTED: four and a half LIM domains protein 1 [Nanorana parkeri]	Environmental Information Processing	Signal transduction	ko04630//Jak-STAT signaling pathway	K14365	GO:0005924//cell-substrate adherens junction;GO:0016020//membrane;GO:0043231//intracellular membrane-bounded organelle;GO:0044444//cytoplasmic part	GO:0005515//protein binding;GO:0046914//transition metal ion binding	GO:0000082//G1/S transition of mitotic cell cycle;GO:0001558//regulation of cell growth;GO:0006813//potassium ion transport;GO:0009653//anatomical structure morphogenesis;GO:0010389//regulation of G2/M transition of mitotic cell cycle;GO:0032412//regulation of ion transmembrane transporter activity;GO:0048513//animal organ development;GO:0048869//cellular developmental process
Unigene0000966	45	383	0.3494	2.4579	2.81447	7.22086e-54	2.12415e-53	--	PREDICTED: breast cancer type 2 susceptibility protein [Nanorana parkeri]	Human Diseases;Genetic Information Processing	Cancers;Replication and repair	ko05200//Pathways in cancer;ko05224//Breast cancer;ko05212//Pancreatic cancer;ko03460//Fanconi anemia pathway;ko03440//Homologous recombination	K08775	-	-	-
Unigene0000968	2	16	0.0769	0.5087	2.72576	0.0023592	0.0026428	--	--	-	-	-	-	-	-	-
Unigene0000969	532	29	5.7585	0.2595	-4.47189	2.79517e-140	1.48474e-139	FOSB	PREDICTED: protein fosB [Nanorana parkeri]	Human Diseases;Organismal Systems	Immune system;Substance dependence;Development	ko05034//Alcoholism;ko04380//Osteoclast differentiation;ko04657//IL-17 signaling pathway;ko05031//Amphetamine addiction;ko05030//Cocaine addiction	K09029	-	-	-
Unigene0000970	12	108	0.4835	3.5971	2.89525	1.61607e-16	2.53007e-16	PGBD4	PREDICTED: piggyBac transposable element-derived protein 4-like [Nanorana parkeri]	-	-	-	-	-	-	-
Unigene0000971	298	164	1.8118	0.8242	-1.13636	4.17233e-16	6.46816e-16	--	PREDICTED: E3 ubiquitin/ISG15 ligase TRIM25-like [Nanorana parkeri]	Human Diseases;Environmental Information Processing;Organismal Systems	Immune system;Signal transduction;Infectious diseases	ko04064//NF-kappa B signaling pathway;ko05164//Influenza A;ko04622//RIG-I-like receptor signaling pathway	K10652	-	-	-
Unigene0000972	24	192	0.5518	3.649	2.72528	4.21026e-27	8.48286e-27	--	--	-	-	-	-	-	-	-
Unigene0000974	10	97	0.1645	1.3187	3.00296	7.11641e-16	1.0963e-15	--	--	-	-	-	-	-	-	-
Unigene0000976	6	28	0.0744	0.2869	1.94717	0.0013304	0.00150011	--	--	-	-	-	-	-	-	-
Unigene0000977	6	241	0.0428	1.4219	5.05407	2.61092e-53	7.63659e-53	ZNF804A	PREDICTED: zinc finger protein 804A [Xenopus tropicalis]	-	-	-	-	-	-	-
Unigene0000978	36	314	0.7391	5.3291	2.85005	3.71988e-45	9.90106e-45	--	--	-	-	-	-	-	-	-
Unigene0000982	39	332	0.1754	1.2341	2.81474	7.25598e-47	1.96765e-46	--	PREDICTED: myosin-11-like isoform X2 [Xenopus tropicalis]	-	-	-	-	-	-	-
Unigene0000983	60	2	2.6862	0.074	-5.1819	3.94382e-18	6.44436e-18	--	--	-	-	-	-	-	-	-
Unigene0000984	108	1056	0.4145	3.3505	3.01493	9.20938e-152	5.17438e-151	Parm1	PREDICTED: prostate androgen-regulated mucin-like protein 1 homolog isoform X2 [Xenopus laevis]	-	-	-	-	GO:0005768//endosome;GO:0031090//organelle membrane	-	GO:0012501//programmed cell death;GO:0045740//positive regulation of DNA replication
Unigene0000985	0	31	0.001	0.5809	9.18215	3.80158e-09	4.9059e-09	--	--	-	-	-	-	-	-	-
Unigene0000986	97	8	2.6955	0.1838	-3.87434	4.43175e-24	8.38316e-24	--	--	-	-	-	-	-	-	-
Unigene0000987	49	3765	0.1294	8.2202	5.98926	0	0	EPAS1	PREDICTED: endothelial PAS domain-containing protein 1 [Nanorana parkeri]	Human Diseases	Cancers	ko05200//Pathways in cancer;ko05211//Renal cell carcinoma	K09095	GO:0043231//intracellular membrane-bounded organelle;GO:0043234//protein complex	GO:0001071//nucleic acid binding transcription factor activity;GO:0003677//DNA binding;GO:0019899//enzyme binding;GO:0046983//protein dimerization activity;GO:0060089//molecular transducer activity	GO:0001666//response to hypoxia;GO:0006584//catecholamine metabolic process;GO:0006996//organelle organization;GO:0008016//regulation of heart contraction;GO:0021700//developmental maturation;GO:0030099//myeloid cell differentiation;GO:0030323//respiratory tube development;GO:0043618//regulation of transcription from RNA polymerase II promoter in response to stress;GO:0045165//cell fate commitmen…
Unigene0000988	0	65	0.001	0.6819	9.41342	2.98434e-17	4.75445e-17	--	--	-	-	-	-	-	-	-
Unigene0000989	62	974	0.3242	4.2103	3.69897	6.75112e-169	4.07164e-168	--	--	-	-	-	-	-	-	-
Unigene0000991	40	22	0.9398	0.4273	-1.1371	0.00522183	0.00579065	--	--	-	-	-	-	-	-	-
Unigene0000993	24131	919	92.2063	2.9027	-4.9894	0	0	TRIM36	PREDICTED: E3 ubiquitin-protein ligase TRIM36 isoform X1 [Nanorana parkeri]	-	-	-	-	GO:0031988//membrane-bounded vesicle;GO:0044464//cell part	GO:0019787//ubiquitin-like protein transferase activity;GO:0046914//transition metal ion binding	GO:0007049//cell cycle;GO:0007338//single fertilization;GO:0032446//protein modification by small protein conjugation
Unigene0000994	148	790	1.3917	6.1405	2.14151	1.32459e-78	4.86802e-78	--	--	-	-	-	-	-	-	-
Unigene0000995	0	422	0.001	16.5357	14.0133	1.01073e-107	4.5101e-107	--	--	-	-	-	-	-	-	-
Unigene0000996	1	218	0.018	3.2451	7.49412	1.95393e-54	5.78038e-54	--	--	-	-	-	-	-	-	-
Unigene0000998	8	72	0.1084	0.8061	2.89459	1.83798e-11	2.50849e-11	--	--	-	-	-	-	-	-	-
Unigene0000999	2	86	0.0338	1.201	5.15107	2.28182e-20	3.94592e-20	--	--	-	-	-	-	-	-	-
Unigene0001000	698	113	7.7478	1.0368	-2.90165	1.5468e-124	7.58484e-124	SERPINA1	PREDICTED: alpha-1-antitrypsin-like [Nanorana parkeri]	-	-	-	-	-	-	-
Unigene0001001	2	84	0.0445	1.5436	5.11635	8.42012e-20	1.43611e-19	--	--	-	-	-	-	-	-	-
Unigene0001003	0	679	0.001	3.8625	11.9153	3.65619e-171	2.2286e-170	--	--	-	-	-	-	-	-	-
Unigene0001004	2	437	0.0263	4.7488	7.49636	2.40429e-107	1.07061e-106	--	Transposable element Tcb1 transposase [Salmo salar]	-	-	-	-	-	-	-
Unigene0001005	175	1240	0.747	4.375	2.5501	1.01837e-147	5.61205e-147	PHF8	PREDICTED: histone lysine demethylase PHF8 [Nanorana parkeri]	-	-	-	-	GO:0043231//intracellular membrane-bounded organelle;GO:0043232//intracellular non-membrane-bounded organelle	GO:0016706//oxidoreductase activity, acting on paired donors, with incorporation or reduction of molecular oxygen, 2-oxoglutarate as one donor, and incorporation of one atom each of oxygen into both donors;GO:0032452//histone demethylase activity;GO:0046914//transition metal ion binding	GO:0045893//positive regulation of transcription, DNA-templated;GO:0070076//histone lysine demethylation
Unigene0001006	9216	2491	39.9615	8.9283	-2.16215	0	0	TTC7B	tetratricopeptide repeat protein 7B [Xenopus tropicalis]	-	-	-	-	-	-	-
Unigene0001007	88	265	2.3599	5.8744	1.31572	8.34964e-15	1.24972e-14	--	--	-	-	-	-	-	-	-
Unigene0001008	28329	3366	311.238	30.5685	-3.3479	0	0	--	PREDICTED: P43 5S RNA-binding protein-like [Nanorana parkeri]	-	-	-	-	-	-	-
Unigene0001009	16	44	0.267	0.6068	1.18438	0.00384456	0.00428249	--	--	-	-	-	-	-	-	-
Unigene0001010	32	1273	0.1806	5.9383	5.03918	1.02855e-266	8.76216e-266	NAALAD2	N-acetylated-alpha-linked acidic dipeptidase 2 [Xenopus tropicalis]	-	-	-	-	-	-	-
Unigene0001011	6	86	0.145	1.7178	3.56644	5.22816e-16	8.07286e-16	--	PREDICTED: zinc finger BED domain-containing protein 6-like [Alligator sinensis]	-	-	-	-	-	-	-
Unigene0001012	4	454	0.0422	3.961	6.55248	6.54552e-109	2.94132e-108	SGCE	PREDICTED: epsilon-sarcoglycan isoform X1 [Nanorana parkeri]	-	-	-	-	-	-	-
Unigene0001013	48	354	0.4255	2.5942	2.60806	4.50155e-46	1.2097e-45	--	--	-	-	-	-	-	-	-
Unigene0001014	10	178	0.1196	1.7592	3.87863	1.17941e-33	2.66786e-33	--	--	-	-	-	-	-	-	-
Unigene0001015	29132	1276	343.223	12.4267	-4.78763	0	0	PNLIPRP2	PREDICTED: pancreatic lipase-related protein 2-like [Nanorana parkeri]	Organismal Systems;Metabolism	Lipid metabolism;Digestive system;Global and overview maps	ko01100//Metabolic pathways;ko04972//Pancreatic secretion;ko00561//Glycerolipid metabolism;ko04975//Fat digestion and absorption;ko04977//Vitamin digestion and absorption	K14073	-	-	-
Unigene0001016	2	201	0.033	2.7381	6.37457	1.52694e-48	4.22678e-48	--	--	-	-	-	-	-	-	-
Unigene0001017	179	90	4.0463	1.6817	-1.26668	5.90208e-12	8.16867e-12	--	--	-	-	-	-	-	-	-
Unigene0001018	127	5	7.5254	0.2449	-4.9415	1.98716e-36	4.70311e-36	--	--	-	-	-	-	-	-	-
Unigene0001019	77	1091	0.5068	5.9351	3.54978	3.60004e-182	2.29161e-181	--	--	-	-	-	-	-	-	-
Unigene0001020	16	188	0.342	3.3218	3.2799	7.68825e-32	1.68601e-31	--	--	-	-	-	-	-	-	-
Unigene0001021	2	115	0.0319	1.5169	5.57143	6.22026e-27	1.24891e-26	--	--	-	-	-	-	-	-	-
Unigene0001022	14	497	0.136	3.9912	4.87514	3.0016e-106	1.32864e-105	pol	PREDICTED: protein NYNRIN-like [Xenopus laevis]	-	-	-	-	-	-	-
Unigene0001023	14	569	0.1121	3.7658	5.0701	2.00766e-123	9.77448e-123	--	PREDICTED: transmembrane protein 266 [Xenopus tropicalis]	-	-	-	-	-	-	-
Unigene0001024	994	6801	0.8499	4.8065	2.49962	0	0	SYNE2	PREDICTED: nesprin-2 [Nanorana parkeri]	-	-	-	-	GO:0005737//cytoplasm;GO:0043231//intracellular membrane-bounded organelle;GO:0044422//organelle part	-	GO:0044763//single-organism cellular process;GO:0051641//cellular localization
Unigene0001025	1017	4910	7.3901	29.4924	1.99668	0	0	nae1	PREDICTED: NEDD8-activating enzyme E1 regulatory subunit isoform X1 [Nanorana parkeri]	Human Diseases	Neurodegenerative diseases	ko05010//Alzheimer disease	K04532	-	-	-
Unigene0001026	222	873	5.9436	19.32	1.70069	1.19302e-63	3.86494e-63	--	--	-	-	-	-	-	-	-
Unigene0001028	37	321	0.4257	3.0525	2.84208	1.16884e-45	3.12731e-45	Comt	catechol-O-methyltransferase [Xenopus tropicalis]	Metabolism;Organismal Systems	Lipid metabolism;Amino acid metabolism;Global and overview maps;Nervous system	ko01100//Metabolic pathways;ko04728//Dopaminergic synapse;ko00350//Tyrosine metabolism;ko00140//Steroid hormone biosynthesis	K00545	-	GO:0008171//O-methyltransferase activity	GO:0009712//catechol-containing compound metabolic process;GO:0042133//neurotransmitter metabolic process
Unigene0001029	2037	15988	11.2937	73.2722	2.69775	0	0	--	--	-	-	-	-	-	-	-
Unigene0001032	459	200	3.4218	1.2324	-1.47328	4.37217e-35	1.01464e-34	--	--	-	-	-	-	-	-	-
Unigene0001033	6	84	0.2183	2.5262	3.53258	1.71889e-15	2.61681e-15	--	--	-	-	-	-	-	-	-
Unigene0001034	15	171	0.1756	1.6544	3.23594	1.66871e-28	3.45173e-28	--	--	-	-	-	-	-	-	-
Unigene0001035	2	270	0.0233	2.5991	6.80154	1.46035e-65	4.82031e-65	--	--	-	-	-	-	-	-	-
Unigene0001038	131	28	9.8662	1.7431	-2.50084	9.62112e-22	1.72705e-21	--	--	-	-	-	-	-	-	-
Unigene0001039	17	103	0.2403	1.2037	2.32457	8.10132e-13	1.14955e-12	--	--	-	-	-	-	-	-	-
Unigene0001041	2273	756	9.7381	2.6773	-1.86286	3.69176e-212	2.62973e-211	--	PREDICTED: zinc finger protein 850-like [Nanorana parkeri]	-	-	-	-	-	-	-
Unigene0001042	0	269	0.001	10.7621	13.3937	1.67207e-69	5.70745e-69	--	--	-	-	-	-	-	-	-
Unigene0001043	30	128	0.4802	1.6934	1.81822	1.21236e-11	1.66147e-11	--	--	-	-	-	-	-	-	-
Unigene0001044	5	292	0.2963	14.3022	5.59303	7.7e-68	2.59194e-67	--	--	-	-	-	-	-	-	-
Unigene0001045	6	62	0.186	1.5885	3.09429	1.90886e-10	2.5381e-10	--	--	-	-	-	-	-	-	-
Unigene0001046	325	151	17.8775	6.8659	-1.38062	2.24836e-23	4.1863e-23	--	--	-	-	-	-	-	-	-
Unigene0001048	2	156	0.0185	1.1951	6.01346	9.2742e-38	2.23601e-37	--	--	-	-	-	-	-	-	-
Unigene0001050	64	293	2.9304	11.0896	1.92004	9.22985e-27	1.84909e-26	--	--	-	-	-	-	-	-	-
Unigene0001051	1825	4751	5.5698	11.9856	1.1056	4.67334e-149	2.59431e-148	WDR27	PREDICTED: WD repeat-containing protein 27 [Nanorana parkeri]	-	-	-	-	-	-	-
Unigene0001054	0	535	0.001	2.2435	11.1315	3.09196e-136	1.60865e-135	--	--	-	-	-	-	-	-	-
Unigene0001057	20	1381	0.2746	15.6717	5.83469	1.04673e-307	9.94293e-307	--	--	-	-	-	-	-	-	-
Unigene0001058	8	76	0.3475	2.7292	2.97339	1.97194e-12	2.76562e-12	--	--	-	-	-	-	-	-	-
Unigene0001060	6	246	0.0735	2.4923	5.08359	1.0663e-54	3.16457e-54	C3	PREDICTED: A.superbus venom factor 1-like [Nanorana parkeri]	Human Diseases;Cellular Processes;Organismal Systems	Cancers;Immune diseases;Immune system;Transport and catabolism;Infectious diseases	ko05203//Viral carcinogenesis;ko05168//Herpes simplex infection;ko04145//Phagosome;ko05167//Kaposi sarcoma-associated herpesvirus infection;ko05152//Tuberculosis;ko05142//Chagas disease (American trypanosomiasis);ko04610//Complement and coagulation cascades;ko05134//Legionellosis;ko05322//Systemic lupus erythematosus;ko05133//Pertussis;ko05140//Leishmaniasis;ko05150//Staphylococcus aureus infecti…	K03990	GO:0005576//extracellular region	-	-
Unigene0001061	996	23	27.6296	0.5274	-5.71117	1.43746e-292	1.3095e-291	--	--	-	-	-	-	-	-	-
Unigene0001062	18	188	0.3654	3.1545	3.10986	6.89065e-30	1.4617e-29	--	PREDICTED: signal-regulatory protein gamma-like [Xenopus laevis]	-	-	-	-	-	-	-
Unigene0001066	288	717	3.5651	7.3367	1.04119	7.85366e-26	1.5451e-25	--	--	-	-	-	-	-	-	-
Unigene0001067	29	130	0.4047	1.4995	1.88956	2.27581e-12	3.18905e-12	--	--	-	-	-	-	-	-	-
Unigene0001068	2	161	0.0734	4.886	6.05673	3.42765e-39	8.4304e-39	--	TPA: G protein-coupled receptor associated sorting protein 2-like [Bos taurus]	-	-	-	-	-	-	GO:0044699//single-organism process
Unigene0001069	5	176	0.0969	2.8182	4.86213	1.02977e-38	2.51849e-38	--	PREDICTED: NXPE family member 1-like [Nanorana parkeri]	-	-	-	-	-	-	-
Unigene0001070	32	165	0.3687	1.5713	2.09144	2.05909e-17	3.30452e-17	--	--	-	-	-	-	-	-	-
Unigene0001071	494	1964	3.4542	11.3517	1.71648	2.08671e-135	1.08084e-134	C19orf54	PREDICTED: UPF0692 protein C19orf54 homolog isoform X1 [Nanorana parkeri]	-	-	-	-	-	-	-
Unigene0001072	0	101	0.001	0.725	9.50184	5.99696e-27	1.20466e-26	NEXMIF	PREDICTED: protein KIAA2022 homolog [Nanorana parkeri]	-	-	-	-	-	-	-
Unigene0001073	0	243	0.001	4.1665	12.0246	1.57785e-62	5.05564e-62	--	--	-	-	-	-	-	-	-
Unigene0001074	7	94	0.1859	2.0631	3.47222	4.2288e-17	6.72286e-17	--	--	-	-	-	-	-	-	-
Unigene0001075	0	73	0.001	1.4281	10.4799	2.64805e-19	4.46283e-19	--	--	-	-	-	-	-	-	-
Unigene0001076	10	85	0.1803	1.2667	2.8126	3.33961e-13	4.79573e-13	--	--	-	-	-	-	-	-	-
Unigene0001077	271	727	2.1591	4.7877	1.1489	2.02124e-30	4.32478e-30	--	--	-	-	-	-	-	-	-
Unigene0001078	42	218	1.0043	4.3091	2.1012	5.38912e-23	9.96658e-23	--	--	-	-	-	-	-	-	-
Unigene0001079	2	101	0.0286	1.1918	5.38098	2.90383e-23	5.39877e-23	--	--	-	-	-	-	-	-	-
Unigene0001080	4	177	0.0498	1.8209	5.19236	5.03745e-40	1.2555e-39	--	--	-	-	-	-	-	-	-
Unigene0001081	1672	907	5.8166	2.6082	-1.15712	1.00356e-78	3.69207e-78	LRRC8B	PREDICTED: volume-regulated anion channel subunit LRRC8B [Nanorana parkeri]	-	-	-	-	-	-	-
Unigene0001083	8	81	0.1447	1.2111	3.06518	2.062e-13	2.97341e-13	--	--	-	-	-	-	-	-	-
Unigene0001085	11	88	0.2596	1.7165	2.72511	2.34238e-13	3.37594e-13	tc1a	transposase [Salmo salar]	-	-	-	-	-	-	-
Unigene0001086	2	102	0.0262	1.1057	5.39925	1.51915e-23	2.84191e-23	--	transposase [Salmo salar]	Organismal Systems	Endocrine system;Immune system	ko04621//NOD-like receptor signaling pathway;ko04928//Parathyroid hormone synthesis, secretion and action	K04612	-	-	-
Unigene0001087	293	919	1.7147	4.4457	1.37445	2.25617e-49	6.31191e-49	TRAF2	PREDICTED: TNF receptor-associated factor 2 [Nanorana parkeri]	Human Diseases;Genetic Information Processing;Cellular Processes;Organismal Systems;Environmental Information Processing	Endocrine system;Signal transduction;Folding, sorting and degradation;Cancers;Infectious diseases;Endocrine and metabolic diseases;Development;Immune system;Cell growth and death	ko05200//Pathways in cancer;ko04010//MAPK signaling pathway;ko05163//Human cytomegalovirus infection;ko04621//NOD-like receptor signaling pathway;ko05203//Viral carcinogenesis;ko05169//Epstein-Barr virus infection;ko05168//Herpes simplex infection;ko05167//Kaposi sarcoma-associated herpesvirus infection;ko04210//Apoptosis;ko04217//Necroptosis;ko04064//NF-kappa B signaling pathway;ko04141//Protein…	K03173	GO:0005886//plasma membrane;GO:0031090//organelle membrane;GO:0043235//receptor complex;GO:0044444//cytoplasmic part;GO:0098589//membrane region	GO:0008289//lipid binding;GO:0019787//ubiquitin-like protein transferase activity;GO:0019902//phosphatase binding;GO:0032813//tumor necrosis factor receptor superfamily binding;GO:0044389//ubiquitin-like protein ligase binding;GO:0046914//transition metal ion binding	GO:0000209//protein polyubiquitination;GO:0001819//positive regulation of cytokine production;GO:0002637//regulation of immunoglobulin production;GO:0002711//positive regulation of T cell mediated immunity;GO:0009057//macromolecule catabolic process;GO:0019221//cytokine-mediated signaling pathway;GO:0032092//positive regulation of protein binding;GO:0032147//activation of protein kinase activity;…
Unigene0001088	311	833	3.4006	7.529	1.14667	2.83544e-34	6.4825e-34	acsf3	PREDICTED: acyl-CoA synthetase family member 3, mitochondrial isoform X2 [Nanorana parkeri]	Metabolism	Amino acid metabolism	ko00280//Valine, leucine and isoleucine degradation	K18660	GO:0043231//intracellular membrane-bounded organelle	GO:0016878//acid-thiol ligase activity;GO:0032550//purine ribonucleoside binding	GO:0006631//fatty acid metabolic process;GO:0043649//dicarboxylic acid catabolic process
Unigene0001093	0	178	0.001	1.4629	10.5146	1.47252e-46	3.97535e-46	--	--	-	-	-	-	-	-	-
Unigene0001094	0	75	0.001	1.2745	10.3157	6.85515e-20	1.17135e-19	--	--	-	-	-	-	-	-	-
Unigene0001095	3990	13087	7.7312	20.961	1.43894	0	0	Fam129b	PREDICTED: niban-like protein 1 [Nanorana parkeri]	-	-	-	-	GO:0005856//cytoskeleton;GO:0016020//membrane;GO:0031988//membrane-bounded vesicle;GO:0044444//cytoplasmic part;GO:0070161//anchoring junction	-	GO:0042981//regulation of apoptotic process
Unigene0001096	135	526	0.4087	1.3162	1.68726	3.32309e-39	8.1769e-39	MYO18B	PREDICTED: unconventional myosin-XVIIIb [Nanorana parkeri]	-	-	-	-	-	-	-
Unigene0001099	1064	2758	2.8196	6.0414	1.09939	7.61027e-96	3.15195e-95	SH2B1	PREDICTED: SH2B adapter protein 1 isoform X2 [Nanorana parkeri]	-	-	-	-	-	-	GO:0007088//regulation of mitotic nuclear division;GO:0007165//signal transduction;GO:0030031//cell projection assembly;GO:0051052//regulation of DNA metabolic process
Unigene0001101	40	559	0.5422	6.2635	3.53007	1.42974e-95	5.91061e-95	--	--	-	-	-	-	-	-	-
Unigene0001103	2	96	0.0528	2.0967	5.31144	7.36782e-22	1.32688e-21	--	--	-	-	-	-	-	-	-
Unigene0001104	331	948	6.2985	14.9113	1.24333	1.24655e-43	3.25409e-43	TPGS2	PREDICTED: tubulin polyglutamylase complex subunit 2 [Nanorana parkeri]	-	-	-	-	-	-	-
Unigene0001105	4	1144	0.0787	18.6094	7.88545	4.03653e-276	3.52115e-275	--	--	-	-	-	-	-	-	-
Unigene0001107	3895	1269	21.6248	5.8238	-1.89265	0	0	FBXO34	PREDICTED: F-box only protein 34 [Nanorana parkeri]	-	-	-	-	-	-	-
Unigene0001108	170	57	2.4486	0.6786	-1.85132	3.45971e-19	5.81738e-19	--	--	-	-	-	-	-	-	-
Unigene0001109	48	5	0.9855	0.0849	-3.53702	2.16121e-11	2.94016e-11	--	--	-	-	-	-	-	-	-
Unigene0001110	27	2157	0.1056	6.975	6.04551	0	0	--	PREDICTED: Fc receptor-like protein 5 isoform X1 [Xenopus laevis]	-	-	-	-	-	-	-
Unigene0001112	2	433	0.0105	1.887	7.48956	1.30462e-107	5.81675e-107	--	--	-	-	-	-	-	-	-
Unigene0001113	0	156	0.001	1.6587	10.6958	2.01892e-40	5.05673e-40	--	--	-	-	-	-	-	-	-
Unigene0001114	6	132	0.1264	2.2988	4.18481	1.38343e-26	2.7604e-26	--	PREDICTED: cyclic nucleotide-gated cation channel beta-3, partial [Nanorana parkeri]	Environmental Information Processing	Signal transduction	ko04024//cAMP signaling pathway	K04953	-	-	-
Unigene0001119	17	69	0.2168	0.7273	1.74619	1.66284e-06	2.01713e-06	--	--	-	-	-	-	-	-	-
Unigene0001121	8	53	0.169	0.9254	2.45305	2.80937e-07	3.47076e-07	pol	PREDICTED: armadillo repeat-containing protein 8 [Chrysemys picta bellii]	-	-	-	-	-	-	-
Unigene0001123	2	360	0.0152	2.2677	7.22101	3.25063e-88	1.27842e-87	ZC3HAV1L	PREDICTED: zinc finger CCCH-type antiviral protein 1-like [Nanorana parkeri]	-	-	-	-	-	-	-
Unigene0001124	107	429	2.231	7.3938	1.72863	2.36061e-33	5.31238e-33	--	--	-	-	-	-	-	-	-
Unigene0001125	3128	24670	7.4369	48.4834	2.70472	0	0	SRSF11	PREDICTED: serine/arginine-rich splicing factor 11 [Nanorana parkeri]	-	-	-	-	GO:0031981//nuclear lumen	GO:0003723//RNA binding	GO:0000377//RNA splicing, via transesterification reactions with bulged adenosine as nucleophile;GO:0006353//DNA-templated transcription, termination;GO:0006397//mRNA processing;GO:0006405//RNA export from nucleus
Unigene0001126	0	240	0.001	9.992	13.2866	1.1744e-61	3.73445e-61	--	--	-	-	-	-	-	-	-
Unigene0001127	0	160	0.001	3.8339	11.9046	1.36979e-41	3.48325e-41	--	--	-	-	-	-	-	-	-
Unigene0001128	0	332	0.001	11.1978	13.4509	4.66877e-85	1.79688e-84	--	--	-	-	-	-	-	-	-
Unigene0001129	2	335	0.0992	13.7326	7.11305	5.20168e-83	1.9708e-82	--	--	-	-	-	-	-	-	-
Unigene0001131	4	732	0.0391	5.9212	7.24258	1.46345e-177	9.16479e-177	Agr3	PREDICTED: anterior gradient protein 3 homolog [Phalacrocorax carbo]	-	-	-	-	-	-	-
Unigene0001132	102	2	7.7545	0.1257	-5.94698	4.12937e-33	9.24078e-33	--	--	-	-	-	-	-	-	-
Unigene0001133	25	71	0.3279	0.7697	1.23104	0.000163075	0.000188458	--	transposase [Rana pipiens]	-	-	-	-	-	-	-
Unigene0001135	26	1	1.2435	0.0395	-4.97641	1.13739e-07	1.41962e-07	--	--	-	-	-	-	-	-	-
Unigene0001136	4284	613	8.5043	1.0059	-3.07971	0	0	SHROOM4	PREDICTED: protein Shroom4 [Nanorana parkeri]	-	-	-	-	GO:0044424//intracellular part	-	-
Unigene0001137	71	3	4.9753	0.1738	-4.83928	2.3334e-20	4.03441e-20	--	--	-	-	-	-	-	-	-
Unigene0001138	24	108	0.9145	3.4015	1.89512	1.24505e-10	1.66128e-10	--	--	-	-	-	-	-	-	-
Unigene0001139	4	314	0.0433	2.8076	6.01883	1.79174e-73	6.34059e-73	CD68	PREDICTED: macrosialin-like isoform X2 [Xenopus laevis]	Cellular Processes	Transport and catabolism	ko04142//Lysosome	K06501	-	-	-
Unigene0001140	33	588	0.168	2.4743	3.88049	9.32497e-108	4.16365e-107	--	--	-	-	-	-	-	-	-
Unigene0001141	86	2032	0.5088	9.9382	4.28781	0	0	CDK6	PREDICTED: cyclin-dependent kinase 6 [Nanorana parkeri]	Cellular Processes;Human Diseases;Environmental Information Processing	Signal transduction;Cancers;Cell growth and death;Infectious diseases;Endocrine and metabolic diseases	ko05200//Pathways in cancer;ko05165//Human papillomavirus infection;ko04151//PI3K-Akt signaling pathway;ko05163//Human cytomegalovirus infection;ko05203//Viral carcinogenesis;ko05167//Kaposi sarcoma-associated herpesvirus infection;ko04218//Cellular senescence;ko05206//MicroRNAs in cancer;ko05225//Hepatocellular carcinoma;ko04110//Cell cycle;ko04934//Cushing syndrome;ko05224//Breast cancer;ko0516…	K02091	GO:0005815//microtubule organizing center;GO:0031252//cell leading edge;GO:0031981//nuclear lumen;GO:0043234//protein complex	GO:0004674//protein serine/threonine kinase activity;GO:0005515//protein binding;GO:0032550//purine ribonucleoside binding	GO:0001649//osteoblast differentiation;GO:0001952//regulation of cell-matrix adhesion;GO:0002068//glandular epithelial cell development;GO:0002244//hematopoietic progenitor cell differentiation;GO:0006464//cellular protein modification process;GO:0006796//phosphate-containing compound metabolic process;GO:0007166//cell surface receptor signaling pathway;GO:0008284//positive regulation of cell pro…
Unigene0001142	0	86	0.001	1.4376	10.4894	7.90806e-23	1.4544e-22	--	--	-	-	-	-	-	-	-
Unigene0001143	5	306	0.052	2.6284	5.65953	2.45773e-70	8.45738e-70	HSDL1	PREDICTED: inactive hydroxysteroid dehydrogenase-like protein 1 [Nanorana parkeri]	-	-	-	-	-	-	GO:0008152//metabolic process
Unigene0001144	101	1346	0.367	4.0434	3.46172	3.54192e-217	2.56276e-216	PAPLN	PREDICTED: papilin [Nanorana parkeri]	-	-	-	-	GO:0031012//extracellular matrix	GO:0004866//endopeptidase inhibitor activity;GO:0046914//transition metal ion binding;GO:0070011//peptidase activity, acting on L-amino acid peptides	GO:0010466//negative regulation of peptidase activity
Unigene0001147	0	164	0.001	1.7735	10.7924	9.28799e-43	2.39658e-42	--	--	-	-	-	-	-	-	-
Unigene0001149	0	113	0.001	1.5847	10.63	3.4431e-30	7.34567e-30	--	--	-	-	-	-	-	-	-
Unigene0001150	0	165	0.001	3.2327	11.6585	4.73915e-43	1.22691e-42	--	--	-	-	-	-	-	-	-
Unigene0001151	0	546	0.001	12.205	13.5752	4.31685e-139	2.28021e-138	--	--	-	-	-	-	-	-	-
Unigene0001153	4	64	0.1378	1.8219	3.7248	9.67062e-13	1.36848e-12	--	--	-	-	-	-	-	-	-
Unigene0001156	2	54	0.0712	1.5881	4.47928	5.82611e-12	8.0642e-12	pol	PREDICTED: protein NYNRIN-like [Xenopus laevis]	-	-	-	-	-	-	-
Unigene0001157	565	1525	2.1045	4.6954	1.15777	6.39482e-60	2.00236e-59	--	--	-	-	-	-	-	-	-
Unigene0001158	44	22722	0.1494	63.7836	8.73786	0	0	--	PREDICTED: coiled-coil domain-containing protein 7 [Marmota marmota marmota]	-	-	-	-	-	-	-
Unigene0001164	111	785	0.7196	4.2069	2.54749	1.27056e-95	5.2561e-95	--	--	-	-	-	-	-	-	-
Unigene0001165	2	68	0.041	1.1511	4.81125	1.42039e-15	2.16898e-15	--	--	-	-	-	-	-	-	-
Unigene0001167	105	12	7.7275	0.73	-3.40403	6.49747e-24	1.22497e-23	--	--	-	-	-	-	-	-	-
Unigene0001168	4827	909	33.7959	5.2608	-2.68349	0	0	Gpr157	PREDICTED: probable G-protein coupled receptor 157 [Nanorana parkeri]	-	-	-	-	GO:0031224//intrinsic component of membrane	GO:0004888//transmembrane signaling receptor activity;GO:0030551//cyclic nucleotide binding	GO:0007166//cell surface receptor signaling pathway
Unigene0001170	5419	1942	35.175	10.4199	-1.75521	0	0	irf2bpl-a	interferon regulatory factor 2-binding protein-like [Xenopus tropicalis]	-	-	-	-	-	GO:0043169//cation binding	-
Unigene0001171	70	35	4.531	1.8727	-1.27471	1.68604e-05	1.99724e-05	--	--	-	-	-	-	-	-	-
Unigene0001172	0	72	0.001	0.9144	9.83668	5.20333e-19	8.69949e-19	spdya-a	PREDICTED: speedy protein C [Xenopus tropicalis]	Cellular Processes;Organismal Systems	Endocrine system;Cell growth and death	ko04114//Oocyte meiosis;ko04914//Progesterone-mediated oocyte maturation	K08694	-	GO:0019900//kinase binding	GO:0003006//developmental process involved in reproduction;GO:0007127//meiosis I;GO:0031124//mRNA 3'-end processing;GO:0032147//activation of protein kinase activity;GO:0045787//positive regulation of cell cycle
Unigene0001173	44	816	0.3865	5.9244	3.93813	1.12933e-149	6.28775e-149	--	--	-	-	-	-	-	-	-
Unigene0001174	3516	1276	11.0832	3.3248	-1.73704	4.37111e-306	4.12422e-305	fam89a	PREDICTED: protein FAM89A [Nanorana parkeri]	-	-	-	-	-	-	-
Unigene0001175	312	54	7.8327	1.1206	-2.80524	1.19964e-55	3.59635e-55	--	--	-	-	-	-	-	-	-
Unigene0001176	22	118	0.5813	2.5772	2.14845	3.2797e-13	4.71108e-13	--	--	-	-	-	-	-	-	-
Unigene0001177	703	5334	0.9211	5.777	2.64889	0	0	UTRN	PREDICTED: utrophin-like [Nanorana parkeri]	-	-	-	-	GO:0031253//cell projection membrane;GO:0031988//membrane-bounded vesicle;GO:0043231//intracellular membrane-bounded organelle;GO:0043234//protein complex;GO:0045202//synapse	GO:0005102//receptor binding;GO:0008092//cytoskeletal protein binding;GO:0019900//kinase binding;GO:0046914//transition metal ion binding	-
Unigene0001178	4	416	0.0607	5.2187	6.42585	4.91341e-99	2.08042e-98	--	--	-	-	-	-	-	-	-
Unigene0001179	2	180	0.0226	1.6829	6.21848	4.03537e-43	1.04664e-42	--	--	-	-	-	-	-	-	-
Unigene0001180	6	47	0.3807	2.4652	2.69498	1.25283e-07	1.56152e-07	--	--	-	-	-	-	-	-	-
Unigene0001181	4	410	0.0584	4.9477	6.40465	1.26339e-97	5.2942e-97	Prkcq	PREDICTED: protein kinase C delta type-like [Xenopus laevis]	Cellular Processes;Human Diseases;Organismal Systems	Circulatory system;Endocrine system;Immune system;Nervous system;Sensory system;Endocrine and metabolic diseases;Transport and catabolism	ko04621//NOD-like receptor signaling pathway;ko04062//Chemokine signaling pathway;ko04140//Autophagy - animal;ko04270//Vascular smooth muscle contraction;ko04915//Estrogen signaling pathway;ko04722//Neurotrophin signaling pathway;ko04931//Insulin resistance;ko04666//Fc gamma R-mediated phagocytosis;ko04933//AGE-RAGE signaling pathway in diabetic complications;ko04625//C-type lectin receptor signa…	K06068	GO:0044424//intracellular part;GO:0044459//plasma membrane part	GO:0004674//protein serine/threonine kinase activity;GO:0005488//binding	GO:0002824//positive regulation of adaptive immune response based on somatic recombination of immune receptors built from immunoglobulin superfamily domains;GO:0006464//cellular protein modification process;GO:0007165//signal transduction;GO:0010543//regulation of platelet activation;GO:0032743//positive regulation of interleukin-2 production;GO:0033619//membrane protein proteolysis;GO:0034112//p…
Unigene0001182	0	102	0.001	1.1139	10.1214	3.04374e-27	6.14944e-27	--	--	-	-	-	-	-	-	-
Unigene0001183	4	88	0.0928	1.6869	4.18411	4.34722e-18	7.09219e-18	--	--	-	-	-	-	-	-	-
Unigene0001184	4	112	0.1113	2.5771	4.53322	4.43175e-24	8.38316e-24	--	--	-	-	-	-	-	-	-
Unigene0001186	4	99	0.0518	1.0594	4.35415	8.51292e-21	1.49091e-20	--	--	-	-	-	-	-	-	-
Unigene0001188	6	117	0.0851	1.3709	4.00982	1.13735e-23	2.13133e-23	dram1	PREDICTED: DNA damage-regulated autophagy modulator protein 1 [Nanorana parkeri]	-	-	-	-	-	-	-
Unigene0001189	0	55	0.001	1.3108	10.3562	2.50206e-14	3.69085e-14	--	--	-	-	-	-	-	-	-
Unigene0001190	18	200	0.2004	1.8401	3.19883	1.35449e-32	3.00386e-32	--	--	-	-	-	-	-	-	-
Unigene0001193	0	86	0.001	1.3754	10.4256	7.90806e-23	1.4544e-22	--	--	-	-	-	-	-	-	-
Unigene0001194	4	102	0.0929	1.9581	4.39763	1.29517e-21	2.31678e-21	--	transposase domain containing protein [Lasius niger]	-	-	-	-	-	-	-
Unigene0001195	0	214	0.001	1.7886	10.8046	3.28588e-56	9.90078e-56	--	--	-	-	-	-	-	-	-
Unigene0001196	261	1665	1.8788	9.9072	2.39867	7.7957e-181	4.9355e-180	--	--	-	-	-	-	-	-	-
Unigene0001197	1	71	0.0159	0.9338	5.87601	1.75863e-17	2.82462e-17	naca	PREDICTED: nascent polypeptide-associated complex subunit alpha isoform X3 [Nanorana parkeri]	Organismal Systems	Endocrine system	ko04928//Parathyroid hormone synthesis, secretion and action	K03626	GO:0031988//membrane-bounded vesicle;GO:0043231//intracellular membrane-bounded organelle	GO:0003676//nucleic acid binding;GO:0003712//transcription cofactor activity;GO:0008134//transcription factor binding	GO:0000122//negative regulation of transcription from RNA polymerase II promoter;GO:0008104//protein localization;GO:0008284//positive regulation of cell proliferation;GO:0010656//negative regulation of muscle cell apoptotic process;GO:0010830//regulation of myotube differentiation;GO:0014812//muscle cell migration;GO:0042246//tissue regeneration;GO:0045944//positive regulation of transcription f…
Unigene0001198	9	90	0.1244	1.0283	3.0472	5.15243e-15	7.75532e-15	NACA	PREDICTED: LOW QUALITY PROTEIN: nascent polypeptide-associated complex subunit alpha [Egretta garzetta]	Organismal Systems	Endocrine system	ko04928//Parathyroid hormone synthesis, secretion and action	K03626	GO:0043231//intracellular membrane-bounded organelle	GO:0008134//transcription factor binding	GO:0014812//muscle cell migration;GO:2001141//regulation of RNA biosynthetic process
Unigene0001199	0	963	0.001	20.5934	14.3299	2.02662e-240	1.58848e-239	--	--	-	-	-	-	-	-	-
Unigene0001200	32	145	0.3178	1.1903	1.90513	5.23038e-14	7.66025e-14	--	--	-	-	-	-	-	-	-
Unigene0001201	51	197	2.5448	8.1256	1.67492	1.28994e-15	1.97192e-15	--	--	-	-	-	-	-	-	-
Unigene0001202	124	314	1.1446	2.3959	1.06572	9.09993e-13	1.28935e-12	mmp18	PREDICTED: matrix metalloproteinase-18-like [Nanorana parkeri]	Human Diseases;Organismal Systems	Cancers;Immune system;Immune diseases;Endocrine system	ko05200//Pathways in cancer;ko04926//Relaxin signaling pathway;ko04657//IL-17 signaling pathway;ko05323//Rheumatoid arthritis;ko03320//PPAR signaling pathway;ko05219//Bladder cancer	K01388	-	GO:0046914//transition metal ion binding;GO:0070011//peptidase activity, acting on L-amino acid peptides	GO:0019538//protein metabolic process
Unigene0001204	5	396	0.0418	2.7378	6.03337	1.89927e-92	7.67916e-92	--	MGC82982 protein [Xenopus laevis]	-	-	-	-	-	-	-
Unigene0001206	2	1062	0.0118	5.1694	8.77507	3.23563e-261	2.70576e-260	AIG1	PREDICTED: androgen-induced gene 1 protein [Nanorana parkeri]	-	-	-	-	-	-	-
Unigene0001208	9359	4435	60.9461	23.8731	-1.35215	0	0	metap1	PREDICTED: methionine aminopeptidase 1 isoform X1 [Nanorana parkeri]	-	-	-	-	GO:0005840//ribosome	GO:0004177//aminopeptidase activity;GO:0008237//metallopeptidase activity;GO:0043169//cation binding	GO:0006464//cellular protein modification process;GO:0030168//platelet activation
Unigene0001209	11087	4758	67.2281	23.8484	-1.49517	0	0	CCNK	PREDICTED: cyclin-K isoform X1 [Nanorana parkeri]	-	-	-	-	GO:0000307//cyclin-dependent protein kinase holoenzyme complex	GO:0004674//protein serine/threonine kinase activity;GO:0019900//kinase binding	GO:0006464//cellular protein modification process;GO:0010468//regulation of gene expression;GO:0010948//negative regulation of cell cycle process;GO:0033554//cellular response to stress;GO:0043009//chordate embryonic development
Unigene0001210	1089	506	20.0362	7.6955	-1.38052	6.2484e-71	2.16105e-70	BET1	PREDICTED: BET1 homolog [Nanorana parkeri]	Genetic Information Processing	Folding, sorting and degradation	ko04130//SNARE interactions in vesicular transport	K08504	-	-	-
Unigene0001212	5	566	0.0234	2.192	6.5496	1.61257e-134	8.31223e-134	Klhdc8a	PREDICTED: kelch domain-containing protein 8A [Nanorana parkeri]	-	-	-	-	-	-	-
Unigene0001213	0	210	0.001	1.9123	10.9011	2.47854e-55	7.40187e-55	--	PREDICTED: caldesmon [Nanorana parkeri]	Organismal Systems	Circulatory system	ko04270//Vascular smooth muscle contraction	K12327	-	GO:0005515//protein binding	-
Unigene0001215	50	425	0.8421	5.9165	2.81268	1.5256e-59	4.7573e-59	--	--	-	-	-	-	-	-	-
Unigene0001216	7	76	0.2133	1.914	3.16563	4.80794e-13	6.86056e-13	--	--	-	-	-	-	-	-	-
Unigene0001217	33	14	0.9795	0.3435	-1.51174	0.000727566	0.000826465	--	--	-	-	-	-	-	-	-
Unigene0001218	2	76	0.0871	2.7365	4.97352	8.01869e-18	1.29931e-17	--	--	-	-	-	-	-	-	-
Unigene0001219	20	94	1.5205	5.9072	1.95793	6.68529e-10	8.7821e-10	Ush1c	PREDICTED: harmonin-like isoform X2 [Xenopus laevis]	-	-	-	-	-	GO:0003779//actin binding	GO:0030030//cell projection organization;GO:0042462//eye photoreceptor cell development;GO:0050954//sensory perception of mechanical stimulus
Unigene0001220	14	46	1.0398	2.8242	1.44154	0.000876429	0.000993404	--	--	-	-	-	-	-	-	-
Unigene0001221	1	178	0.0118	1.7399	7.20407	4.13921e-45	1.10088e-44	--	PREDICTED: RNA-directed DNA polymerase from mobile element jockey-like [Nanorana parkeri]	-	-	-	-	-	-	-
Unigene0001222	10	113	0.191	1.7837	3.22323	5.87009e-19	9.80724e-19	--	--	-	-	-	-	-	-	-
Unigene0001223	0	87	0.001	1.5112	10.5615	4.01799e-23	7.44007e-23	--	--	-	-	-	-	-	-	-
Unigene0001224	61	11	3.796	0.5658	-2.74612	8.29606e-12	1.14321e-11	--	--	-	-	-	-	-	-	-
Unigene0001226	643	2235	5.1714	14.8583	1.52264	1.17718e-127	5.86906e-127	MINK1	PREDICTED: misshapen-like kinase 1 isoform X2 [Nanorana parkeri]	-	-	-	-	-	-	-
Unigene0001228	44	2	0.8865	0.0333	-4.73453	3.6663e-13	5.24387e-13	--	--	-	-	-	-	-	-	-
Unigene0001229	2486	46	16.2546	0.2486	-6.03088	0	0	MB21D2	PREDICTED: transmembrane protein 102-like [Nanorana parkeri]	-	-	-	-	-	-	-
Unigene0001231	1306	395	10.2429	2.5608	-1.99996	6.81085e-143	3.65934e-142	IKZF4	PREDICTED: zinc finger protein Eos isoform X2 [Nanorana parkeri]	-	-	-	-	-	GO:0043169//cation binding	-
Unigene0001232	147	11	3.9096	0.2418	-4.01513	8.9257e-37	2.1222e-36	--	--	-	-	-	-	-	-	-
Unigene0001233	10	1539	0.0755	9.599	6.99026	0	0	GPR75	PREDICTED: probable G-protein coupled receptor 75 [Nanorana parkeri]	-	-	-	-	GO:0031224//intrinsic component of membrane	GO:0004950//chemokine receptor activity	GO:0010941//regulation of cell death;GO:0019221//cytokine-mediated signaling pathway
Unigene0001234	695	203	8.834	2.1329	-2.05025	3.6209e-82	1.36545e-81	--	--	-	-	-	-	-	-	-
Unigene0001235	15	287	0.3211	5.0778	3.98311	7.93717e-55	2.35902e-54	--	--	-	-	-	-	-	-	-
Unigene0001236	8	90	0.2433	2.2623	3.21698	1.18184e-15	1.80773e-15	--	--	-	-	-	-	-	-	-
Unigene0001237	4	66	0.199	2.7139	3.76953	2.84123e-13	4.08435e-13	--	--	-	-	-	-	-	-	-
Unigene0001238	107	59	2.3592	1.0753	-1.13356	9.68053e-07	1.18072e-06	--	--	-	-	-	-	-	-	-
Unigene0001239	32	30069	0.2897	225.055	9.6015	0	0	FGFBP3	PREDICTED: fibroblast growth factor-binding protein 3 [Nanorana parkeri]	-	-	-	-	-	-	-
Unigene0001240	135	35	2.7438	0.588	-2.22229	3.82718e-19	6.42295e-19	--	--	-	-	-	-	-	-	-
Unigene0001242	2243	40	18.7506	0.2764	-6.08404	0	0	TRMT9B	PREDICTED: probable tRNA methyltransferase 9-like protein [Nanorana parkeri]	-	-	-	-	-	-	-
Unigene0001244	1038	6674	19.3407	102.792	2.41002	0	0	Rpl38	PREDICTED: LOW QUALITY PROTEIN: 60S ribosomal protein L38 [Nanorana parkeri]	Genetic Information Processing	Translation	ko03010//Ribosome	K02923	GO:0005924//cell-substrate adherens junction;GO:0015934//large ribosomal subunit	-	GO:0010467//gene expression;GO:0044767//single-organism developmental process
Unigene0001246	0	76	0.001	1.8997	10.8916	3.48713e-20	5.99689e-20	--	--	-	-	-	-	-	-	-
Unigene0001248	62	1	1.5445	0.0206	-6.22835	3.01631e-20	5.20507e-20	--	hypothetical protein N309_14139, partial [Tinamus guttatus]	-	-	-	-	-	-	-
Unigene0001249	8	34	0.1942	0.6822	1.81265	0.000687676	0.000781622	--	--	-	-	-	-	-	-	-
Unigene0001250	626	278	2.528	0.928	-1.4458	8.27222e-46	2.21777e-45	ANKS6	PREDICTED: ankyrin repeat and SAM domain-containing protein 6 [Nanorana parkeri]	-	-	-	-	-	-	-
Unigene0001252	0	94	0.001	0.5995	9.22762	3.50349e-25	6.77836e-25	--	--	-	-	-	-	-	-	-
Unigene0001254	114	1443	1.8228	19.072	3.38723	3.19917e-227	2.39811e-226	--	PREDICTED: autoimmune regulator-like [Ficedula albicollis]	Human Diseases;Genetic Information Processing	Immune diseases;Folding, sorting and degradation	ko04120//Ubiquitin mediated proteolysis;ko05340//Primary immunodeficiency	K10603	-	-	-
Unigene0001255	511	154	7.6188	1.898	-2.00508	7.30506e-60	2.28476e-59	--	--	-	-	-	-	-	-	-
Unigene0001256	16	117	0.2313	1.398	2.59553	3.22781e-16	5.015e-16	--	PREDICTED: coiled-coil domain-containing protein 25, partial [Oryzias latipes]	-	-	-	-	-	-	-
Unigene0001258	154	2250	1.0244	12.3714	3.59416	0	0	--	--	-	-	-	-	-	-	-
Unigene0001260	285	6	19.2194	0.3345	-5.84441	3.45213e-87	1.3487e-86	--	--	-	-	-	-	-	-	-
Unigene0001261	66	4	4.4323	0.222	-4.31942	8.01869e-18	1.29931e-17	--	--	-	-	-	-	-	-	-
Unigene0001262	58	19	1.3548	0.3669	-1.88462	9.96852e-08	1.24607e-07	--	--	-	-	-	-	-	-	-
Unigene0001263	4	72	0.0596	0.8874	3.8962	7.02044e-15	1.05151e-14	adcyap1	PREDICTED: pituitary adenylate cyclase-activating polypeptide isoform X1 [Nanorana parkeri]	-	-	-	-	-	GO:0005179//hormone activity;GO:0051427//hormone receptor binding	GO:0001934//positive regulation of protein phosphorylation;GO:0006357//regulation of transcription from RNA polymerase II promoter;GO:0008104//protein localization;GO:0010578//regulation of adenylate cyclase activity involved in G-protein coupled receptor signaling pathway;GO:0019935//cyclic-nucleotide-mediated signaling;GO:0030030//cell projection organization;GO:0043410//positive regulation of …
Unigene0001265	4	26	0.0871	0.4681	2.42607	0.000550905	0.000627516	--	--	-	-	-	-	-	-	-
Unigene0001266	94	753	1.1986	7.9367	2.72719	5.01472e-99	2.12295e-98	--	predicted protein [Nematostella vectensis]	-	-	-	-	-	-	-
Unigene0001267	0	83	0.001	1.2328	10.2677	6.02541e-22	1.08716e-21	--	--	-	-	-	-	-	-	-
Unigene0001268	8	87	0.5861	5.2685	3.16817	6.68053e-15	1.0017e-14	--	--	-	-	-	-	-	-	-
Unigene0001269	441	79	10.577	1.5662	-2.75559	5.82387e-76	2.09781e-75	--	--	-	-	-	-	-	-	-
Unigene0001271	2	58	0.0437	1.047	4.58248	4.5724e-13	6.52769e-13	--	--	-	-	-	-	-	-	-
Unigene0001272	172	731	3.0632	10.7612	1.81273	6.99656e-59	2.16839e-58	--	--	-	-	-	-	-	-	-
Unigene0001273	100	1156	0.8684	8.2979	3.25631	1.22983e-177	7.70768e-177	CYP39A1	PREDICTED: 24-hydroxycholesterol 7-alpha-hydroxylase isoform X2 [Nanorana parkeri]	Metabolism	Lipid metabolism	ko00120//Primary bile acid biosynthesis	K07439	GO:0031090//organelle membrane;GO:0043231//intracellular membrane-bounded organelle	GO:0016491//oxidoreductase activity;GO:0046906//tetrapyrrole binding;GO:0046914//transition metal ion binding	GO:0044710//single-organism metabolic process
Unigene0001275	4343	2009	21.3798	8.1751	-1.38694	3.9562e-245	3.15015e-244	CDK2AP1	PREDICTED: cyclin-dependent kinase 2-associated protein 1 isoform X1 [Nanorana parkeri]	-	-	-	-	GO:0044424//intracellular part	-	-
Unigene0001276	27	226	0.2884	1.9953	2.79046	2.27252e-32	5.02167e-32	--	--	-	-	-	-	-	-	-
Unigene0001277	265	81	17.9457	4.5342	-1.98472	1.30586e-31	2.85276e-31	--	--	-	-	-	-	-	-	-
Unigene0001278	8	137	0.1837	2.6	3.82309	5.02906e-26	9.91544e-26	--	Aggrecan core protein, partial [Habropoda laboriosa]	-	-	-	-	-	-	-
Unigene0001279	26	264	0.1959	1.6443	3.06928	1.02899e-40	2.58994e-40	--	--	-	-	-	-	-	-	-
Unigene0001280	28	68	0.3411	0.6848	1.00549	0.00197195	0.00221308	--	--	-	-	-	-	-	-	-
Unigene0001281	12	267	0.3251	5.9784	4.2008	3.50588e-53	1.02341e-52	--	--	-	-	-	-	-	-	-
Unigene0001282	94	260	1.3038	2.981	1.19307	9.56051e-13	1.35411e-12	--	--	-	-	-	-	-	-	-
Unigene0001283	278	793	1.5173	3.5777	1.23753	9.13026e-37	2.17073e-36	--	--	-	-	-	-	-	-	-
Unigene0001284	8	73	0.3884	2.9294	2.91499	1.05461e-11	1.44831e-11	--	--	-	-	-	-	-	-	-
Unigene0001286	101	20	5.3548	0.8765	-2.61101	1.57925e-17	2.53784e-17	--	--	-	-	-	-	-	-	-
Unigene0001287	96	1203	0.7091	7.3452	3.37274	1.24555e-190	8.20938e-190	--	--	-	-	-	-	-	-	-
Unigene0001288	164	71	5.3399	1.9109	-1.48256	7.36248e-14	1.07515e-13	--	--	-	-	-	-	-	-	-
Unigene0001289	2972	926	18.7625	4.8323	-1.95707	8.53198e-286	7.6379e-285	--	PREDICTED: zinc finger RNA-binding protein-like [Crocodylus porosus]	-	-	-	-	-	-	-
Unigene0001290	0	8	0.001	0.1314	7.03782	0.0156414	0.0170793	--	--	-	-	-	-	-	-	-
Unigene0001291	0	81	0.001	1.3372	10.385	2.33181e-21	4.1423e-21	--	--	-	-	-	-	-	-	-
Unigene0001292	8897	1422	37.9655	5.0158	-2.92014	0	0	--	PREDICTED: zinc finger protein 585A-like [Nanorana parkeri]	-	-	-	-	-	-	-
Unigene0001293	20	73	0.5302	1.5996	1.5931	3.98207e-06	4.78466e-06	PGBD4	PREDICTED: piggyBac transposable element-derived protein 4-like [Nanorana parkeri]	-	-	-	-	-	-	-
Unigene0001294	835	4061	1.8838	7.5732	2.00726	0	0	--	--	-	-	-	-	-	-	-
Unigene0001295	4	43	0.1226	1.0891	3.15111	8.11755e-08	1.01615e-07	POL	PREDICTED: vascular endothelial growth factor receptor kdr-like [Xenopus laevis]	-	-	-	-	-	-	-
Unigene0001297	2902	1551	16.8731	7.4543	-1.17858	3.51674e-135	1.81887e-134	fam210a	PREDICTED: protein FAM210A [Nanorana parkeri]	-	-	-	-	GO:0016020//membrane	-	-
Unigene0001298	229	591	2.2048	4.7035	1.09309	1.86732e-23	3.48899e-23	gtdc1	PREDICTED: glycosyltransferase-like domain-containing protein 1 [Nanorana parkeri]	-	-	-	-	-	GO:0016740//transferase activity	-
Unigene0001300	0	58	0.001	1.6199	10.6617	3.32989e-15	5.03367e-15	--	--	-	-	-	-	-	-	-
Unigene0001302	502	1425	3.4298	8.0478	1.23047	5.7462e-62	1.83244e-61	ABHD4	PREDICTED: protein ABHD4-like isoform X1 [Xenopus laevis]	-	-	-	-	-	GO:0003824//catalytic activity	-
Unigene0001305	2737	776	12.7054	2.9776	-2.09322	2.71691e-292	2.47321e-291	SYTL2	PREDICTED: synaptotagmin like 2 S homeolog isoform X2 [Xenopus laevis]	-	-	-	-	-	-	-
Unigene0001306	0	177	0.001	4.8223	12.2355	2.88686e-46	7.77227e-46	--	--	-	-	-	-	-	-	-
Unigene0001307	2	1118	0.0131	6.0376	8.84826	5.48628e-274	4.75204e-273	PRKCQ	PREDICTED: protein kinase C delta type-like [Xenopus tropicalis]	Cellular Processes;Human Diseases;Organismal Systems	Immune system;Endocrine system;Circulatory system;Transport and catabolism;Endocrine and metabolic diseases;Sensory system;Nervous system	ko04621//NOD-like receptor signaling pathway;ko04062//Chemokine signaling pathway;ko04140//Autophagy - animal;ko04270//Vascular smooth muscle contraction;ko04915//Estrogen signaling pathway;ko04722//Neurotrophin signaling pathway;ko04931//Insulin resistance;ko04666//Fc gamma R-mediated phagocytosis;ko04933//AGE-RAGE signaling pathway in diabetic complications;ko04625//C-type lectin receptor signa…	K06068	-	GO:0016772//transferase activity, transferring phosphorus-containing groups	GO:0043170//macromolecule metabolic process;GO:0044237//cellular metabolic process;GO:0044238//primary metabolic process;GO:0044763//single-organism cellular process;GO:0048518//positive regulation of biological process;GO:0050794//regulation of cellular process
Unigene0001308	5	267	0.1187	5.2388	5.46384	4.26906e-61	1.35112e-60	--	--	-	-	-	-	-	-	-
Unigene0001309	11	868	0.204	13.3073	6.0275	2.83778e-199	1.92619e-198	Abra	PREDICTED: actin-binding Rho-activating protein-like [Xenopus tropicalis]	-	-	-	-	-	-	-
Unigene0001310	403	6153	1.3554	17.1065	3.65775	0	0	fam171a2	PREDICTED: protein FAM171A2 isoform X2 [Nanorana parkeri]	-	-	-	-	GO:0031224//intrinsic component of membrane	-	-
Unigene0001311	7050	2319	28.5495	7.7626	-1.87885	0	0	RBM28	PREDICTED: RNA-binding protein 28 [Nanorana parkeri]	Genetic Information Processing	Translation	ko03008//Ribosome biogenesis in eukaryotes	K14573	GO:0043231//intracellular membrane-bounded organelle	GO:0003723//RNA binding	-
Unigene0001312	4272	548	23.3242	2.4732	-3.23738	0	0	atg4d	cysteine protease ATG4D [Xenopus laevis]	Cellular Processes	Transport and catabolism	ko04140//Autophagy - animal;ko04136//Autophagy - other eukaryotes	K08342	-	GO:0070011//peptidase activity, acting on L-amino acid peptides	GO:0008104//protein localization;GO:0019538//protein metabolic process;GO:0044248//cellular catabolic process;GO:0051234//establishment of localization
Unigene0001313	1800	359	7.992	1.3176	-2.60064	1.71794e-266	1.46199e-265	MYORG	PREDICTED: uncharacterized family 31 glucosidase KIAA1161 homolog [Nanorana parkeri]	-	-	-	-	GO:0031090//organelle membrane	GO:0016798//hydrolase activity, acting on glycosyl bonds	GO:0009967//positive regulation of signal transduction;GO:0014904//myotube cell development;GO:0044238//primary metabolic process;GO:0051896//regulation of protein kinase B signaling
Unigene0001315	2327	936	23.4259	7.7889	-1.58861	1.43831e-171	8.78124e-171	ZSWIM1	PREDICTED: zinc finger SWIM domain-containing protein 1 [Nanorana parkeri]	-	-	-	-	-	-	-
Unigene0001316	173	47	6.4995	1.4596	-2.15476	1.8109e-23	3.38408e-23	Bcl11b	PREDICTED: zinc finger protein OZF-like [Nanorana parkeri]	-	-	-	-	-	-	-
Unigene0001317	0	133	0.001	1.0752	10.0704	2.71499e-34	6.20944e-34	SCNN1A	PREDICTED: amiloride-sensitive sodium channel subunit gamma-like [Nanorana parkeri]	-	-	-	-	-	-	-
Unigene0001318	147	743	0.7972	3.3307	2.06281	8.54988e-71	2.9533e-70	CDKL1	PREDICTED: cyclin-dependent kinase-like 1 [Nanorana parkeri]	-	-	-	-	-	GO:0004672//protein kinase activity;GO:0032550//purine ribonucleoside binding	GO:0006464//cellular protein modification process
Unigene0001319	9	72	0.1385	0.9162	2.72578	6.60942e-11	8.89092e-11	--	--	-	-	-	-	-	-	-
Unigene0001320	4	1531	0.0259	8.2014	8.30677	0	0	--	--	-	-	-	-	-	-	-
Unigene0001322	0	209	0.001	4.0121	11.9701	4.86081e-55	1.44758e-54	--	--	-	-	-	-	-	-	-
Unigene0001323	38	497	0.679	7.3407	3.43443	2.95352e-83	1.12075e-82	--	--	-	-	-	-	-	-	-
Unigene0001324	2470	391	29.7754	3.8961	-2.93402	0	0	--	--	-	-	-	-	-	-	-
Unigene0001325	4	101	0.0555	1.159	4.38425	2.4275e-21	4.30979e-21	--	--	-	-	-	-	-	-	-
Unigene0001326	2	90	0.0313	1.1652	5.21827	1.66814e-21	2.97377e-21	--	--	-	-	-	-	-	-	-
Unigene0001327	15	137	0.1477	1.115	2.9163	1.1236e-20	1.96112e-20	--	--	-	-	-	-	-	-	-
Unigene0001328	0	256	0.001	2.7263	11.4127	5.13769e-66	1.70236e-65	--	--	-	-	-	-	-	-	-
Unigene0001329	517	4066	3.791	24.645	2.70064	0	0	--	--	-	-	-	-	-	-	-
Unigene0001330	6	151	0.4356	9.0618	4.37872	3.56148e-31	7.71856e-31	--	--	-	-	-	-	-	-	-
Unigene0001331	0	87	0.001	1.1408	10.1558	4.01799e-23	7.44007e-23	Pol	PREDICTED: cyclic nucleotide-gated cation channel beta-3, partial [Nanorana parkeri]	Environmental Information Processing	Signal transduction	ko04024//cAMP signaling pathway	K04953	-	-	-
Unigene0001334	21	290	0.1257	1.4352	3.5132	1.05461e-50	2.99544e-50	--	--	-	-	-	-	-	-	-
Unigene0001337	0	91	0.001	5.3883	12.3956	2.67526e-24	5.07835e-24	NAV2	neuron navigator 2 isoform 1 [Camelus ferus]	-	-	-	-	-	-	-
Unigene0001339	99	962	0.4138	3.3237	3.00578	1.94768e-138	1.02471e-137	Ripk1	PREDICTED: receptor-interacting serine/threonine-protein kinase 1 [Nanorana parkeri]	Organismal Systems;Environmental Information Processing;Cellular Processes;Human Diseases	Signal transduction;Immune system;Infectious diseases;Cell growth and death	ko05163//Human cytomegalovirus infection;ko04621//NOD-like receptor signaling pathway;ko05169//Epstein-Barr virus infection;ko04210//Apoptosis;ko04217//Necroptosis;ko04064//NF-kappa B signaling pathway;ko04668//TNF signaling pathway;ko05160//Hepatitis C;ko04622//RIG-I-like receptor signaling pathway;ko04620//Toll-like receptor signaling pathway;ko04623//Cytosolic DNA-sensing pathway	K02861	-	GO:0005515//protein binding;GO:0016772//transferase activity, transferring phosphorus-containing groups	GO:0006461//protein complex assembly;GO:0009967//positive regulation of signal transduction;GO:0010942//positive regulation of cell death;GO:0016310//phosphorylation;GO:0031325//positive regulation of cellular metabolic process;GO:0042981//regulation of apoptotic process;GO:0044267//cellular protein metabolic process;GO:0097191//extrinsic apoptotic signaling pathway;GO:0097300//programmed necroti…
Unigene0001340	101	22	2.8559	0.5142	-2.47354	5.60549e-17	8.89079e-17	--	--	-	-	-	-	-	-	-
Unigene0001341	3	784	0.0223	4.8089	7.75252	6.03363e-191	3.98262e-190	OPN1SW	cone pigment [Rana catesbeiana]	-	-	-	-	GO:0031224//intrinsic component of membrane	GO:0004888//transmembrane signaling receptor activity	GO:0006464//cellular protein modification process;GO:0007166//cell surface receptor signaling pathway;GO:0050953//sensory perception of light stimulus
Unigene0001342	1273	144	7.0001	0.6545	-3.41891	8.03547e-259	6.67187e-258	--	PREDICTED: neurogenic locus notch homolog protein 1-like [Nanorana parkeri]	-	-	-	-	-	-	-
Unigene0001343	546	1523	5.1342	11.838	1.20521	9.82407e-64	3.18726e-63	NF2	PREDICTED: merlin isoform X2 [Nanorana parkeri]	Cellular Processes;Environmental Information Processing	Signal transduction;Cellular community - eukaryotes	ko04530//Tight junction;ko04390//Hippo signaling pathway;ko04391//Hippo signaling pathway -fly;ko04392//Hippo signaling pathway - multiple species	K16684	GO:0005768//endosome;GO:0030863//cortical cytoskeleton;GO:0031252//cell leading edge;GO:0032155//cell division site part;GO:0042995//cell projection;GO:0044425//membrane part;GO:0070161//anchoring junction	GO:0005515//protein binding	GO:0001933//negative regulation of protein phosphorylation;GO:0002088//lens development in camera-type eye;GO:0006275//regulation of DNA replication;GO:0007162//negative regulation of cell adhesion;GO:0009888//tissue development;GO:0010608//posttranscriptional regulation of gene expression;GO:0014009//glial cell proliferation;GO:0021543//pallium development;GO:0032233//positive regulation of acti…
Unigene0001345	283	5	12.8847	0.1882	-6.09725	1.75578e-88	6.91462e-88	HIST1H4A	PREDICTED: histone H3-like [Pelodiscus sinensis]	Human Diseases	Cancers;Immune diseases;Substance dependence	ko05203//Viral carcinogenesis;ko05034//Alcoholism;ko05322//Systemic lupus erythematosus	K11254	-	-	-
Unigene0001346	646	38	23.086	1.1225	-4.36223	1.41117e-165	8.39746e-165	HIST1H4A	PREDICTED: histone H3-like [Pelodiscus sinensis]	Human Diseases	Cancers;Immune diseases;Substance dependence	ko05203//Viral carcinogenesis;ko05034//Alcoholism;ko05322//Systemic lupus erythematosus	K11254	-	-	-
Unigene0001347	6	59	0.2779	2.2587	3.02285	1.03058e-09	1.34701e-09	--	--	-	-	-	-	-	-	-
Unigene0001348	63	19	3.7607	0.9375	-2.00411	9.13202e-09	1.16799e-08	--	--	-	-	-	-	-	-	-
Unigene0001349	4	151	0.0794	2.4775	4.9636	4.64247e-33	1.03781e-32	--	--	-	-	-	-	-	-	-
Unigene0001350	100	679	1.4625	8.2088	2.48873	2.30604e-81	8.65098e-81	--	--	-	-	-	-	-	-	-
Unigene0001351	16	989	0.0518	2.649	5.67635	1.77098e-221	1.30249e-220	Mical2	PREDICTED: protein-methionine sulfoxide oxidase MICAL2-like isoform X3 [Xenopus laevis]	-	-	-	-	-	-	-
Unigene0001352	331	143	3.0748	1.0981	-1.48548	1.67339e-26	3.33409e-26	dexi	PREDICTED: dexamethasone-induced protein [Nanorana parkeri]	-	-	-	-	-	-	-
Unigene0001354	0	30	0.001	1.6516	10.6896	7.59254e-09	9.73088e-09	--	--	-	-	-	-	-	-	-
Unigene0001355	12	50	0.3075	1.059	1.78404	4.33203e-05	5.08344e-05	--	--	-	-	-	-	-	-	-
Unigene0001356	68	2150	0.6508	17.0093	4.70797	0	0	--	--	-	-	-	-	-	-	-
Unigene0001357	51	22	3.2235	1.1494	-1.48775	3.48732e-05	4.1025e-05	--	--	-	-	-	-	-	-	-
Unigene0001359	18	135	0.1705	1.0567	2.63172	1.43703e-18	2.37822e-18	PLEKHA2	PREDICTED: pleckstrin homology domain-containing family A member 2 [Nanorana parkeri]	-	-	-	-	-	-	-
Unigene0001360	5668	1291	32.5795	6.1339	-2.40909	0	0	mmcm3	PREDICTED: maternal DNA replication licensing factor mcm3 [Nanorana parkeri]	Genetic Information Processing;Cellular Processes	Replication and repair;Cell growth and death	ko04110//Cell cycle;ko03030//DNA replication	K02541	GO:0043231//intracellular membrane-bounded organelle;GO:0043234//protein complex	GO:0003676//nucleic acid binding;GO:0004386//helicase activity;GO:0032550//purine ribonucleoside binding	GO:0006259//DNA metabolic process;GO:0032392//DNA geometric change
Unigene0001362	91	554	5.2758	26.5494	2.33122	2.65574e-62	8.4944e-62	--	--	-	-	-	-	-	-	-
Unigene0001363	6638	76	83.7141	0.7923	-6.72328	0	0	--	--	-	-	-	-	-	-	-
Unigene0001365	35	514	0.3519	4.2719	3.60164	1.96449e-89	7.77959e-89	--	--	-	-	-	-	-	-	-
Unigene0001367	0	5510	0.001	105.018	16.6803	0	0	--	--	-	-	-	-	-	-	-
Unigene0001369	2968	13971	8.3952	32.6659	1.96015	0	0	HDAC6	PREDICTED: histone deacetylase 6 [Nanorana parkeri]	Human Diseases	Infectious diseases;Cancers;Substance dependence	ko05165//Human papillomavirus infection;ko05203//Viral carcinogenesis;ko05034//Alcoholism	K11407	GO:0005875//microtubule associated complex;GO:0016234//inclusion body;GO:0043005//neuron projection;GO:0044444//cytoplasmic part;GO:0044451//nucleoplasm part;GO:0044459//plasma membrane part	GO:0015631//tubulin binding;GO:0017136//NAD-dependent histone deacetylase activity;GO:0031072//heat shock protein binding;GO:0032403//protein complex binding;GO:0043130//ubiquitin binding;GO:0044212//transcription regulatory region DNA binding;GO:0044389//ubiquitin-like protein ligase binding	GO:0006355//regulation of transcription, DNA-templated;GO:0006476//protein deacetylation;GO:0006914//autophagy;GO:0009408//response to heat;GO:0010310//regulation of hydrogen peroxide metabolic process;GO:0010557//positive regulation of macromolecule biosynthetic process;GO:0010632//regulation of epithelial cell migration;GO:0016570//histone modification;GO:0030162//regulation of proteolysis;GO:0…
Unigene0001370	0	540	0.001	7.8971	12.9471	1.15498e-137	6.05001e-137	--	--	-	-	-	-	-	-	-
Unigene0001371	0	155	0.001	2.379	11.2161	3.95541e-40	9.87174e-40	--	--	-	-	-	-	-	-	-
Unigene0001373	1116	104	7.6834	0.5919	-3.69832	2.663e-245	2.12181e-244	Iigp1	PREDICTED: interferon-inducible GTPase 1-like [Nanorana parkeri]	-	-	-	-	-	-	-
Unigene0001374	33	226	0.2671	1.5123	2.50129	1.73219e-28	3.58108e-28	--	--	-	-	-	-	-	-	-
Unigene0001375	65	234	1.6369	4.8711	1.57328	8.81097e-17	1.38982e-16	--	--	-	-	-	-	-	-	-
Unigene0001377	77	28	2.6862	0.8074	-1.73421	9.34985e-09	1.19569e-08	--	--	-	-	-	-	-	-	-
Unigene0001379	186	77	4.988	1.7069	-1.54708	1.55154e-16	2.43052e-16	--	--	-	-	-	-	-	-	-
Unigene0001381	3	53	0.1797	2.6249	3.8686	7.41233e-11	9.94349e-11	--	--	-	-	-	-	-	-	-
Unigene0001383	43	586	0.4515	5.086	3.49373	6.46438e-99	2.73453e-98	--	PREDICTED: zinc finger CCHC domain-containing protein 3-like [Xenopus tropicalis]	-	-	-	-	-	GO:0046872//metal ion binding	-
Unigene0001384	11	271	0.3078	6.2681	4.34796	3.7932e-55	1.13101e-54	--	--	-	-	-	-	-	-	-
Unigene0001385	2905	1335	23.4104	8.8929	-1.39642	3.32007e-181	2.10548e-180	mtg1	PREDICTED: mitochondrial ribosome-associated GTPase 1 [Nanorana parkeri]	-	-	-	-	GO:0000313//organellar ribosome;GO:0019866//organelle inner membrane;GO:0044429//mitochondrial part	GO:0032550//purine ribonucleoside binding	GO:0010608//posttranscriptional regulation of gene expression
Unigene0001386	400	6671	5.1411	70.8734	3.7851	0	0	--	Deoxyuridine 5'-triphosphate nucleotidohydrolase [Fukomys damarensis]	-	-	-	-	-	-	-
Unigene0001387	2016	36383	7.622	113.703	3.89896	0	0	DUT1	Deoxyuridine 5'-triphosphate nucleotidohydrolase [Fukomys damarensis]	-	-	-	-	-	-	-
Unigene0001388	4	198	0.123	5.0341	5.355	2.35856e-45	6.29236e-45	--	PREDICTED: uncharacterized protein LOC104860399 isoform X1 [Fukomys damarensis]	-	-	-	-	-	-	-
Unigene0001389	16	559	0.6039	17.4411	4.85204	6.65129e-119	3.16577e-118	--	Deoxyuridine 5'-triphosphate nucleotidohydrolase [Fukomys damarensis]	-	-	-	-	-	-	-
Unigene0001391	4	38	0.1896	1.489	2.97331	1.41326e-06	1.71747e-06	--	PREDICTED: LOW QUALITY PROTEIN: PR domain zinc finger protein 15 [Rhinopithecus bieti]	-	-	-	-	-	-	-
Unigene0001392	197	49	10.5485	2.1688	-2.28207	1.1463e-28	2.37723e-28	--	PREDICTED: acidic leucine-rich nuclear phosphoprotein 32 family member B-like isoform X2 [Salmo salar]	-	-	-	-	-	GO:0003676//nucleic acid binding;GO:0003824//catalytic activity	GO:0006310//DNA recombination
Unigene0001393	32	83	1.159	2.4849	1.10031	0.000206392	0.000237868	--	--	-	-	-	-	-	-	-
Unigene0001394	43776	2374	219.592	9.8437	-4.47948	0	0	--	Velo1 splice variant 1 [Xenopus laevis]	-	-	-	-	-	-	-
Unigene0001396	8	1299	0.1008	13.531	7.06863	1.14358e-306	1.08231e-305	--	--	-	-	-	-	-	-	-
Unigene0001397	11	80	0.6665	4.0068	2.58777	1.74698e-11	2.38523e-11	--	--	-	-	-	-	-	-	-
Unigene0001398	39	171	2.6522	9.6125	1.85772	8.68419e-16	1.33302e-15	--	--	-	-	-	-	-	-	-
Unigene0001399	233	36	12.114	1.5471	-2.96904	1.61909e-44	4.27589e-44	--	--	-	-	-	-	-	-	-
Unigene0001400	8	93	0.1902	1.8274	3.2642	3.70257e-16	5.74716e-16	--	--	-	-	-	-	-	-	-
Unigene0001401	192	478	2.2855	4.7033	1.04116	4.92626e-18	8.03259e-18	--	--	-	-	-	-	-	-	-
Unigene0001402	0	123	0.001	2.0231	10.9824	3.87989e-33	8.68604e-33	--	--	-	-	-	-	-	-	-
Unigene0001403	62	278	0.5646	2.0925	1.88993	3.71802e-25	7.18918e-25	Bhlhe40	PREDICTED: class E basic helix-loop-helix protein 40, partial [Nanorana parkeri]	Organismal Systems	Environmental adaptation	ko04710//Circadian rhythm	K03729	GO:0031981//nuclear lumen	GO:0000981//RNA polymerase II transcription factor activity, sequence-specific DNA binding;GO:0000989//transcription factor activity, transcription factor binding;GO:0003677//DNA binding;GO:0043425//bHLH transcription factor binding;GO:0046983//protein dimerization activity	GO:0006355//regulation of transcription, DNA-templated;GO:0006366//transcription from RNA polymerase II promoter;GO:0007623//circadian rhythm;GO:0009416//response to light stimulus;GO:0009605//response to external stimulus;GO:0044707//single-multicellular organism process;GO:0048167//regulation of synaptic plasticity
Unigene0001404	22	70	0.7387	1.9429	1.39515	3.08723e-05	3.63654e-05	--	PREDICTED: fizzy-related protein homolog [Nanorana parkeri]	Organismal Systems;Genetic Information Processing;Cellular Processes	Cell growth and death;Folding, sorting and degradation;Endocrine system	ko04110//Cell cycle;ko04120//Ubiquitin mediated proteolysis;ko04914//Progesterone-mediated oocyte maturation	K03364	-	-	-
Unigene0001405	4	100	0.0941	1.9449	4.36936	4.54721e-21	8.0325e-21	--	--	-	-	-	-	-	-	-
Unigene0001406	6	278	0.0361	1.383	5.25966	4.64486e-63	1.49598e-62	--	--	-	-	-	-	-	-	-
Unigene0001407	0	99	0.001	1.6866	10.7199	2.32756e-26	4.62061e-26	--	--	-	-	-	-	-	-	-
Unigene0001408	20	57	0.5567	1.3116	1.23636	0.000782068	0.000887493	--	Octapeptide-repeat protein T2, partial [Ophiophagus hannah]	-	-	-	-	-	-	-
Unigene0001409	36	850	0.0755	1.4743	4.28741	1.10604e-164	6.55866e-164	Bsn	PREDICTED: protein bassoon, partial [Nanorana parkeri]	-	-	-	-	GO:0043005//neuron projection;GO:0045202//synapse	-	-
Unigene0001410	6	162	0.0789	1.7604	4.47973	3.59932e-34	8.22356e-34	SFTPB	PREDICTED: pulmonary surfactant-associated protein B [Nanorana parkeri]	-	-	-	-	-	-	-
Unigene0001411	27	4546	0.0686	9.5498	7.12112	0	0	S1PR1	PREDICTED: sphingosine 1-phosphate receptor 1 [Nanorana parkeri]	Environmental Information Processing	Signal transduction;Signaling molecules and interaction	ko04080//Neuroactive ligand-receptor interaction;ko04068//FoxO signaling pathway;ko04071//Sphingolipid signaling pathway	K04288	GO:0031224//intrinsic component of membrane;GO:0044459//plasma membrane part	GO:0005102//receptor binding;GO:0045125//bioactive lipid receptor activity	GO:0003241//growth involved in heart morphogenesis;GO:0007155//cell adhesion;GO:0007188//adenylate cyclase-modulating G-protein coupled receptor signaling pathway;GO:0007417//central nervous system development;GO:0030031//cell projection assembly;GO:0030036//actin cytoskeleton organization;GO:0030278//regulation of ossification;GO:0032844//regulation of homeostatic process;GO:0042127//regulation …
Unigene0001412	194	483	2.5379	5.2231	1.04127	5.36615e-18	8.74378e-18	--	--	-	-	-	-	-	-	-
Unigene0001413	24	239	0.5306	4.3678	3.04121	5.43592e-37	1.29711e-36	--	--	-	-	-	-	-	-	-
Unigene0001415	13	215	0.1562	2.136	3.77345	1.10601e-39	2.74376e-39	GRAP	PREDICTED: GRB2-related adapter protein [Nanorana parkeri]	-	-	-	-	-	-	-
Unigene0001416	911	145	6.7168	0.8837	-2.92615	9.78842e-162	5.74478e-161	TRIM39	PREDICTED: tripartite motif-containing protein 14-like [Nanorana parkeri]	-	-	-	-	-	-	-
Unigene0001418	1612	8764	23.5763	105.952	2.16801	0	0	DDX39B	PREDICTED: spliceosome RNA helicase DDX39B [Nanorana parkeri]	Human Diseases;Genetic Information Processing	Transcription;Translation;Infectious diseases	ko05164//Influenza A;ko03013//RNA transport;ko03040//Spliceosome;ko03015//mRNA surveillance pathway	K12812	GO:0016604//nuclear body;GO:0043234//protein complex;GO:0097525//spliceosomal snRNP complex	GO:0003724//RNA helicase activity;GO:0005515//protein binding;GO:0017069//snRNA binding;GO:0032550//purine ribonucleoside binding;GO:0042623//ATPase activity, coupled	GO:0000077//DNA damage checkpoint;GO:0000377//RNA splicing, via transesterification reactions with bulged adenosine as nucleophile;GO:0006406//mRNA export from nucleus;GO:0022618//ribonucleoprotein complex assembly;GO:0032784//regulation of DNA-templated transcription, elongation
Unigene0001419	103	46	2.0196	0.7455	-1.43779	7.33689e-09	9.40813e-09	--	--	-	-	-	-	-	-	-
Unigene0001420	2	193	0.0219	1.7444	6.31566	1.52504e-46	4.116e-46	--	Transposable element Tcb1 transposase, partial [Larimichthys crocea]	-	-	-	-	-	-	-
Unigene0001421	20	402	0.1586	2.6344	4.05401	4.05454e-77	1.47345e-76	--	--	-	-	-	-	-	-	-
Unigene0001422	8	1200	0.0335	4.1514	6.95329	3.12042e-283	2.77823e-282	pgr	PREDICTED: progesterone receptor-like [Nanorana parkeri]	Cellular Processes;Human Diseases;Organismal Systems	Endocrine system;Cancers;Cell growth and death	ko04915//Estrogen signaling pathway;ko05224//Breast cancer;ko04114//Oocyte meiosis;ko04914//Progesterone-mediated oocyte maturation	K08556	GO:0044424//intracellular part	GO:0000981//RNA polymerase II transcription factor activity, sequence-specific DNA binding;GO:0003677//DNA binding;GO:0005515//protein binding;GO:0008289//lipid binding;GO:0046872//metal ion binding	GO:0006355//regulation of transcription, DNA-templated;GO:0007165//signal transduction;GO:0044767//single-organism developmental process;GO:0048856//anatomical structure development
Unigene0001423	150	525	0.7801	2.257	1.53268	3.16301e-34	7.22971e-34	mpz	PREDICTED: LOW QUALITY PROTEIN: myelin protein P0 [Nanorana parkeri]	Environmental Information Processing	Signaling molecules and interaction	ko04514//Cell adhesion molecules (CAMs)	K06770	-	-	-
Unigene0001424	37	101	2.0851	4.7048	1.17402	1.43769e-05	1.70658e-05	--	PREDICTED: RNA-directed DNA polymerase from mobile element jockey-like [Hydra vulgaris]	-	-	-	-	-	-	-
Unigene0001425	2116	7298	18.7592	53.4811	1.51143	0	0	IDH3B	PREDICTED: isocitrate dehydrogenase [NAD] subunit beta, mitochondrial isoform X3 [Xenopus tropicalis]	Metabolism	Carbohydrate metabolism;Global and overview maps	ko01100//Metabolic pathways;ko01200//Carbon metabolism;ko01230//Biosynthesis of amino acids;ko00020//Citrate cycle (TCA cycle);ko01210//2-Oxocarboxylic acid metabolism	K00030	GO:0043231//intracellular membrane-bounded organelle	GO:0000166//nucleotide binding;GO:0004448//isocitrate dehydrogenase activity;GO:0043169//cation binding	GO:0006101//citrate metabolic process;GO:0019674//NAD metabolic process;GO:0043648//dicarboxylic acid metabolic process
Unigene0001426	56	1382	1.228	25.0502	4.35044	1.82284e-264	1.54138e-263	--	--	-	-	-	-	-	-	-
Unigene0001428	28	91	0.3074	0.8259	1.42585	1.58433e-06	1.92275e-06	ARRB1	arrestin beta 1 L homeolog [Xenopus laevis]	Human Diseases;Cellular Processes;Environmental Information Processing;Organismal Systems	Sensory system;Transport and catabolism;Nervous system;Substance dependence;Immune system;Endocrine system;Signal transduction	ko04010//MAPK signaling pathway;ko04144//Endocytosis;ko04062//Chemokine signaling pathway;ko04928//Parathyroid hormone synthesis, secretion and action;ko04728//Dopaminergic synapse;ko04926//Relaxin signaling pathway;ko05032//Morphine addiction;ko04740//Olfactory transduction;ko04340//Hedgehog signaling pathway	K04439	GO:0005774//vacuolar membrane;GO:0012506//vesicle membrane;GO:0031981//nuclear lumen;GO:0042995//cell projection;GO:0043234//protein complex;GO:0044425//membrane part	GO:0000975//regulatory region DNA binding;GO:0001664//G-protein coupled receptor binding;GO:0004869//cysteine-type endopeptidase inhibitor activity;GO:0008047//enzyme activator activity;GO:0019901//protein kinase binding;GO:0044389//ubiquitin-like protein ligase binding;GO:0090595//acetyl-CoA:L-lysine N6-acetyltransferase	GO:0001775//cell activation;GO:0001818//negative regulation of cytokine production;GO:0001934//positive regulation of protein phosphorylation;GO:0002090//regulation of receptor internalization;GO:0006357//regulation of transcription from RNA polymerase II promoter;GO:0006511//ubiquitin-dependent protein catabolic process;GO:0007186//G-protein coupled receptor signaling pathway;GO:0007599//hemosta…
Unigene0001429	8	67	0.1861	1.288	2.79098	2.87404e-10	3.8064e-10	--	--	-	-	-	-	-	-	-
Unigene0001430	110	278	1.2372	2.5846	1.06286	1.74544e-11	2.38338e-11	--	--	-	-	-	-	-	-	-
Unigene0001431	211	1913	2.0111	15.0717	2.90579	4.07215e-254	3.33268e-253	--	--	-	-	-	-	-	-	-
Unigene0001432	17	196	0.2052	1.956	3.2528	2.95871e-32	6.52798e-32	--	--	-	-	-	-	-	-	-
Unigene0001433	0	68	0.001	2.0087	10.972	7.7442e-18	1.25612e-17	--	--	-	-	-	-	-	-	-
Unigene0001434	16	44	0.5848	1.3292	1.18454	0.00384456	0.00428249	--	--	-	-	-	-	-	-	-
Unigene0001435	26	1553	0.0993	4.9029	5.6257	0	0	Prkcd	PREDICTED: protein kinase C theta type-like [Cuculus canorus]	Organismal Systems;Environmental Information Processing;Human Diseases;Cellular Processes	Endocrine system;Signal transduction;Circulatory system;Endocrine and metabolic diseases;Infectious diseases;Immune system;Transport and catabolism;Sensory system	ko04064//NF-kappa B signaling pathway;ko04140//Autophagy - animal;ko04270//Vascular smooth muscle contraction;ko04931//Insulin resistance;ko04750//Inflammatory mediator regulation of TRP channels;ko05162//Measles;ko04660//T cell receptor signaling pathway;ko04659//Th17 cell differentiation;ko04658//Th1 and Th2 cell differentiation;ko04920//Adipocytokine signaling pathway	K18052	-	GO:0016301//kinase activity	GO:0002684//positive regulation of immune system process;GO:0034110//regulation of homotypic cell-cell adhesion;GO:0043170//macromolecule metabolic process;GO:0044237//cellular metabolic process;GO:0044238//primary metabolic process;GO:0044707//single-multicellular organism process;GO:0048522//positive regulation of cellular process;GO:0050865//regulation of cell activation;GO:0050896//response t…
Unigene0001436	446	68	3.4793	0.4385	-2.98815	1.45133e-83	5.52345e-83	--	PREDICTED: cystinosin [Latimeria chalumnae]	Cellular Processes	Transport and catabolism	ko04142//Lysosome	K12386	-	-	-
Unigene0001437	4	926	0.0903	17.2784	7.58003	1.03165e-224	7.67006e-224	--	--	-	-	-	-	-	-	-
Unigene0001438	2	763	0.0167	5.2642	8.30022	1.52174e-188	9.94169e-188	--	--	-	-	-	-	-	-	-
Unigene0001439	8	63	0.4793	3.1202	2.70264	2.49931e-09	3.2381e-09	--	--	-	-	-	-	-	-	-
Unigene0001440	99	233276	0.4803	935.536	10.9276	0	0	RLN3	PREDICTED: insulin-like 3 [Nanorana parkeri]	-	-	-	-	-	-	-
Unigene0001441	21635	7612	55.1213	16.031	-1.78175	0	0	Prpf6	PREDICTED: pre-mRNA-processing factor 6 [Nanorana parkeri]	Genetic Information Processing	Transcription	ko03040//Spliceosome	K12855	GO:0043231//intracellular membrane-bounded organelle	-	GO:0006396//RNA processing
Unigene0001442	6	155	0.3595	7.6766	4.4164	2.91401e-32	6.43051e-32	--	--	-	-	-	-	-	-	-
Unigene0001443	2939	883	9.8829	2.4544	-2.00956	7.18404e-294	6.56519e-293	--	--	-	-	-	-	-	-	-
Unigene0001444	39	147	1.7127	5.3363	1.63957	9.84351e-12	1.35474e-11	--	transposase [Salmo salar]	-	-	-	-	-	-	-
Unigene0001445	3	149	0.0111	0.4563	5.36135	6.9625e-35	1.61023e-34	cyp2k1	PREDICTED: cytochrome P450 2K4-like [Nanorana parkeri]	-	-	-	-	-	GO:0016491//oxidoreductase activity;GO:0046906//tetrapyrrole binding;GO:0046914//transition metal ion binding	GO:0044710//single-organism metabolic process
Unigene0001447	2	67	0.0792	2.1932	4.79139	2.70575e-15	4.1047e-15	--	--	-	-	-	-	-	-	-
Unigene0001449	6	73	0.1321	1.3286	3.3302	6.15439e-13	8.76098e-13	--	--	-	-	-	-	-	-	-
Unigene0001450	58	1723	1.0009	24.577	4.61794	0	0	--	--	-	-	-	-	-	-	-
Unigene0001451	58	325	0.9607	4.45	2.21165	4.32509e-35	1.00377e-34	--	--	-	-	-	-	-	-	-
Unigene0001452	7	637	0.0501	3.7651	6.23173	4.31786e-149	2.39778e-148	--	--	-	-	-	-	-	-	-
Unigene0001453	8	137	0.0957	1.355	3.82363	5.02906e-26	9.91544e-26	--	--	-	-	-	-	-	-	-
Unigene0001456	101	6184	1.7771	89.9423	5.6614	0	0	--	--	-	-	-	-	-	-	-
Unigene0001457	0	218	0.001	4.0734	11.992	2.22121e-57	6.77213e-57	--	--	-	-	-	-	-	-	-
Unigene0001458	16	128	0.3252	2.1504	2.72521	3.1027e-18	5.08974e-18	--	--	-	-	-	-	-	-	-
Unigene0001459	235	1607	1.7608	9.9533	2.49894	2.14305e-183	1.37181e-182	STK33	PREDICTED: serine/threonine-protein kinase 33-like [Nanorana parkeri]	-	-	-	-	-	-	-
Unigene0001460	708	5184	2.8962	17.5291	2.59752	0	0	RAB5B	PREDICTED: ras-related protein Rab-5B [Nanorana parkeri]	Cellular Processes;Human Diseases;Environmental Information Processing;Organismal Systems	Signal transduction;Infectious diseases;Transport and catabolism;Excretory system	ko04144//Endocytosis;ko04145//Phagosome;ko04014//Ras signaling pathway;ko05152//Tuberculosis;ko05146//Amoebiasis;ko04962//Vasopressin-regulated water reabsorption	K07888	GO:0005769//early endosome;GO:0016020//membrane;GO:0016023//cytoplasmic, membrane-bounded vesicle	GO:0005515//protein binding;GO:0032550//purine ribonucleoside binding	GO:0002376//immune system process;GO:0006897//endocytosis;GO:0006996//organelle organization;GO:0008104//protein localization;GO:0035556//intracellular signal transduction
Unigene0001461	5	950	0.0839	13.1701	7.29438	3.148e-228	2.3648e-227	GBP4	PREDICTED: guanylate-binding protein 1-like, partial [Nanorana parkeri]	Organismal Systems	Immune system	ko04621//NOD-like receptor signaling pathway	K20899	-	-	-
Unigene0001462	4	207	0.1279	5.4718	5.41893	6.91265e-48	1.8978e-47	--	--	-	-	-	-	-	-	-
Unigene0001463	1136	425	6.9248	2.1415	-1.69315	1.11907e-99	4.75966e-99	--	--	-	-	-	-	-	-	-
Unigene0001464	90	332	1.1341	3.4583	1.60852	3.3229e-24	6.30045e-24	NLRP12	PREDICTED: NACHT, LRR and PYD domains-containing protein 3-like [Nanorana parkeri]	Organismal Systems	Immune system	ko04621//NOD-like receptor signaling pathway	K20865	-	-	-
Unigene0001465	320	1362	2.4078	8.4713	1.81487	4.04219e-105	1.77549e-104	NLRP12	PREDICTED: NACHT, LRR and PYD domains-containing protein 3-like [Nanorana parkeri]	Organismal Systems	Immune system	ko04621//NOD-like receptor signaling pathway	K20865	-	-	-
Unigene0001466	27	91	0.4258	1.1863	1.47822	8.60981e-07	1.05133e-06	--	PREDICTED: NACHT, LRR and PYD domains-containing protein 3-like [Nanorana parkeri]	-	-	-	-	-	-	-
Unigene0001467	84	14	2.1055	0.2901	-2.85954	1.66027e-16	2.5986e-16	NLRP12	PREDICTED: NACHT, LRR and PYD domains-containing protein 3-like [Nanorana parkeri]	-	-	-	-	-	-	-
Unigene0001468	22	73	0.6232	1.7092	1.45555	1.44366e-05	1.71359e-05	--	PREDICTED: NACHT, LRR and PYD domains-containing protein 3-like [Nanorana parkeri]	Organismal Systems	Immune system	ko04621//NOD-like receptor signaling pathway	K20865	-	-	-
Unigene0001469	5	84	0.363	5.041	3.79567	3.16523e-16	4.91822e-16	--	PREDICTED: NACHT, LRR and PYD domains-containing protein 12-like [Nanorana parkeri]	-	-	-	-	-	-	-
Unigene0001470	12	893	0.0313	1.9235	5.94143	2.28001e-203	1.57213e-202	PCDHGC5	PREDICTED: protocadherin gamma-C5-like isoform X3 [Nanorana parkeri]	-	-	-	-	GO:0016020//membrane	-	-
Unigene0001471	3440	1970	25.4795	12.0614	-1.07894	1.73317e-132	8.84757e-132	lrrc59	PREDICTED: leucine-rich repeat-containing protein 59 [Nanorana parkeri]	-	-	-	-	GO:0009295//nucleoid;GO:0012505//endomembrane system;GO:0031090//organelle membrane;GO:0031224//intrinsic component of membrane;GO:0043231//intracellular membrane-bounded organelle	GO:0003723//RNA binding	-
Unigene0001472	14	552	0.1136	3.7011	5.02592	4.50392e-119	2.14599e-118	--	--	-	-	-	-	-	-	-
Unigene0001473	6	113	0.1966	3.0599	3.96015	1.34301e-22	2.46041e-22	--	--	-	-	-	-	-	-	-
Unigene0001474	7769	2929	79.9586	24.9183	-1.68205	0	0	Ube2g1	PREDICTED: ubiquitin-conjugating enzyme E2 G1-like [Nanorana parkeri]	Genetic Information Processing;Human Diseases	Neurodegenerative diseases;Folding, sorting and degradation	ko04141//Protein processing in endoplasmic reticulum;ko04120//Ubiquitin mediated proteolysis;ko05012//Parkinson disease	K10575	-	GO:0003824//catalytic activity	-
Unigene0001476	2	382	0.0649	10.2399	7.30177	3.3323e-94	1.36472e-93	--	--	-	-	-	-	-	-	-
Unigene0001477	0	55	0.001	2.6743	11.3849	2.50206e-14	3.69085e-14	--	--	-	-	-	-	-	-	-
Unigene0001478	0	81	0.001	3.3829	11.724	2.33181e-21	4.1423e-21	--	--	-	-	-	-	-	-	-
Unigene0001479	159	748	0.6475	2.5178	1.95921	7.14247e-67	2.38644e-66	--	--	-	-	-	-	-	-	-
Unigene0001480	3432	1796	11.3303	4.9012	-1.20898	2.35137e-161	1.37738e-160	Egln2	PREDICTED: egl nine homolog 2 [Nanorana parkeri]	Environmental Information Processing;Human Diseases	Cancers;Signal transduction	ko05200//Pathways in cancer;ko04066//HIF-1 signaling pathway;ko05211//Renal cell carcinoma	K09592	GO:0043231//intracellular membrane-bounded organelle	GO:0019825//oxygen binding;GO:0019842//vitamin binding;GO:0031543//peptidyl-proline dioxygenase activity;GO:0046914//transition metal ion binding	GO:0009896//positive regulation of catabolic process;GO:0019471//4-hydroxyproline metabolic process;GO:0019725//cellular homeostasis;GO:0042981//regulation of apoptotic process
Unigene0001482	8043	1875	51.7697	9.976	-2.37557	0	0	abhd17c	PREDICTED: protein ABHD17C-like [Xenopus laevis]	Metabolism	Lipid metabolism	ko00062//Fatty acid elongation	K01076	-	GO:0003824//catalytic activity	-
Unigene0001484	77	32839	0.2978	104.967	8.46137	0	0	Sycp1	PREDICTED: synaptonemal complex protein 1 isoform X1 [Canis lupus familiaris]	-	-	-	-	GO:0043229//intracellular organelle	-	GO:0000003//reproduction;GO:0044699//single-organism process
Unigene0001487	0	111	0.001	5.7766	12.496	1.33782e-29	2.82412e-29	--	--	-	-	-	-	-	-	-
Unigene0001488	30285	111375	392.373	1192.77	1.60402	0	0	RPS25	40S ribosomal protein S25 [Xenopus tropicalis]	Genetic Information Processing	Translation	ko03010//Ribosome	K02975	-	-	-
Unigene0001489	0	103	0.001	3.6302	11.8258	1.54475e-27	3.13681e-27	--	--	-	-	-	-	-	-	-
Unigene0001490	2	55	0.0792	1.8004	4.50667	3.08809e-12	4.30861e-12	--	--	-	-	-	-	-	-	-
Unigene0001491	4	82	0.0715	1.2111	4.08223	1.76966e-16	2.76726e-16	--	--	-	-	-	-	-	-	-
Unigene0001492	2613	1212	21.553	8.2636	-1.38305	1.9537e-163	1.15295e-162	Arl6ip5	PREDICTED: PRA1 family protein 3 [Nanorana parkeri]	-	-	-	-	GO:0031224//intrinsic component of membrane;GO:0031988//membrane-bounded vesicle;GO:0043231//intracellular membrane-bounded organelle	-	GO:0006835//dicarboxylic acid transport;GO:0032872//regulation of stress-activated MAPK cascade;GO:0043065//positive regulation of apoptotic process;GO:0045837//negative regulation of membrane potential;GO:0097193//intrinsic apoptotic signaling pathway
Unigene0001494	546	79	3.3473	0.4003	-3.06384	2.3858e-104	1.04244e-103	LYZ	PREDICTED: lysozyme C-1-like [Nanorana parkeri]	Organismal Systems	Digestive system	ko04970//Salivary secretion	K13915	-	-	-
Unigene0001496	34	1084	0.2562	6.7516	4.71989	5.852e-221	4.2975e-220	--	--	-	-	-	-	-	-	-
Unigene0001498	22	1496	0.0848	4.767	5.81287	0	0	VTG2	PREDICTED: LOW QUALITY PROTEIN: vitellogenin-A2-like [Nanorana parkeri]	-	-	-	-	-	-	-
Unigene0001499	24	95	0.4752	1.5549	1.71022	2.28335e-08	2.89696e-08	--	--	-	-	-	-	-	-	-
Unigene0001500	9	55	0.3429	1.7323	2.33683	2.88709e-07	3.56561e-07	--	--	-	-	-	-	-	-	-
Unigene0001501	0	61	0.001	1.0596	10.0493	4.42087e-16	6.83813e-16	--	--	-	-	-	-	-	-	-
Unigene0001502	14290	35257	54.785	111.731	1.02817	0	0	CANX	calnexin [Rugosa rugosa]	Human Diseases;Genetic Information Processing;Cellular Processes;Organismal Systems	Folding, sorting and degradation;Endocrine system;Immune system;Transport and catabolism;Infectious diseases	ko05166//HTLV-I infection;ko04145//Phagosome;ko04141//Protein processing in endoplasmic reticulum;ko04612//Antigen processing and presentation;ko04918//Thyroid hormone synthesis	K08054	GO:0031224//intrinsic component of membrane;GO:0031988//membrane-bounded vesicle;GO:0043231//intracellular membrane-bounded organelle;GO:0044232//organelle membrane contact site	GO:0003723//RNA binding;GO:0005515//protein binding	GO:0006898//receptor-mediated endocytosis;GO:0044267//cellular protein metabolic process
Unigene0001506	16	86	0.2779	1.2346	2.15141	4.81711e-10	6.34289e-10	--	--	-	-	-	-	-	-	-
Unigene0001507	26	141	0.4342	1.9466	2.16452	1.00679e-15	1.54292e-15	--	--	-	-	-	-	-	-	-
Unigene0001508	1	130	0.0224	2.4122	6.75071	4.21316e-32	9.27283e-32	--	--	-	-	-	-	-	-	-
Unigene0001509	935	419	26.2538	9.7251	-1.43274	3.10941e-65	1.02298e-64	--	--	-	-	-	-	-	-	-
Unigene0001510	0	88	0.001	1.1166	10.1249	2.0413e-23	3.80466e-23	--	--	-	-	-	-	-	-	-
Unigene0001512	18730	5608	79.4204	19.6562	-2.01453	0	0	SGPL1	PREDICTED: sphingosine-1-phosphate lyase 1 [Nanorana parkeri]	Metabolism;Environmental Information Processing	Lipid metabolism;Global and overview maps;Signal transduction	ko01100//Metabolic pathways;ko04071//Sphingolipid signaling pathway;ko00600//Sphingolipid metabolism	K01634	-	GO:0016830//carbon-carbon lyase activity;GO:0043168//anion binding	GO:0043436//oxoacid metabolic process
Unigene0001513	0	128	0.001	1.0685	10.0614	2.56593e-34	5.87671e-34	--	PREDICTED: NF-kappa-B inhibitor zeta-like isoform X3 [Salmo salar]	-	-	-	-	-	-	-
Unigene0001514	189	709	2.4546	7.6114	1.63267	1.30642e-49	3.66614e-49	--	--	-	-	-	-	-	-	-
Unigene0001515	4	299	0.0364	2.2467	5.94773	9.98198e-71	3.447e-70	--	PREDICTED: ring-infected erythrocyte surface antigen-like [Dufourea novaeangliae]	-	-	-	-	-	-	-
Unigene0001516	6	922	0.0429	5.452	6.98966	1.05584e-219	7.72141e-219	--	--	-	-	-	-	-	-	-
Unigene0001517	24	192	0.2545	1.6829	2.72521	4.21026e-27	8.48286e-27	--	--	-	-	-	-	-	-	-
Unigene0001518	4	424	0.0422	3.6969	6.45293	2.72114e-101	1.16839e-100	--	--	-	-	-	-	-	-	-
Unigene0001520	941	2686	8.6665	20.4483	1.23846	1.20234e-114	5.57894e-114	--	--	-	-	-	-	-	-	-
Unigene0001521	2	187	0.0279	2.157	6.27262	7.86022e-45	2.08355e-44	--	--	-	-	-	-	-	-	-
Unigene0001522	0	123	0.001	1.3078	10.3529	3.87989e-33	8.68604e-33	--	--	-	-	-	-	-	-	-
Unigene0001523	0	90	0.001	5.1241	12.3231	5.26725e-24	9.94179e-24	--	--	-	-	-	-	-	-	-
Unigene0001524	7	127	0.1273	1.9097	3.90704	1.93883e-24	3.69771e-24	--	PREDICTED: nucleolar protein 6 [Nanorana parkeri]	-	-	-	-	-	-	-
Unigene0001525	2	76	0.0766	2.405	4.97255	8.01869e-18	1.29931e-17	--	--	-	-	-	-	-	-	-
Unigene0001527	2	45	0.1332	2.4773	4.2171	8.98214e-10	1.17603e-09	--	--	-	-	-	-	-	-	-
Unigene0001528	15	3532	0.3807	74.1032	7.60474	0	0	--	--	-	-	-	-	-	-	-
Unigene0001529	338	2505	1.1368	6.9644	2.61502	6.11321e-289	5.51683e-288	--	--	-	-	-	-	-	-	-
Unigene0001530	360	2726	2.9955	18.7494	2.64598	4.89862866543585e-316	4.76941592905247e-315	--	--	-	-	-	-	-	-	-
Unigene0001532	6	148	0.0758	1.5453	4.34955	1.24234e-30	2.6683e-30	--	--	-	-	-	-	-	-	-
Unigene0001534	0	99	0.001	2.2279	11.1215	2.32756e-26	4.62061e-26	--	--	-	-	-	-	-	-	-
Unigene0001535	0	166	0.001	3.1684	11.6295	2.41805e-43	6.28453e-43	--	--	-	-	-	-	-	-	-
Unigene0001536	5745	14724	10.2461	21.7066	1.08306	4.21666e-295	3.87432e-294	Ttc3	PREDICTED: LOW QUALITY PROTEIN: E3 ubiquitin-protein ligase TTC3 [Nanorana parkeri]	-	-	-	-	-	-	-
Unigene0001537	0	60	0.001	1.017	9.9901	8.6681e-16	1.33063e-15	--	SJCHGC03036 protein [Schistosoma japonicum]	-	-	-	-	-	-	-
Unigene0001538	32	118	0.6359	1.9384	1.60799	2.25211e-09	2.92144e-09	--	--	-	-	-	-	-	-	-
Unigene0001539	8	86	0.158	1.4041	3.15165	1.18712e-14	1.76947e-14	--	--	-	-	-	-	-	-	-
Unigene0001540	11	38	0.1791	0.5114	1.51369	0.00211339	0.00237036	--	--	-	-	-	-	-	-	-
Unigene0001542	6	59	0.2771	2.2522	3.02286	1.03058e-09	1.34701e-09	--	--	-	-	-	-	-	-	-
Unigene0001543	1482	74	12.7052	0.5244	-4.59861	0	0	--	--	-	-	-	-	-	-	-
Unigene0001544	6	59	0.1271	1.0329	3.02266	1.03058e-09	1.34701e-09	--	--	-	-	-	-	-	-	-
Unigene0001545	70	5	3.8505	0.2273	-4.08238	5.95025e-19	9.92987e-19	--	--	-	-	-	-	-	-	-
Unigene0001546	50	2112	0.2352	8.2129	5.12593	0	0	Asb13	PREDICTED: ankyrin repeat and SOCS box protein 13 [Nanorana parkeri]	-	-	-	-	-	-	GO:0007165//signal transduction
Unigene0001548	18	190	0.3822	3.335	3.12529	3.92161e-30	8.36037e-30	--	transposase, partial [Pelophylax lessonae]	-	-	-	-	-	-	-
Unigene0001549	0	75	0.001	3.9184	11.936	6.85515e-20	1.17135e-19	--	--	-	-	-	-	-	-	-
Unigene0001550	12160	2683	76.3781	13.9301	-2.45495	0	0	MIER2	PREDICTED: mesoderm induction early response protein 2-like isoform X1 [Nanorana parkeri]	-	-	-	-	-	-	-
Unigene0001551	10	113	0.5558	5.1912	3.22343	5.87009e-19	9.80724e-19	--	--	-	-	-	-	-	-	-
Unigene0001552	1992	579	19.529	4.6921	-2.05731	1.21765e-216	8.79605e-216	Myg1	PREDICTED: UPF0160 protein MYG1, mitochondrial [Nanorana parkeri]	-	-	-	-	-	-	-
Unigene0001554	18	92	1.0324	4.3619	2.07895	2.85784e-10	3.78536e-10	--	--	-	-	-	-	-	-	-
Unigene0001555	4156	193	26.4443	1.0151	-4.70326	0	0	BNIPL	PREDICTED: bcl-2/adenovirus E1B 19 kDa-interacting protein 2-like protein [Nanorana parkeri]	-	-	-	-	-	-	GO:0009987//cellular process;GO:0044699//single-organism process;GO:0050789//regulation of biological process
Unigene0001557	7462	2673	33.4447	9.9031	-1.75583	0	0	PBX1	PREDICTED: pre-B-cell leukemia transcription factor 1 isoform X1 [Nanorana parkeri]	Organismal Systems;Human Diseases	Endocrine and metabolic diseases;Endocrine system;Cancers	ko05202//Transcriptional misregulation in cancers;ko04934//Cushing syndrome;ko04927//Cortisol synthesis and secretion	K09355	GO:0043231//intracellular membrane-bounded organelle	GO:0001071//nucleic acid binding transcription factor activity;GO:0003677//DNA binding	GO:0010468//regulation of gene expression
Unigene0001558	368	994	1.7563	3.9214	1.15883	6.93804e-41	1.74889e-40	--	--	-	-	-	-	-	-	-
Unigene0001562	0	418	0.001	3.1749	11.6325	1.42639e-106	6.32865e-106	--	sodefrin precursor-like factor [Cynops pyrrhogaster]	-	-	-	-	-	-	-
Unigene0001563	40	194	0.814	3.2634	2.00328	3.79133e-19	6.36605e-19	--	--	-	-	-	-	-	-	-
Unigene0001565	91	265	0.8348	2.0094	1.26726	4.0722e-14	5.98633e-14	--	PREDICTED: phorbol-12-myristate-13-acetate-induced protein 1 [Nanorana parkeri]	Cellular Processes;Human Diseases	Drug resistance;Cancers;Cell growth and death	ko05200//Pathways in cancer;ko05203//Viral carcinogenesis;ko04210//Apoptosis;ko05210//Colorectal cancer;ko01524//Platinum drug resistance;ko04115//p53 signaling pathway;ko04215//Apoptosis - multiple species	K10131	-	-	-
Unigene0001566	0	48	0.001	0.571	9.15735	1.40044e-12	1.97463e-12	--	--	-	-	-	-	-	-	-
Unigene0001567	6	202	0.1381	3.8445	4.79901	2.35427e-44	6.20176e-44	--	--	-	-	-	-	-	-	-
Unigene0001570	1975	556	19.8205	4.6123	-2.10344	1.0255e-221	7.54899e-221	--	PREDICTED: microtubule-actin cross-linking factor 1 isoform X24 [Dinoponera quadriceps]	-	-	-	-	-	-	-
Unigene0001572	2	71	0.0388	1.1396	4.87633	2.04713e-16	3.19514e-16	--	--	-	-	-	-	-	-	-
Unigene0001573	36	183	0.3241	1.362	2.07122	4.45922e-19	7.47805e-19	--	--	-	-	-	-	-	-	-
Unigene0001574	8	134	0.1215	1.6826	3.79166	1.6859e-25	3.2954e-25	--	--	-	-	-	-	-	-	-
Unigene0001575	5423	933	21.9058	3.1153	-2.81387	0	0	ccnj	PREDICTED: cyclin-J [Nanorana parkeri]	-	-	-	-	-	-	-
Unigene0001576	1033	411	13.3193	4.3805	-1.60435	1.80871e-84	6.92922e-84	tmem69	PREDICTED: transmembrane protein 69-like [Nanorana parkeri]	-	-	-	-	-	-	-
Unigene0001578	1	59	0.0241	1.1749	5.60736	2.45886e-14	3.63444e-14	--	--	-	-	-	-	-	-	-
Unigene0001579	2612	1383	30.8413	13.4983	-1.19209	1.36058e-126	6.73423e-126	MTX1	PREDICTED: metaxin-1 [Nanorana parkeri]	-	-	-	-	-	-	GO:0006605//protein targeting
Unigene0001580	0	385	0.001	3.777	11.883	3.26023e-99	1.3821e-98	--	PREDICTED: uncharacterized protein LOC103237861 [Chlorocebus sabaeus]	-	-	-	-	-	-	-
Unigene0001581	8	72	0.4847	3.6061	2.89528	1.83798e-11	2.50849e-11	--	--	-	-	-	-	-	-	-
Unigene0001582	376	7605	0.6483	10.8397	4.06352	0	0	TRERF1	PREDICTED: LOW QUALITY PROTEIN: transcriptional-regulating factor 1 [Nanorana parkeri]	-	-	-	-	-	-	-
Unigene0001583	25	1218	0.1627	6.5511	5.33145	4.54032e-263	3.82413e-262	Otud1	PREDICTED: OTU domain-containing protein 1 [Nanorana parkeri]	-	-	-	-	-	-	-
Unigene0001584	558	141	2.9849	0.6235	-2.25922	2.206e-75	7.9172e-75	USP43	PREDICTED: ubiquitin carboxyl-terminal hydrolase 43 [Nanorana parkeri]	-	-	-	-	-	-	-
Unigene0001585	4	54	0.1439	1.6059	3.48024	2.24444e-10	2.98091e-10	--	--	-	-	-	-	-	-	-
Unigene0001586	43	211	0.4353	1.7658	2.02024	3.47557e-21	6.14966e-21	--	--	-	-	-	-	-	-	-
Unigene0001587	0	383	0.001	3.3703	11.7187	6.33871e-99	2.6816e-98	--	--	-	-	-	-	-	-	-
Unigene0001588	6	92	0.0914	1.1585	3.66392	2.62048e-17	4.19777e-17	--	--	-	-	-	-	-	-	-
Unigene0001589	5176	18125	35.3787	102.406	1.53334	0	0	ERI1	Histone mRNA 3-exonuclease 1 [Rana catesbeiana]	-	-	-	-	GO:0030529//intracellular ribonucleoprotein complex;GO:0043231//intracellular membrane-bounded organelle	GO:0004527//exonuclease activity;GO:0036002//pre-mRNA binding;GO:0043021//ribonucleoprotein complex binding	GO:0006364//rRNA processing
Unigene0001590	417	25583	1.2655	64.1749	5.66423	0	0	--	--	-	-	-	-	-	-	-
Unigene0001592	0	47	0.001	1.1122	10.1192	2.73541e-12	3.82382e-12	--	--	-	-	-	-	-	-	-
Unigene0001593	3	62	0.0648	1.1072	4.09478	2.7839e-13	4.00475e-13	--	--	-	-	-	-	-	-	-
Unigene0001594	455	1317	2.5996	6.2197	1.25856	7.26929e-60	2.27372e-59	FOXO4	PREDICTED: forkhead box protein O4 [Nanorana parkeri]	Environmental Information Processing	Signal transduction	ko04014//Ras signaling pathway;ko04068//FoxO signaling pathway	K12358	GO:0043231//intracellular membrane-bounded organelle	GO:0001071//nucleic acid binding transcription factor activity;GO:0003677//DNA binding	GO:0006351//transcription, DNA-templated;GO:0010468//regulation of gene expression;GO:0022402//cell cycle process;GO:0044767//single-organism developmental process;GO:0045786//negative regulation of cell cycle
Unigene0001595	0	34	0.001	1.8795	10.8761	4.77335e-10	6.29e-10	--	--	-	-	-	-	-	-	-
Unigene0001596	583	1848	5.7505	15.0675	1.38968	2.83458e-94	1.16195e-93	--	--	-	-	-	-	-	-	-
Unigene0001597	10	1264	0.1781	18.6075	6.70705	4.31995e-295	3.96849e-294	--	--	-	-	-	-	-	-	-
Unigene0001600	18	288	0.2836	3.7507	3.72523	1.07204e-52	3.11242e-52	--	--	-	-	-	-	-	-	-
Unigene0001601	4076	379	34.1978	2.6285	-3.70159	0	0	terf2ip	PREDICTED: telomeric repeat-binding factor 2-interacting protein 1 isoform X1 [Xenopus laevis]	-	-	-	-	GO:0043231//intracellular membrane-bounded organelle;GO:0098687//chromosomal region	-	GO:0000018//regulation of DNA recombination;GO:0000723//telomere maintenance;GO:0006355//regulation of transcription, DNA-templated;GO:0006974//cellular response to DNA damage stimulus;GO:0048518//positive regulation of biological process;GO:0048583//regulation of response to stimulus;GO:0051053//negative regulation of DNA metabolic process
Unigene0001602	6	25	0.1768	0.6089	1.78409	0.00525564	0.00582775	--	--	-	-	-	-	-	-	-
Unigene0001603	0	68	0.001	3.2588	11.6701	7.7442e-18	1.25612e-17	--	--	-	-	-	-	-	-	-
Unigene0001604	0	85	0.001	2.2924	11.1626	1.55628e-22	2.84549e-22	--	--	-	-	-	-	-	-	-
Unigene0001606	125	396	7.4894	19.6125	1.38885	3.89624e-23	7.23097e-23	--	--	-	-	-	-	-	-	-
Unigene0001608	11	1028	0.0308	2.379	6.27128	2.71655e-237	2.10407e-236	--	TPA_exp: polyprotein [Lytechinus variegatus]	-	-	-	-	-	-	-
Unigene0001609	221	960	1.4998	5.3851	1.8442	8.72736e-78	3.18833e-77	--	--	-	-	-	-	-	-	-
Unigene0001610	105	299	1.2705	2.9906	1.23504	4.54024e-15	6.84478e-15	--	--	-	-	-	-	-	-	-
Unigene0001611	95	260	1.4099	3.1896	1.17778	2.48751e-12	3.48322e-12	--	--	-	-	-	-	-	-	-
Unigene0001612	12	271	0.0771	1.4384	4.22159	2.97894e-54	8.79786e-54	--	--	-	-	-	-	-	-	-
Unigene0001613	3080	519	9.1623	1.2762	-2.84386	0	0	ANO1	PREDICTED: anoctamin-1 isoform X1 [Nanorana parkeri]	-	-	-	-	GO:0031224//intrinsic component of membrane	-	-
Unigene0001614	2	57	0.0718	1.6913	4.558	8.65081e-13	1.22628e-12	--	--	-	-	-	-	-	-	-
Unigene0001615	121	2035	1.4414	20.0381	3.7972	0	0	RAB6B	PREDICTED: ras-related protein Rab-6B [Nanorana parkeri]	-	-	-	-	-	-	-
Unigene0001616	14	50	1.1007	3.2494	1.56175	0.000180313	0.000208149	--	--	-	-	-	-	-	-	-
Unigene0001617	561	123	3.3877	0.614	-2.464	3.19768e-84	1.22332e-83	USH2A	PREDICTED: usherin [Nanorana parkeri]	-	-	-	-	-	-	-
Unigene0001618	79	779	0.3767	3.0705	3.02699	1.99421e-114	9.24454e-114	EFR3B	PREDICTED: protein EFR3 homolog B [Nanorana parkeri]	-	-	-	-	-	-	-
Unigene0001620	78	12	2.0211	0.257	-2.9753	1.18184e-15	1.80773e-15	--	--	-	-	-	-	-	-	-
Unigene0001623	60	2406	0.5753	19.0686	5.05074	0	0	ass1	PREDICTED: argininosuccinate synthase [Nanorana parkeri]	Human Diseases;Metabolism	Amino acid metabolism;Cardiovascular diseases;Global and overview maps	ko01100//Metabolic pathways;ko05418//Fluid shear stress and atherosclerosis;ko01230//Biosynthesis of amino acids;ko00250//Alanine, aspartate and glutamate metabolism;ko00220//Arginine biosynthesis	K01940	GO:0031988//membrane-bounded vesicle	GO:0003723//RNA binding;GO:0016879//ligase activity, forming carbon-nitrogen bonds;GO:0031406//carboxylic acid binding;GO:0032550//purine ribonucleoside binding	GO:0006525//arginine metabolic process;GO:0006575//cellular modified amino acid metabolic process;GO:0009066//aspartate family amino acid metabolic process;GO:0019627//urea metabolic process;GO:0022408//negative regulation of cell-cell adhesion;GO:0031328//positive regulation of cellular biosynthetic process;GO:0034616//response to laminar fluid shear stress
Unigene0001624	6000	2488	57.3569	19.66	-1.5447	0	0	URI1	PREDICTED: unconventional prefoldin RPB5 interactor 1 [Nanorana parkeri]	-	-	-	-	-	-	-
Unigene0001625	180	2	7.0932	0.0651	-6.76764	1.56532e-57	4.78101e-57	--	--	-	-	-	-	-	-	-
Unigene0001626	2	45	0.0489	0.9097	4.21748	8.98214e-10	1.17603e-09	--	--	-	-	-	-	-	-	-
Unigene0001627	26	323	1.0001	10.2702	3.36025	2.86603e-54	8.46999e-54	--	hypothetical protein AAES_17597 [Amazona aestiva]	-	-	-	-	-	-	-
Unigene0001631	12	101	0.1623	1.1288	2.79805	4.32284e-15	6.51783e-15	--	--	-	-	-	-	-	-	-
Unigene0001632	63	224	0.8371	2.4602	1.5553	4.14467e-16	6.42568e-16	--	--	-	-	-	-	-	-	-
Unigene0001634	1600	561	8.8678	2.5701	-1.78675	7.88817e-147	4.32568e-146	RAB37	PREDICTED: ras-related protein Rab-37 isoform X1 [Nanorana parkeri]	-	-	-	-	GO:0012505//endomembrane system;GO:0043231//intracellular membrane-bounded organelle	GO:0032550//purine ribonucleoside binding	GO:0008104//protein localization;GO:0035556//intracellular signal transduction
Unigene0001635	6506	1668	24.9071	5.2784	-2.23838	0	0	IGHMBP2	PREDICTED: DNA-binding protein SMUBP-2 [Xenopus tropicalis]	-	-	-	-	GO:0043005//neuron projection;GO:0043231//intracellular membrane-bounded organelle;GO:0043234//protein complex	GO:0003723//RNA binding;GO:0004003//ATP-dependent DNA helicase activity;GO:0004004//ATP-dependent RNA helicase activity;GO:0005515//protein binding;GO:0032550//purine ribonucleoside binding;GO:0043021//ribonucleoprotein complex binding;GO:0043566//structure-specific DNA binding;GO:0046914//transition metal ion binding	GO:0006259//DNA metabolic process;GO:0010468//regulation of gene expression;GO:0032392//DNA geometric change;GO:0034645//cellular macromolecule biosynthetic process;GO:0051259//protein oligomerization
Unigene0001638	16	170	0.2755	2.4197	3.1347	1.31901e-27	2.68585e-27	--	--	-	-	-	-	-	-	-
Unigene0001639	18650	8438	103.047	38.5383	-1.41893	0	0	Qrich1	PREDICTED: glutamine-rich protein 1 isoform X2 [Nanorana parkeri]	-	-	-	-	GO:0043231//intracellular membrane-bounded organelle	-	-
Unigene0001641	0	134	0.001	5.5963	12.4503	1.3874e-34	3.18885e-34	--	--	-	-	-	-	-	-	-
Unigene0001643	0	55	0.001	1.3015	10.346	2.50206e-14	3.69085e-14	--	--	-	-	-	-	-	-	-
Unigene0001644	2289	632	10.0142	2.2855	-2.13147	6.95214e-257	5.72978e-256	FAM126A	PREDICTED: hyccin isoform X3 [Xenopus tropicalis]	-	-	-	-	GO:0016020//membrane	-	-
Unigene0001645	2580	882	22.3562	6.3175	-1.82325	2.06509e-229	1.5575e-228	TOR1AIP1	PREDICTED: torsin-1A-interacting protein 1 isoform X10 [Xenopus tropicalis]	-	-	-	-	-	-	-
Unigene0001647	4	65	0.1327	1.7818	3.7471	5.24485e-13	7.47727e-13	--	--	-	-	-	-	-	-	-
Unigene0001648	10	34	0.2963	0.8327	1.49074	0.002916	0.00325754	--	--	-	-	-	-	-	-	-
Unigene0001652	121	880	1.7459	10.4959	2.58778	1.23811e-108	5.5565e-108	--	--	-	-	-	-	-	-	-
Unigene0001653	58	28	1.2718	0.5075	-1.32539	6.50068e-05	7.5965e-05	--	--	-	-	-	-	-	-	-
Unigene0001654	16	52	0.4221	1.1338	1.42551	0.000293631	0.000336973	--	--	-	-	-	-	-	-	-
Unigene0001655	0	71	0.001	1.3011	10.3455	1.02227e-18	1.69765e-18	--	PREDICTED: probable RNA-binding protein 46 [Larimichthys crocea]	-	-	-	-	-	-	-
Unigene0001656	18	125	0.6578	3.7763	2.52125	1.59027e-16	2.49031e-16	--	--	-	-	-	-	-	-	-
Unigene0001657	44	136	1.0553	2.6962	1.35327	1.54634e-08	1.96706e-08	--	--	-	-	-	-	-	-	-
Unigene0001658	0	114	0.001	1.7826	10.7998	1.74663e-30	3.74095e-30	--	--	-	-	-	-	-	-	-
Unigene0001659	16	293	0.1166	1.7647	3.91978	2.53587e-55	7.57171e-55	pnbA	PREDICTED: para-nitrobenzyl esterase-like [Xenopus tropicalis]	-	-	-	-	-	-	-
Unigene0001661	11	177	0.1579	2.0998	3.73317	1.28749e-32	2.85721e-32	--	reverse transcriptase, partial [Chelonia mydas]	-	-	-	-	-	-	-
Unigene0001662	2	843	0.014	4.8937	8.44936	9.98109e-208	6.99018e-207	Pax7	PREDICTED: skin secretory protein xP2-like [Pelodiscus sinensis]	-	-	-	-	-	-	-
Unigene0001663	4	34	0.0577	0.4055	2.81306	7.5604e-06	9.02834e-06	--	--	-	-	-	-	-	-	-
Unigene0001664	168	3637	2.4438	43.7314	4.16147	0	0	--	--	-	-	-	-	-	-	-
Unigene0001669	15	71	0.4112	1.6087	1.96798	1.41102e-07	1.75703e-07	--	--	-	-	-	-	-	-	-
Unigene0001670	455	96	3.2782	0.5717	-2.51957	7.53578e-71	2.60465e-70	Diaph2	PREDICTED: protein diaphanous homolog 2 [Nanorana parkeri]	Cellular Processes	Cell motility	ko04810//Regulation of actin cytoskeleton	K05741	-	-	-
Unigene0001671	0	74	0.001	1.2854	10.328	1.34742e-19	2.28622e-19	--	--	-	-	-	-	-	-	-
Unigene0001672	48	193	0.6388	2.1233	1.73287	3.70193e-16	5.74654e-16	--	--	-	-	-	-	-	-	-
Unigene0001673	11	132	0.1894	1.8788	3.3103	8.2013e-23	1.508e-22	--	PREDICTED: collagen alpha-1(III) chain-like isoform X1 [Xenopus tropicalis]	-	-	-	-	-	-	-
Unigene0001674	2183	1131	20.3611	8.7198	-1.22345	4.64457e-114	2.14963e-113	--	--	-	-	-	-	-	-	-
Unigene0001675	6249	1767	71.9407	16.8151	-2.09705	0	0	TSTA3	PREDICTED: GDP-L-fucose synthase isoform X1 [Nanorana parkeri]	Metabolism	Carbohydrate metabolism;Global and overview maps	ko01100//Metabolic pathways;ko00520//Amino sugar and nucleotide sugar metabolism;ko00051//Fructose and mannose metabolism	K02377	GO:0031988//membrane-bounded vesicle	GO:0016616//oxidoreductase activity, acting on the CH-OH group of donors, NAD or NADP as acceptor;GO:0048037//cofactor binding	GO:0042350//GDP-L-fucose biosynthetic process
Unigene0001676	1	100	0.0322	2.6645	6.37066	2.82349e-25	5.49215e-25	--	--	-	-	-	-	-	-	-
Unigene0001677	969	88	15.9853	1.2	-3.73564	6.17e-217	4.46101e-216	--	--	-	-	-	-	-	-	-
Unigene0001679	6	131	0.1238	2.2347	4.174	2.56542e-26	5.08766e-26	--	--	-	-	-	-	-	-	-
Unigene0001680	14	135	0.7279	5.8018	2.99469	2.22201e-21	3.95383e-21	--	--	-	-	-	-	-	-	-
Unigene0001681	22	402	0.5438	8.2143	3.91699	1.84417e-75	6.62055e-75	PIEZO2	PREDICTED: LOW QUALITY PROTEIN: piezo-type mechanosensitive ion channel component 2-like [Nanorana parkeri]	-	-	-	-	-	-	-
Unigene0001682	53	377	0.4706	2.7673	2.55591	1.01147e-47	2.77147e-47	PIEZO2	PREDICTED: LOW QUALITY PROTEIN: piezo-type mechanosensitive ion channel component 2-like [Nanorana parkeri]	-	-	-	-	-	-	-
Unigene0001683	289	3564	0.6387	6.5106	3.34958	0	0	Piezo2	PREDICTED: LOW QUALITY PROTEIN: piezo-type mechanosensitive ion channel component 2-like [Nanorana parkeri]	-	-	-	-	-	-	-
Unigene0001684	19	159	0.2784	1.9257	2.79015	3.75134e-23	6.96442e-23	--	hypothetical protein XELAEV_18012293mg [Xenopus laevis]	-	-	-	-	-	-	-
Unigene0001685	44	267	0.7113	3.5678	2.3265	3.81415e-31	8.26468e-31	--	--	-	-	-	-	-	-	-
Unigene0001686	24	820	0.298	8.4165	4.81984	1.50354e-170	9.13522e-170	--	--	-	-	-	-	-	-	-
Unigene0001687	118	2477	0.7091	12.3043	4.11703	0	0	LGMN	PREDICTED: legumain [Nanorana parkeri]	Cellular Processes;Organismal Systems	Transport and catabolism;Immune system	ko04142//Lysosome;ko04612//Antigen processing and presentation	K01369	GO:0000323//lytic vacuole;GO:0005768//endosome;GO:0031988//membrane-bounded vesicle	GO:0004175//endopeptidase activity	GO:0006508//proteolysis;GO:0009057//macromolecule catabolic process;GO:0009268//response to pH;GO:0009968//negative regulation of signal transduction;GO:0040014//regulation of multicellular organism growth;GO:0043066//negative regulation of apoptotic process
Unigene0001688	2719	1078	6.2694	2.0546	-1.60947	1.94949e-218	1.4187e-217	DENND2C	PREDICTED: DENN domain-containing protein 2C [Nanorana parkeri]	-	-	-	-	-	-	-
Unigene0001689	200	969	0.8957	3.587	2.00169	1.52004e-87	5.95376e-87	--	--	-	-	-	-	-	-	-
Unigene0001690	4727	743	58.5599	7.6085	-2.94423	0	0	PIGH	PREDICTED: phosphatidylinositol N-acetylglucosaminyltransferase subunit H [Nanorana parkeri]	Metabolism	Global and overview maps;Glycan biosynthesis and metabolism	ko01100//Metabolic pathways;ko00563//Glycosylphosphatidylinositol(GPI)-anchor biosynthesis	K03858	-	GO:0008375//acetylglucosaminyltransferase activity	-
Unigene0001692	2155	1203	7.4662	3.4452	-1.11579	2.67183e-96	1.10996e-95	GNPTAB	PREDICTED: N-acetylglucosamine-1-phosphotransferase subunits alpha/beta [Nanorana parkeri]	Cellular Processes	Transport and catabolism	ko04142//Lysosome	K08239	GO:0043231//intracellular membrane-bounded organelle	GO:0005515//protein binding;GO:0016780//phosphotransferase activity, for other substituted phosphate groups;GO:0046872//metal ion binding	GO:0007033//vacuole organization;GO:0015031//protein transport;GO:0016310//phosphorylation;GO:0048869//cellular developmental process
Unigene0001693	0	135	0.001	4.1251	12.0102	7.0893e-35	1.63747e-34	--	--	-	-	-	-	-	-	-
Unigene0001696	600	3002	7.4445	30.7887	2.04815	4.00491e-250	3.23774e-249	C8orf82	PREDICTED: UPF0598 protein C8orf82 homolog [Nanorana parkeri]	-	-	-	-	-	-	-
Unigene0001700	767	40	11.4463	0.4934	-4.53598	6.36217e-201	4.35209e-200	--	--	-	-	-	-	-	-	-
Unigene0001701	325	145	2.5664	0.9465	-1.43907	8.51932e-25	1.63705e-24	--	PREDICTED: LOW QUALITY PROTEIN: zinc finger protein 2 homolog [Oryctolagus cuniculus]	-	-	-	-	-	-	-
Unigene0001702	19680	102694	505.077	2178.59	2.10882	0	0	RPS10	PREDICTED: 40S ribosomal protein S10 [Nanorana parkeri]	Genetic Information Processing	Translation	ko03010//Ribosome	K02947	GO:0005924//cell-substrate adherens junction;GO:0015935//small ribosomal subunit;GO:0031988//membrane-bounded vesicle;GO:0043231//intracellular membrane-bounded organelle	GO:0003723//RNA binding	GO:0000956//nuclear-transcribed mRNA catabolic process;GO:0006412//translation;GO:0006613//cotranslational protein targeting to membrane;GO:0016032//viral process;GO:0032774//RNA biosynthetic process;GO:0043624//cellular protein complex disassembly
Unigene0001703	35	102	0.6629	1.5968	1.26832	3.76852e-06	4.53295e-06	--	--	-	-	-	-	-	-	-
Unigene0001705	4	99	0.2406	4.9214	4.35436	8.51292e-21	1.49091e-20	--	PREDICTED: uncharacterized protein LOC103376870 [Cynoglossus semilaevis]	-	-	-	-	-	-	-
Unigene0001706	2092	242	38.0128	3.6348	-3.38654	0	0	TUBB3	PREDICTED: tubulin beta-3 chain [Thamnophis sirtalis]	Cellular Processes;Human Diseases	Infectious diseases;Cellular community - eukaryotes;Transport and catabolism	ko04145//Phagosome;ko04540//Gap junction;ko05130//Pathogenic Escherichia coli infection	K07375	GO:0015630//microtubule cytoskeleton;GO:0031224//intrinsic component of membrane;GO:0031988//membrane-bounded vesicle;GO:0032991//macromolecular complex;GO:0043005//neuron projection;GO:0043231//intracellular membrane-bounded organelle;GO:0044297//cell body	GO:0004888//transmembrane signaling receptor activity;GO:0005198//structural molecule activity;GO:0017111//nucleoside-triphosphatase activity;GO:0032550//purine ribonucleoside binding;GO:0033218//amide binding	GO:0000280//nuclear division;GO:0007166//cell surface receptor signaling pathway;GO:0043623//cellular protein complex assembly;GO:0097485//neuron projection guidance
Unigene0001707	2	108	0.0474	2.1159	5.48024	3.0916e-25	6.00416e-25	--	--	-	-	-	-	-	-	-
Unigene0001708	20890	9605	102.244	38.8594	-1.39568	0	0	TRIM28	PREDICTED: transcription intermediary factor 1-beta, partial [Nanorana parkeri]	-	-	-	-	-	GO:0046914//transition metal ion binding	-
Unigene0001709	98	0	2.9915	0.001	-11.5467	1.28711e-31	2.81205e-31	--	--	-	-	-	-	-	-	-
Unigene0001714	6	33	0.4477	2.0354	2.18471	0.000117812	0.000136719	--	--	-	-	-	-	-	-	-
Unigene0001715	2	70	0.0483	1.3982	4.8554	3.90687e-16	6.05816e-16	--	--	-	-	-	-	-	-	-
Unigene0001717	2026	1000	12.157	4.96	-1.29338	6.05191e-111	2.7553e-110	Efs	PREDICTED: embryonal Fyn-associated substrate isoform X2 [Nanorana parkeri]	Environmental Information Processing;Organismal Systems;Cellular Processes;Human Diseases	Immune system;Signal transduction;Cell motility;Infectious diseases;Cellular community - eukaryotes	ko05163//Human cytomegalovirus infection;ko04810//Regulation of actin cytoskeleton;ko04510//Focal adhesion;ko04015//Rap1 signaling pathway;ko04062//Chemokine signaling pathway;ko04670//Leukocyte transendothelial migration;ko05100//Bacterial invasion of epithelial cells	K05726	-	-	-
Unigene0001718	0	241	0.001	3.5754	11.8039	6.01503e-62	1.91729e-61	--	--	-	-	-	-	-	-	-
Unigene0001719	10	33	0.2704	0.7377	1.44794	0.0043629	0.00484921	--	--	-	-	-	-	-	-	-
Unigene0001721	18	69	0.797	2.5254	1.66386	3.43032e-06	4.13079e-06	--	--	-	-	-	-	-	-	-
Unigene0001722	15	387	0.1157	2.4681	4.41494	1.08598e-78	3.99171e-78	--	--	-	-	-	-	-	-	-
Unigene0001723	11856	61051	47.5103	202.228	2.08967	0	0	dazl-b	PREDICTED: deleted in azoospermia-like [Nanorana parkeri]	-	-	-	-	GO:0043232//intracellular non-membrane-bounded organelle	GO:0003723//RNA binding;GO:0090079//translation regulator activity, nucleic acid binding	GO:0006446//regulation of translational initiation;GO:0007126//meiotic nuclear division;GO:0007281//germ cell development;GO:0016477//cell migration;GO:0022402//cell cycle process
Unigene0001725	118	318	1.345	2.9962	1.15553	1.19628e-14	1.78297e-14	--	--	-	-	-	-	-	-	-
Unigene0001726	6	76	0.2347	2.4576	3.38836	1.06851e-13	1.55306e-13	--	--	-	-	-	-	-	-	-
Unigene0001727	3	46	0.0763	0.9666	3.66316	2.88644e-09	3.73611e-09	--	--	-	-	-	-	-	-	-
Unigene0001730	361	3501	1.639	13.1387	3.00293	0	0	tldc1	PREDICTED: TLD domain-containing protein 1 [Nanorana parkeri]	-	-	-	-	-	-	-
Unigene0001731	7	182	0.0925	1.9875	4.42536	3.72372e-38	9.03553e-38	--	transposase, partial [Pelophylax lessonae]	-	-	-	-	-	-	-
Unigene0001732	4	123	0.0499	1.2674	4.66669	7.72584e-27	1.54905e-26	--	--	-	-	-	-	-	-	-
Unigene0001733	2748	175	24.7432	1.3025	-4.24768	0	0	--	--	-	-	-	-	-	-	-
Unigene0001734	7615	3885	33.0105	13.921	-1.24566	2.1062e-298	1.95016e-297	GNPAT	PREDICTED: dihydroxyacetone phosphate acyltransferase-like [Nanorana parkeri]	Cellular Processes;Metabolism	Lipid metabolism;Transport and catabolism	ko00564//Glycerophospholipid metabolism;ko04146//Peroxisome	K00649	GO:0044439//peroxisomal part	GO:0005515//protein binding;GO:0016413//O-acetyltransferase activity;GO:0047617//acyl-CoA hydrolase activity	GO:0007043//cell-cell junction assembly;GO:0008366//axon ensheathment;GO:0009653//anatomical structure morphogenesis;GO:0046485//ether lipid metabolic process
Unigene0001735	12	137	0.2948	2.7823	3.23847	3.78322e-23	7.02254e-23	--	--	-	-	-	-	-	-	-
Unigene0001736	1	175	0.0181	2.6167	7.17562	3.06418e-44	8.06018e-44	--	--	-	-	-	-	-	-	-
Unigene0001737	2	21	0.0522	0.4534	3.11866	0.000860688	0.000975742	--	--	-	-	-	-	-	-	-
Unigene0001739	6	54	0.4336	3.2261	2.89535	4.43322e-09	5.70873e-09	--	--	-	-	-	-	-	-	-
Unigene0001740	299	32	7.1078	0.6288	-3.49873	1.5046e-66	5.01251e-66	--	--	-	-	-	-	-	-	-
Unigene0001741	126	0	9.6245	0.001	-13.2325	2.84053e-40	7.10262e-40	--	--	-	-	-	-	-	-	-
Unigene0001743	224	3124	1.1669	13.4518	3.52705	0	0	--	PREDICTED: general transcription factor II-I repeat domain-containing protein 2-like [Oreochromis niloticus]	-	-	-	-	-	-	-
Unigene0001744	99	801	2.5167	16.8319	2.74159	1.29554e-105	5.71096e-105	--	--	-	-	-	-	-	-	-
Unigene0001745	86	2039	0.1857	3.6399	4.29285	0	0	--	PREDICTED: OTU domain-containing protein 6B isoform X1 [Danio rerio]	-	-	-	-	-	-	-
Unigene0001746	5	51	0.123	1.0373	3.0761	6.04927e-09	7.76858e-09	--	--	-	-	-	-	-	-	-
Unigene0001747	32	219	0.3036	1.7173	2.4999	1.21193e-27	2.46946e-27	Gtf2ird2	PREDICTED: general transcription factor II-I repeat domain-containing protein 2 [Oreochromis niloticus]	-	-	-	-	-	-	-
Unigene0001750	0	113	0.001	0.6644	9.37591	3.4431e-30	7.34567e-30	tf-b	PREDICTED: serotransferrin-B-like [Nanorana parkeri]	Environmental Information Processing;Organismal Systems;Cellular Processes	Signal transduction;Digestive system;Cell growth and death	ko04066//HIF-1 signaling pathway;ko04216//Ferroptosis;ko04978//Mineral absorption	K14736	-	GO:0046872//metal ion binding	GO:0006811//ion transport;GO:0044763//single-organism cellular process;GO:0055076//transition metal ion homeostasis
Unigene0001752	7132	4101	34.4363	16.3679	-1.07306	3.03274e-219	2.21127e-218	STRIP2	PREDICTED: striatin-interacting protein 2 isoform X1 [Nanorana parkeri]	-	-	-	-	-	-	-
Unigene0001753	0	57	0.001	1.0098	9.97985	6.52394e-15	9.7879e-15	--	--	-	-	-	-	-	-	-
Unigene0001754	9598	829	51.3421	3.6656	-3.80802	0	0	wdr4	RecName: Full=tRNA (guanine-N(7)-)-methyltransferase non-catalytic subunit wdr4; AltName: Full=WD repeat-containing protein 4	-	-	-	-	GO:0043231//intracellular membrane-bounded organelle	GO:0016423//tRNA (guanine) methyltransferase activity	GO:0001510//RNA methylation;GO:0008033//tRNA processing
Unigene0001755	4476	989	40.9194	7.4737	-2.45289	0	0	SNX7	PREDICTED: LOW QUALITY PROTEIN: sorting nexin-7, partial [Nanorana parkeri]	-	-	-	-	-	-	-
Unigene0001756	0	66	0.001	1.0284	10.0062	2.98434e-17	4.75445e-17	--	--	-	-	-	-	-	-	-
Unigene0001757	1927	762	10.6363	3.4767	-1.61321	4.54268e-149	2.52235e-148	Zdhhc7	PREDICTED: palmitoyltransferase ZDHHC7 [Xenopus tropicalis]	-	-	-	-	GO:0031224//intrinsic component of membrane	GO:0016409//palmitoyltransferase activity;GO:0046914//transition metal ion binding	GO:0006497//protein lipidation;GO:0018231//peptidyl-S-diacylglycerol-L-cysteine biosynthetic process from peptidyl-cysteine
Unigene0001758	80	399	0.8255	3.4032	2.04355	9.39446e-39	2.29828e-38	--	PREDICTED: gastrula zinc finger protein XlCGF49.1-like [Nanorana parkeri]	-	-	-	-	-	-	-
Unigene0001759	38	125	0.4116	1.1192	1.44315	1.02697e-08	1.31261e-08	--	--	-	-	-	-	-	-	-
Unigene0001762	27	0	0.5326	0.001	-9.05691	3.80158e-09	4.9059e-09	--	--	-	-	-	-	-	-	-
Unigene0001764	4	17	0.0886	0.3111	1.812	0.0266814	0.0289143	--	--	-	-	-	-	-	-	-
Unigene0001765	161	1037	1.7592	9.3665	2.41259	3.81628e-117	1.79571e-116	--	--	-	-	-	-	-	-	-
Unigene0001766	8669	1377	86.2474	11.3242	-2.92907	0	0	Stxbp6	syntaxin-binding protein 6 [Xenopus tropicalis]	-	-	-	-	GO:0031224//intrinsic component of membrane	-	GO:0031338//regulation of vesicle fusion
Unigene0001767	3959	1218	18.4364	4.6885	-1.97536	0	0	med11	PREDICTED: mediator of RNA polymerase II transcription subunit 11 [Nanorana parkeri]	-	-	-	-	GO:0043231//intracellular membrane-bounded organelle;GO:0043234//protein complex	GO:0005488//binding	GO:0006355//regulation of transcription, DNA-templated
Unigene0001769	20	743	0.1442	4.429	4.94084	9.81888e-158	5.65723e-157	Pla1a	PREDICTED: phospholipase A1 member A, partial [Nanorana parkeri]	-	-	-	-	-	-	-
Unigene0001770	0	148	0.001	3.2061	11.6466	2.23458e-38	5.4364e-38	--	--	-	-	-	-	-	-	-
Unigene0001771	1208	3553	4.6746	11.365	1.28168	5.96376e-153	3.37046e-152	LRGUK	PREDICTED: leucine-rich repeat and guanylate kinase domain-containing protein [Nanorana parkeri]	-	-	-	-	-	-	-
Unigene0001772	6880	2587	20.3986	6.3403	-1.68585	0	0	limch1	PREDICTED: LIM and calponin homology domains-containing protein 1-like isoform X3 [Xenopus laevis]	-	-	-	-	-	GO:0046872//metal ion binding	-
Unigene0001774	14	618	0.4298	15.6826	5.18936	7.2592e-135	3.7458e-134	--	--	-	-	-	-	-	-	-
Unigene0001775	2067	217	21.9318	1.9032	-3.52653	0	0	--	PREDICTED: zinc finger protein 84-like [Nanorana parkeri]	-	-	-	-	-	-	-
Unigene0001777	4	69	0.1	1.4252	3.83309	4.48688e-14	6.58745e-14	--	--	-	-	-	-	-	-	-
Unigene0001778	80	207	0.5777	1.2356	1.09682	2.87523e-09	3.7221e-09	--	--	-	-	-	-	-	-	-
Unigene0001779	0	49	0.001	1.4539	10.5057	7.16686e-13	1.01781e-12	--	--	-	-	-	-	-	-	-
Unigene0001782	798	5607	1.1485	6.6702	2.53798	0	0	Sacs	PREDICTED: sacsin-like [Nanorana parkeri]	-	-	-	-	-	-	-
Unigene0001783	2	91	0.0296	1.1133	5.2331	8.6663e-22	1.55668e-21	--	--	-	-	-	-	-	-	-
Unigene0001784	5477	2292	18.8459	6.5191	-1.53151	0	0	ZBTB14	PREDICTED: zinc finger and BTB domain-containing protein 14 [Nanorana parkeri]	-	-	-	-	GO:0043231//intracellular membrane-bounded organelle	GO:0000975//regulatory region DNA binding;GO:0001071//nucleic acid binding transcription factor activity;GO:0043169//cation binding	GO:0006355//regulation of transcription, DNA-templated
Unigene0001786	0	141	0.001	1.6069	10.6501	2.46692e-36	5.82877e-36	--	PREDICTED: vomeronasal type-2 receptor 26-like [Nanorana parkeri]	Organismal Systems	Immune system;Endocrine system	ko04621//NOD-like receptor signaling pathway;ko04928//Parathyroid hormone synthesis, secretion and action	K04612	-	-	-
Unigene0001787	8	466	0.0558	2.6876	5.58991	3.78976e-106	1.676e-105	Stk32a	PREDICTED: serine/threonine-protein kinase 32A-like [Nanorana parkeri]	-	-	-	-	GO:0016020//membrane	GO:0004672//protein kinase activity;GO:0032550//purine ribonucleoside binding;GO:0043169//cation binding	GO:0006464//cellular protein modification process;GO:0006796//phosphate-containing compound metabolic process;GO:0010506//regulation of autophagy
Unigene0001788	4	66	0.1378	1.8788	3.76916	2.84123e-13	4.08435e-13	--	--	-	-	-	-	-	-	-
Unigene0001789	0	503	0.001	3.8293	11.9029	1.15132e-127	5.74069e-127	HHAT	PREDICTED: protein-cysteine N-palmitoyltransferase HHAT [Nanorana parkeri]	-	-	-	-	GO:0016020//membrane	-	-
Unigene0001790	9	54	0.6907	3.4258	2.31031	4.76382e-07	5.85222e-07	--	--	-	-	-	-	-	-	-
Unigene0001791	568	16869	1.1262	27.6466	4.61757	0	0	SYCP2	PREDICTED: synaptonemal complex protein 2-like isoform X1 [Xenopus laevis]	-	-	-	-	GO:0043229//intracellular organelle	-	GO:0000003//reproduction;GO:0007049//cell cycle
Unigene0001792	101	376	0.8055	2.4786	1.62157	3.08173e-27	6.22593e-27	KCNJ9	PREDICTED: G protein-activated inward rectifier potassium channel 3 [Nanorana parkeri]	Human Diseases;Organismal Systems	Environmental adaptation;Nervous system;Substance dependence;Endocrine system	ko04921//Oxytocin signaling pathway;ko04915//Estrogen signaling pathway;ko04728//Dopaminergic synapse;ko04723//Retrograde endocannabinoid signaling;ko04713//Circadian entrainment;ko04726//Serotonergic synapse;ko05032//Morphine addiction	K05002	GO:0031224//intrinsic component of membrane	GO:0005242//inward rectifier potassium channel activity	GO:0030001//metal ion transport;GO:0034220//ion transmembrane transport
Unigene0001793	8	223	0.1027	2.3673	4.52673	1.20071e-46	3.2453e-46	POL	Transposon Ty3-G Gag-Pol polyprotein [Exaiptasia pallida]	Human Diseases;Environmental Information Processing	Signal transduction;Infectious diseases	ko05169//Epstein-Barr virus infection;ko04330//Notch signaling pathway	K06065	-	-	-
Unigene0001794	19	74	0.898	2.8911	1.68683	1.31659e-06	1.6011e-06	--	PREDICTED: leucine-rich repeat-containing protein 47 [Nanorana parkeri]	-	-	-	-	-	-	-
Unigene0001795	293	57	8.2559	1.3276	-2.6366	4.49034e-49	1.25152e-48	narf	PREDICTED: nuclear prelamin A recognition factor-like [Xenopus laevis]	-	-	-	-	GO:0005882//intermediate filament;GO:0044428//nuclear part	GO:0043169//cation binding	-
Unigene0001796	0	524	0.001	22.5195	14.4589	2.21966e-133	1.13736e-132	--	--	-	-	-	-	-	-	-
Unigene0001797	58	438	1.1612	7.2488	2.64213	2.10148e-57	6.40947e-57	--	--	-	-	-	-	-	-	-
Unigene0001798	4	174	0.0455	1.6371	5.16913	3.47658e-39	8.54816e-39	--	--	-	-	-	-	-	-	-
Unigene0001799	62	661	0.5552	4.8924	3.13946	6.48015e-101	2.77489e-100	SLC25A29	mitochondrial basic amino acids transporter [Alligator mississippiensis]	Organismal Systems	Environmental adaptation	ko04714//Thermogenesis	K15109	GO:0016020//membrane	-	GO:0006844//acyl carnitine transport;GO:0044763//single-organism cellular process
Unigene0001800	448	1150	3.4384	7.2957	1.08531	5.02638e-42	1.28541e-41	ZNF414	PREDICTED: zinc finger protein 414 [Nanorana parkeri]	-	-	-	-	-	-	-
Unigene0001801	2	211	0.0224	1.9562	6.44841	4.07709e-51	1.16347e-50	--	--	-	-	-	-	-	-	-
Unigene0001802	24	16011	0.1391	76.7297	9.10752	0	0	C1orf94	PREDICTED: uncharacterized protein C1orf94 homolog [Alligator sinensis]	-	-	-	-	-	-	-
Unigene0001804	137	2795	1.0787	18.1909	4.07585	0	0	Ids	PREDICTED: iduronate 2-sulfatase [Nanorana parkeri]	Cellular Processes;Metabolism	Glycan biosynthesis and metabolism;Transport and catabolism;Global and overview maps	ko01100//Metabolic pathways;ko04142//Lysosome;ko00531//Glycosaminoglycan degradation	K01136	GO:0000323//lytic vacuole	GO:0008484//sulfuric ester hydrolase activity;GO:0043169//cation binding	-
Unigene0001805	85	2	6.4927	0.1263	-5.68389	4.58507e-26	9.04803e-26	--	--	-	-	-	-	-	-	-
Unigene0001806	4035	831	89.8249	15.2916	-2.55438	0	0	--	hypothetical protein XENTR_v90006953mg, partial [Xenopus tropicalis]	-	-	-	-	-	-	-
Unigene0001807	3808	1747	9.5199	3.6101	-1.39891	3.49281e-225	2.59958e-224	ZFHX3	PREDICTED: zinc finger homeobox protein 3 [Nanorana parkeri]	Cellular Processes	Cellular community - eukaryotes	ko04550//Signaling pathways regulating pluripotency of stem cells	K09378	GO:0043231//intracellular membrane-bounded organelle;GO:0043234//protein complex	GO:0000975//regulatory region DNA binding;GO:0005515//protein binding;GO:0046914//transition metal ion binding	GO:0006357//regulation of transcription from RNA polymerase II promoter;GO:0045661//regulation of myoblast differentiation
Unigene0001808	3709	75	141.322	2.3622	-5.90271	0	0	Hist1h3b	Histone H3c [Culex quinquefasciatus]	Human Diseases	Substance dependence;Immune diseases;Cancers	ko05202//Transcriptional misregulation in cancers;ko05034//Alcoholism;ko05322//Systemic lupus erythematosus	K11253	GO:0043231//intracellular membrane-bounded organelle;GO:0043232//intracellular non-membrane-bounded organelle	GO:0003676//nucleic acid binding;GO:0046983//protein dimerization activity	-
Unigene0001809	545	19	21.0646	0.607	-5.11698	2.46727e-154	1.40327e-153	Hist1h3b	histone H3 [Exaiptasia pallida]	Human Diseases	Cancers;Immune diseases;Substance dependence	ko05202//Transcriptional misregulation in cancers;ko05034//Alcoholism;ko05322//Systemic lupus erythematosus	K11253	-	-	-
Unigene0001810	101	2	6.4597	0.1057	-5.93342	8.21463e-33	1.82821e-32	H3110	histone H3.2 [Daphnia magna]	Human Diseases	Immune diseases;Substance dependence;Cancers	ko05203//Viral carcinogenesis;ko05034//Alcoholism;ko05322//Systemic lupus erythematosus	K11254	GO:0043231//intracellular membrane-bounded organelle;GO:0043232//intracellular non-membrane-bounded organelle	GO:0003676//nucleic acid binding;GO:0046983//protein dimerization activity	-
Unigene0001811	0	37	0.001	1.3359	10.3836	1.19721e-10	1.59849e-10	--	PREDICTED: mucin-1-like [Hyalella azteca]	-	-	-	-	-	-	-
Unigene0001814	3	48	0.0683	0.9032	3.72509	8.57041e-10	1.12278e-09	--	--	-	-	-	-	-	-	-
Unigene0001815	82	938	1.1153	10.5457	3.24115	3.49377e-145	1.89979e-144	--	PREDICTED: sterile alpha motif domain-containing protein 3-like [Larimichthys crocea]	-	-	-	-	-	-	-
Unigene0001816	24	1002	0.1402	4.8384	5.10897	2.8709e-213	2.05245e-212	--	--	-	-	-	-	-	-	-
Unigene0001817	2	114	0.028	1.3195	5.55842	1.19359e-26	2.38373e-26	--	Retrovirus-related Pol polyprotein LINE-1 [Rana catesbeiana]	-	-	-	-	-	-	-
Unigene0001818	0	302	0.001	2.4805	11.2764	1.63994e-78	6.02112e-78	TMPRSS13	PREDICTED: transmembrane protease serine 13 [Nanorana parkeri]	Human Diseases	Infectious diseases	ko05164//Influenza A	K09643	GO:0016020//membrane;GO:0044421//extracellular region part	GO:0070011//peptidase activity, acting on L-amino acid peptides	-
Unigene0001819	12239	6358	44.7707	19.225	-1.21957	0	0	GYS1	PREDICTED: glycogen [starch] synthase, muscle [Gekko japonicus]	Environmental Information Processing;Metabolism;Organismal Systems;Human Diseases	Endocrine and metabolic diseases;Carbohydrate metabolism;Signal transduction;Endocrine system;Global and overview maps	ko01100//Metabolic pathways;ko04151//PI3K-Akt signaling pathway;ko04931//Insulin resistance;ko04910//Insulin signaling pathway;ko04152//AMPK signaling pathway;ko04922//Glucagon signaling pathway;ko00500//Starch and sucrose metabolism	K00693	GO:0044424//intracellular part	GO:0016772//transferase activity, transferring phosphorus-containing groups;GO:0019900//kinase binding;GO:0035251//UDP-glucosyltransferase activity	GO:0005977//glycogen metabolic process;GO:0044767//single-organism developmental process
Unigene0001820	6	121	0.1149	1.9145	4.05852	1.77496e-24	3.3874e-24	--	--	-	-	-	-	-	-	-
Unigene0001821	453	152	4.8352	1.3411	-1.85016	3.86882e-48	1.06596e-47	--	--	-	-	-	-	-	-	-
Unigene0001822	2	76	0.0738	2.317	4.97249	8.01869e-18	1.29931e-17	INTS10	PREDICTED: integrator complex subunit 10 isoform X2 [Nanorana parkeri]	-	-	-	-	GO:0043234//protein complex	-	-
Unigene0001824	1010	304	70.1658	17.4572	-2.00695	5.23687e-113	2.41149e-112	--	--	-	-	-	-	-	-	-
Unigene0001825	10	51	0.2322	0.979	2.07594	5.28271e-06	6.32995e-06	--	--	-	-	-	-	-	-	-
Unigene0001826	9667	4579	15.2065	5.954	-1.35276	0	0	MED12	PREDICTED: mediator of RNA polymerase II transcription subunit 12 isoform X2 [Xenopus tropicalis]	Organismal Systems	Endocrine system	ko04919//Thyroid hormone signaling pathway	K15162	GO:0043234//protein complex	-	GO:0006355//regulation of transcription, DNA-templated
Unigene0001829	5	39	0.0673	0.4337	2.68802	2.8917e-06	3.4874e-06	--	--	-	-	-	-	-	-	-
Unigene0001830	326	957	4.2579	10.3321	1.27892	8.36059e-46	2.24134e-45	--	--	-	-	-	-	-	-	-
Unigene0001834	0	216	0.001	9.889	13.2716	8.54321e-57	2.5899e-56	--	--	-	-	-	-	-	-	-
Unigene0001836	0	148	0.001	4.3719	12.094	2.23458e-38	5.4364e-38	--	tigerinin-RC2 [Fejervarya cancrivora]	-	-	-	-	-	-	-
Unigene0001837	62	3467	0.2843	13.1407	5.53048	0	0	Cep95	PREDICTED: centrosomal protein of 95 kDa [Nanorana parkeri]	-	-	-	-	-	-	-
Unigene0001839	4378	2601	12.8551	6.313	-1.02594	3.00399e-145	1.634e-144	Taf1c	PREDICTED: TATA box-binding protein-associated factor RNA polymerase I subunit C [Nanorana parkeri]	-	-	-	-	-	-	-
Unigene0001841	14	72	0.387	1.6453	2.08795	1.48097e-08	1.88586e-08	--	--	-	-	-	-	-	-	-
Unigene0001842	21	135	1.3273	7.0532	2.40978	4.36551e-17	6.9393e-17	--	--	-	-	-	-	-	-	-
Unigene0001843	10	844	0.1082	7.5465	6.12404	1.68592e-194	1.1266e-193	--	--	-	-	-	-	-	-	-
Unigene0001845	4	97	0.0464	0.9304	4.32565	2.97829e-20	5.14036e-20	--	--	-	-	-	-	-	-	-
Unigene0001846	23	593	0.0885	1.8864	4.41381	1.69718e-118	8.05221e-118	Slc6a8	PREDICTED: sodium- and chloride-dependent creatine transporter 1 isoform X1 [Nanorana parkeri]	Organismal Systems	Nervous system	ko04727//GABAergic synapse	K05039	GO:0031224//intrinsic component of membrane	GO:0015291//secondary active transmembrane transporter activity	GO:0044763//single-organism cellular process;GO:0044765//single-organism transport
Unigene0001848	0	67	0.001	2.4256	11.2441	1.52039e-17	2.44566e-17	--	--	-	-	-	-	-	-	-
Unigene0001850	425	107	31.2778	6.5092	-2.26459	3.19105e-58	9.8161e-58	--	PREDICTED: ubiquitin-like protein FUBI [Nanorana parkeri]	Genetic Information Processing	Translation	ko03010//Ribosome	K02983	-	-	-
Unigene0001851	1804	425	9.533	1.8564	-2.36042	1.91633e-237	1.48474e-236	NACC2	PREDICTED: nucleus accumbens-associated protein 2 [Nanorana parkeri]	-	-	-	-	GO:0000118//histone deacetylase complex	GO:0000977//RNA polymerase II regulatory region sequence-specific DNA binding;GO:0000982//transcription factor activity, RNA polymerase II core promoter proximal region sequence-specific binding;GO:0000989//transcription factor activity, transcription factor binding;GO:0016811//hydrolase activity, acting on carbon-nitrogen (but not peptide) bonds, in linear amides;GO:0019899//enzyme binding;GO:00…	GO:0000122//negative regulation of transcription from RNA polymerase II promoter;GO:0008283//cell proliferation;GO:0016570//histone modification;GO:0031503//protein complex localization;GO:1902229//regulation of intrinsic apoptotic signaling pathway in response to DNA damage
Unigene0001852	49	567	0.4807	4.5976	3.25767	2.35765e-90	9.38952e-90	SULT2B1	PREDICTED: sulfotransferase family cytosolic 2B member 1-like [Nanorana parkeri]	Metabolism	Lipid metabolism	ko00140//Steroid hormone biosynthesis	K01015	-	-	-
Unigene0001855	45	516	0.2982	2.8267	3.24477	3.14186e-82	1.18517e-81	--	--	-	-	-	-	-	-	-
Unigene0001856	116	1308	0.2653	2.4728	3.22045	4.99406e-198	3.37441e-197	Kif13a	PREDICTED: kinesin-like protein KIF13A isoform X2 [Nanorana parkeri]	-	-	-	-	GO:0005875//microtubule associated complex	GO:0003774//motor activity;GO:0015631//tubulin binding;GO:0032550//purine ribonucleoside binding	GO:0007017//microtubule-based process
Unigene0001858	0	163	0.001	1.9796	10.951	1.82024e-42	4.68078e-42	--	--	-	-	-	-	-	-	-
Unigene0001859	0	73	0.001	4.6757	12.191	2.64805e-19	4.46283e-19	--	--	-	-	-	-	-	-	-
Unigene0001860	26	274	0.3869	3.3706	3.12297	6.71229e-43	1.7358e-42	--	--	-	-	-	-	-	-	-
Unigene0001861	2	53	0.0494	1.083	4.45438	1.09806e-11	1.50672e-11	--	--	-	-	-	-	-	-	-
Unigene0001862	56	668	0.3148	3.1041	3.30167	1.68891e-106	7.48933e-106	--	--	-	-	-	-	-	-	-
Unigene0001863	4	391	0.0516	4.1707	6.33677	8.14309e-94	3.32609e-93	--	--	-	-	-	-	-	-	-
Unigene0001865	2	36	0.0507	0.7541	3.8947	2.32231e-07	2.87576e-07	--	--	-	-	-	-	-	-	-
Unigene0001866	4	190	0.0547	2.147	5.29464	2.18379e-43	5.68741e-43	--	--	-	-	-	-	-	-	-
Unigene0001867	5802	1216	68.3571	11.8423	-2.52914	0	0	RPP25L	PREDICTED: ribonuclease P protein subunit p25-like protein [Nanorana parkeri]	Genetic Information Processing	Translation	ko03013//RNA transport;ko03008//Ribosome biogenesis in eukaryotes	K14525	-	-	-
Unigene0001868	0	74	0.001	2.0668	11.0132	1.34742e-19	2.28622e-19	--	--	-	-	-	-	-	-	-
Unigene0001870	9	245	0.1615	3.6348	4.49227	1.99913e-51	5.72649e-51	--	transposase, partial [Pelophylax perezi]	-	-	-	-	-	-	-
Unigene0001871	1	119	0.0384	3.7747	6.61911	3.17078e-29	6.65202e-29	--	--	-	-	-	-	-	-	-
Unigene0001874	0	347	0.001	4.6	12.1674	4.20158e-89	1.66052e-88	PTPRJ	PREDICTED: receptor-type tyrosine-protein phosphatase eta-like [Xenopus laevis]	Cellular Processes	Cellular community - eukaryotes	ko04520//Adherens junction	K05698	GO:0031253//cell projection membrane	GO:0004721//phosphoprotein phosphatase activity;GO:0005515//protein binding	GO:0001952//regulation of cell-matrix adhesion;GO:0002690//positive regulation of leukocyte chemotaxis;GO:0006470//protein dephosphorylation;GO:0007169//transmembrane receptor protein tyrosine kinase signaling pathway;GO:0008283//cell proliferation;GO:0009968//negative regulation of signal transduction;GO:0010001//glial cell differentiation;GO:0010469//regulation of receptor activity;GO:0010543//…
Unigene0001876	238	40	6.6251	0.9204	-2.84761	2.18402e-43	5.68772e-43	--	--	-	-	-	-	-	-	-
Unigene0001880	0	94	0.001	5.4927	12.4233	3.50349e-25	6.77836e-25	--	--	-	-	-	-	-	-	-
Unigene0001881	0	115	0.001	3.0889	11.5929	8.86002e-31	1.90655e-30	--	--	-	-	-	-	-	-	-
Unigene0001882	5	1843	0.0629	19.1675	8.25139	0	0	--	--	-	-	-	-	-	-	-
Unigene0001883	3182	8278	9.4902	20.408	1.10462	1.64941e-219	1.20461e-218	ZCCHC6	PREDICTED: terminal uridylyltransferase 7 [Nanorana parkeri]	-	-	-	-	-	GO:0005488//binding	-
Unigene0001884	1353	509	15.4111	4.7924	-1.68515	2.89863e-116	1.35755e-115	--	--	-	-	-	-	-	-	-
Unigene0001885	2	141	0.0291	1.6969	5.86574	9.32298e-34	2.11649e-33	--	--	-	-	-	-	-	-	-
Unigene0001887	137	1646	2.1627	21.478	3.31195	1.59841e-251	1.29777e-250	Trappc1	trafficking protein particle complex 1 L homeolog [Xenopus laevis]	-	-	-	-	GO:0043234//protein complex	-	GO:0016482//cytoplasmic transport
Unigene0001889	9750	25481	50.7898	109.72	1.11122	0	0	Sec63	PREDICTED: translocation protein SEC63 homolog [Nanorana parkeri]	Genetic Information Processing	Folding, sorting and degradation	ko04141//Protein processing in endoplasmic reticulum;ko03060//Protein export	K09540	GO:0031224//intrinsic component of membrane;GO:0043231//intracellular membrane-bounded organelle	GO:0003723//RNA binding;GO:0022892//substrate-specific transporter activity	GO:0006613//cotranslational protein targeting to membrane;GO:0008152//metabolic process;GO:0048731//system development;GO:0065002//intracellular protein transmembrane transport
Unigene0001891	0	74	0.001	1.5724	10.6188	1.34742e-19	2.28622e-19	--	--	-	-	-	-	-	-	-
Unigene0001893	157	705	1.4288	5.3035	1.89214	1.73477e-60	5.45911e-60	FAM219A	PREDICTED: protein FAM219A isoform X1 [Nanorana parkeri]	-	-	-	-	-	-	-
Unigene0001894	205	33	3.6712	0.4885	-2.90982	2.11944e-38	5.16114e-38	--	--	-	-	-	-	-	-	-
Unigene0001895	18	61	0.5558	1.5569	1.48604	8.47064e-05	9.86872e-05	--	--	-	-	-	-	-	-	-
Unigene0001896	10063	4416	47.3958	17.1925	-1.46298	0	0	rnf19b	PREDICTED: E3 ubiquitin-protein ligase RNF19B [Nanorana parkeri]	-	-	-	-	GO:0005764//lysosome;GO:0031224//intrinsic component of membrane	GO:0003824//catalytic activity;GO:0046914//transition metal ion binding	GO:0001909//leukocyte mediated cytotoxicity;GO:0032446//protein modification by small protein conjugation;GO:0050663//cytokine secretion
Unigene0001898	2	40	0.1007	1.6653	4.04765	2.00203e-08	2.54279e-08	--	--	-	-	-	-	-	-	-
Unigene0001899	2	45	0.0336	0.6245	4.21617	8.98214e-10	1.17603e-09	--	--	-	-	-	-	-	-	-
Unigene0001900	17	1371	0.7527	50.1795	6.05888	1.04582430022182e-308	9.96708e-308	--	--	-	-	-	-	-	-	-
Unigene0001901	112	22	3.5959	0.5839	-2.62256	1.40513e-19	2.3839e-19	--	--	-	-	-	-	-	-	-
Unigene0001903	0	37	0.001	2.0539	11.0042	1.19721e-10	1.59849e-10	--	--	-	-	-	-	-	-	-
Unigene0001904	2	78	0.0569	1.8327	5.0094	2.18639e-18	3.595e-18	--	PREDICTED: pyruvate carboxylase, mitochondrial-like [Nanorana parkeri]	Metabolism	Carbohydrate metabolism;Global and overview maps	ko01100//Metabolic pathways;ko01200//Carbon metabolism;ko01230//Biosynthesis of amino acids;ko00620//Pyruvate metabolism;ko00020//Citrate cycle (TCA cycle)	K01958	-	-	-
Unigene0001907	28	196	1.4281	8.2634	2.53264	2.04861e-25	3.99184e-25	--	--	-	-	-	-	-	-	-
Unigene0001909	16	920	0.1477	7.0199	5.57071	5.55192e-204	3.83791e-203	--	PREDICTED: serglycin-like [Nanorana parkeri]	-	-	-	-	-	-	-
Unigene0001912	12	189	0.3947	5.1387	3.70258	5.63919e-35	1.30658e-34	--	--	-	-	-	-	-	-	-
Unigene0001913	4	795	0.0106	1.7452	7.36318	1.35349e-192	8.98226e-192	MUC4	PREDICTED: mucin-4-like [Xenopus tropicalis]	-	-	-	-	-	-	-
Unigene0001915	35	594	0.4172	5.8533	3.81044	1.06777e-107	4.7642e-107	--	--	-	-	-	-	-	-	-
Unigene0001917	0	41	0.001	0.8033	9.6498	7.53576e-12	1.03926e-11	--	--	-	-	-	-	-	-	-
Unigene0001918	2	87	0.1123	4.0386	5.16843	1.18716e-20	2.06969e-20	--	--	-	-	-	-	-	-	-
Unigene0001919	0	58	0.001	1.3725	10.4226	3.32989e-15	5.03367e-15	--	--	-	-	-	-	-	-	-
Unigene0001920	6493	1003	53.7491	6.8632	-2.96929	0	0	Ehd2	EH domain-containing protein 3 [Salmo salar]	-	-	-	-	-	-	-
Unigene0001923	463	3101	1.8073	10.0057	2.46891	0	0	MKS1	PREDICTED: Meckel syndrome type 1 protein isoform X1 [Nanorana parkeri]	-	-	-	-	-	-	-
Unigene0001924	36	1213	0.1553	4.3256	4.79977	4.16248e-248	3.34148e-247	NFATC2	PREDICTED: nuclear factor of activated T-cells, cytoplasmic 2 [Nanorana parkeri]	Cellular Processes;Human Diseases;Environmental Information Processing;Organismal Systems	Cell growth and death;Infectious diseases;Development;Endocrine system;Immune system;Signal transduction	ko05166//HTLV-I infection;ko05163//Human cytomegalovirus infection;ko05167//Kaposi sarcoma-associated herpesvirus infection;ko04218//Cellular senescence;ko04360//Axon guidance;ko04921//Oxytocin signaling pathway;ko04022//cGMP - PKG signaling pathway;ko04310//Wnt signaling pathway;ko05161//Hepatitis B;ko04650//Natural killer cell mediated cytotoxicity;ko04625//C-type lectin receptor signaling path…	K17332	-	-	-
Unigene0001926	8	89	0.1808	1.663	3.20132	2.1078e-15	3.20403e-15	--	--	-	-	-	-	-	-	-
Unigene0001927	4	1572	0.0347	11.284	8.34513	0	0	Prkcd	PREDICTED: protein kinase C delta type-like [Sinocyclocheilus anshuiensis]	Cellular Processes;Human Diseases;Organismal Systems	Nervous system;Transport and catabolism;Sensory system;Endocrine and metabolic diseases;Circulatory system;Immune system;Endocrine system	ko04621//NOD-like receptor signaling pathway;ko04062//Chemokine signaling pathway;ko04140//Autophagy - animal;ko04270//Vascular smooth muscle contraction;ko04915//Estrogen signaling pathway;ko04722//Neurotrophin signaling pathway;ko04931//Insulin resistance;ko04666//Fc gamma R-mediated phagocytosis;ko04933//AGE-RAGE signaling pathway in diabetic complications;ko04625//C-type lectin receptor signa…	K06068	-	GO:0016772//transferase activity, transferring phosphorus-containing groups	GO:0009987//cellular process
Unigene0001929	63	247	0.8052	2.6096	1.69641	1.81441e-19	3.07105e-19	--	--	-	-	-	-	-	-	-
Unigene0001930	7550	1251	36.9528	5.0612	-2.86813	0	0	--	--	-	-	-	-	-	-	-
Unigene0001931	16	43	0.3016	0.67	1.15152	0.00542065	0.00600787	--	--	-	-	-	-	-	-	-
Unigene0001932	2	42	0.0363	0.6308	4.11914	5.81221e-09	7.46687e-09	--	--	-	-	-	-	-	-	-
Unigene0001933	0	64	0.001	1.7472	10.7708	5.85672e-17	9.26115e-17	--	--	-	-	-	-	-	-	-
Unigene0001934	85	466	1.8097	8.2012	2.18008	8.64529e-49	2.40207e-48	--	--	-	-	-	-	-	-	-
Unigene0001935	0	229	0.001	12.9825	13.6643	9.44778e-59	2.92274e-58	--	--	-	-	-	-	-	-	-
Unigene0001936	11	35	0.2432	0.6396	1.39503	0.00666872	0.00736792	--	--	-	-	-	-	-	-	-
Unigene0001938	54	17	2.5598	0.6661	-1.94222	4.28441e-07	5.27289e-07	--	--	-	-	-	-	-	-	-
Unigene0001941	106	953	1.9025	14.1386	2.89367	6.15226e-132	3.13119e-131	--	--	-	-	-	-	-	-	-
Unigene0001942	4	133	0.0476	1.3077	4.77993	1.29676e-29	2.74062e-29	--	--	-	-	-	-	-	-	-
Unigene0001944	45	16	2.8112	0.8262	-1.76662	1.14648e-05	1.36355e-05	--	--	-	-	-	-	-	-	-
Unigene0001946	567	253	7.1283	2.6292	-1.43893	1.69191e-41	4.29727e-41	--	--	-	-	-	-	-	-	-
Unigene0001949	8	185	0.0963	1.8407	4.25657	3.58776e-37	8.57729e-37	--	--	-	-	-	-	-	-	-
Unigene0001950	631	2462	2.9317	9.4553	1.68939	1.87403e-161	1.09868e-160	WDSUB1	PREDICTED: WD repeat, SAM and U-box domain-containing protein 1 [Nanorana parkeri]	-	-	-	-	-	-	GO:0032446//protein modification by small protein conjugation
Unigene0001951	11631	5019	64.6861	23.0733	-1.48723	0	0	PPIG	PREDICTED: LOW QUALITY PROTEIN: peptidyl-prolyl cis-trans isomerase G [Nanorana parkeri]	-	-	-	-	-	GO:0016859//cis-trans isomerase activity	GO:0044267//cellular protein metabolic process
Unigene0001952	29	78	0.9237	2.0537	1.15273	0.000185313	0.000213866	--	--	-	-	-	-	-	-	-
Unigene0001953	21	597	0.1119	2.6284	4.5539	2.01986e-121	9.73932e-121	PLPP3	PREDICTED: phospholipid phosphatase 3-like [Nanorana parkeri]	Human Diseases;Metabolism;Organismal Systems;Environmental Information Processing	Digestive system;Lipid metabolism;Immune system;Signal transduction;Cancers;Global and overview maps	ko01100//Metabolic pathways;ko04072//Phospholipase D signaling pathway;ko04666//Fc gamma R-mediated phagocytosis;ko05231//Choline metabolism in cancer;ko00564//Glycerophospholipid metabolism;ko00561//Glycerolipid metabolism;ko00600//Sphingolipid metabolism;ko00565//Ether lipid metabolism;ko04975//Fat digestion and absorption	K01080	GO:0016020//membrane	GO:0016791//phosphatase activity	GO:0001932//regulation of protein phosphorylation;GO:0007275//multicellular organism development;GO:0009966//regulation of signal transduction;GO:0010468//regulation of gene expression;GO:0016337//single organismal cell-cell adhesion;GO:0048522//positive regulation of cellular process;GO:0048856//anatomical structure development;GO:0060070//canonical Wnt signaling pathway
Unigene0001955	484	2534	2.974	12.8706	2.1136	3.07233e-225	2.28767e-224	depdc1a	PREDICTED: DEP domain-containing protein 1A [Nanorana parkeri]	-	-	-	-	-	-	GO:0007165//signal transduction
Unigene0001956	0	34	0.001	0.9577	9.90343	4.77335e-10	6.29e-10	--	--	-	-	-	-	-	-	-
Unigene0001957	6	71	0.248	2.4254	3.28981	1.96363e-12	2.75546e-12	--	--	-	-	-	-	-	-	-
Unigene0001958	3	2735	0.0351	26.4422	9.55716	0	0	--	PREDICTED: sperm acrosome membrane-associated protein 6-like isoform X1 [Xenopus laevis]	-	-	-	-	-	-	-
Unigene0001959	66	0	2.6862	0.001	-11.3914	1.91069e-21	3.40307e-21	--	--	-	-	-	-	-	-	-
Unigene0001961	2	96	0.0335	1.3281	5.30906	7.36782e-22	1.32688e-21	--	--	-	-	-	-	-	-	-
Unigene0001962	395	1278	3.7427	10.0096	1.41923	8.31591e-70	2.84765e-69	--	--	-	-	-	-	-	-	-
Unigene0001963	0	68	0.001	1.3582	10.4075	7.7442e-18	1.25612e-17	--	--	-	-	-	-	-	-	-
Unigene0001965	5	116	0.0604	1.1585	4.26157	2.89666e-24	5.49715e-24	MYH15	PREDICTED: myosin-4 [Xenopus tropicalis]	Environmental Information Processing;Organismal Systems;Human Diseases	Signal transduction;Cardiovascular diseases;Endocrine system;Circulatory system	ko04022//cGMP - PKG signaling pathway;ko04261//Adrenergic signaling in cardiomyocytes;ko04919//Thyroid hormone signaling pathway;ko05416//Viral myocarditis;ko05414//Dilated cardiomyopathy (DCM);ko05410//Hypertrophic cardiomyopathy (HCM);ko04260//Cardiac muscle contraction	K17751	GO:0015629//actin cytoskeleton	GO:0008092//cytoskeletal protein binding;GO:0017111//nucleoside-triphosphatase activity;GO:0032550//purine ribonucleoside binding	-
Unigene0001966	82	46	1.2919	0.5991	-1.10863	3.27627e-05	3.85717e-05	--	--	-	-	-	-	-	-	-
Unigene0001967	0	66	0.001	1.1915	10.2186	2.98434e-17	4.75445e-17	--	--	-	-	-	-	-	-	-
Unigene0001968	52	1114	0.377	6.6763	4.14641	7.15989e-209	5.04313e-208	fam151a	PREDICTED: protein FAM151A isoform X2 [Nanorana parkeri]	-	-	-	-	-	-	-
Unigene0001969	0	55	0.001	0.8196	9.67878	2.50206e-14	3.69085e-14	VSIR	PREDICTED: V-type immunoglobulin domain-containing suppressor of T-cell activation [Nanorana parkeri]	-	-	-	-	-	-	-
Unigene0001973	60	21	3.931	1.1373	-1.78928	2.22369e-07	2.75613e-07	--	--	-	-	-	-	-	-	-
Unigene0001974	16	58	0.3199	0.9587	1.58346	2.65268e-05	3.12879e-05	--	PREDICTED: LOW QUALITY PROTEIN: RNA-directed DNA polymerase from mobile element jockey-like, partial [Nanorana parkeri]	-	-	-	-	-	-	-
Unigene0001975	107	817	0.7544	4.7614	2.65798	3.55733e-104	1.55211e-103	--	--	-	-	-	-	-	-	-
Unigene0001976	0	116	0.001	1.7949	10.8097	4.49422e-31	9.72544e-31	--	--	-	-	-	-	-	-	-
Unigene0001977	2	1416	0.0578	33.808	9.19208	0	0	--	--	-	-	-	-	-	-	-
Unigene0001978	0	362	0.001	11.7629	13.522	3.78866e-93	1.53931e-92	--	--	-	-	-	-	-	-	-
Unigene0001979	438	3228	1.3411	8.1697	2.60687	0	0	RFX7	PREDICTED: DNA-binding protein RFX7 [Nanorana parkeri]	-	-	-	-	-	-	GO:0010468//regulation of gene expression
Unigene0001980	0	70	0.001	1.2033	10.2328	2.00807e-18	3.30934e-18	--	--	-	-	-	-	-	-	-
Unigene0001981	70	27	0.8164	0.2603	-1.6491	1.93553e-07	2.40195e-07	scnn1g-a	PREDICTED: amiloride-sensitive sodium channel subunit gamma [Nanorana parkeri]	Organismal Systems	Sensory system;Excretory system	ko04742//Taste transduction;ko04960//Aldosterone-regulated sodium reabsorption	K04827	GO:0031988//membrane-bounded vesicle;GO:0034703//cation channel complex;GO:0044459//plasma membrane part	GO:0005272//sodium channel activity;GO:0019904//protein domain specific binding	GO:0006814//sodium ion transport;GO:0007606//sensory perception of chemical stimulus;GO:0030104//water homeostasis;GO:0055065//metal ion homeostasis
Unigene0001984	6	69	0.306	2.9091	3.24897	6.2276e-12	8.6095e-12	--	--	-	-	-	-	-	-	-
Unigene0001985	0	41	0.001	0.7021	9.45553	7.53576e-12	1.03926e-11	--	--	-	-	-	-	-	-	-
Unigene0001986	6	355	0.106	5.1859	5.61246	8.63041e-82	3.24559e-81	--	hypothetical protein I79_007720 [Cricetulus griseus]	-	-	-	-	-	-	-
Unigene0001987	8502	4884	29.9779	14.2349	-1.07447	1.63241e-244	1.29709e-243	PANK3	PREDICTED: pantothenate kinase 3 isoform X1 [Nanorana parkeri]	Metabolism	Metabolism of cofactors and vitamins;Global and overview maps	ko01100//Metabolic pathways;ko00770//Pantothenate and CoA biosynthesis	K09680	GO:0044424//intracellular part	GO:0032550//purine ribonucleoside binding	GO:0006796//phosphate-containing compound metabolic process;GO:0009108//coenzyme biosynthetic process
Unigene0001988	103	1448	0.7326	8.5133	3.53862	1.57507e-236	1.21593e-235	--	--	-	-	-	-	-	-	-
Unigene0001990	8	282	0.0801	2.3335	4.86455	9.84774e-61	3.10612e-60	--	PREDICTED: target of Nesh-SH3 [Nanorana parkeri]	-	-	-	-	-	-	-
Unigene0001991	6	36	0.1266	0.6278	2.31003	4.29809e-05	5.04518e-05	--	--	-	-	-	-	-	-	-
Unigene0001992	2	137	0.0844	4.778	5.82302	6.68968e-33	1.492e-32	VAT1L	PREDICTED: synaptic vesicle membrane protein VAT-1 homolog-like [Xenopus laevis]	-	-	-	-	-	GO:0003824//catalytic activity	GO:0044710//single-organism metabolic process
Unigene0001993	3	26	0.0776	0.556	2.84096	0.000181736	0.000209757	--	--	-	-	-	-	-	-	-
Unigene0001994	0	842	0.001	4.0556	11.9857	4.4623e-212	3.17815e-211	--	--	-	-	-	-	-	-	-
Unigene0001995	24	5	0.6774	0.1167	-2.5372	6.0176e-05	7.03834e-05	--	--	-	-	-	-	-	-	-
Unigene0001996	285	2606	2.6025	19.6707	2.91808	0	0	--	--	-	-	-	-	-	-	-
Unigene0001999	22333	84965	264.862	832.934	1.65296	0	0	rps23	40S ribosomal protein S23 [Salmo salar]	Genetic Information Processing	Translation	ko03010//Ribosome	K02973	GO:0015935//small ribosomal subunit	GO:0003723//RNA binding;GO:0005198//structural molecule activity	GO:0000956//nuclear-transcribed mRNA catabolic process;GO:0006412//translation;GO:0006613//cotranslational protein targeting to membrane;GO:0016032//viral process;GO:0032774//RNA biosynthetic process;GO:0043624//cellular protein complex disassembly
Unigene0002000	0	221	0.001	2.2877	11.1597	1.02045e-56	3.09106e-56	--	--	-	-	-	-	-	-	-
Unigene0002001	0	223	0.001	3.3494	11.7097	2.6782e-57	8.15933e-57	--	--	-	-	-	-	-	-	-
Unigene0002002	37	313	1.1716	8.1925	2.80582	2.35914e-44	6.21427e-44	PGBD4	PREDICTED: piggyBac transposable element-derived protein 4-like [Nanorana parkeri]	-	-	-	-	-	-	-
Unigene0002003	3	53	0.0524	0.765	3.86782	7.41233e-11	9.94349e-11	IL15	Interleukin-15 precursor [Rana catesbeiana]	-	-	-	-	-	-	GO:0002682//regulation of immune system process;GO:0044707//single-multicellular organism process;GO:0044767//single-organism developmental process;GO:0046649//lymphocyte activation;GO:0048518//positive regulation of biological process;GO:0048856//anatomical structure development
Unigene0002004	0	89	0.001	1.622	10.6636	1.03697e-23	1.94507e-23	--	--	-	-	-	-	-	-	-
Unigene0002005	1	67	0.023	1.2715	5.78875	2.46454e-16	3.83603e-16	--	--	-	-	-	-	-	-	-
Unigene0002007	113	21	6.4583	0.9921	-2.7026	2.08885e-20	3.61808e-20	--	--	-	-	-	-	-	-	-
Unigene0002009	0	91	0.001	3.0233	11.5619	2.67526e-24	5.07835e-24	--	--	-	-	-	-	-	-	-
Unigene0002010	0	72	0.001	2.4101	11.2349	5.20333e-19	8.69949e-19	--	--	-	-	-	-	-	-	-
Unigene0002011	4689	1158	15.0038	3.0629	-2.29236	0	0	HPS5	PREDICTED: Hermansky-Pudlak syndrome 5 protein [Nanorana parkeri]	-	-	-	-	-	-	-
Unigene0002015	9844	4341	40.0653	14.6044	-1.45595	0	0	pitrm1	PREDICTED: presequence protease, mitochondrial [Nanorana parkeri]	-	-	-	-	GO:0044429//mitochondrial part	GO:0004175//endopeptidase activity;GO:0043169//cation binding	GO:0019538//protein metabolic process
Unigene0002016	6	101	0.0689	0.9584	3.79805	1.13203e-19	1.92587e-19	AGMAT	PREDICTED: agmatinase, mitochondrial, partial [Nanorana parkeri]	Metabolism	Amino acid metabolism;Global and overview maps	ko01100//Metabolic pathways;ko00330//Arginine and proline metabolism	K01480	GO:0031988//membrane-bounded vesicle	GO:0016813//hydrolase activity, acting on carbon-nitrogen (but not peptide) bonds, in linear amidines;GO:0043169//cation binding	GO:0006525//arginine metabolic process;GO:0006596//polyamine biosynthetic process
Unigene0002017	0	32	0.001	0.2585	8.01402	1.90354e-09	2.47307e-09	LMOD2	leiomodin-2 [Xenopus tropicalis]	-	-	-	-	-	GO:0008092//cytoskeletal protein binding	GO:0051693//actin filament capping
Unigene0002019	2	79	0.0347	1.1317	5.02741	2.18639e-18	3.595e-18	--	--	-	-	-	-	-	-	-
Unigene0002021	7041	4046	13.0229	6.1858	-1.07402	7.91783e-218	5.74417e-217	slc44a1	PREDICTED: choline transporter-like protein 1 [Nanorana parkeri]	Human Diseases	Cancers	ko05231//Choline metabolism in cancer	K06515	GO:0031224//intrinsic component of membrane;GO:0031988//membrane-bounded vesicle;GO:0043231//intracellular membrane-bounded organelle	GO:0008324//cation transmembrane transporter activity	GO:0006650//glycerophospholipid metabolic process;GO:0006812//cation transport;GO:0046165//alcohol biosynthetic process
Unigene0002022	10	88	0.4112	2.9908	2.86262	6.34396e-14	9.27873e-14	--	--	-	-	-	-	-	-	-
Unigene0002023	8	1023	0.0306	3.2365	6.72476	3.95345e-241	3.10766e-240	SYT16	PREDICTED: synaptotagmin-16 [Nanorana parkeri]	-	-	-	-	-	GO:0046983//protein dimerization activity	GO:0016192//vesicle-mediated transport
Unigene0002024	6	43	0.2364	1.4007	2.56685	1.09983e-06	1.33982e-06	--	PREDICTED: protein RCC2 homolog [Salmo salar]	-	-	-	-	-	-	-
Unigene0002025	0	169	0.001	2.4961	11.2855	6.2944e-44	1.64874e-43	--	--	-	-	-	-	-	-	-
Unigene0002026	2	60	0.082	2.034	4.63255	1.27408e-13	1.84791e-13	--	--	-	-	-	-	-	-	-
Unigene0002027	6	90	0.1327	1.6448	3.63167	4.77766e-17	7.58954e-17	--	--	-	-	-	-	-	-	-
Unigene0002028	2	3157	0.0274	35.7954	10.3514	0	0	--	--	-	-	-	-	-	-	-
Unigene0002029	14	48	0.3705	1.0501	1.50298	0.000401804	0.000459289	--	--	-	-	-	-	-	-	-
Unigene0002030	8	48	0.207	1.0265	2.31003	3.48325e-06	4.19207e-06	--	--	-	-	-	-	-	-	-
Unigene0002031	135	16	1.3667	0.1339	-3.35147	5.6093e-30	1.19273e-29	UMOD	PREDICTED: uromodulin-like [Nanorana parkeri]	-	-	-	-	GO:0005819//spindle;GO:0005886//plasma membrane;GO:0005929//cilium;GO:0031224//intrinsic component of membrane;GO:0031988//membrane-bounded vesicle;GO:0098589//membrane region	GO:0019865//immunoglobulin binding	GO:0006952//defense response;GO:0008283//cell proliferation;GO:0016337//single organismal cell-cell adhesion;GO:0044707//single-multicellular organism process;GO:0097530//granulocyte migration;GO:0098742//cell-cell adhesion via plasma-membrane adhesion molecules
Unigene0002032	4	53	0.1496	1.6383	3.45302	4.08029e-10	5.38915e-10	--	--	-	-	-	-	-	-	-
Unigene0002037	42	119	1.0495	2.458	1.22778	9.82318e-07	1.19794e-06	--	--	-	-	-	-	-	-	-
Unigene0002038	33	1049	0.1108	2.9115	4.71573	1.28427e-213	9.18677e-213	POL	Retrovirus-related Pol polyprotein from transposon 297 [Larimichthys crocea]	-	-	-	-	-	-	-
Unigene0002039	0	145	0.001	4.4717	12.1266	1.67842e-37	4.0338e-37	--	--	-	-	-	-	-	-	-
Unigene0002040	0	87	0.001	1.0924	10.0933	4.01799e-23	7.44007e-23	--	--	-	-	-	-	-	-	-
Unigene0002041	0	216	0.001	3.1833	11.6363	8.54321e-57	2.5899e-56	CD36	platelet glycoprotein 4 [Xenopus tropicalis]	Environmental Information Processing;Organismal Systems;Human Diseases;Cellular Processes	Endocrine and metabolic diseases;Infectious diseases;Signaling molecules and interaction;Signal transduction;Endocrine system;Transport and catabolism;Immune system;Digestive system	ko04145//Phagosome;ko04931//Insulin resistance;ko04152//AMPK signaling pathway;ko04512//ECM-receptor interaction;ko04920//Adipocytokine signaling pathway;ko03320//PPAR signaling pathway;ko04640//Hematopoietic cell lineage;ko05144//Malaria;ko04979//Cholesterol metabolism;ko04975//Fat digestion and absorption	K06259	GO:0005886//plasma membrane;GO:0031224//intrinsic component of membrane	GO:0004872//receptor activity;GO:0071813//lipoprotein particle binding	GO:0001819//positive regulation of cytokine production;GO:0002237//response to molecule of bacterial origin;GO:0006909//phagocytosis;GO:0006952//defense response;GO:0007155//cell adhesion;GO:0009725//response to hormone;GO:0015031//protein transport;GO:0015909//long-chain fatty acid transport;GO:0019915//lipid storage;GO:0019932//second-messenger-mediated signaling;GO:0033273//response to vitamin…
Unigene0002042	27	0	0.5495	0.001	-9.10198	3.80158e-09	4.9059e-09	--	--	-	-	-	-	-	-	-
Unigene0002043	4	216	0.1557	6.9509	5.48036	3.8391e-50	1.08348e-49	--	--	-	-	-	-	-	-	-
Unigene0002044	2	173	0.0816	5.835	6.16002	2.39621e-42	6.15386e-42	--	--	-	-	-	-	-	-	-
Unigene0002046	2597	30	44.2459	0.4225	-6.71045	0	0	np	Nucleophosmin [Rana catesbeiana]	Organismal Systems;Environmental Information Processing	Endocrine system;Signal transduction;Digestive system;Environmental adaptation;Signaling molecules and interaction	ko04714//Thermogenesis;ko04020//Calcium signaling pathway;ko04080//Neuroactive ligand-receptor interaction;ko04022//cGMP - PKG signaling pathway;ko04970//Salivary secretion;ko04924//Renin secretion;ko04923//Regulation of lipolysis in adipocyte	K04143	-	-	-
Unigene0002047	0	122	0.001	3.62	11.8218	7.65048e-33	1.7035e-32	--	--	-	-	-	-	-	-	-
Unigene0002048	20511	7421	63.4027	18.9619	-1.74144	0	0	KTN1	PREDICTED: kinectin [Nanorana parkeri]	-	-	-	-	GO:0031227//intrinsic component of endoplasmic reticulum membrane	GO:0008092//cytoskeletal protein binding	GO:0008104//protein localization
Unigene0002049	32	18	0.8319	0.3868	-1.10482	0.0110741	0.0121554	OR52E8	PREDICTED: olfactory receptor 1496-like, partial [Nanorana parkeri]	Organismal Systems	Sensory system	ko04740//Olfactory transduction	K04257	GO:0016020//membrane	-	GO:0044699//single-organism process;GO:0050896//response to stimulus
Unigene0002051	0	575	0.001	3.9285	11.9398	8.54472e-147	4.68467e-146	--	--	-	-	-	-	-	-	-
Unigene0002052	6	69	0.1221	1.1607	3.24886	6.2276e-12	8.6095e-12	--	--	-	-	-	-	-	-	-
Unigene0002053	0	53	0.001	1.5317	10.5809	9.58416e-14	1.39427e-13	--	--	-	-	-	-	-	-	-
Unigene0002054	0	149	0.001	1.9106	10.8998	1.1409e-38	2.78655e-38	--	--	-	-	-	-	-	-	-
Unigene0002055	7	110	0.2793	3.6274	3.69905	5.27315e-21	9.27251e-21	--	--	-	-	-	-	-	-	-
Unigene0002056	289	1375	1.3736	5.4021	1.97556	1.15172e-118	5.47222e-118	--	--	-	-	-	-	-	-	-
Unigene0002057	1243	696	11.0379	5.1088	-1.11141	7.93936e-57	2.40848e-56	--	--	-	-	-	-	-	-	-
Unigene0002058	2	18	0.0552	0.4106	2.89499	0.000732495	0.000831968	--	--	-	-	-	-	-	-	-
Unigene0002059	0	109	0.001	1.2794	10.3213	5.19726e-29	1.08464e-28	--	--	-	-	-	-	-	-	-
Unigene0002061	267	4668	1.6784	24.2551	3.85313	0	0	--	--	-	-	-	-	-	-	-
Unigene0002062	246	4449	2.553	38.1664	3.90204	0	0	--	--	-	-	-	-	-	-	-
Unigene0002063	39	464	1.1285	11.0982	3.29785	3.74257e-75	1.34113e-74	--	--	-	-	-	-	-	-	-
Unigene0002064	293	3588	3.3659	34.071	3.33948	0	0	GABARAPL1	PREDICTED: gamma-aminobutyric acid receptor-associated protein-like 1 [Nanorana parkeri]	Cellular Processes;Human Diseases;Environmental Information Processing;Organismal Systems	Transport and catabolism;Nervous system;Infectious diseases;Aging;Signal transduction;Immune system	ko04621//NOD-like receptor signaling pathway;ko05167//Kaposi sarcoma-associated herpesvirus infection;ko04140//Autophagy - animal;ko04371//Apelin signaling pathway;ko04068//FoxO signaling pathway;ko04212//Longevity regulating pathway - worm;ko04727//GABAergic synapse;ko04137//Mitophagy - animal;ko04136//Autophagy - other eukaryotes	K08341	-	-	-
Unigene0002065	19	6	0.502	0.131	-1.93812	0.00409952	0.00456132	--	--	-	-	-	-	-	-	-
Unigene0002066	2	68	0.047	1.3206	4.81239	1.42039e-15	2.16898e-15	--	--	-	-	-	-	-	-	-
Unigene0002067	0	142	0.001	1.8086	10.8207	1.26003e-36	2.98938e-36	--	--	-	-	-	-	-	-	-
Unigene0002068	307	3586	1.5599	15.0615	3.27134	0	0	ANKRD13B	PREDICTED: ankyrin repeat domain-containing protein 13B, partial [Nanorana parkeri]	-	-	-	-	-	-	-
Unigene0002069	0	100	0.001	1.7576	10.7794	1.18149e-26	2.36111e-26	--	--	-	-	-	-	-	-	-
Unigene0002070	2	128	0.032	1.6951	5.72715	2.44631e-30	5.22953e-30	KCNH8	PREDICTED: potassium voltage-gated channel subfamily H member 4 [Nanorana parkeri]	-	-	-	-	-	-	-
Unigene0002071	102	354	0.7329	2.1026	1.52049	1.3757e-23	2.57552e-23	--	--	-	-	-	-	-	-	-
Unigene0002072	40	1	0.8161	0.0169	-5.59365	2.37852e-13	3.42722e-13	--	--	-	-	-	-	-	-	-
Unigene0002074	1005	324	12.5371	3.341	-1.90785	2.22719e-105	9.80022e-105	--	--	-	-	-	-	-	-	-
Unigene0002075	919	545	27.5312	13.496	-1.02854	2.68984e-38	6.53622e-38	--	--	-	-	-	-	-	-	-
Unigene0002076	2	79	0.0387	1.2635	5.02895	2.18639e-18	3.595e-18	--	--	-	-	-	-	-	-	-
Unigene0002077	2	11828	0.0174	85.0864	12.2556	0	0	Kcnk18	PREDICTED: potassium channel subfamily K member 18, partial [Nanorana parkeri]	-	-	-	-	-	-	GO:0006811//ion transport
Unigene0002078	0	717	0.001	6.9827	12.7696	4.75523e-181	3.01367e-180	Tuba8	PREDICTED: tubulin alpha-1B chain-like, partial [Bubalus bubalis]	Cellular Processes;Human Diseases	Cellular community - eukaryotes;Infectious diseases;Cell growth and death;Transport and catabolism	ko04145//Phagosome;ko04210//Apoptosis;ko04530//Tight junction;ko04540//Gap junction;ko05130//Pathogenic Escherichia coli infection	K07374	GO:0015630//microtubule cytoskeleton;GO:0032991//macromolecular complex	GO:0005198//structural molecule activity;GO:0017111//nucleoside-triphosphatase activity;GO:0032550//purine ribonucleoside binding	GO:0043623//cellular protein complex assembly;GO:0044763//single-organism cellular process
Unigene0002080	0	99	0.001	2.498	11.2866	2.32756e-26	4.62061e-26	--	--	-	-	-	-	-	-	-
Unigene0002081	748	129	30.9121	4.4067	-2.8104	2.06423e-128	1.0343e-127	--	--	-	-	-	-	-	-	-
Unigene0002082	2	132	0.0266	1.451	5.76948	1.77918e-31	3.87865e-31	--	--	-	-	-	-	-	-	-
Unigene0002083	13	1780	0.0441	4.9967	6.82405	0	0	PARP14	PREDICTED: poly [ADP-ribose] polymerase 14-like [Nanorana parkeri]	-	-	-	-	-	-	-
Unigene0002084	3	121	0.0824	2.7462	5.05865	1.46748e-27	2.98644e-27	--	--	-	-	-	-	-	-	-
Unigene0002085	39	2800	0.5199	30.8547	5.89111	0	0	Gpx3	PREDICTED: glutathione peroxidase 3 [Nanorana parkeri]	Human Diseases;Organismal Systems;Metabolism	Metabolism of other amino acids;Endocrine system;Neurodegenerative diseases;Lipid metabolism	ko05016//Huntington disease;ko04918//Thyroid hormone synthesis;ko00480//Glutathione metabolism;ko05014//Amyotrophic lateral sclerosis (ALS);ko00590//Arachidonic acid metabolism	K00432	GO:0031988//membrane-bounded vesicle;GO:0044421//extracellular region part	GO:0004601//peroxidase activity;GO:0005488//binding	GO:0006950//response to stress;GO:0042743//hydrogen peroxide metabolic process;GO:0044710//single-organism metabolic process;GO:0051260//protein homooligomerization
Unigene0002086	0	355	0.001	3.0533	11.5762	3.98864e-91	1.59666e-90	--	--	-	-	-	-	-	-	-
Unigene0002087	0	71	0.001	2.1401	11.0635	1.02227e-18	1.69765e-18	--	--	-	-	-	-	-	-	-
Unigene0002088	52	442	1.2435	8.7368	2.8127	1.45993e-61	4.63907e-61	--	--	-	-	-	-	-	-	-
Unigene0002089	87	2086	0.9959	19.7379	4.30882	0	0	DOK4	PREDICTED: docking protein 4-like isoform X1 [Xenopus laevis]	-	-	-	-	-	GO:0004871//signal transducer activity;GO:0005102//receptor binding;GO:0016772//transferase activity, transferring phosphorus-containing groups	GO:0006796//phosphate-containing compound metabolic process;GO:0007167//enzyme linked receptor protein signaling pathway;GO:0048731//system development
Unigene0002091	1310	389	12.6809	3.1126	-2.02647	1.34372e-145	7.32041e-145	NICN1	Nicolin-1 [Rana catesbeiana]	-	-	-	-	GO:0031224//intrinsic component of membrane	GO:0004713//protein tyrosine kinase activity;GO:0032550//purine ribonucleoside binding;GO:0060089//molecular transducer activity	GO:0006468//protein phosphorylation;GO:0007167//enzyme linked receptor protein signaling pathway;GO:0044707//single-multicellular organism process
Unigene0002092	21	4491	0.1431	25.2882	7.4653	0	0	NR5A1	PREDICTED: steroidogenic factor 1-like [Nanorana parkeri]	Human Diseases;Organismal Systems	Endocrine system;Endocrine and metabolic diseases	ko04934//Cushing syndrome;ko04927//Cortisol synthesis and secretion	K08560	GO:0043231//intracellular membrane-bounded organelle	GO:0000981//RNA polymerase II transcription factor activity, sequence-specific DNA binding;GO:0003677//DNA binding;GO:0005515//protein binding;GO:0008289//lipid binding;GO:0038023//signaling receptor activity;GO:0046914//transition metal ion binding	GO:0006357//regulation of transcription from RNA polymerase II promoter;GO:0008584//male gonad development;GO:0008585//female gonad development;GO:0009755//hormone-mediated signaling pathway;GO:0035270//endocrine system development;GO:0048869//cellular developmental process;GO:0072595//maintenance of protein localization in organelle
Unigene0002093	382	113	18.0024	4.4019	-2.03199	3.62889e-46	9.75775e-46	--	--	-	-	-	-	-	-	-
Unigene0002094	7	156	0.1826	3.363	4.20299	1.20747e-31	2.63922e-31	--	--	-	-	-	-	-	-	-
Unigene0002095	10	3061	0.2883	72.9527	7.98325	0	0	--	--	-	-	-	-	-	-	-
Unigene0002096	21	5663	0.5766	128.528	7.8003	0	0	--	--	-	-	-	-	-	-	-
Unigene0002097	24	8049	0.4421	122.553	8.11482	0	0	--	--	-	-	-	-	-	-	-
Unigene0002098	115	2732	0.276	5.4195	4.29542	0	0	pol	PREDICTED: LOW QUALITY PROTEIN: endogenous retrovirus group K member 25 Pol protein-like [Protobothrops mucrosquamatus]	-	-	-	-	-	-	-
Unigene0002099	2	48	0.0522	1.0348	4.30916	1.37037e-10	1.82666e-10	pol	PREDICTED: LOW QUALITY PROTEIN: endogenous retrovirus group K member 113 Pol protein-like [Myotis davidii]	-	-	-	-	-	-	-
Unigene0002100	20	700	0.1683	4.8699	4.85479	4.98801e-147	2.73775e-146	--	--	-	-	-	-	-	-	-
Unigene0002101	20	283	0.3965	4.6375	3.54795	6.63248e-50	1.86678e-49	ERV3-1	envelope protein, partial [Macaca fuscata]	-	-	-	-	GO:0019012//virion;GO:0031988//membrane-bounded vesicle	-	-
Unigene0002102	17	1409	0.0849	5.817	6.09837	3.20524099608217e-318	3.13935981253747e-317	ERV3-1	PREDICTED: endogenous retrovirus group 3 member 1 Env polyprotein-like [Sus scrofa]	-	-	-	-	-	-	-
Unigene0002103	22	190	0.3419	2.441	2.83583	9.5572e-28	1.94941e-27	--	PREDICTED: LOW QUALITY PROTEIN: putative HERV-K_Xq28 provirus ancestral Pol protein [Eptesicus fuscus]	-	-	-	-	-	-	-
Unigene0002104	2633	1169	11.1237	4.0823	-1.44618	1.85081e-177	1.15833e-176	TAF4	PREDICTED: transcription initiation factor TFIID subunit 4 isoform X2 [Nanorana parkeri]	Human Diseases;Genetic Information Processing	Infectious diseases;Neurodegenerative diseases;Transcription	ko05168//Herpes simplex infection;ko05016//Huntington disease;ko03022//Basal transcription factors	K03129	GO:0044451//nucleoplasm part;GO:1990234//transferase complex	GO:0046983//protein dimerization activity	GO:0006352//DNA-templated transcription, initiation;GO:0006355//regulation of transcription, DNA-templated
Unigene0002105	2	39	0.067	1.0802	4.01099	3.70572e-08	4.67596e-08	--	--	-	-	-	-	-	-	-
Unigene0002108	84	10	3.3346	0.3281	-3.34531	1.28342e-18	2.12508e-18	--	--	-	-	-	-	-	-	-
Unigene0002110	21	55	0.9782	2.1178	1.11436	0.00248972	0.00278742	--	--	-	-	-	-	-	-	-
Unigene0002111	101	717	0.915	5.3695	2.55294	6.11217e-88	2.40036e-87	--	--	-	-	-	-	-	-	-
Unigene0002112	1	65	0.0409	2.1979	5.74788	9.2028e-16	1.41196e-15	AADACL3	PREDICTED: arylacetamide deacetylase-like 4 [Nanorana parkeri]	-	-	-	-	-	GO:0016787//hydrolase activity	-
Unigene0002113	1631	556	11.7722	3.3172	-1.82735	3.85644e-154	2.19108e-153	AADACL4	PREDICTED: arylacetamide deacetylase-like 4 [Nanorana parkeri]	-	-	-	-	-	GO:0016787//hydrolase activity	-
Unigene0002114	4	103	0.0419	0.8922	4.41234	6.90643e-22	1.24488e-21	ITPKB	PREDICTED: inositol-trisphosphate 3-kinase B [Nanorana parkeri]	Environmental Information Processing;Metabolism	Signal transduction;Global and overview maps;Carbohydrate metabolism	ko01100//Metabolic pathways;ko04020//Calcium signaling pathway;ko04070//Phosphatidylinositol signaling system;ko00562//Inositol phosphate metabolism	K00911	-	GO:0051766//inositol trisphosphate kinase activity	GO:0006796//phosphate-containing compound metabolic process;GO:0033077//T cell differentiation in thymus;GO:0043368//positive T cell selection;GO:0045582//positive regulation of T cell differentiation;GO:0046578//regulation of Ras protein signal transduction
Unigene0002115	0	76	0.001	1.3966	10.4477	3.48713e-20	5.99689e-20	CLNK	cytokine-dependent hematopoietic cell linker [Alligator mississippiensis]	-	-	-	-	-	-	-
Unigene0002116	16499	5758	114.522	33.0369	-1.79347	0	0	Ube2e1	PREDICTED: ubiquitin-conjugating enzyme E2 E1 isoform X1 [Nanorana parkeri]	Genetic Information Processing	Folding, sorting and degradation	ko04120//Ubiquitin mediated proteolysis	K20217	GO:0031981//nuclear lumen;GO:0044444//cytoplasmic part	GO:0004842//ubiquitin-protein transferase activity;GO:0032550//purine ribonucleoside binding	GO:0000087//mitotic M phase;GO:0000209//protein polyubiquitination;GO:0006513//protein monoubiquitination;GO:0006950//response to stress;GO:0007166//cell surface receptor signaling pathway;GO:0016574//histone ubiquitination;GO:0043161//proteasome-mediated ubiquitin-dependent protein catabolic process;GO:0051439//regulation of ubiquitin-protein ligase activity involved in mitotic cell cycle;GO:005…
Unigene0002117	2	63	0.0595	1.5486	4.70193	1.86281e-14	2.76014e-14	--	--	-	-	-	-	-	-	-
Unigene0002119	310	143	5.7036	2.1748	-1.39099	1.74519e-22	3.18852e-22	--	--	-	-	-	-	-	-	-
Unigene0002120	176	529	1.3006	3.2314	1.31298	1.17067e-27	2.38548e-27	MTERF2	PREDICTED: transcription termination factor 2, mitochondrial [Nanorana parkeri]	-	-	-	-	-	-	-
Unigene0002122	376	136	11.7901	3.5251	-1.74184	3.91098e-37	9.3465e-37	--	--	-	-	-	-	-	-	-
Unigene0002124	16	82	0.272	1.1524	2.08296	3.24981e-09	4.20081e-09	--	PREDICTED: NK1 transcription factor-related protein 2 [Nanorana parkeri]	-	-	-	-	-	-	-
Unigene0002126	212	10	9.285	0.362	-4.68084	1.03074e-58	3.18806e-58	--	--	-	-	-	-	-	-	-
Unigene0002127	4	41	0.0922	0.7814	3.08322	2.5668e-07	3.17435e-07	--	--	-	-	-	-	-	-	-
Unigene0002128	0	86	0.001	1.0303	10.0088	7.90806e-23	1.4544e-22	--	--	-	-	-	-	-	-	-
Unigene0002129	75	13	3.0916	0.443	-2.80298	2.82246e-14	4.16048e-14	--	--	-	-	-	-	-	-	-
Unigene0002131	0	101	0.001	1.1691	10.1912	5.99696e-27	1.20466e-26	--	--	-	-	-	-	-	-	-
Unigene0002133	8480	2601	73.1271	18.5405	-1.97973	0	0	CDC37	hsp90 co-chaperone Cdc37 [Xenopus tropicalis]	Environmental Information Processing	Signal transduction	ko04151//PI3K-Akt signaling pathway	K09554	GO:0031988//membrane-bounded vesicle;GO:0044444//cytoplasmic part	GO:0019900//kinase binding;GO:0031072//heat shock protein binding	GO:0001959//regulation of cytokine-mediated signaling pathway
Unigene0002134	0	83	0.001	1.14	10.1548	6.02541e-22	1.08716e-21	--	PREDICTED: LOW QUALITY PROTEIN: cryptochrome-1 [Nanorana parkeri]	Organismal Systems	Environmental adaptation	ko04710//Circadian rhythm	K02295	-	-	-
Unigene0002135	18	156	0.3312	2.3725	2.84063	3.0338e-23	5.63783e-23	--	--	-	-	-	-	-	-	-
Unigene0002136	17	87	0.7445	3.1496	2.08082	7.59854e-10	9.96926e-10	--	--	-	-	-	-	-	-	-
Unigene0002137	45	2	0.8888	0.0327	-4.7645	1.87485e-13	2.70712e-13	--	--	-	-	-	-	-	-	-
Unigene0002138	0	1131	0.001	22.5567	14.4613	5.89491e-282	5.23236e-281	--	--	-	-	-	-	-	-	-
Unigene0002139	0	37	0.001	0.6992	9.44956	1.19721e-10	1.59849e-10	--	--	-	-	-	-	-	-	-
Unigene0002140	0	266	0.001	10.7064	13.3862	6.37543e-69	2.1658e-68	--	--	-	-	-	-	-	-	-
Unigene0002141	0	276	0.001	3.9496	11.9475	1.54487e-71	5.3718e-71	--	--	-	-	-	-	-	-	-
Unigene0002142	2	83	0.086	2.9487	5.0996	1.61649e-19	2.73936e-19	--	--	-	-	-	-	-	-	-
Unigene0002145	8	313	0.1655	5.353	5.01544	1.00367e-68	3.40509e-68	--	--	-	-	-	-	-	-	-
Unigene0002146	2007	1036	8.6792	3.7033	-1.22875	5.12341e-107	2.27852e-106	--	--	-	-	-	-	-	-	-
Unigene0002147	0	164	0.001	2.2689	11.1478	9.28799e-43	2.39658e-42	--	hypothetical protein XELAEV_18043348mg, partial [Xenopus laevis]	-	-	-	-	-	-	-
Unigene0002148	0	48	0.001	0.4371	8.77182	1.40044e-12	1.97463e-12	GALR2	PREDICTED: galanin receptor type 2-like isoform X1 [Nanorana parkeri]	Environmental Information Processing	Signaling molecules and interaction	ko04080//Neuroactive ligand-receptor interaction	K04232	GO:0031224//intrinsic component of membrane	GO:0008188//neuropeptide receptor activity;GO:0042277//peptide binding	GO:0006357//regulation of transcription from RNA polymerase II promoter;GO:0007186//G-protein coupled receptor signaling pathway
Unigene0002149	4	126	0.0908	2.3643	4.70258	1.14027e-27	2.3244e-27	--	--	-	-	-	-	-	-	-
Unigene0002150	10007	1541	20.2036	2.5717	-2.97382	0	0	MICAL3	PREDICTED: protein-methionine sulfoxide oxidase MICAL3 isoform X11 [Xenopus tropicalis]	-	-	-	-	-	-	-
Unigene0002152	0	1534	0.001	9.0189	13.1387	0	0	OTOR	PREDICTED: otoraplin [Nanorana parkeri]	-	-	-	-	-	-	-
Unigene0002153	2	395	0.0175	2.8523	7.34863	1.25809e-97	5.27468e-97	EFNA2	ephrin-A2 precursor [Xenopus tropicalis]	Environmental Information Processing;Organismal Systems;Human Diseases	Cancers;Signal transduction;Development	ko04151//PI3K-Akt signaling pathway;ko04010//MAPK signaling pathway;ko04015//Rap1 signaling pathway;ko05206//MicroRNAs in cancer;ko04014//Ras signaling pathway;ko04360//Axon guidance	K05462	GO:0031224//intrinsic component of membrane	GO:0005102//receptor binding	GO:0002573//myeloid leukocyte differentiation;GO:0007169//transmembrane receptor protein tyrosine kinase signaling pathway;GO:0048771//tissue remodeling
Unigene0002154	5180	827	78.5396	10.3648	-2.92173	0	0	--	--	-	-	-	-	-	-	-
Unigene0002155	0	77	0.001	1.4053	10.4567	1.77361e-20	3.07477e-20	--	PREDICTED: stimulated by retinoic acid gene 8 protein homolog [Nanorana parkeri]	-	-	-	-	-	-	-
Unigene0002156	60	157	1.0662	2.3061	1.11298	2.23803e-07	2.7737e-07	--	--	-	-	-	-	-	-	-
Unigene0002157	0	103	0.001	2.6594	11.3769	1.54475e-27	3.13681e-27	--	--	-	-	-	-	-	-	-
Unigene0002159	499	221	10.4448	3.8238	-1.44971	2.5674e-37	6.15436e-37	--	--	-	-	-	-	-	-	-
Unigene0002160	3	155	0.1253	5.3498	5.41603	2.67197e-36	6.3099e-36	--	--	-	-	-	-	-	-	-
Unigene0002161	36	232	1.4993	7.9867	2.41331	2.26216e-28	4.66456e-28	--	--	-	-	-	-	-	-	-
Unigene0002162	504	4231	2.1547	14.9517	2.79475	0	0	THBS3	PREDICTED: thrombospondin-3 [Nanorana parkeri]	Cellular Processes;Human Diseases;Environmental Information Processing	Transport and catabolism;Infectious diseases;Signaling molecules and interaction;Cellular community - eukaryotes;Signal transduction	ko05165//Human papillomavirus infection;ko04151//PI3K-Akt signaling pathway;ko04510//Focal adhesion;ko04145//Phagosome;ko04512//ECM-receptor interaction;ko05144//Malaria	K04659	GO:0044444//cytoplasmic part	GO:0005539//glycosaminoglycan binding;GO:0046872//metal ion binding	GO:0001503//ossification;GO:0022610//biological adhesion;GO:0060343//trabecula formation
Unigene0002163	0	116	0.001	1.3323	10.3797	4.49422e-31	9.72544e-31	--	--	-	-	-	-	-	-	-
Unigene0002164	8	127	0.1073	1.4076	3.71352	1.14121e-23	2.13848e-23	--	--	-	-	-	-	-	-	-
Unigene0002166	109	1866	0.4987	7.0565	3.82271	3.91705125335857e-319	3.84497201628679e-318	Mcam	PREDICTED: cell surface glycoprotein MUC18 [Nanorana parkeri]	-	-	-	-	-	-	-
Unigene0002169	75	6	1.6096	0.1064	-3.91913	2.4175e-19	4.08451e-19	--	--	-	-	-	-	-	-	-
Unigene0002171	1250	6134	3.9997	16.2241	2.02017	0	0	RDM1	PREDICTED: RAD52 motif-containing protein 1 [Nanorana parkeri]	-	-	-	-	-	-	GO:0006259//DNA metabolic process
Unigene0002172	2	78	0.0646	2.0825	5.01064	2.18639e-18	3.595e-18	--	--	-	-	-	-	-	-	-
Unigene0002173	2	403	0.0191	3.1732	7.37622	1.2672e-99	5.38782e-99	--	--	-	-	-	-	-	-	-
Unigene0002174	2	64	0.0434	1.1476	4.72478	9.7989e-15	1.4629e-14	--	--	-	-	-	-	-	-	-
Unigene0002175	0	105	0.001	2.7811	11.4414	3.97823e-28	8.16265e-28	--	--	-	-	-	-	-	-	-
Unigene0002177	15	2766	0.0881	13.4246	7.25152	0	0	--	--	-	-	-	-	-	-	-
Unigene0002180	1072	3590	11.6192	32.1643	1.46895	8.7034e-194	5.80333e-193	Phpt1	PREDICTED: 14 kDa phosphohistidine phosphatase isoform X1 [Nanorana parkeri]	-	-	-	-	GO:0031988//membrane-bounded vesicle	GO:0005246//calcium channel regulator activity;GO:0005515//protein binding;GO:0016791//phosphatase activity	GO:0006470//protein dephosphorylation;GO:0031532//actin cytoskeleton reorganization;GO:0040017//positive regulation of locomotion;GO:0050856//regulation of T cell receptor signaling pathway;GO:0051348//negative regulation of transferase activity
Unigene0002185	2	291	0.0208	2.4964	6.90712	2.80941e-71	9.74742e-71	--	--	-	-	-	-	-	-	-
Unigene0002188	503	1314	2.6738	5.7737	1.1106	3.68653e-49	1.02912e-48	NRBF2	PREDICTED: nuclear receptor-binding factor 2 [Nanorana parkeri]	Cellular Processes	Transport and catabolism	ko04140//Autophagy - animal	K21246	-	-	-
Unigene0002190	2	43	0.0751	1.3354	4.15232	3.12385e-09	4.03904e-09	--	--	-	-	-	-	-	-	-
Unigene0002191	5	128	0.1145	2.4223	4.40296	2.87009e-27	5.80936e-27	--	--	-	-	-	-	-	-	-
Unigene0002192	120	1804	0.5167	6.4211	3.63542	2.95136e-297	2.72347e-296	Egfl7	PREDICTED: epidermal growth factor-like protein 7 [Nanorana parkeri]	-	-	-	-	-	-	-
Unigene0002193	0	312	0.001	3.7179	11.8603	1.44804e-79	5.36546e-79	--	--	-	-	-	-	-	-	-
Unigene0002194	0	83	0.001	1.0937	10.095	6.02541e-22	1.08716e-21	--	PREDICTED: extensin-1-like, partial [Antrostomus carolinensis]	-	-	-	-	-	-	-
Unigene0002195	4	68	0.1576	2.215	3.81297	8.30991e-14	1.21213e-13	--	--	-	-	-	-	-	-	-
Unigene0002198	48	172	0.4095	1.2131	1.56676	8.66876e-13	1.22879e-12	--	--	-	-	-	-	-	-	-
Unigene0002199	36364	1136	436.403	11.2692	-5.2752	0	0	b4	B4 protein [Rana catesbeiana]	-	-	-	-	GO:0043229//intracellular organelle	-	-
Unigene0002200	6	45	0.1243	0.7706	2.63216	3.73491e-07	4.60308e-07	--	--	-	-	-	-	-	-	-
Unigene0002202	22	284	0.2535	2.7045	3.4153	5.11345e-48	1.40605e-47	--	--	-	-	-	-	-	-	-
Unigene0002203	12	97	0.4572	3.0551	2.74032	3.76409e-14	5.53506e-14	--	--	-	-	-	-	-	-	-
Unigene0002205	0	32	0.001	0.4459	8.80058	1.90354e-09	2.47307e-09	--	--	-	-	-	-	-	-	-
Unigene0002206	6	116	0.1105	1.7662	3.99853	2.11017e-23	3.93064e-23	Col11a1	PREDICTED: collagen alpha-3(V) chain [Nanorana parkeri]	Organismal Systems	Digestive system	ko04974//Protein digestion and absorption	K19721	GO:0005583//fibrillar collagen trimer	GO:0005198//structural molecule activity;GO:0005515//protein binding;GO:0043167//ion binding;GO:0097367//carbohydrate derivative binding	GO:0009059//macromolecule biosynthetic process;GO:0009100//glycoprotein metabolic process;GO:0016477//cell migration;GO:0030198//extracellular matrix organization;GO:0048468//cell development;GO:0048562//embryonic organ morphogenesis;GO:0048705//skeletal system morphogenesis;GO:0050794//regulation of cellular process;GO:0050896//response to stimulus;GO:0050953//sensory perception of light stimulu…
Unigene0002207	1770	15636	17.8186	130.114	2.86832	0	0	Eef1d	PREDICTED: elongation factor 1-delta [Nanorana parkeri]	Human Diseases	Infectious diseases	ko05168//Herpes simplex infection	K15410	GO:0043231//intracellular membrane-bounded organelle;GO:0043234//protein complex	GO:0005515//protein binding	GO:0006351//transcription, DNA-templated;GO:0007165//signal transduction
Unigene0002208	2	107	0.0425	1.8806	5.46759	5.92172e-25	1.14148e-24	--	--	-	-	-	-	-	-	-
Unigene0002209	4483	1465	86.8435	23.4587	-1.88829	0	0	Lsm1	U6 snRNA-associated Sm-like protein LSm1 [Rana catesbeiana]	Genetic Information Processing	Folding, sorting and degradation	ko03018//RNA degradation	K12620	-	-	-
Unigene0002210	18642	5297	60.8708	14.297	-2.09004	0	0	ctsd	PREDICTED: cathepsin D-like [Nanorana parkeri]	Cellular Processes;Human Diseases;Environmental Information Processing;Organismal Systems	Transport and catabolism;Infectious diseases;Cell growth and death;Signal transduction;Endocrine system	ko04210//Apoptosis;ko05152//Tuberculosis;ko04140//Autophagy - animal;ko04915//Estrogen signaling pathway;ko04142//Lysosome;ko04071//Sphingolipid signaling pathway	K01379	GO:0000323//lytic vacuole	GO:0004175//endopeptidase activity	GO:0019538//protein metabolic process
Unigene0002211	20875	3963	108.322	16.9986	-2.67184	0	0	SND1	staphylococcal nuclease domain-containing protein 1 [Xenopus tropicalis]	Human Diseases	Cancers;Infectious diseases	ko05203//Viral carcinogenesis;ko05169//Epstein-Barr virus infection	K15979	GO:0031332//RNAi effector complex;GO:0031988//membrane-bounded vesicle;GO:0043231//intracellular membrane-bounded organelle;GO:0044444//cytoplasmic part	GO:0003723//RNA binding;GO:0016788//hydrolase activity, acting on ester bonds	GO:0016458//gene silencing;GO:0090304//nucleic acid metabolic process
Unigene0002212	125	1360	0.4801	4.3181	3.16899	5.0143e-202	3.44157e-201	--	--	-	-	-	-	-	-	-
Unigene0002213	136	9	7.0481	0.3855	-4.19243	9.17496e-36	2.1522e-35	--	--	-	-	-	-	-	-	-
Unigene0002215	3	44	0.0435	0.5276	3.60036	9.65198e-09	1.23401e-08	--	--	-	-	-	-	-	-	-
Unigene0002217	262	944	1.5548	4.6305	1.57444	1.37101e-61	4.35709e-61	--	--	-	-	-	-	-	-	-
Unigene0002218	120	5	2.27	0.0782	-4.85938	4.04719e-34	9.24165e-34	--	--	-	-	-	-	-	-	-
Unigene0002219	4	83	0.111	1.9032	4.0998	9.56101e-17	1.50683e-16	--	--	-	-	-	-	-	-	-
Unigene0002220	2	71	0.0334	0.9792	4.87368	2.04713e-16	3.19514e-16	SORCS2	PREDICTED: VPS10 domain-containing receptor SorCS2 [Nanorana parkeri]	-	-	-	-	GO:0031224//intrinsic component of membrane	-	-
Unigene0002221	4	54	0.0736	0.8213	3.48013	2.24444e-10	2.98091e-10	--	--	-	-	-	-	-	-	-
Unigene0002223	2	70	0.0314	0.909	4.85544	3.90687e-16	6.05816e-16	--	--	-	-	-	-	-	-	-
Unigene0002224	4	404	0.0288	2.4071	6.38508	6.21514e-96	2.57609e-95	SLC9A9	PREDICTED: sodium/hydrogen exchanger 9-like isoform X2 [Xenopus laevis]	-	-	-	-	GO:0010008//endosome membrane;GO:0031224//intrinsic component of membrane	GO:0005451//monovalent cation:proton antiporter activity;GO:0005488//binding	GO:0006814//sodium ion transport;GO:0015992//proton transport;GO:0044763//single-organism cellular process;GO:0055067//monovalent inorganic cation homeostasis
Unigene0002228	211	602	7.4578	17.5882	1.23779	1.37079e-28	2.83788e-28	--	--	-	-	-	-	-	-	-
Unigene0002230	0	135	0.001	4.0691	11.9905	7.0893e-35	1.63747e-34	--	--	-	-	-	-	-	-	-
Unigene0002231	2	156	0.0661	4.2589	6.00969	9.2742e-38	2.23601e-37	--	PREDICTED: arf-GAP with GTPase, ANK repeat and PH domain-containing protein 2-like, partial [Falco cherrug]	-	-	-	-	-	-	-
Unigene0002232	8	147	0.4589	6.9695	3.9248	1.15003e-28	2.38437e-28	--	PREDICTED: circumsporozoite protein-like [Linepithema humile]	-	-	-	-	-	-	-
Unigene0002233	0	44	0.001	0.8164	9.67313	2.03311e-11	2.76911e-11	--	--	-	-	-	-	-	-	-
Unigene0002234	55	246	0.6359	2.3511	1.88646	2.8686e-22	5.21795e-22	SINHCAF	PREDICTED: protein FAM60A isoform X1 [Nanorana parkeri]	-	-	-	-	-	-	-
Unigene0002235	0	159	0.001	3.1806	11.6351	2.68409e-41	6.80039e-41	--	--	-	-	-	-	-	-	-
Unigene0002236	37	256	0.2693	1.5405	2.51611	2.92499e-32	6.45445e-32	--	PREDICTED: 60S ribosomal protein L4, partial [Balearica regulorum gibbericeps]	-	-	-	-	-	-	-
Unigene0002238	0	34	0.001	0.5464	9.09381	4.77335e-10	6.29e-10	--	--	-	-	-	-	-	-	-
Unigene0002239	5775	1498	31.14	6.6769	-2.22152	0	0	rbm18	PREDICTED: ribosome-recycling factor, mitochondrial [Nanorana parkeri]	-	-	-	-	-	GO:0003676//nucleic acid binding	-
Unigene0002241	1010	562	12.3697	5.6895	-1.12044	8.98003e-48	2.46277e-47	--	--	-	-	-	-	-	-	-
Unigene0002242	18	153	0.201	1.4126	2.81309	1.56179e-22	2.85514e-22	--	--	-	-	-	-	-	-	-
Unigene0002244	6	132	0.1089	1.9804	4.18472	1.38343e-26	2.7604e-26	--	--	-	-	-	-	-	-	-
Unigene0002245	4	62	0.1006	1.2886	3.6791	1.78095e-12	2.50376e-12	--	--	-	-	-	-	-	-	-
Unigene0002246	0	29	0.001	0.8882	9.79474	1.51646e-08	1.92946e-08	--	--	-	-	-	-	-	-	-
Unigene0002247	8	471	0.0482	2.344	5.6038	2.94038e-107	1.30909e-106	BICD1	PREDICTED: protein bicaudal D homolog 1 [Nanorana parkeri]	-	-	-	-	-	-	-
Unigene0002248	4	69	0.1411	2.0115	3.83348	4.48688e-14	6.58745e-14	--	--	-	-	-	-	-	-	-
Unigene0002249	4	78	0.0634	1.0218	4.01049	1.11618e-15	1.70816e-15	--	--	-	-	-	-	-	-	-
Unigene0002251	4	313	0.0296	1.9128	6.01395	3.42907e-73	1.20947e-72	--	--	-	-	-	-	-	-	-
Unigene0002252	2	108	0.0319	1.426	5.48227	3.0916e-25	6.00416e-25	--	--	-	-	-	-	-	-	-
Unigene0002253	2	198	0.026	2.1239	6.35206	1.09894e-47	3.00914e-47	ARF	PREDICTED: ADP-ribosylation factor-like [Nanorana parkeri]	Cellular Processes;Human Diseases;Environmental Information Processing	Infectious diseases;Transport and catabolism;Signal transduction	ko04144//Endocytosis;ko04072//Phospholipase D signaling pathway;ko05134//Legionellosis;ko05110//Vibrio cholerae infection	K07937	GO:0044464//cell part	GO:0032550//purine ribonucleoside binding	GO:0035556//intracellular signal transduction
Unigene0002254	0	60	0.001	1.0328	10.0123	8.6681e-16	1.33063e-15	--	--	-	-	-	-	-	-	-
Unigene0002256	220	66	8.5031	2.1086	-2.0117	6.68595e-27	1.34186e-26	--	--	-	-	-	-	-	-	-
Unigene0002257	2	89	0.0339	1.2468	5.2008	3.20982e-21	5.6821e-21	--	--	-	-	-	-	-	-	-
Unigene0002258	38	109	0.3906	0.9261	1.24548	2.27803e-06	2.75279e-06	--	--	-	-	-	-	-	-	-
Unigene0002259	10	137	0.1153	1.3056	3.50125	1.57737e-24	3.01372e-24	CPA6	PREDICTED: carboxypeptidase A6 [Nanorana parkeri]	-	-	-	-	-	GO:0008235//metalloexopeptidase activity;GO:0046914//transition metal ion binding	GO:0019538//protein metabolic process
Unigene0002260	1	85	0.0212	1.4861	6.13132	3.17924e-21	5.63142e-21	--	--	-	-	-	-	-	-	-
Unigene0002261	15	76	0.3893	1.6305	2.06636	2.22199e-08	2.81984e-08	--	--	-	-	-	-	-	-	-
Unigene0002263	4	79	0.1546	2.524	4.0291	1.11618e-15	1.70816e-15	--	--	-	-	-	-	-	-	-
Unigene0002265	30	1631	0.2246	10.0925	5.48978	0	0	gata4	PREDICTED: transcription factor GATA-4 [Nanorana parkeri]	Environmental Information Processing;Organismal Systems;Cellular Processes	Cell growth and death;Cellular community - eukaryotes;Signal transduction;Endocrine system	ko04218//Cellular senescence;ko04530//Tight junction;ko04022//cGMP - PKG signaling pathway;ko04919//Thyroid hormone signaling pathway	K09183	GO:0043231//intracellular membrane-bounded organelle	GO:0000977//RNA polymerase II regulatory region sequence-specific DNA binding;GO:0000981//RNA polymerase II transcription factor activity, sequence-specific DNA binding;GO:0003712//transcription cofactor activity;GO:0046332//SMAD binding;GO:0046914//transition metal ion binding	GO:0001101//response to acid chemical;GO:0001704//formation of primary germ layer;GO:0001819//positive regulation of cytokine production;GO:0002065//columnar/cuboidal epithelial cell differentiation;GO:0003143//embryonic heart tube morphogenesis;GO:0003181//atrioventricular valve morphogenesis;GO:0003208//cardiac ventricle morphogenesis;GO:0003260//cardioblast migration;GO:0003299//muscle hypertr…
Unigene0002266	41	10	1.3486	0.2719	-2.31031	4.16972e-07	5.13367e-07	--	--	-	-	-	-	-	-	-
Unigene0002267	14	51	0.5424	1.6333	1.59036	0.000119881	0.000139093	--	--	-	-	-	-	-	-	-
Unigene0002268	74	14	1.2347	0.1931	-2.67674	3.33961e-13	4.79573e-13	--	--	-	-	-	-	-	-	-
Unigene0002269	29	8	0.9697	0.2211	-2.13284	0.000117812	0.000136719	--	--	-	-	-	-	-	-	-
Unigene0002270	2	97	0.0477	1.9117	5.32472	3.86199e-22	6.99874e-22	--	--	-	-	-	-	-	-	-
Unigene0002271	0	295	0.001	9.5393	13.2197	9.08146e-77	3.29102e-76	--	--	-	-	-	-	-	-	-
Unigene0002272	105	21	3.6394	0.6017	-2.59658	1.76286e-18	2.91383e-18	--	--	-	-	-	-	-	-	-
Unigene0002273	13398	5556	38.5882	13.2274	-1.54463	0	0	Tubgcp6	PREDICTED: tubulin gamma complex associated protein 6 L homeolog isoform X1 [Xenopus laevis]	-	-	-	-	-	-	-
Unigene0002274	17	95	0.2071	0.9567	2.20774	2.6032e-11	3.53655e-11	--	--	-	-	-	-	-	-	-
Unigene0002277	31	1715	0.4178	19.1039	5.51491	0	0	--	--	-	-	-	-	-	-	-
Unigene0002278	4	250	0.0281	1.4519	5.69123	5.10924e-58	1.56882e-57	foxc1	PREDICTED: forkhead box protein C1 [Nanorana parkeri]	-	-	-	-	-	-	-
Unigene0002279	8	136	0.302	4.2433	3.81257	9.21051e-26	1.80719e-25	--	--	-	-	-	-	-	-	-
Unigene0002280	0	77	0.001	0.8905	9.79847	1.77361e-20	3.07477e-20	--	--	-	-	-	-	-	-	-
Unigene0002282	6	35	0.1402	0.6758	2.26911	7.13353e-05	8.32553e-05	--	--	-	-	-	-	-	-	-
Unigene0002284	4	47	0.155	1.5052	3.27962	7.88497e-09	1.00965e-08	--	--	-	-	-	-	-	-	-
Unigene0002285	231	818	1.2896	3.7748	1.54948	1.36444e-52	3.95666e-52	BCAS1	PREDICTED: breast carcinoma-amplified sequence 1 [Nanorana parkeri]	-	-	-	-	-	-	-
Unigene0002286	120	664	1.2478	5.7072	2.1934	2.17246e-68	7.34807e-68	--	--	-	-	-	-	-	-	-
Unigene0002287	8	46	0.1449	0.6886	2.24861	2.09641e-06	2.53481e-06	--	--	-	-	-	-	-	-	-
Unigene0002288	4	101	0.0856	1.787	4.38379	2.4275e-21	4.30979e-21	--	PREDICTED: mucin-5AC-like [Nanorana parkeri]	Environmental Information Processing	Signal transduction	ko04024//cAMP signaling pathway	K04953	-	-	-
Unigene0002289	0	157	0.001	3.5572	11.7965	1.03046e-40	2.59086e-40	--	--	-	-	-	-	-	-	-
Unigene0002290	0	94	0.001	1.0462	10.0309	3.50349e-25	6.77836e-25	--	PREDICTED: rho GTPase-activating protein 20-like [Nanorana parkeri]	-	-	-	-	-	-	-
Unigene0002291	0	22	0.001	0.617	9.26913	1.92554e-06	2.33024e-06	--	--	-	-	-	-	-	-	-
Unigene0002292	23195	767	105.814	2.8923	-5.19317	0	0	TkR86C	PREDICTED: probable G-protein coupled receptor 21 [Nanorana parkeri]	Organismal Systems;Environmental Information Processing	Signal transduction;Signaling molecules and interaction;Nervous system	ko04024//cAMP signaling pathway;ko04020//Calcium signaling pathway;ko04080//Neuroactive ligand-receptor interaction;ko04726//Serotonergic synapse	K04160	GO:0031224//intrinsic component of membrane	GO:0004888//transmembrane signaling receptor activity	GO:0007166//cell surface receptor signaling pathway
Unigene0002294	2	136	0.0416	2.3379	5.81249	1.28983e-32	2.86164e-32	--	--	-	-	-	-	-	-	-
Unigene0002295	0	52	0.001	0.7441	9.53935	1.87485e-13	2.70712e-13	--	--	-	-	-	-	-	-	-
Unigene0002297	18327	802	73.0781	2.6434	-4.78897	0	0	Rin3	PREDICTED: ras and Rab interactor 3 [Nanorana parkeri]	-	-	-	-	-	-	-
Unigene0002298	8128	463	99.0184	4.6624	-4.40855	0	0	Aqp3	PREDICTED: aquaporin-3-like [Nanorana parkeri]	Organismal Systems	Excretory system	ko04962//Vasopressin-regulated water reabsorption	K09876	GO:0031224//intrinsic component of membrane;GO:0044464//cell part	-	GO:0044765//single-organism transport
Unigene0002300	15	60	1.1512	3.8065	1.72533	8.43644e-06	1.00635e-05	--	--	-	-	-	-	-	-	-
Unigene0002301	3	62	0.0456	0.7792	4.09489	2.7839e-13	4.00475e-13	--	--	-	-	-	-	-	-	-
Unigene0002302	259	1649	2.9418	15.482	2.39582	9.1064e-179	5.7284e-178	RCCD1	PREDICTED: RCC1 domain-containing protein 1 [Nanorana parkeri]	-	-	-	-	-	-	-
Unigene0002303	4	50	0.1172	1.2111	3.36927	2.42574e-09	3.14419e-09	--	--	-	-	-	-	-	-	-
Unigene0002306	0	117	0.001	1.8757	10.8732	2.2796e-31	4.95727e-31	--	--	-	-	-	-	-	-	-
Unigene0002308	2	29	0.0368	0.4405	3.58136	8.54838e-06	1.01923e-05	Kcnt2	potassium channel subfamily T member 2 [Rattus norvegicus]	-	-	-	-	-	-	-
Unigene0002309	4	60	0.1352	1.6758	3.63168	6.01741e-12	8.32477e-12	--	--	-	-	-	-	-	-	-
Unigene0002310	9575	5520	67.4784	32.1561	-1.06933	1.87806e-259	1.56412e-258	Bud31	PREDICTED: 28 kDa heat- and acid-stable phosphoprotein isoform X1 [Nanorana parkeri]	Genetic Information Processing	Transcription	ko03040//Spliceosome	K12873	-	-	GO:0044707//single-multicellular organism process
Unigene0002311	18	149	0.3899	2.6681	2.77464	1.37136e-21	2.45226e-21	--	PREDICTED: piggyBac transposable element-derived protein 4-like [Nanorana parkeri]	-	-	-	-	-	-	-
Unigene0002312	2	60	0.0462	1.1452	4.63156	1.27408e-13	1.84791e-13	--	--	-	-	-	-	-	-	-
Unigene0002313	1	68	0.0381	2.1417	5.81282	1.27456e-16	1.9991e-16	--	--	-	-	-	-	-	-	-
Unigene0002314	8	150	0.2937	4.5522	3.95415	3.388e-29	7.10439e-29	--	--	-	-	-	-	-	-	-
Unigene0002315	22	655	0.1713	4.2156	4.62114	7.86783e-135	4.059e-134	--	--	-	-	-	-	-	-	-
Unigene0002316	1	49	0.0257	1.0412	5.34034	8.76799e-12	1.20797e-11	--	--	-	-	-	-	-	-	-
Unigene0002317	304	857	1.224	2.8522	1.22047	1.00602e-38	2.46077e-38	--	--	-	-	-	-	-	-	-
Unigene0002319	0	69	0.001	2.0565	11.006	3.94382e-18	6.44436e-18	--	--	-	-	-	-	-	-	-
Unigene0002320	27	151	0.2846	1.3157	2.20882	3.46237e-17	5.51011e-17	--	Putative uncharacterized transposon-derived protein ZK1236.4, partial [Columba livia]	-	-	-	-	-	-	-
Unigene0002321	9	122	0.1074	1.2031	3.48569	1.189e-21	2.12819e-21	--	--	-	-	-	-	-	-	-
Unigene0002322	2	84	0.0281	0.9757	5.1178	8.42012e-20	1.43611e-19	--	--	-	-	-	-	-	-	-
Unigene0002323	34	6681	0.0566	9.2008	7.34481	0	0	FLNC	PREDICTED: filamin-C [Nanorana parkeri]	Environmental Information Processing;Cellular Processes;Human Diseases	Infectious diseases;Cellular community - eukaryotes;Signal transduction;Cancers	ko04010//MAPK signaling pathway;ko05205//Proteoglycans in cancer;ko04510//Focal adhesion;ko05132//Salmonella infection	K04437	GO:0005886//plasma membrane;GO:0005924//cell-substrate adherens junction;GO:0044424//intracellular part	GO:0003779//actin binding	GO:0055002//striated muscle cell development
Unigene0002324	0	69	0.001	1.2893	10.3324	3.94382e-18	6.44436e-18	--	--	-	-	-	-	-	-	-
Unigene0002325	496	1642	6.3496	17.3755	1.45232	1.46312e-90	5.83786e-90	--	--	-	-	-	-	-	-	-
Unigene0002326	2111	5915	6.2589	14.4966	1.21173	3.24099e-205	2.24896e-204	--	--	-	-	-	-	-	-	-
Unigene0002327	82	4	1.8006	0.0726	-4.63236	7.93863e-24	1.49524e-23	--	--	-	-	-	-	-	-	-
Unigene0002328	752	3835	24.6847	104.058	2.07569	2.83586590441021e-313	2.7345094409777e-312	--	--	-	-	-	-	-	-	-
Unigene0002329	0	23	0.001	0.4377	8.7738	9.6373e-07	1.17557e-06	EPHA6	PREDICTED: ephrin type-A receptor 6-like [Nanorana parkeri]	Organismal Systems	Development	ko04360//Axon guidance	K05107	-	-	-
Unigene0002330	1	153	0.014	1.7663	6.97916	3.66923e-38	8.90463e-38	--	--	-	-	-	-	-	-	-
Unigene0002331	6	68	0.0957	0.8961	3.22707	1.10642e-11	1.51693e-11	--	--	-	-	-	-	-	-	-
Unigene0002332	2	83	0.0395	1.3551	5.1004	1.61649e-19	2.73936e-19	Hhatl	PREDICTED: protein-cysteine N-palmitoyltransferase HHAT-like protein [Nanorana parkeri]	-	-	-	-	GO:0031224//intrinsic component of membrane	GO:0016740//transferase activity	-
Unigene0002335	54992	5086	252.513	19.3045	-3.70935	0	0	ucp2	PREDICTED: mitochondrial uncoupling protein 2-like [Nanorana parkeri]	-	-	-	-	GO:0031090//organelle membrane;GO:0031224//intrinsic component of membrane	-	GO:0042391//regulation of membrane potential;GO:1902582//single-organism intracellular transport
Unigene0002336	5254	622	43.8303	4.2892	-3.35315	0	0	aarsd1-b	PREDICTED: alanyl-tRNA editing protein Aarsd1 [Nanorana parkeri]	-	-	-	-	-	GO:0004812//aminoacyl-tRNA ligase activity;GO:0032550//purine ribonucleoside binding	GO:0006418//tRNA aminoacylation for protein translation
Unigene0002337	525	54	5.0277	0.4275	-3.5559	1.8791e-115	8.75884e-115	ABHD1	PREDICTED: protein ABHD1-like, partial [Nanorana parkeri]	-	-	-	-	GO:0031224//intrinsic component of membrane	GO:0016788//hydrolase activity, acting on ester bonds	-
Unigene0002339	4	74	0.151	2.3088	3.93452	1.28348e-14	1.90761e-14	--	--	-	-	-	-	-	-	-
Unigene0002340	4	116	0.0631	1.5136	4.5842	3.50999e-25	6.78908e-25	--	--	-	-	-	-	-	-	-
Unigene0002341	6	80	0.1387	1.5291	3.46264	1.83337e-14	2.71923e-14	--	--	-	-	-	-	-	-	-
Unigene0002342	61	1659	0.2494	5.6069	4.49067	2.08001636899165e-321	2.05383088976206e-320	MUC5B	PREDICTED: kielin/chordin-like protein [Xenopus tropicalis]	-	-	-	-	-	-	-
Unigene0002343	4	86	0.0951	1.6899	4.15135	1.50025e-17	2.41912e-17	--	--	-	-	-	-	-	-	-
Unigene0002344	4	529	0.0221	2.4111	6.7695	2.5513e-127	1.26968e-126	coro2b	PREDICTED: coronin-2B [Nanorana parkeri]	-	-	-	-	GO:0043232//intracellular non-membrane-bounded organelle	GO:0003779//actin binding	GO:0007010//cytoskeleton organization
Unigene0002345	0	49	0.001	1.4539	10.5057	7.16686e-13	1.01781e-12	--	--	-	-	-	-	-	-	-
Unigene0002346	10	96	0.381	3.0236	2.9884	1.25309e-15	1.91588e-15	--	--	-	-	-	-	-	-	-
Unigene0002348	30	0	0.7132	0.001	-9.47816	4.77335e-10	6.29e-10	--	--	-	-	-	-	-	-	-
Unigene0002349	36	185	0.894	3.7977	2.08678	1.74711e-19	2.95847e-19	--	--	-	-	-	-	-	-	-
Unigene0002350	6	94	0.2286	2.9606	3.69499	7.86171e-18	1.27471e-17	--	--	-	-	-	-	-	-	-
Unigene0002352	4	192	0.0319	1.2644	5.30875	5.9934e-44	1.57115e-43	ASIC1	PREDICTED: acid-sensing ion channel 1 [Nanorana parkeri]	Organismal Systems	Sensory system	ko04750//Inflammatory mediator regulation of TRP channels	K04829	GO:0016021//integral component of membrane	GO:0005272//sodium channel activity;GO:0022836//gated channel activity	GO:0006814//sodium ion transport;GO:0006816//calcium ion transport;GO:0007612//learning;GO:0009268//response to pH;GO:0046928//regulation of neurotransmitter secretion
Unigene0002353	6	61	0.2249	1.89	3.07103	3.35541e-10	4.43772e-10	--	--	-	-	-	-	-	-	-
Unigene0002354	1591	9672	5.8585	29.4395	2.32915	0	0	POMT2	PREDICTED: protein O-mannosyl-transferase 2 isoform X1 [Xenopus tropicalis]	Metabolism	Glycan biosynthesis and metabolism;Global and overview maps	ko01100//Metabolic pathways;ko00515//Mannose type O-glycan biosyntheis;ko00514//Other types of O-glycan biosynthesis	K00728	-	-	GO:0006486//protein glycosylation
Unigene0002355	12	52	0.3923	1.4052	1.84075	1.79336e-05	2.12288e-05	--	--	-	-	-	-	-	-	-
Unigene0002357	64	2561	0.6004	19.8599	5.04779	0	0	--	PREDICTED: zinc finger protein 62 homolog [Nanorana parkeri]	-	-	-	-	-	GO:0005488//binding	-
Unigene0002358	0	56	0.001	1.0137	9.98542	1.27781e-14	1.90011e-14	--	--	-	-	-	-	-	-	-
Unigene0002360	66	1	2.4231	0.0303	-6.32139	9.58676e-22	1.72094e-21	--	--	-	-	-	-	-	-	-
Unigene0002361	60	27	1.2462	0.4635	-1.42689	1.68028e-05	1.99051e-05	--	--	-	-	-	-	-	-	-
Unigene0002362	60	530	0.7382	5.3901	2.86823	7.09568e-75	2.53659e-74	Endov	PREDICTED: endonuclease V [Nanorana parkeri]	-	-	-	-	GO:0043232//intracellular non-membrane-bounded organelle	GO:0003677//DNA binding;GO:0003723//RNA binding;GO:0004520//endodeoxyribonuclease activity;GO:0004521//endoribonuclease activity	GO:0006308//DNA catabolic process;GO:0090501//RNA phosphodiester bond hydrolysis
Unigene0002364	18	61	0.4561	1.2778	1.48624	8.47064e-05	9.86872e-05	--	--	-	-	-	-	-	-	-
Unigene0002365	368	1700	1.4354	5.4812	1.93304	4.16935e-140	2.21301e-139	TIGD1	PREDICTED: tigger transposable element-derived protein 1-like isoform X1 [Pelodiscus sinensis]	-	-	-	-	-	-	-
Unigene0002366	15	48	0.3474	0.9188	1.40315	0.000743304	0.000844049	--	--	-	-	-	-	-	-	-
Unigene0002367	38821	4059	586.951	50.7285	-3.53237	0	0	zar1	PREDICTED: ZAR1-like protein [Xenopus tropicalis]	-	-	-	-	-	-	-
Unigene0002368	28	69	1.0694	2.1783	1.0264	0.00197195	0.00221308	--	--	-	-	-	-	-	-	-
Unigene0002369	2	163	0.0258	1.7415	6.07682	9.15612e-40	2.27417e-39	--	--	-	-	-	-	-	-	-
Unigene0002370	51	327	0.7576	4.0152	2.40596	4.48958e-39	1.10295e-38	--	--	-	-	-	-	-	-	-
Unigene0002372	57	6	2.0191	0.1757	-3.52253	2.84123e-13	4.08435e-13	--	--	-	-	-	-	-	-	-
Unigene0002373	16	85	0.5756	2.5277	2.13469	7.79038e-10	1.02179e-09	--	--	-	-	-	-	-	-	-
Unigene0002374	0	69	0.001	2.1732	11.0856	3.94382e-18	6.44436e-18	--	--	-	-	-	-	-	-	-
Unigene0002375	0	82	0.001	0.4647	8.86016	1.1854e-21	2.12181e-21	CCND2	PREDICTED: G1/S-specific cyclin-D2 [Nanorana parkeri]	Environmental Information Processing;Organismal Systems;Human Diseases;Cellular Processes	Infectious diseases;Cell growth and death;Cellular community - eukaryotes;Endocrine system;Signal transduction;Cancers	ko05200//Pathways in cancer;ko05165//Human papillomavirus infection;ko04151//PI3K-Akt signaling pathway;ko05166//HTLV-I infection;ko05203//Viral carcinogenesis;ko04510//Focal adhesion;ko04218//Cellular senescence;ko05206//MicroRNAs in cancer;ko05202//Transcriptional misregulation in cancers;ko04110//Cell cycle;ko04390//Hippo signaling pathway;ko04310//Wnt signaling pathway;ko04068//FoxO signaling…	K10151	GO:0031090//organelle membrane;GO:0032991//macromolecular complex;GO:0043231//intracellular membrane-bounded organelle;GO:0043232//intracellular non-membrane-bounded organelle;GO:0044444//cytoplasmic part	-	GO:0000079//regulation of cyclin-dependent protein serine/threonine kinase activity
Unigene0002376	2	56	0.0762	1.7638	4.53275	1.63522e-12	2.30178e-12	--	--	-	-	-	-	-	-	-
Unigene0002377	2	98	0.0692	2.8018	5.33944	2.02352e-22	3.69031e-22	--	--	-	-	-	-	-	-	-
Unigene0002380	0	40	0.001	0.7401	9.53158	1.50437e-11	2.05661e-11	pxn1	PREDICTED: fucolectin-like [Nanorana parkeri]	-	-	-	-	-	-	-
Unigene0002381	1345	3562	12.5668	27.5103	1.13035	8.3572e-124	4.07889e-123	Setd2	PREDICTED: histone-lysine N-methyltransferase SETD2-like, partial [Nanorana parkeri]	Metabolism	Amino acid metabolism	ko00310//Lysine degradation	K11423	GO:0031981//nuclear lumen;GO:0043232//intracellular non-membrane-bounded organelle	GO:0005488//binding;GO:0016279//protein-lysine N-methyltransferase activity	GO:0003006//developmental process involved in reproduction;GO:0006281//DNA repair;GO:0006354//DNA-templated transcription, elongation;GO:0010452//histone H3-K36 methylation;GO:0010468//regulation of gene expression;GO:0016477//cell migration;GO:0048468//cell development;GO:0048514//blood vessel morphogenesis;GO:0048704//embryonic skeletal system morphogenesis;GO:0048729//tissue morphogenesis;GO:0…
Unigene0002385	0	60	0.001	0.9608	9.90809	8.6681e-16	1.33063e-15	--	--	-	-	-	-	-	-	-
Unigene0002386	0	42	0.001	0.8086	9.65928	3.77503e-12	5.25258e-12	--	--	-	-	-	-	-	-	-
Unigene0002388	0	70	0.001	1.0538	10.0414	2.00807e-18	3.30934e-18	--	--	-	-	-	-	-	-	-
Unigene0002389	0	148	0.001	6.7066	12.7114	2.23458e-38	5.4364e-38	--	--	-	-	-	-	-	-	-
Unigene0002390	4	33	0.0739	0.5042	2.77035	1.31274e-05	1.55944e-05	--	--	-	-	-	-	-	-	-
Unigene0002392	6	93	0.2412	3.0898	3.67921	1.43597e-17	2.31729e-17	--	--	-	-	-	-	-	-	-
Unigene0002393	27	90	0.2829	0.7796	1.46244	1.26252e-06	1.53596e-06	RYR1	PREDICTED: ryanodine receptor 1 isoform X7 [Xenopus tropicalis]	Environmental Information Processing;Organismal Systems	Endocrine system;Signal transduction;Nervous system;Environmental adaptation	ko04020//Calcium signaling pathway;ko04921//Oxytocin signaling pathway;ko04371//Apelin signaling pathway;ko04713//Circadian entrainment;ko04730//Long-term depression	K04961	GO:0031224//intrinsic component of membrane	-	GO:0006816//calcium ion transport;GO:0006875//cellular metal ion homeostasis
Unigene0002394	6	367	0.0425	2.1473	5.65892	7.13848e-85	2.74483e-84	--	--	-	-	-	-	-	-	-
Unigene0002395	4	99	0.1596	3.2647	4.35442	8.51292e-21	1.49091e-20	--	--	-	-	-	-	-	-	-
Unigene0002396	19	395	0.4413	7.5828	4.1029	3.99619e-76	1.44116e-75	--	--	-	-	-	-	-	-	-
Unigene0002397	9	60	0.2096	1.1551	2.46231	2.25543e-08	2.86183e-08	--	--	-	-	-	-	-	-	-
Unigene0002398	14816	8722	59.1366	28.7766	-1.03916	1.41532e-306	1.33898e-305	ppp4r3b	PREDICTED: serine/threonine-protein phosphatase 4 regulatory subunit 3B isoform X1 [Nanorana parkeri]	Organismal Systems	Aging;Endocrine system	ko04212//Longevity regulating pathway - worm;ko04922//Glucagon signaling pathway	K17491	GO:0008287//protein serine/threonine phosphatase complex;GO:0044424//intracellular part	-	GO:0006111//regulation of gluconeogenesis;GO:0006464//cellular protein modification process
Unigene0002399	2	1013	0.0069	2.8918	8.71116	1.53023e-248	1.23022e-247	NOD1	PREDICTED: nucleotide-binding oligomerization domain-containing protein 1 [Nanorana parkeri]	Organismal Systems;Human Diseases	Immune system;Infectious diseases	ko04621//NOD-like receptor signaling pathway;ko05120//Epithelial cell signaling in Helicobacter pylori infection;ko05133//Pertussis;ko05131//Shigellosis	K08727	GO:0044464//cell part	GO:0005515//protein binding	GO:0001819//positive regulation of cytokine production;GO:0010467//gene expression;GO:0032874//positive regulation of stress-activated MAPK cascade;GO:0042742//defense response to bacterium;GO:0043280//positive regulation of cysteine-type endopeptidase activity involved in apoptotic process
Unigene0002400	0	80	0.001	1.1635	10.1843	4.58637e-21	8.0712e-21	--	--	-	-	-	-	-	-	-
Unigene0002401	0	504	0.001	7.0904	12.7917	5.96163e-128	2.97712e-127	--	--	-	-	-	-	-	-	-
Unigene0002402	0	102	0.001	3.4058	11.7338	3.04374e-27	6.14944e-27	--	--	-	-	-	-	-	-	-
Unigene0002403	12166	676	59.1145	2.7151	-4.44443	0	0	DCBLD1	PREDICTED: discoidin, CUB and LCCL domain-containing protein 1 [Nanorana parkeri]	-	-	-	-	-	-	-
Unigene0002405	0	72	0.001	2.3981	11.2277	5.20333e-19	8.69949e-19	--	--	-	-	-	-	-	-	-
Unigene0002406	5137	1225	64.3314	12.6808	-2.34288	0	0	MRPL2	mitochondrial ribosomal protein L2 L homeolog [Xenopus laevis]	Genetic Information Processing	Translation	ko03010//Ribosome	K02886	GO:0030529//intracellular ribonucleoprotein complex	-	GO:0010467//gene expression
Unigene0002408	0	43	0.001	0.5314	9.05365	1.89119e-12	2.65509e-12	--	--	-	-	-	-	-	-	-
Unigene0002410	0	77	0.001	2.5329	11.3066	1.77361e-20	3.07477e-20	--	--	-	-	-	-	-	-	-
Unigene0002412	0	79	0.001	2.7056	11.4017	4.58637e-21	8.0712e-21	--	--	-	-	-	-	-	-	-
Unigene0002413	549	68	21.3214	2.183	-3.28792	2.03465e-112	9.32727e-112	--	--	-	-	-	-	-	-	-
Unigene0002415	20	107	0.7712	3.4103	2.14472	5.93648e-12	8.21604e-12	--	--	-	-	-	-	-	-	-
Unigene0002416	7675	2849	31.0726	9.5343	-1.70444	0	0	EPHB2	PREDICTED: ephrin type-B receptor 2 isoform X4 [Parus major]	Organismal Systems	Development	ko04360//Axon guidance	K05111	GO:0016021//integral component of membrane;GO:0043005//neuron projection;GO:0044297//cell body	GO:0005003//ephrin receptor activity;GO:0005515//protein binding;GO:0032550//purine ribonucleoside binding	GO:0006468//protein phosphorylation;GO:0007169//transmembrane receptor protein tyrosine kinase signaling pathway;GO:0007411//axon guidance;GO:0007611//learning or memory;GO:0008038//neuron recognition;GO:0010771//negative regulation of cell morphogenesis involved in differentiation;GO:0021537//telencephalon development;GO:0021602//cranial nerve morphogenesis;GO:0021955//central nervous system neu…
Unigene0002419	8	526	0.0337	1.8302	5.76311	3.07556e-120	1.475e-119	Syngap1	PREDICTED: ras/Rap GTPase-activating protein SynGAP isoform X12 [Xenopus tropicalis]	-	-	-	-	-	-	-
Unigene0002421	103	59	1.9576	0.9269	-1.0786	3.51364e-06	4.22823e-06	--	--	-	-	-	-	-	-	-
Unigene0002422	0	43	0.001	0.9793	9.93561	1.89119e-12	2.65509e-12	--	--	-	-	-	-	-	-	-
Unigene0002423	44	473	0.551	4.8964	3.1516	3.49082e-73	1.23098e-72	--	--	-	-	-	-	-	-	-
Unigene0002425	26	159	1.0609	5.3628	2.3377	4.02993e-19	6.76068e-19	--	--	-	-	-	-	-	-	-
Unigene0002426	2	54	0.0704	1.5708	4.47978	5.82611e-12	8.0642e-12	--	--	-	-	-	-	-	-	-
Unigene0002427	100	408	1.9302	6.5097	1.75384	1.64191e-32	3.63404e-32	--	--	-	-	-	-	-	-	-
Unigene0002429	3376	1082	23.5856	6.2484	-1.91635	0	0	ilvbl	PREDICTED: acetolactate synthase-like protein isoform X1 [Xenopus tropicalis]	-	-	-	-	-	GO:0019842//vitamin binding	-
Unigene0002431	188	2	2.3148	0.0204	-6.82617	3.33344e-60	1.04598e-59	--	--	-	-	-	-	-	-	-
Unigene0002432	4049	2076	14.11	5.9801	-1.23848	5.33674e-191	3.52404e-190	SOAT1	PREDICTED: sterol O-acyltransferase 1 [Nanorana parkeri]	Organismal Systems;Metabolism	Lipid metabolism;Digestive system	ko04979//Cholesterol metabolism;ko00100//Steroid biosynthesis	K00637	GO:0031090//organelle membrane;GO:0031224//intrinsic component of membrane;GO:0043231//intracellular membrane-bounded organelle	GO:0004772//sterol O-acyltransferase activity;GO:0032934//sterol binding	GO:0010560//positive regulation of glycoprotein biosynthetic process;GO:0016125//sterol metabolic process;GO:0019915//lipid storage;GO:0030301//cholesterol transport;GO:0034377//plasma lipoprotein particle assembly;GO:0034434//sterol esterification;GO:0090077//foam cell differentiation
Unigene0002433	301	886	1.9092	4.6454	1.28283	4.36337e-43	1.13111e-42	SYN1	PREDICTED: synapsin-1 isoform X2 [Xenopus laevis]	-	-	-	-	GO:0016023//cytoplasmic, membrane-bounded vesicle	GO:0032550//purine ribonucleoside binding	GO:0001505//regulation of neurotransmitter levels
Unigene0002434	0	26	0.001	0.3981	8.63699	1.20864e-07	1.5072e-07	Cpa1	PREDICTED: carboxypeptidase A1-like [Nanorana parkeri]	Organismal Systems	Digestive system	ko04974//Protein digestion and absorption;ko04972//Pancreatic secretion	K08779	-	-	-
Unigene0002435	2	126	0.028	1.4597	5.7041	9.05941e-30	1.91919e-29	--	PREDICTED: collagen alpha-1(XI) chain-like isoform X2 [Xenopus laevis]	-	-	-	-	-	-	-
Unigene0002436	13	4	0.305	0.0776	-1.97468	0.0127622	0.0139816	--	--	-	-	-	-	-	-	-
Unigene0002437	14	5	0.3911	0.1154	-1.76089	0.0192663	0.0209805	--	--	-	-	-	-	-	-	-
Unigene0002438	87	6	3.2993	0.1881	-4.13259	5.54859e-23	1.02492e-22	--	--	-	-	-	-	-	-	-
Unigene0002439	0	132	0.001	1.7764	10.7947	5.31255e-34	1.20889e-33	--	--	-	-	-	-	-	-	-
Unigene0002440	4	417	0.0218	1.8826	6.43225	2.56642e-99	1.08864e-98	ATP2A1	PREDICTED: sarcoplasmic/endoplasmic reticulum calcium ATPase 2-like, partial [Corvus brachyrhynchos]	Organismal Systems;Environmental Information Processing;Human Diseases	Digestive system;Neurodegenerative diseases;Circulatory system;Cardiovascular diseases;Endocrine system;Signal transduction	ko04024//cAMP signaling pathway;ko04020//Calcium signaling pathway;ko05010//Alzheimer disease;ko04022//cGMP - PKG signaling pathway;ko04261//Adrenergic signaling in cardiomyocytes;ko04919//Thyroid hormone signaling pathway;ko05414//Dilated cardiomyopathy (DCM);ko04972//Pancreatic secretion;ko05410//Hypertrophic cardiomyopathy (HCM);ko05412//Arrhythmogenic right ventricular cardiomyopathy (ARVC);k…	K05853	GO:0005789//endoplasmic reticulum membrane;GO:0031224//intrinsic component of membrane	GO:0019829//cation-transporting ATPase activity;GO:0032550//purine ribonucleoside binding;GO:0043169//cation binding	GO:0006816//calcium ion transport
Unigene0002441	12	38	0.2582	0.6759	1.38832	0.00384377	0.00428249	BSG	PREDICTED: basigin isoform X1 [Xenopus tropicalis]	-	-	-	-	GO:0005924//cell-substrate adherens junction;GO:0031224//intrinsic component of membrane;GO:0031988//membrane-bounded vesicle;GO:0043231//intracellular membrane-bounded organelle	-	GO:0032787//monocarboxylic acid metabolic process
Unigene0002442	6	294	0.0632	2.56	5.34008	3.80467e-66	1.26229e-65	--	--	-	-	-	-	-	-	-
Unigene0002443	0	55	0.001	1.0855	10.0841	2.50206e-14	3.69085e-14	--	--	-	-	-	-	-	-	-
Unigene0002444	9621	171	41.2625	0.6062	-6.08889	0	0	Prss8	PREDICTED: prostasin-like [Nanorana parkeri]	-	-	-	-	-	GO:0008233//peptidase activity	-
Unigene0002445	36	10	0.6314	0.145	-2.1225	1.55617e-05	1.84456e-05	--	--	-	-	-	-	-	-	-
Unigene0002446	16	122	0.23	1.4499	2.65625	2.25332e-17	3.61315e-17	TAS1R1	PREDICTED: taste receptor type 1 member 1 [Nanorana parkeri]	Organismal Systems	Sensory system	ko04742//Taste transduction	K04624	GO:0016020//membrane	-	GO:0007165//signal transduction
Unigene0002449	50	15	2.0197	0.5009	-2.01155	4.65479e-07	5.722e-07	--	--	-	-	-	-	-	-	-
Unigene0002450	7362	19180	31.5321	67.9054	1.10671	0	0	PERP	PREDICTED: p53 apoptosis effector related to PMP-22 [Nanorana parkeri]	Cellular Processes	Cell growth and death	ko04115//p53 signaling pathway	K10136	GO:0016021//integral component of membrane;GO:0043231//intracellular membrane-bounded organelle	-	GO:0030162//regulation of proteolysis;GO:0044699//single-organism process;GO:0050794//regulation of cellular process
Unigene0002451	10	50	0.2112	0.873	2.04737	8.45721e-06	1.0087e-05	--	Transposable element Tcb2 transposase [Larimichthys crocea]	-	-	-	-	-	-	-
Unigene0002452	521	227	20.4807	7.3762	-1.47332	1.12013e-39	2.77849e-39	--	--	-	-	-	-	-	-	-
Unigene0002454	16	124	0.474	3.0368	2.67959	2.61453e-17	4.18974e-17	--	--	-	-	-	-	-	-	-
Unigene0002455	11	64	0.4432	2.1316	2.26591	4.01249e-08	5.05824e-08	--	--	-	-	-	-	-	-	-
Unigene0002456	0	110	0.001	1.8885	10.883	2.63691e-29	5.53864e-29	--	--	-	-	-	-	-	-	-
Unigene0002459	2	74	0.0779	2.3813	4.93398	2.93505e-17	4.69327e-17	--	--	-	-	-	-	-	-	-
Unigene0002460	36	493	0.1397	1.5811	3.50052	6.24893e-84	2.38579e-83	Adgrf5	PREDICTED: adhesion G protein-coupled receptor F5-like [Nanorana parkeri]	-	-	-	-	-	-	GO:0044699//single-organism process;GO:0065007//biological regulation
Unigene0002461	20	1139	0.0838	3.9435	5.55638	1.588e-250	1.28549e-249	--	--	-	-	-	-	-	-	-
Unigene0002462	2	5663	0.0169	39.5006	11.1906	0	0	--	--	-	-	-	-	-	-	-
Unigene0002463	14	369	0.5322	11.5945	4.44533	4.7366e-75	1.6961e-74	--	--	-	-	-	-	-	-	-
Unigene0002466	6	42	0.2265	1.3104	2.53242	1.878e-06	2.27465e-06	--	--	-	-	-	-	-	-	-
Unigene0002468	34	6	0.6409	0.0935	-2.77706	4.5458e-07	5.58969e-07	--	hypothetical protein XELAEV_18022584mg [Xenopus laevis]	-	-	-	-	-	-	-
Unigene0002469	2	278	0.0153	1.7637	6.84893	7.5666e-68	2.54738e-67	--	--	-	-	-	-	-	-	-
Unigene0002470	594	276	2.953	1.1342	-1.38051	9.54454e-41	2.40333e-40	TSHZ2	PREDICTED: teashirt homolog 2 [Nanorana parkeri]	Environmental Information Processing	Signal transduction	ko04391//Hippo signaling pathway -fly	K09236	-	-	-
Unigene0002471	10	651	0.4101	22.0688	5.74989	7.81604e-148	4.31212e-147	--	--	-	-	-	-	-	-	-
Unigene0002472	24	67	0.5425	1.2519	1.20642	0.00027388	0.000314652	--	--	-	-	-	-	-	-	-
Unigene0002473	2	118	0.0378	1.8452	5.60925	8.78931e-28	1.79338e-27	--	--	-	-	-	-	-	-	-
Unigene0002474	6	60	0.1179	0.9748	3.04754	5.88652e-10	7.73983e-10	--	PREDICTED: protein ZBED8-like [Protobothrops mucrosquamatus]	-	-	-	-	-	-	-
Unigene0002475	20	260	0.0954	1.0248	3.42521	2.54692e-44	6.70638e-44	COL20A1	PREDICTED: collagen alpha-1(XX) chain [Nanorana parkeri]	-	-	-	-	-	-	-
Unigene0002477	13	59	0.4989	1.8715	1.90737	1.71915e-06	2.0844e-06	--	--	-	-	-	-	-	-	-
Unigene0002478	95	31	1.4099	0.3803	-1.89038	2.16289e-11	2.94196e-11	Dab1	PREDICTED: disabled homolog 1 isoform X2 [Nanorana parkeri]	-	-	-	-	-	-	-
Unigene0002480	14	1254	0.1041	7.706	6.20994	3.22173e-286	2.88675e-285	--	--	-	-	-	-	-	-	-
Unigene0002481	2	142	0.0465	2.7299	5.87547	4.83193e-34	1.10213e-33	--	--	-	-	-	-	-	-	-
Unigene0002482	246	1646	3.6408	20.1369	2.46751	1.46288e-184	9.40827e-184	--	--	-	-	-	-	-	-	-
Unigene0002483	4	260	0.0289	1.5519	5.74682	1.485e-60	4.67699e-60	--	--	-	-	-	-	-	-	-
Unigene0002484	0	83	0.001	1.5465	10.5948	6.02541e-22	1.08716e-21	--	--	-	-	-	-	-	-	-
Unigene0002485	0	313	0.001	1.5892	10.6341	7.44279e-80	2.76384e-79	Pol	PREDICTED: UDP-Gal:betaGlcNAc beta 1,4- galactosyltransferase, polypeptide 1, gene 1 isoform X1 [Xenopus tropicalis]	-	-	-	-	-	-	-
Unigene0002486	6	138	0.0667	1.2688	4.24963	6.26364e-28	1.28219e-27	Sowahd	PREDICTED: ankyrin repeat domain-containing protein SOWAHD [Nanorana parkeri]	-	-	-	-	-	-	-
Unigene0002487	9	76	0.1424	0.9936	2.80272	1.28868e-11	1.76528e-11	--	--	-	-	-	-	-	-	-
Unigene0002488	0	95	0.001	2.1343	11.0595	3.50349e-25	6.77836e-25	--	--	-	-	-	-	-	-	-
Unigene0002489	34	128	1.311	4.0797	1.6378	2.31573e-10	3.07526e-10	--	--	-	-	-	-	-	-	-
Unigene0002493	49	10	1.3904	0.2346	-2.56723	3.13866e-09	4.05798e-09	--	--	-	-	-	-	-	-	-
Unigene0002495	164	423	2.2476	4.7921	1.09227	3.00043e-17	4.77992e-17	--	PREDICTED: ELM2 and SANT domain-containing protein 1 [Nanorana parkeri]	-	-	-	-	GO:0043231//intracellular membrane-bounded organelle	GO:0005488//binding	-
Unigene0002496	41	273	0.3491	1.9213	2.46037	7.46348e-34	1.69615e-33	--	--	-	-	-	-	-	-	-
Unigene0002497	18	176	0.2798	2.2611	3.01456	5.68252e-27	1.14323e-26	--	--	-	-	-	-	-	-	-
Unigene0002498	42	406	0.6453	5.1563	2.99829	8.41837e-61	2.65801e-60	GALNT10	PREDICTED: polypeptide N-acetylgalactosaminyltransferase 10 isoform X1 [Nanorana parkeri]	Metabolism	Glycan biosynthesis and metabolism;Global and overview maps	ko01100//Metabolic pathways;ko00512//Mucin type O-glycan biosynthesis	K00710	GO:0031224//intrinsic component of membrane;GO:0043231//intracellular membrane-bounded organelle	GO:0016740//transferase activity;GO:0043169//cation binding	GO:0006464//cellular protein modification process
Unigene0002499	10	365	0.0919	2.7724	4.91493	7.94778e-79	2.92659e-78	--	--	-	-	-	-	-	-	-
Unigene0002500	40	762	0.1694	2.6673	3.97687	4.71989e-141	2.51637e-140	Nlrp12	PREDICTED: NACHT, LRR and PYD domains-containing protein 12-like [Nanorana parkeri]	Organismal Systems	Immune system	ko04621//NOD-like receptor signaling pathway	K20865	-	-	-
Unigene0002501	36	410	1.2293	11.5726	3.2348	1.49336e-65	4.9286e-65	--	--	-	-	-	-	-	-	-
Unigene0002502	26	3814	0.1015	12.3063	6.92177	0	0	--	--	-	-	-	-	-	-	-
Unigene0002507	0	51	0.001	0.716	9.48382	3.6663e-13	5.24387e-13	--	--	-	-	-	-	-	-	-
Unigene0002508	2	52	0.0506	1.0876	4.42587	2.06736e-11	2.81389e-11	--	--	-	-	-	-	-	-	-
Unigene0002509	11	51	0.3443	1.3193	1.93803	1.24982e-05	1.48527e-05	--	--	-	-	-	-	-	-	-
Unigene0002510	4	947	0.0157	3.0638	7.60841	8.30781e-229	6.24662e-228	Nhsl2	PREDICTED: NHS-like protein 2 [Nanorana parkeri]	-	-	-	-	-	-	-
Unigene0002512	18	103	0.223	1.0548	2.24185	2.25834e-12	3.16466e-12	--	--	-	-	-	-	-	-	-
Unigene0002513	1168	72	10.9895	0.56	-4.29456	5.60057e-289	5.05513e-288	Zglp1	PREDICTED: GATA-type zinc finger protein 1 [Xenopus tropicalis]	-	-	-	-	-	-	-
Unigene0002514	6	33	0.1942	0.8828	2.18454	0.000117812	0.000136719	--	--	-	-	-	-	-	-	-
Unigene0002515	10	75	0.2017	1.2506	2.63234	4.46283e-11	6.02728e-11	--	--	-	-	-	-	-	-	-
Unigene0002516	2	159	0.0753	4.9493	6.03843	1.28255e-38	3.1297e-38	--	--	-	-	-	-	-	-	-
Unigene0002517	6	44	0.1513	0.9174	2.60014	6.41947e-07	7.8649e-07	--	--	-	-	-	-	-	-	-
Unigene0002518	35231	934	313.026	6.8596	-5.51201	0	0	--	PREDICTED: uromodulin-like [Nanorana parkeri]	-	-	-	-	GO:0005886//plasma membrane;GO:0005929//cilium;GO:0043227//membrane-bounded organelle;GO:0043229//intracellular organelle;GO:0044425//membrane part	-	GO:0044699//single-organism process
Unigene0002519	11198	2664	107.943	21.227	-2.3463	0	0	FIGLA	PREDICTED: factor in the germline alpha [Nanorana parkeri]	-	-	-	-	-	GO:0003677//DNA binding;GO:0005515//protein binding	-
Unigene0002520	4	34	0.1207	0.8483	2.81315	7.5604e-06	9.02834e-06	--	--	-	-	-	-	-	-	-
Unigene0002521	96	1259	1.2309	13.3438	3.43838	3.16849e-202	2.17561e-201	--	--	-	-	-	-	-	-	-
Unigene0002522	1829	1012	10.5847	4.8411	-1.12857	1.01882e-81	3.83023e-81	CUL2	PREDICTED: cullin-2 [Nanorana parkeri]	Environmental Information Processing;Human Diseases;Genetic Information Processing	Cancers;Folding, sorting and degradation;Signal transduction	ko05200//Pathways in cancer;ko04120//Ubiquitin mediated proteolysis;ko04066//HIF-1 signaling pathway;ko05211//Renal cell carcinoma	K03870	GO:0031461//cullin-RING ubiquitin ligase complex;GO:0043232//intracellular non-membrane-bounded organelle	GO:0044389//ubiquitin-like protein ligase binding	GO:0019941//modification-dependent protein catabolic process
Unigene0002523	2	78	0.0442	1.4235	5.00925	2.18639e-18	3.595e-18	--	--	-	-	-	-	-	-	-
Unigene0002524	40	24	0.8039	0.3987	-1.01171	0.00824783	0.00908802	--	--	-	-	-	-	-	-	-
Unigene0002526	0	114	0.001	3.7408	11.8691	1.74663e-30	3.74095e-30	--	--	-	-	-	-	-	-	-
Unigene0002528	47	710	0.2761	3.4472	3.64216	3.57325e-123	1.73674e-122	COL9A1	PREDICTED: collagen alpha-1(IX) chain [Nanorana parkeri]	Human Diseases;Cellular Processes;Environmental Information Processing;Organismal Systems	Signaling molecules and interaction;Infectious diseases;Cellular community - eukaryotes;Signal transduction;Digestive system	ko05165//Human papillomavirus infection;ko04151//PI3K-Akt signaling pathway;ko04510//Focal adhesion;ko04974//Protein digestion and absorption;ko04512//ECM-receptor interaction	K08131	GO:0005593//FACIT collagen trimer	-	GO:0009888//tissue development;GO:0048513//animal organ development
Unigene0002529	39	23	1.1285	0.5501	-1.03664	0.00723705	0.00799077	--	--	-	-	-	-	-	-	-
Unigene0002530	0	16	0.001	0.3264	8.3505	6.13562e-05	7.1728e-05	--	--	-	-	-	-	-	-	-
Unigene0002531	12	47	0.5622	1.8202	1.69494	0.000157128	0.000181688	--	--	-	-	-	-	-	-	-
Unigene0002532	16	233	0.6989	8.4124	3.58936	1.48664e-41	3.77825e-41	--	--	-	-	-	-	-	-	-
Unigene0002534	2	34	0.0578	0.8118	3.81198	4.26305e-07	5.247e-07	--	--	-	-	-	-	-	-	-
Unigene0002535	0	93	0.001	3.6549	11.8356	6.89958e-25	1.327e-24	--	--	-	-	-	-	-	-	-
Unigene0002536	4	427	0.1896	16.7317	6.46348	7.42207e-102	3.19746e-101	--	--	-	-	-	-	-	-	-
Unigene0002537	367	132	16.1173	4.7918	-1.74997	2.62438e-36	6.19782e-36	--	--	-	-	-	-	-	-	-
Unigene0002538	86	2001	0.3471	6.6763	4.26563	0	0	--	PREDICTED: elastin isoform X25 [Xenopus tropicalis]	-	-	-	-	GO:0043231//intracellular membrane-bounded organelle;GO:0044420//extracellular matrix component;GO:0044421//extracellular region part	GO:0005201//extracellular matrix structural constituent;GO:0005488//binding	GO:0001666//response to hypoxia;GO:0008064//regulation of actin polymerization or depolymerization;GO:0014706//striated muscle tissue development;GO:0032526//response to retinoic acid;GO:0033591//response to L-ascorbic acid;GO:0042493//response to drug;GO:0046688//response to copper ion;GO:0051017//actin filament bundle assembly;GO:0060840//artery development;GO:0071363//cellular response to grow…
Unigene0002540	5	51	0.1341	1.1305	3.07558	6.04927e-09	7.76858e-09	--	--	-	-	-	-	-	-	-
Unigene0002541	176	5538	0.4288	11.1535	4.70105	0	0	--	--	-	-	-	-	-	-	-
Unigene0002542	2	79	0.0469	1.532	5.02968	2.18639e-18	3.595e-18	--	--	-	-	-	-	-	-	-
Unigene0002543	1202	3394	3.4688	8.0962	1.22281	3.92873e-136	2.04335e-135	ATM	PREDICTED: LOW QUALITY PROTEIN: serine-protein kinase ATM [Nanorana parkeri]	Environmental Information Processing;Cellular Processes;Genetic Information Processing;Human Diseases	Cell growth and death;Infectious diseases;Replication and repair;Cancers;Drug resistance;Signal transduction	ko05165//Human papillomavirus infection;ko05166//HTLV-I infection;ko04210//Apoptosis;ko04218//Cellular senescence;ko05206//MicroRNAs in cancer;ko05202//Transcriptional misregulation in cancers;ko04064//NF-kappa B signaling pathway;ko04110//Cell cycle;ko04068//FoxO signaling pathway;ko04214//Apoptosis - fly;ko01524//Platinum drug resistance;ko04115//p53 signaling pathway;ko03440//Homologous recomb…	K04728	GO:0043232//intracellular non-membrane-bounded organelle;GO:0044446//intracellular organelle part	GO:0004674//protein serine/threonine kinase activity;GO:0005515//protein binding;GO:0032550//purine ribonucleoside binding;GO:0052742//phosphatidylinositol kinase activity	GO:0002520//immune system development;GO:0006259//DNA metabolic process;GO:0006468//protein phosphorylation;GO:0006661//phosphatidylinositol biosynthetic process;GO:0007276//gamete generation;GO:0007569//cell aging;GO:0010212//response to ionizing radiation;GO:0016570//histone modification;GO:0030154//cell differentiation;GO:0030163//protein catabolic process;GO:0042113//B cell activation;GO:0042…
Unigene0002544	5	73	0.1185	1.4302	3.59326	1.27899e-13	1.8546e-13	Atm	PREDICTED: LOW QUALITY PROTEIN: serine-protein kinase ATM [Nanorana parkeri]	Environmental Information Processing;Genetic Information Processing;Human Diseases;Cellular Processes	Signal transduction;Drug resistance;Cancers;Replication and repair;Cell growth and death;Infectious diseases	ko05165//Human papillomavirus infection;ko05166//HTLV-I infection;ko04210//Apoptosis;ko04218//Cellular senescence;ko05206//MicroRNAs in cancer;ko05202//Transcriptional misregulation in cancers;ko04064//NF-kappa B signaling pathway;ko04110//Cell cycle;ko04068//FoxO signaling pathway;ko04214//Apoptosis - fly;ko01524//Platinum drug resistance;ko04115//p53 signaling pathway;ko03440//Homologous recomb…	K04728	-	GO:0004672//protein kinase activity;GO:0005515//protein binding;GO:0032550//purine ribonucleoside binding;GO:0052742//phosphatidylinositol kinase activity	GO:0006259//DNA metabolic process;GO:0006661//phosphatidylinositol biosynthetic process;GO:0007569//cell aging;GO:0009314//response to radiation;GO:0016570//histone modification;GO:0033554//cellular response to stress;GO:0071173//spindle assembly checkpoint
Unigene0002545	2010	8222	4.2176	14.261	1.75758	0	0	ATM	PREDICTED: LOW QUALITY PROTEIN: serine-protein kinase ATM [Nanorana parkeri]	Cellular Processes;Human Diseases;Genetic Information Processing;Environmental Information Processing	Replication and repair;Cancers;Drug resistance;Signal transduction;Infectious diseases;Cell growth and death	ko05165//Human papillomavirus infection;ko05166//HTLV-I infection;ko04210//Apoptosis;ko04218//Cellular senescence;ko05206//MicroRNAs in cancer;ko05202//Transcriptional misregulation in cancers;ko04064//NF-kappa B signaling pathway;ko04110//Cell cycle;ko04068//FoxO signaling pathway;ko04214//Apoptosis - fly;ko01524//Platinum drug resistance;ko04115//p53 signaling pathway;ko03440//Homologous recomb…	K04728	GO:0015630//microtubule cytoskeleton;GO:0098687//chromosomal region	GO:0004674//protein serine/threonine kinase activity;GO:0005515//protein binding;GO:0032550//purine ribonucleoside binding;GO:0052742//phosphatidylinositol kinase activity	GO:0000956//nuclear-transcribed mRNA catabolic process;GO:0002562//somatic diversification of immune receptors via germline recombination within a single locus;GO:0006468//protein phosphorylation;GO:0006661//phosphatidylinositol biosynthetic process;GO:0007281//germ cell development;GO:0007417//central nervous system development;GO:0007569//cell aging;GO:0009952//anterior/posterior pattern specif…
Unigene0002546	17	114	0.8106	4.4934	2.47075	2.94326e-15	4.46295e-15	--	--	-	-	-	-	-	-	-
Unigene0002547	0	310	0.001	1.6363	10.6762	2.81724e-79	1.04152e-78	--	--	-	-	-	-	-	-	-
Unigene0002548	2	79	0.0304	0.992	5.0282	2.18639e-18	3.595e-18	--	--	-	-	-	-	-	-	-
Unigene0002549	0	51	0.001	1.8821	10.8781	3.6663e-13	5.24387e-13	--	--	-	-	-	-	-	-	-
Unigene0002550	2	90	0.0705	2.6237	5.21784	1.66814e-21	2.97377e-21	--	--	-	-	-	-	-	-	-
Unigene0002551	0	48	0.001	1.0449	10.0291	1.40044e-12	1.97463e-12	--	--	-	-	-	-	-	-	-
Unigene0002552	579	2548	3.2998	12.0036	1.86302	7.65098e-191	5.04883e-190	NKIRAS2	PREDICTED: NF-kappa-B inhibitor-interacting Ras-like protein 2 [Nanorana parkeri]	-	-	-	-	-	GO:0032550//purine ribonucleoside binding	GO:0035556//intracellular signal transduction
Unigene0002553	22	1580	0.1763	10.4673	5.89171	0	0	acdh-6	PREDICTED: probable acyl-CoA dehydrogenase 6 [Nanorana parkeri]	-	-	-	-	-	GO:0000166//nucleotide binding;GO:0016491//oxidoreductase activity	GO:0044710//single-organism metabolic process
Unigene0002554	8	68	0.307	2.157	2.81272	1.66476e-10	2.21672e-10	--	--	-	-	-	-	-	-	-
Unigene0002555	402	117	7.5251	1.8104	-2.0554	3.37834e-49	9.43841e-49	--	PREDICTED: zinc finger protein 239-like [Nanorana parkeri]	-	-	-	-	-	-	-
Unigene0002556	10	427	0.0659	2.3257	5.14124	1.04547e-93	4.26671e-93	CLTC	clathrin heavy chain 1 [Xenopus tropicalis]	Cellular Processes;Human Diseases;Organismal Systems	Neurodegenerative diseases;Infectious diseases;Nervous system;Excretory system;Transport and catabolism	ko04144//Endocytosis;ko05016//Huntington disease;ko04142//Lysosome;ko05100//Bacterial invasion of epithelial cells;ko04721//Synaptic vesicle cycle;ko04961//Endocrine and other factor-regulated calcium reabsorption	K04646	GO:0005924//cell-substrate adherens junction;GO:0015630//microtubule cytoskeleton;GO:0030125//clathrin vesicle coat;GO:0033267//axon part;GO:0044459//plasma membrane part;GO:0048770//pigment granule	GO:0003723//RNA binding;GO:0008092//cytoskeletal protein binding;GO:0019900//kinase binding;GO:0030276//clathrin binding;GO:0033218//amide binding	GO:0000280//nuclear division;GO:0006898//receptor-mediated endocytosis;GO:0007052//mitotic spindle organization;GO:0010558//negative regulation of macromolecule biosynthetic process;GO:0015031//protein transport;GO:0051129//negative regulation of cellular component organization
Unigene0002557	2818	1122	11.8679	3.9059	-1.60334	1.53372e-223	1.13564e-222	IRAK4	PREDICTED: LOW QUALITY PROTEIN: interleukin-1 receptor-associated kinase 4 [Nanorana parkeri]	Environmental Information Processing;Organismal Systems;Human Diseases	Infectious diseases;Nervous system;Signal transduction;Immune system	ko04010//MAPK signaling pathway;ko04621//NOD-like receptor signaling pathway;ko05152//Tuberculosis;ko04064//NF-kappa B signaling pathway;ko05164//Influenza A;ko04722//Neurotrophin signaling pathway;ko05142//Chagas disease (American trypanosomiasis);ko05145//Toxoplasmosis;ko05162//Measles;ko05133//Pertussis;ko05140//Leishmaniasis;ko04620//Toll-like receptor signaling pathway;ko04624//Toll and Imd …	K04733	-	GO:0004672//protein kinase activity;GO:0043167//ion binding	GO:0006796//phosphate-containing compound metabolic process;GO:0007165//signal transduction;GO:0044238//primary metabolic process;GO:0044260//cellular macromolecule metabolic process
Unigene0002558	0	53	0.001	2.0953	11.0329	9.58416e-14	1.39427e-13	--	--	-	-	-	-	-	-	-
Unigene0002559	20	1267	0.5166	27.0509	5.71049	6.53714e-281	5.78672e-280	--	--	-	-	-	-	-	-	-
Unigene0002560	0	79	0.001	1.4165	10.4681	4.58637e-21	8.0712e-21	Muc2	PREDICTED: mucin-2-like [Nanorana parkeri]	Human Diseases	Infectious diseases;Cancers	ko05226//Gastric cancer;ko05146//Amoebiasis	K10955	-	-	-
Unigene0002561	2	19	0.0354	0.2782	2.9743	0.000404902	0.000462754	--	--	-	-	-	-	-	-	-
Unigene0002563	807	101	37.7004	3.9002	-3.27296	8.63458e-162	5.0688e-161	--	--	-	-	-	-	-	-	-
Unigene0002564	0	151	0.001	1.7803	10.7979	2.97364e-39	7.31996e-39	--	--	-	-	-	-	-	-	-
Unigene0002565	0	741	0.001	2.629	11.3603	1.54424e-187	1.0046e-186	ODA4	PREDICTED: dynein beta chain, flagellar outer arm-like [Nanorana parkeri]	Human Diseases	Neurodegenerative diseases	ko05016//Huntington disease	K10408	-	-	-
Unigene0002566	69	24	1.65	0.4744	-1.79829	4.55589e-08	5.73414e-08	--	--	-	-	-	-	-	-	-
Unigene0002567	4	25	0.1459	0.7535	2.36863	0.00091941	0.0010415	--	--	-	-	-	-	-	-	-
Unigene0002568	2	1296	0.0184	9.8607	9.06584	5.83896686271384e-316	5.68157264659496e-315	--	--	-	-	-	-	-	-	-
Unigene0002569	0	69	0.001	1.2893	10.3324	3.94382e-18	6.44436e-18	--	--	-	-	-	-	-	-	-
Unigene0002570	12	438	0.1126	3.3966	4.91481	2.37971e-94	9.75736e-94	--	--	-	-	-	-	-	-	-
Unigene0002571	0	67	0.001	0.9713	9.92377	1.52039e-17	2.44566e-17	--	--	-	-	-	-	-	-	-
Unigene0002573	2	63	0.0537	1.3989	4.70323	1.86281e-14	2.76014e-14	--	--	-	-	-	-	-	-	-
Unigene0002574	183	667	1.7789	5.3596	1.59114	2.69365e-45	7.18011e-45	--	--	-	-	-	-	-	-	-
Unigene0002575	19	46	0.477	0.9546	1.00091	0.0112675	0.0123657	--	--	-	-	-	-	-	-	-
Unigene0002576	4412	2238	27.5618	11.5566	-1.25395	4.41096e-208	3.09403e-207	Haus5	PREDICTED: HAUS augmin-like complex subunit 5 [Nanorana parkeri]	-	-	-	-	-	-	-
Unigene0002577	2084	18435	4.9886	36.4775	2.8703	0	0	TBC1D16	PREDICTED: coiled-coil domain-containing protein 40 [Nanorana parkeri]	-	-	-	-	GO:0044464//cell part	-	GO:0003351//epithelial cilium movement;GO:0007368//determination of left/right symmetry;GO:0035295//tube development;GO:0048513//animal organ development
Unigene0002579	1817	7462	9.6333	32.7018	1.76327	0	0	TRA2A	PREDICTED: transformer-2 protein homolog alpha isoform X2 [Nanorana parkeri]	Genetic Information Processing	Transcription	ko03040//Spliceosome	K12897	GO:0043231//intracellular membrane-bounded organelle;GO:0043232//intracellular non-membrane-bounded organelle	GO:0003723//RNA binding	GO:0000377//RNA splicing, via transesterification reactions with bulged adenosine as nucleophile
Unigene0002580	2	295	0.0388	4.7352	6.93122	2.01713e-72	7.07147e-72	--	--	-	-	-	-	-	-	-
Unigene0002581	86	1600	0.7628	11.7315	3.94294	2.29628e-283	2.04558e-282	--	--	-	-	-	-	-	-	-
Unigene0002582	22	148	1.3797	7.6722	2.47529	2.82546e-19	4.76035e-19	--	--	-	-	-	-	-	-	-
Unigene0002583	2	163	0.0446	3.0077	6.07547	9.15612e-40	2.27417e-39	--	--	-	-	-	-	-	-	-
Unigene0002584	2159	11916	7.7968	35.5708	2.18974	0	0	Gtpbp2	GTP-binding protein 2 [Xenopus tropicalis]	-	-	-	-	-	GO:0017111//nucleoside-triphosphatase activity;GO:0032550//purine ribonucleoside binding	-
Unigene0002585	21	74	0.6783	1.9757	1.54237	5.17876e-06	6.20797e-06	--	--	-	-	-	-	-	-	-
Unigene0002586	4191	1790	14.8947	5.2585	-1.50208	7.17241e-274	6.21141e-273	Inppl1	PREDICTED: phosphatidylinositol 3,4,5-trisphosphate 5-phosphatase 2-like [Xenopus laevis]	Environmental Information Processing;Organismal Systems;Metabolism	Signal transduction;Immune system;Endocrine system;Global and overview maps;Carbohydrate metabolism	ko01100//Metabolic pathways;ko04910//Insulin signaling pathway;ko04666//Fc gamma R-mediated phagocytosis;ko04070//Phosphatidylinositol signaling system;ko00562//Inositol phosphate metabolism;ko04662//B cell receptor signaling pathway	K15909	GO:0016020//membrane;GO:0031252//cell leading edge;GO:0042995//cell projection;GO:0043231//intracellular membrane-bounded organelle;GO:0044444//cytoplasmic part	GO:0019904//protein domain specific binding;GO:0046030//inositol trisphosphate phosphatase activity;GO:1901981//phosphatidylinositol phosphate binding	GO:0006275//regulation of DNA replication;GO:0007417//central nervous system development;GO:0008283//cell proliferation;GO:0009968//negative regulation of signal transduction;GO:0010468//regulation of gene expression;GO:0010975//regulation of neuron projection development;GO:0016192//vesicle-mediated transport;GO:0019318//hexose metabolic process;GO:0030031//cell projection assembly;GO:0030036//a…
Unigene0002587	32	149	1.4906	5.7372	1.94445	8.61066e-15	1.28844e-14	--	--	-	-	-	-	-	-	-
Unigene0002588	14	44	0.2642	0.6864	1.37742	0.00128343	0.00144811	--	--	-	-	-	-	-	-	-
Unigene0002590	4	65	0.0986	1.3241	3.74728	5.24485e-13	7.47727e-13	--	Retrovirus-related Pol polyprotein LINE-1 [Larimichthys crocea]	-	-	-	-	-	-	-
Unigene0002591	2182	904	23.3054	7.9812	-1.54599	9.34462e-156	5.34698e-155	SDHAF1	PREDICTED: succinate dehydrogenase assembly factor 1, mitochondrial [Nanorana parkeri]	-	-	-	-	-	-	-
Unigene0002592	0	1010	0.001	16.3299	13.9952	1.256e-252	1.02314e-251	--	--	-	-	-	-	-	-	-
Unigene0002593	94	55	4.1394	2.002	-1.04798	2.06969e-05	2.44692e-05	--	--	-	-	-	-	-	-	-
Unigene0002596	1253	3901	4.5525	11.7159	1.36374	5.32929e-183	3.40471e-182	ttc26	PREDICTED: intraflagellar transport protein 56 [Nanorana parkeri]	-	-	-	-	GO:0005815//microtubule organizing center;GO:0005929//cilium;GO:0030990//intraciliary transport particle;GO:0043231//intracellular membrane-bounded organelle	-	GO:0007166//cell surface receptor signaling pathway;GO:0008104//protein localization;GO:0010927//cellular component assembly involved in morphogenesis;GO:0010970//establishment of localization by movement along microtubule
Unigene0002597	4	30	0.204	1.2648	2.63227	6.70428e-05	7.83069e-05	--	--	-	-	-	-	-	-	-
Unigene0002599	0	40	0.001	0.7211	9.49406	1.50437e-11	2.05661e-11	--	--	-	-	-	-	-	-	-
Unigene0002600	6	257	0.0562	1.9883	5.14482	1.76132e-57	5.37733e-57	--	--	-	-	-	-	-	-	-
Unigene0002602	2	304	0.0199	2.5016	6.97394	1.03845e-74	3.70664e-74	SLC46A2	PREDICTED: thymic stromal cotransporter homolog [Nanorana parkeri]	-	-	-	-	-	-	-
Unigene0002604	43	119	2.3335	5.338	1.1938	1.61318e-06	1.95751e-06	--	--	-	-	-	-	-	-	-
Unigene0002605	115	864	0.8498	5.2777	2.63471	3.73466e-109	1.6816e-108	FAM131C	PREDICTED: protein FAM131C-like [Xenopus laevis]	-	-	-	-	-	-	-
Unigene0002606	46	271	1.0967	5.3409	2.28391	1.16874e-30	2.51133e-30	Pank1	PREDICTED: pantothenate kinase 1 isoform X1 [Alligator mississippiensis]	Metabolism	Metabolism of cofactors and vitamins;Global and overview maps	ko01100//Metabolic pathways;ko00770//Pantothenate and CoA biosynthesis	K09680	-	GO:0032550//purine ribonucleoside binding	GO:0006796//phosphate-containing compound metabolic process;GO:0009108//coenzyme biosynthetic process
Unigene0002608	6	88	0.1134	1.3744	3.59931	1.58359e-16	2.48008e-16	--	--	-	-	-	-	-	-	-
Unigene0002609	2	393	0.0448	7.2821	7.34471	4.67988e-97	1.95409e-96	--	Enterin-1 precursor [Charonia tritonis]	-	-	-	-	-	-	-
[truncated: 35,747 more rows]
