# Supplementary material for: Analyzing the gonadal transcriptome of the frog Hoplobatrachus rugulosus to identify genes involved in sex development
Source: BMC Genomics. 2021 Jul 19;22:552. doi: 10.1186/s12864-021-07879-6 (PMC8290591; doi:10.1186/s12864-021-07879-6)
Supplement: Supplementary file 1 — Additional file 1. [file 12864_2021_7879_MOESM1_ESM.zip › Table S7.xlsx]

## Sheet: 15F-VS-15M
Table S7 List of differential genes between 15F and 15M.
GeneID	15F_count	15M_count	15F_rpkm	15M_rpkm	log2 Ratio(15M/15F)	Pvalue	FDR	Symbol	Description	KEGG_A_class	KEGG_B_class	Pathway	K_ID	GO Component	GO Function	GO Process
Unigene0000001	19	98	0.3812	2.1477	2.49417	1.19787e-15	2.01199e-15	PCDHGB2	PREDICTED: protocadherin gamma-B2-like [Nanorana parkeri]	-	-	-	-	-	-	-
Unigene0000004	24	49	0.6583	1.468	1.15703	0.00154648	0.00182306	--	--	-	-	-	-	-	-	-
Unigene0000005	1301	6091	9.8709	50.4794	2.35444	0	0	ACYP1	PREDICTED: zinc finger C2HC domain-containing protein 1C [Nanorana parkeri]	Metabolism	Carbohydrate metabolism	ko00620//Pyruvate metabolism	K01512	-	-	-
Unigene0000008	0	162	0.001	1.863	10.8634	4.21693e-50	1.26444e-49	--	--	-	-	-	-	-	-	-
Unigene0000009	68	133	0.4693	1.0026	1.09516	2.37525e-07	3.17688e-07	Eva1b	PREDICTED: protein eva-1 homolog B [Nanorana parkeri]	-	-	-	-	-	-	-
Unigene0000010	1980	447	5.5329	1.3644	-2.01977	3.36433e-181	2.16667e-180	FJX1	PREDICTED: four-jointed box protein 1 [Nanorana parkeri]	-	-	-	-	-	-	-
Unigene0000011	1529	3677	7.3188	19.2252	1.39332	4.39772e-208	3.10279e-207	Dpy19l3	PREDICTED: probable C-mannosyltransferase DPY19L3 [Nanorana parkeri]	-	-	-	-	-	-	-
Unigene0000012	0	246	0.001	2.5425	11.312	6.66884e-76	2.51347e-75	--	--	-	-	-	-	-	-	-
Unigene0000013	4	90	0.2646	6.5023	4.61907	4.5464e-24	9.27643e-24	--	--	-	-	-	-	-	-	-
Unigene0000014	1029	2449	5.014	13.0348	1.37833	7.97925e-147	4.46072e-146	Gphn	PREDICTED: gephyrin isoform X4 [Xenopus tropicalis]	Metabolism;Organismal Systems	Nervous system;Global and overview maps;Metabolism of cofactors and vitamins	ko01100//Metabolic pathways;ko04727//GABAergic synapse;ko00790//Folate biosynthesis	K15376	-	-	-
Unigene0000015	6	153	0.0701	1.9529	4.80006	2.83375e-40	7.61152e-40	--	--	-	-	-	-	-	-	-
Unigene0000016	822	137	11.7631	2.1415	-2.45757	1.21404e-102	5.48553e-102	--	PREDICTED: gastrula zinc finger protein XlCGF57.1-like [Nanorana parkeri]	-	-	-	-	-	-	-
Unigene0000018	2	146	0.056	4.4627	6.31635	9.33304e-44	2.60847e-43	--	--	-	-	-	-	-	-	-
Unigene0000019	18	1170	0.1987	14.1109	6.15007	0	0	--	--	-	-	-	-	-	-	-
Unigene0000020	1	61	0.0308	2.0514	6.05753	7.7442e-18	1.36966e-17	--	--	-	-	-	-	-	-	-
Unigene0000021	5	36	0.116	0.9121	2.97507	4.5458e-07	6.02125e-07	--	--	-	-	-	-	-	-	-
Unigene0000022	5497	2429	18.8186	9.0831	-1.0509	3.15154e-159	1.8675e-158	AGPAT4	PREDICTED: 1-acyl-sn-glycerol-3-phosphate acyltransferase delta [Nanorana parkeri]	Environmental Information Processing;Metabolism	Lipid metabolism;Signal transduction;Global and overview maps	ko01100//Metabolic pathways;ko04072//Phospholipase D signaling pathway;ko00564//Glycerophospholipid metabolism;ko00561//Glycerolipid metabolism	K13523	-	GO:0016740//transferase activity	-
Unigene0000026	2	22	0.0495	0.5953	3.58812	1.96376e-05	2.47415e-05	--	--	-	-	-	-	-	-	-
Unigene0000029	27	75	0.3599	1.0921	1.60144	1.7261e-07	2.3171e-07	--	--	-	-	-	-	-	-	-
Unigene0000030	4	43	0.0982	1.1533	3.5539	1.57418e-09	2.24225e-09	--	PREDICTED: WD repeat and coiled-coil-containing protein-like [Nanorana parkeri]	-	-	-	-	-	-	-
Unigene0000031	143	386	0.5712	1.6841	1.55991	5.31709e-31	1.23932e-30	Lmod1	PREDICTED: leiomodin-1 [Nanorana parkeri]	-	-	-	-	-	GO:0008092//cytoskeletal protein binding	GO:0003012//muscle system process;GO:0051693//actin filament capping
Unigene0000032	255	3022	0.2451	3.1733	3.69454	0	0	FRAS1	PREDICTED: extracellular matrix protein FRAS1 [Nanorana parkeri]	-	-	-	-	-	-	-
Unigene0000033	74	738	0.803	8.747	3.44532	3.80552e-146	2.12212e-145	--	transposase [Nuttalliella namaqua]	Human Diseases	Infectious diseases	ko05120//Epithelial cell signaling in Helicobacter pylori infection	K08114	-	-	-
Unigene0000034	0	107	0.001	6.9047	12.7534	4.12937e-33	9.95469e-33	--	--	-	-	-	-	-	-	-
Unigene0000036	180	372	0.8045	1.8161	1.17468	7.92166e-20	1.47187e-19	nrp1	PREDICTED: neuropilin-1 [Nanorana parkeri]	Human Diseases;Organismal Systems	Infectious diseases;Development	ko05166//HTLV-I infection;ko04360//Axon guidance	K06724	GO:0005768//endosome;GO:0005882//intermediate filament;GO:0005924//cell-substrate adherens junction;GO:0031224//intrinsic component of membrane;GO:0031982//vesicle;GO:0043005//neuron projection;GO:0043235//receptor complex;GO:0044297//cell body;GO:0044421//extracellular region part	GO:0004714//transmembrane receptor protein tyrosine kinase activity;GO:0005539//glycosaminoglycan binding;GO:0019838//growth factor binding;GO:0043169//cation binding	GO:0001525//angiogenesis;GO:0001764//neuron migration;GO:0001934//positive regulation of protein phosphorylation;GO:0001936//regulation of endothelial cell proliferation;GO:0006950//response to stress;GO:0008038//neuron recognition;GO:0008045//motor neuron axon guidance;GO:0010594//regulation of endothelial cell migration;GO:0014910//regulation of smooth muscle cell migration;GO:0016192//vesicle-…
Unigene0000038	12	3068	0.0536	14.9778	8.12638	0	0	--	hypothetical protein XELAEV_18036323mg, partial [Xenopus laevis]	-	-	-	-	-	-	-
Unigene0000039	6	115	0.0717	1.5009	4.38771	3.04236e-29	6.88218e-29	--	--	-	-	-	-	-	-	-
Unigene0000040	20	58	0.3762	1.1916	1.66333	4.37252e-06	5.6166e-06	--	--	-	-	-	-	-	-	-
Unigene0000041	0	350	0.001	3.688	11.8486	4.00101e-107	1.85091e-106	PRKCQ	PREDICTED: protein kinase C delta type-like [Xenopus laevis]	Organismal Systems;Environmental Information Processing;Cellular Processes;Human Diseases	Immune system;Transport and catabolism;Sensory system;Endocrine system;Signal transduction;Circulatory system;Endocrine and metabolic diseases;Infectious diseases	ko04064//NF-kappa B signaling pathway;ko04140//Autophagy - animal;ko04270//Vascular smooth muscle contraction;ko04931//Insulin resistance;ko04750//Inflammatory mediator regulation of TRP channels;ko05162//Measles;ko04660//T cell receptor signaling pathway;ko04659//Th17 cell differentiation;ko04658//Th1 and Th2 cell differentiation;ko04920//Adipocytokine signaling pathway	K18052	-	-	-
Unigene0000043	190	15	5.2426	0.4521	-3.53557	2.72253e-36	6.89492e-36	--	--	-	-	-	-	-	-	-
Unigene0000044	14593	4648	53.9531	18.7709	-1.52321	0	0	FBXO42	PREDICTED: F-box only protein 42 [Nanorana parkeri]	-	-	-	-	-	-	-
Unigene0000045	83	546	0.4209	3.0244	2.8451	2.15951e-91	9.09088e-91	--	--	-	-	-	-	-	-	-
Unigene0000046	49	135	1.529	4.6015	1.58952	3.87387e-12	5.93394e-12	--	--	-	-	-	-	-	-	-
Unigene0000047	44	10	1.331	0.3304	-2.01022	2.30137e-05	2.8929e-05	--	--	-	-	-	-	-	-	-
Unigene0000048	46	164	0.388	1.5109	1.96128	6.92646e-19	1.25602e-18	camkv	PREDICTED: caM kinase-like vesicle-associated protein [Nanorana parkeri]	-	-	-	-	GO:0012506//vesicle membrane	GO:0005515//protein binding;GO:0016740//transferase activity;GO:0032550//purine ribonucleoside binding	GO:0006464//cellular protein modification process
Unigene0000049	28	478	0.2574	4.799	4.22065	6.53032e-114	3.12979e-113	--	PREDICTED: tectonin beta-propeller repeat-containing protein 2 [Nanorana parkeri]	-	-	-	-	-	-	-
Unigene0000051	11	81	0.2534	2.0385	3.00802	1.18184e-15	1.9854e-15	--	--	-	-	-	-	-	-	-
Unigene0000053	1	1690	0.0108	19.8745	10.8457	0	0	--	--	-	-	-	-	-	-	-
Unigene0000055	4	44	0.0909	1.0928	3.58761	8.57041e-10	1.23e-09	--	PREDICTED: vomeronasal 2 receptor 554 isoform X1 [Monodelphis domestica]	-	-	-	-	GO:0031224//intrinsic component of membrane	GO:0004888//transmembrane signaling receptor activity	GO:0007166//cell surface receptor signaling pathway
Unigene0000056	6344	1601	14.935	4.117	-1.85903	0	0	ARHGEF28	PREDICTED: rho guanine nucleotide exchange factor 28-like [Nanorana parkeri]	-	-	-	-	-	-	-
Unigene0000057	4189	841	21.4633	4.7068	-2.18905	0	0	Trabd	TraB domain containing L homeolog [Xenopus laevis]	-	-	-	-	-	-	-
Unigene0000058	6	43	0.1116	0.8739	2.96913	7.88497e-09	1.10178e-08	--	--	-	-	-	-	-	-	-
Unigene0000060	71	14	4.4211	0.9522	-2.21507	2.08276e-09	2.95689e-09	--	--	-	-	-	-	-	-	-
Unigene0000063	1	49	0.0225	1.205	5.74296	2.50206e-14	4.06062e-14	--	--	-	-	-	-	-	-	-
Unigene0000064	111513	189	714.665	1.3231	-9.0772	0	0	ZP3	PREDICTED: zona pellucida sperm-binding protein 3-like [Nanorana parkeri]	-	-	-	-	-	-	-
Unigene0000065	14	39	0.1689	0.5139	1.60532	0.000273429	0.000331196	--	--	-	-	-	-	-	-	-
Unigene0000066	24	55	0.7592	1.9004	1.32375	0.000188488	0.000229606	--	--	-	-	-	-	-	-	-
Unigene0000068	22	400	0.4752	9.4374	4.31178	4.88564e-97	2.13523e-96	--	--	-	-	-	-	-	-	-
Unigene0000069	0	108	0.001	2.1686	11.0825	2.07588e-33	5.03125e-33	--	--	-	-	-	-	-	-	-
Unigene0000071	6	24	0.1403	0.6132	2.12784	0.000885647	0.00105322	--	--	-	-	-	-	-	-	-
Unigene0000072	44	3	2.6218	0.1953	-3.74679	4.80598e-10	6.94411e-10	--	--	-	-	-	-	-	-	-
Unigene0000073	2135	500	8.6703	2.218	-1.96682	1.14587e-186	7.52159e-186	PEX5	PREDICTED: peroxisomal biogenesis factor 5 isoform X1 [Xenopus tropicalis]	Cellular Processes	Transport and catabolism	ko04146//Peroxisome	K13342	-	-	-
Unigene0000076	70	144	0.8556	1.9225	1.16798	1.27984e-08	1.77823e-08	--	--	-	-	-	-	-	-	-
Unigene0000077	24	48	1.536	3.3555	1.12735	0.00215752	0.00252948	--	--	-	-	-	-	-	-	-
Unigene0000078	22	45	0.4629	1.0342	1.15974	0.0022238	0.00260607	--	--	-	-	-	-	-	-	-
Unigene0000079	1319	167	7.2241	0.9991	-2.85412	1.07682e-188	7.12165e-188	ywrD	PREDICTED: LOW QUALITY PROTEIN: gamma-glutamyltranspeptidase 2-like [Struthio camelus australis]	Metabolism	Global and overview maps;Metabolism of other amino acids	ko01100//Metabolic pathways;ko00480//Glutathione metabolism;ko00430//Taurine and hypotaurine metabolism	K00681	-	-	GO:0006790//sulfur compound metabolic process
Unigene0000080	4738	13397	31.3534	96.8373	1.62694	0	0	DYNLRB1	PREDICTED: dynein light chain roadblock-type 1 isoform X1 [Nanorana parkeri]	-	-	-	-	GO:0005875//microtubule associated complex	GO:0045502//dynein binding	-
Unigene0000081	553	1528	11.926	35.9947	1.59367	2.15874e-113	1.0315e-112	--	--	-	-	-	-	-	-	-
Unigene0000082	0	65	0.001	1.3174	10.3635	1.51312e-20	2.85562e-20	--	transcription factor with AP2 domain(s), putative [Plasmodium reichenowi]	-	-	-	-	-	-	-
Unigene0000085	0	63	0.001	0.7057	9.46291	6.01315e-20	1.1193e-19	--	--	-	-	-	-	-	-	-
Unigene0000086	19951	1759	55.8297	5.3767	-3.37624	0	0	igsf3	immunoglobulin superfamily member 3 precursor [Xenopus laevis]	-	-	-	-	GO:0031224//intrinsic component of membrane	-	-
Unigene0000087	85	18	1.4506	0.3356	-2.11184	1.82964e-10	2.67479e-10	--	--	-	-	-	-	-	-	-
Unigene0000088	126	2339	0.4043	8.1984	4.34184	0	0	Eml3	PREDICTED: echinoderm microtubule-associated protein-like 3 [Nanorana parkeri]	-	-	-	-	-	-	-
Unigene0000089	15	155	0.3651	4.1206	3.49649	3.89093e-33	9.39231e-33	--	--	-	-	-	-	-	-	-
Unigene0000092	0	559	0.001	7.0753	12.7886	9.58796e-170	5.92234e-169	--	--	-	-	-	-	-	-	-
Unigene0000093	28	23373	0.2253	205.431	9.83259	0	0	tekt4	PREDICTED: tektin-4 [Nanorana parkeri]	-	-	-	-	GO:0015630//microtubule cytoskeleton;GO:0042995//cell projection	-	-
Unigene0000094	865	225	5.7878	1.6445	-1.81537	2.36854e-73	8.74179e-73	--	--	-	-	-	-	-	-	-
Unigene0000097	613	95	3.8943	0.6592	-2.56258	2.89087e-81	1.1344e-80	LYPD6B	PREDICTED: ly6/PLAUR domain-containing protein 6B [Nanorana parkeri]	-	-	-	-	-	-	-
Unigene0000098	245	1716	1.1083	8.4789	2.93553	3.24217e-276	2.81737e-275	TMCO4	PREDICTED: transmembrane and coiled-coil domain-containing protein 4 [Nanorana parkeri]	-	-	-	-	-	-	-
Unigene0000099	7	72	0.1025	1.1517	3.49007	6.04668e-16	1.02336e-15	--	--	-	-	-	-	-	-	-
Unigene0000100	6	39	0.1639	1.1638	2.82796	8.11755e-08	1.10019e-07	--	--	-	-	-	-	-	-	-
Unigene0000101	21	123	0.3062	1.9592	2.67772	1.1236e-20	2.12886e-20	--	--	-	-	-	-	-	-	-
Unigene0000102	11	113	0.2481	2.7835	3.48791	3.55853e-24	7.28043e-24	--	--	-	-	-	-	-	-	-
Unigene0000103	63	642	0.4159	4.6295	3.47655	4.70073e-129	2.43265e-128	--	--	-	-	-	-	-	-	-
Unigene0000104	5740	997	24.882	4.7208	-2.398	0	0	Neil2	PREDICTED: endonuclease 8-like 2 [Nanorana parkeri]	Genetic Information Processing	Replication and repair	ko03410//Base excision repair	K10568	GO:0044424//intracellular part	GO:0005488//binding	-
Unigene0000105	12043	5453	41.5577	20.5541	-1.01569	6.38131e-245	5.0331e-244	Gpatch3	PREDICTED: G patch domain-containing protein 3 [Nanorana parkeri]	-	-	-	-	-	-	-
Unigene0000109	0	321	0.001	5.9039	12.5275	2.59967e-98	1.14554e-97	--	--	-	-	-	-	-	-	-
Unigene0000110	1025	14408	2.3111	35.4851	3.94056	0	0	FKBP9	FK506 binding protein 9 L homeolog [Xenopus laevis]	-	-	-	-	-	-	GO:0044267//cellular protein metabolic process
Unigene0000111	8	349	0.3467	16.5199	5.57437	3.10209e-98	1.3662e-97	--	--	-	-	-	-	-	-	-
Unigene0000114	2013	527	27.8831	7.9736	-1.80609	1.08609e-157	6.38953e-157	Alg3	PREDICTED: dol-P-Man:Man(5)GlcNAc(2)-PP-Dol alpha-1,3-mannosyltransferase isoform X1 [Nanorana parkeri]	Metabolism	Glycan biosynthesis and metabolism;Global and overview maps	ko01100//Metabolic pathways;ko00510//N-Glycan biosynthesis	K03845	GO:0031090//organelle membrane;GO:0031224//intrinsic component of membrane;GO:0043231//intracellular membrane-bounded organelle	GO:0016757//transferase activity, transferring glycosyl groups	GO:0070085//glycosylation
Unigene0000115	6610	2163	16.4522	5.8806	-1.48425	0	0	ALG3	PREDICTED: dol-P-Man:Man(5)GlcNAc(2)-PP-Dol alpha-1,3-mannosyltransferase isoform X2 [Nanorana parkeri]	Metabolism	Glycan biosynthesis and metabolism;Global and overview maps	ko01100//Metabolic pathways;ko00510//N-Glycan biosynthesis	K03845	GO:0031090//organelle membrane;GO:0031224//intrinsic component of membrane;GO:0043231//intracellular membrane-bounded organelle	GO:0016757//transferase activity, transferring glycosyl groups	GO:0070085//glycosylation
Unigene0000116	8	61	0.1436	1.1962	3.05833	2.45732e-12	3.78665e-12	--	--	-	-	-	-	-	-	-
Unigene0000117	6367	2761	13.4684	6.3796	-1.07804	1.56184e-184	1.01786e-183	Eps15l1	PREDICTED: epidermal growth factor receptor substrate 15-like 1 isoform X2 [Xenopus tropicalis]	Cellular Processes	Transport and catabolism	ko04144//Endocytosis	K12472	-	-	-
Unigene0000119	16	83	0.7788	4.413	2.50243	3.20119e-13	5.04648e-13	--	--	-	-	-	-	-	-	-
Unigene0000120	33	210	2.2145	15.3931	2.79723	8.79388e-36	2.20965e-35	--	--	-	-	-	-	-	-	-
Unigene0000121	11	71	0.2398	1.691	2.81797	6.39609e-13	1.00104e-12	--	--	-	-	-	-	-	-	-
Unigene0000122	102	20	5.1088	1.0942	-2.22311	1.40261e-12	2.1753e-12	--	--	-	-	-	-	-	-	-
Unigene0000123	722	175	1.5617	0.4135	-1.91716	1.55102e-66	5.43255e-66	--	--	-	-	-	-	-	-	-
Unigene0000125	67	8	1.6306	0.2127	-2.93851	1.45933e-11	2.20159e-11	--	--	-	-	-	-	-	-	-
Unigene0000126	1740	16536	2.0232	21.0019	3.37581	0	0	HMCN1	PREDICTED: hemicentin-1 [Nanorana parkeri]	-	-	-	-	-	-	-
Unigene0000129	15	47	0.3784	1.2951	1.77508	1.14648e-05	1.45491e-05	--	--	-	-	-	-	-	-	-
Unigene0000134	90	622	1.4936	11.2751	2.91627	1.61978e-105	7.4254e-105	--	--	-	-	-	-	-	-	-
Unigene0000135	2	62	0.0413	1.3973	5.08036	3.94382e-18	7.02169e-18	--	--	-	-	-	-	-	-	-
Unigene0000136	1002	5970	6.1262	39.8701	2.70224	0	0	--	PREDICTED: uncharacterized WD repeat-containing protein K04G11.4-like [Xenopus laevis]	-	-	-	-	-	-	-
Unigene0000139	1	96	0.028	2.9403	6.71439	4.01682e-30	9.22678e-30	--	--	-	-	-	-	-	-	-
Unigene0000140	5808	1396	29.027	7.6209	-1.92936	0	0	--	--	-	-	-	-	-	-	-
Unigene0000141	20	87	0.4286	2.0367	2.24853	3.50916e-12	5.38468e-12	--	--	-	-	-	-	-	-	-
Unigene0000142	134	508	1.5085	6.2465	2.04993	1.0581e-57	3.43055e-57	acy3	PREDICTED: N-acyl-aromatic-L-amino acid amidohydrolase (carboxylate-forming)-like [Nanorana parkeri]	-	-	-	-	GO:0005886//plasma membrane;GO:0031988//membrane-bounded vesicle;GO:0044424//intracellular part	GO:0005515//protein binding;GO:0016810//hydrolase activity, acting on carbon-nitrogen (but not peptide) bonds;GO:0043169//cation binding	-
Unigene0000143	71	202	0.3755	1.1669	1.6358	6.00683e-18	1.0658e-17	--	--	-	-	-	-	-	-	-
Unigene0000144	61	315	0.7978	4.5	2.49583	1.16173e-46	3.36348e-46	--	--	-	-	-	-	-	-	-
Unigene0000146	120	360	1.279	4.1912	1.71235	4.31313e-33	1.03961e-32	NUDT24	PREDICTED: nudix hydrolase 20, chloroplastic [Xenopus laevis]	-	-	-	-	-	GO:0003824//catalytic activity	-
Unigene0000147	8	202	0.0702	1.9366	4.78591	1.3787e-53	4.28932e-53	--	--	-	-	-	-	-	-	-
Unigene0000149	3	1866	0.0393	26.7328	9.40987	0	0	--	--	-	-	-	-	-	-	-
Unigene0000150	554	2221	1.5295	6.698	2.13067	2.61993e-237	2.02e-236	Pol	PREDICTED: zinc finger CCHC domain-containing protein 3, partial [Xenopus tropicalis]	-	-	-	-	-	-	-
Unigene0000154	1731	114	8.1893	0.5891	-3.79716	4.98564607612277e-318	4.85475178237311e-317	trim13	PREDICTED: E3 ubiquitin-protein ligase TRIM13 [Nanorana parkeri]	-	-	-	-	GO:0043231//intracellular membrane-bounded organelle;GO:0044425//membrane part	GO:0046872//metal ion binding	-
Unigene0000157	7529	2534	16.3724	6.0191	-1.44365	0	0	n4bp3-b	LZTS2 [Rattus norvegicus]	-	-	-	-	GO:0005815//microtubule organizing center	GO:0005515//protein binding	GO:0000280//nuclear division;GO:0001667//ameboidal-type cell migration;GO:0002009//morphogenesis of an epithelium;GO:0003002//regionalization;GO:0006913//nucleocytoplasmic transport;GO:0007017//microtubule-based process;GO:0022402//cell cycle process;GO:0030178//negative regulation of Wnt signaling pathway;GO:0030510//regulation of BMP signaling pathway
Unigene0000158	12	26	0.4168	0.9864	1.24282	0.0139417	0.0158181	--	PREDICTED: cystinosin [Latimeria chalumnae]	-	-	-	-	-	-	-
Unigene0000159	8394	148	42.1799	0.8124	-5.69822	0	0	Arhgef19	PREDICTED: rho guanine nucleotide exchange factor 19-like isoform X3 [Xenopus laevis]	-	-	-	-	-	-	GO:0035023//regulation of Rho protein signal transduction
Unigene0000160	22	128	0.3433	2.1815	2.66778	2.70346e-21	5.19715e-21	--	--	-	-	-	-	-	-	-
Unigene0000164	190	47	1.4479	0.3912	-1.88798	8.06723e-19	1.46138e-18	--	--	-	-	-	-	-	-	-
Unigene0000165	0	130	0.001	9.6225	13.2322	2.84053e-40	7.62433e-40	--	--	-	-	-	-	-	-	-
Unigene0000166	506	110	13.1482	3.1222	-2.07423	6.26398e-53	1.93592e-52	--	--	-	-	-	-	-	-	-
Unigene0000168	22	85	1.0709	4.5193	2.07728	2.6032e-11	3.89484e-11	--	--	-	-	-	-	-	-	-
Unigene0000169	2908	594	7.317	1.6326	-2.16408	4.8256e-278	4.21798e-277	--	--	-	-	-	-	-	-	-
Unigene0000171	0	181	0.001	1.922	10.9084	4.78216e-56	1.52311e-55	--	LReO_3 [Oryzias latipes]	-	-	-	-	-	-	-
Unigene0000172	27	576	0.1412	3.2895	4.54206	1.60652e-142	8.82732e-142	Dpf1	PREDICTED: zinc finger protein neuro-d4 [Nanorana parkeri]	Organismal Systems;Human Diseases	Cancers;Environmental adaptation	ko04714//Thermogenesis;ko05225//Hepatocellular carcinoma	K22198	-	GO:0046914//transition metal ion binding	-
Unigene0000174	18640	47195	39.3458	108.817	1.46762	0	0	PRRC2A	PREDICTED: protein PRRC2A isoform X1 [Nanorana parkeri]	-	-	-	-	GO:0031988//membrane-bounded vesicle;GO:0043231//intracellular membrane-bounded organelle	GO:0003723//RNA binding	-
Unigene0000175	80	257	0.5004	1.756	1.81114	8.29555e-26	1.753e-25	--	--	-	-	-	-	-	-	-
Unigene0000176	3596	971	22.2617	6.5661	-1.76146	5.47025e-277	4.76618e-276	--	--	-	-	-	-	-	-	-
Unigene0000177	58	359	0.2361	1.5962	2.75717	8.90492e-59	2.91698e-58	--	--	-	-	-	-	-	-	-
Unigene0000178	201	10	2.8095	0.1527	-4.20154	4.11927e-43	1.14419e-42	Ascl3	PREDICTED: achaete-scute homolog 3 [Nanorana parkeri]	-	-	-	-	-	-	-
Unigene0000183	20	426	0.1392	3.2389	4.54027	1.14547e-106	5.28857e-106	--	--	-	-	-	-	-	-	-
Unigene0000184	12	28	0.7373	1.8791	1.34972	0.00647851	0.00745271	--	--	-	-	-	-	-	-	-
Unigene0000185	189	596	0.9456	3.2572	1.78433	5.74448e-56	1.82842e-55	--	--	-	-	-	-	-	-	-
Unigene0000186	10	103	0.2045	2.3007	3.4919	4.65708e-22	9.12025e-22	--	--	-	-	-	-	-	-	-
Unigene0000187	53	160	0.6822	2.2495	1.72134	1.37665e-15	2.31023e-15	--	--	-	-	-	-	-	-	-
Unigene0000188	128	390	0.9706	3.2304	1.73476	4.29821e-36	1.08557e-35	--	--	-	-	-	-	-	-	-
Unigene0000190	557	1581	5.9781	18.5349	1.63249	3.00793e-121	1.4985e-120	uck1-a	PREDICTED: uridine-cytidine kinase 1 isoform X1 [Nanorana parkeri]	Metabolism	Xenobiotics biodegradation and metabolism;Global and overview maps;Nucleotide metabolism	ko01100//Metabolic pathways;ko00240//Pyrimidine metabolism;ko00983//Drug metabolism - other enzymes	K00876	-	GO:0019205//nucleobase-containing compound kinase activity;GO:0032550//purine ribonucleoside binding	GO:0006222//UMP biosynthetic process;GO:0006241//CTP biosynthetic process
Unigene0000192	14	359	0.1006	2.8175	4.80771	2.73054e-93	1.16475e-92	--	--	-	-	-	-	-	-	-
Unigene0000194	5	44	0.0993	0.9546	3.26503	8.57041e-10	1.23e-09	--	--	-	-	-	-	-	-	-
Unigene0000196	111	49	4.5532	2.1955	-1.05233	1.65978e-05	2.09563e-05	--	--	-	-	-	-	-	-	-
Unigene0000197	0	115	0.001	3.8418	11.9076	8.48228e-36	2.13246e-35	--	--	-	-	-	-	-	-	-
Unigene0000198	1469	74	8.6487	0.4759	-4.18375	4.89514e-293	4.47553e-292	--	--	-	-	-	-	-	-	-
Unigene0000199	1	149	0.0178	2.8956	7.34584	1.5714e-46	4.54099e-46	NXPE3	PREDICTED: NXPE family member 3-like [Nanorana parkeri]	-	-	-	-	-	-	-
Unigene0000201	1837	6250	4.5113	16.7657	1.8939	0	0	MAP4K5	PREDICTED: mitogen-activated protein kinase kinase kinase kinase 5 [Nanorana parkeri]	-	-	-	-	-	GO:0004672//protein kinase activity;GO:0032550//purine ribonucleoside binding	GO:0006464//cellular protein modification process;GO:0006796//phosphate-containing compound metabolic process
Unigene0000202	11	23	0.4708	1.0752	1.19142	0.0244257	0.0274003	--	--	-	-	-	-	-	-	-
Unigene0000204	128	619	0.5448	2.8777	2.40112	6.20398e-85	2.499e-84	--	--	-	-	-	-	-	-	-
Unigene0000205	53	237	0.7401	3.6148	2.28812	4.24132e-32	1.00645e-31	--	--	-	-	-	-	-	-	-
Unigene0000206	341	980	1.2918	4.0553	1.65043	1.12876e-79	4.38241e-79	rpusd1	PREDICTED: RNA pseudouridylate synthase domain-containing protein 1 [Nanorana parkeri]	-	-	-	-	-	GO:0003676//nucleic acid binding;GO:0016866//intramolecular transferase activity	GO:0016070//RNA metabolic process
Unigene0000207	0	56	0.001	1.8749	10.8726	7.53498e-18	1.33304e-17	--	--	-	-	-	-	-	-	-
Unigene0000208	22	307	0.1512	2.304	3.92961	6.56589e-70	2.36416e-69	SLC25A15	PREDICTED: mitochondrial ornithine transporter 1-like [Nanorana parkeri]	-	-	-	-	GO:0031224//intrinsic component of membrane	-	-
Unigene0000209	22	549	0.1238	3.374	4.76838	1.18774e-140	6.46763e-140	--	--	-	-	-	-	-	-	-
Unigene0000211	94	525	0.5367	3.2744	2.60904	7.52664e-80	2.92593e-79	Ripk2	PREDICTED: receptor-interacting serine/threonine-protein kinase 2 [Nanorana parkeri]	Human Diseases;Organismal Systems	Nervous system;Infectious diseases;Immune system	ko04621//NOD-like receptor signaling pathway;ko05152//Tuberculosis;ko04722//Neurotrophin signaling pathway;ko05131//Shigellosis	K08846	GO:0043226//organelle;GO:0044424//intracellular part	GO:0016772//transferase activity, transferring phosphorus-containing groups;GO:0019904//protein domain specific binding	GO:0001819//positive regulation of cytokine production;GO:0001934//positive regulation of protein phosphorylation;GO:0002224//toll-like receptor signaling pathway;GO:0002827//positive regulation of T-helper 1 type immune response;GO:0007166//cell surface receptor signaling pathway;GO:0007249//I-kappaB kinase/NF-kappaB signaling;GO:0010243//response to organonitrogen compound;GO:0032496//response …
Unigene0000212	6	163	0.0798	2.3666	4.89028	4.03537e-43	1.12114e-42	--	PREDICTED: gastrula zinc finger protein XlCGF66.1-like [Nanorana parkeri]	-	-	-	-	-	-	-
Unigene0000213	68	205	0.4472	1.4726	1.71937	1.86809e-19	3.43691e-19	SERINC4	PREDICTED: serine incorporator 4 [Nanorana parkeri]	-	-	-	-	-	-	-
Unigene0000214	48	268	0.3753	2.2889	2.60854	6.96765e-42	1.90636e-41	foxj1.2	PREDICTED: forkhead box protein J1.2-like [Nanorana parkeri]	-	-	-	-	GO:0043231//intracellular membrane-bounded organelle	GO:0001071//nucleic acid binding transcription factor activity;GO:0003677//DNA binding	GO:0003143//embryonic heart tube morphogenesis;GO:0006351//transcription, DNA-templated;GO:0009855//determination of bilateral symmetry;GO:0010468//regulation of gene expression;GO:0010927//cellular component assembly involved in morphogenesis;GO:0048858//cell projection morphogenesis;GO:0060122//inner ear receptor stereocilium organization
Unigene0000216	95	483	1.066	5.9198	2.47334	1.28452e-69	4.61533e-69	--	--	-	-	-	-	-	-	-
Unigene0000217	10	667	0.0432	3.1484	6.18744	2.59406e-192	1.73785e-191	Umod	PREDICTED: mucin-like protein [Xenopus tropicalis]	-	-	-	-	-	-	-
Unigene0000218	84	0	1.4643	0.001	-10.516	9.72018e-25	2.00917e-24	--	--	-	-	-	-	-	-	-
Unigene0000219	19	131	0.6633	4.9952	2.91281	7.7239e-24	1.56971e-23	--	--	-	-	-	-	-	-	-
Unigene0000220	96	749	0.6901	5.8813	3.09126	1.66119e-134	8.82649e-134	--	PREDICTED: SE-cephalotoxin-like [Fundulus heteroclitus]	-	-	-	-	-	-	-
Unigene0000221	208	542	2.3921	6.8088	1.50912	2.40893e-40	6.47577e-40	Fuk	PREDICTED: fucokinase L homeolog isoform X1 [Xenopus laevis]	Metabolism	Global and overview maps;Carbohydrate metabolism	ko01100//Metabolic pathways;ko00520//Amino sugar and nucleotide sugar metabolism;ko00051//Fructose and mannose metabolism	K05305	-	GO:0016772//transferase activity, transferring phosphorus-containing groups;GO:0032550//purine ribonucleoside binding	GO:0006796//phosphate-containing compound metabolic process
Unigene0000222	39	118	0.3991	1.3189	1.72451	1.00861e-11	1.52712e-11	--	--	-	-	-	-	-	-	-
Unigene0000224	0	313	0.001	4.5753	12.1597	5.86307e-96	2.54767e-95	RARB	retinoic acid receptor beta-1 [Coturnix coturnix]	Human Diseases	Cancers	ko05200//Pathways in cancer;ko05226//Gastric cancer;ko05222//Small cell lung cancer;ko05223//Non-small cell lung cancer	K08528	GO:0043231//intracellular membrane-bounded organelle	GO:0000976//transcription regulatory region sequence-specific DNA binding;GO:0004879//RNA polymerase II transcription factor activity, ligand-activated sequence-specific DNA binding;GO:0038023//signaling receptor activity;GO:0046914//transition metal ion binding	GO:0001101//response to acid chemical;GO:0002066//columnar/cuboidal epithelial cell development;GO:0006357//regulation of transcription from RNA polymerase II promoter;GO:0009755//hormone-mediated signaling pathway;GO:0021544//subpallium development;GO:0030326//embryonic limb morphogenesis;GO:0030522//intracellular receptor signaling pathway;GO:0032330//regulation of chondrocyte differentiation;G…
Unigene0000225	67	201	0.5926	1.9418	1.71226	4.7665e-19	8.6761e-19	--	--	-	-	-	-	-	-	-
Unigene0000226	8	106	0.1219	1.7647	3.85565	1.54814e-24	3.18941e-24	--	--	-	-	-	-	-	-	-
Unigene0000227	218	23	13.3937	1.5435	-3.11728	7.92326e-37	2.02487e-36	--	--	-	-	-	-	-	-	-
Unigene0000229	89	324	2.9504	11.7323	1.9915	1.71566e-36	4.36005e-36	--	--	-	-	-	-	-	-	-
Unigene0000230	16	112	0.1037	0.7932	2.93527	4.70946e-21	8.9968e-21	LRRK2	PREDICTED: leucine-rich repeat serine/threonine-protein kinase 2 [Nanorana parkeri]	Human Diseases	Neurodegenerative diseases	ko05012//Parkinson disease	K08844	GO:0000323//lytic vacuole;GO:0016023//cytoplasmic, membrane-bounded vesicle;GO:0019866//organelle inner membrane;GO:0031984//organelle subcompartment;GO:0032838//cell projection cytoplasm;GO:0032991//macromolecular complex;GO:0043005//neuron projection;GO:0044297//cell body;GO:0044421//extracellular region part;GO:0044455//mitochondrial membrane part;GO:0098589//membrane region	GO:0004674//protein serine/threonine kinase activity;GO:0004712//protein serine/threonine/tyrosine kinase activity;GO:0004857//enzyme inhibitor activity;GO:0008047//enzyme activator activity;GO:0008092//cytoskeletal protein binding;GO:0017016//Ras GTPase binding;GO:0017111//nucleoside-triphosphatase activity;GO:0019905//syntaxin binding;GO:0032550//purine ribonucleoside binding;GO:0046983//protei…	GO:0003254//regulation of membrane depolarization;GO:0006979//response to oxidative stress;GO:0007212//dopamine receptor signaling pathway;GO:0007626//locomotory behavior;GO:0008104//protein localization;GO:0010042//response to manganese ion;GO:0010259//multicellular organism aging;GO:0010506//regulation of autophagy;GO:0010737//protein kinase A signaling;GO:0010823//negative regulation of mitoch…
Unigene0000231	3949	296	18.1483	1.4859	-3.61043	0	0	--	--	-	-	-	-	-	-	-
Unigene0000232	85	462	0.3369	2	2.56961	1.95868e-69	7.03039e-69	--	--	-	-	-	-	-	-	-
Unigene0000233	28	63	0.6233	1.5319	1.29732	5.5175e-05	6.84959e-05	--	--	-	-	-	-	-	-	-
Unigene0000234	26	543	0.4199	9.5786	4.5117	2.43334e-134	1.29166e-133	--	--	-	-	-	-	-	-	-
Unigene0000236	4	30	0.0893	0.7318	3.03472	3.5273e-06	4.541e-06	--	--	-	-	-	-	-	-	-
Unigene0000237	39	472	0.693	9.1609	3.72456	6.6877e-102	3.01014e-101	--	--	-	-	-	-	-	-	-
Unigene0000238	0	33	0.001	0.5862	9.19525	1.19721e-10	1.75814e-10	--	--	-	-	-	-	-	-	-
Unigene0000239	17	339	0.2554	5.564	4.44529	5.61626e-84	2.24733e-83	--	--	-	-	-	-	-	-	-
Unigene0000240	671	2185	5.1532	18.3296	1.83063	5.66825e-190	3.76243e-189	CSTA	PREDICTED: cystatin-B-like [Nanorana parkeri]	-	-	-	-	-	-	-
Unigene0000241	4	38	0.098	1.0174	3.37596	3.20238e-08	4.39373e-08	--	--	-	-	-	-	-	-	-
Unigene0000242	1022	18353	1.0088	19.7878	4.2939	0	0	Dnah2	PREDICTED: dynein heavy chain 2, axonemal [Xenopus tropicalis]	Human Diseases	Neurodegenerative diseases	ko05016//Huntington disease	K10408	GO:0005875//microtubule associated complex	GO:0003774//motor activity;GO:0032550//purine ribonucleoside binding	GO:0007017//microtubule-based process
Unigene0000243	224	1023	1.2516	6.2438	2.31865	1.23952e-130	6.4643e-130	--	--	-	-	-	-	-	-	-
Unigene0000244	1012	325	5.9836	2.099	-1.51131	1.48272e-65	5.15182e-65	--	--	-	-	-	-	-	-	-
Unigene0000245	175	68	1.8595	0.7892	-1.23645	4.60359e-10	6.65952e-10	--	--	-	-	-	-	-	-	-
Unigene0000246	0	162	0.001	2.1308	11.0572	4.21693e-50	1.26444e-49	--	--	-	-	-	-	-	-	-
Unigene0000247	9578	2987	28.7523	9.7944	-1.55365	0	0	ndst1	PREDICTED: bifunctional heparan sulfate N-deacetylase/N-sulfotransferase 1 isoform X1 [Nanorana parkeri]	Metabolism	Global and overview maps;Glycan biosynthesis and metabolism	ko01100//Metabolic pathways;ko00534//Glycosaminoglycan biosynthesis - heparan sulfate / heparin	K02576	GO:0031090//organelle membrane;GO:0031224//intrinsic component of membrane;GO:0043231//intracellular membrane-bounded organelle	GO:0016787//hydrolase activity;GO:0034483//heparan sulfate sulfotransferase activity	GO:0005976//polysaccharide metabolic process;GO:0006024//glycosaminoglycan biosynthetic process;GO:0007169//transmembrane receptor protein tyrosine kinase signaling pathway;GO:0007420//brain development;GO:0030166//proteoglycan biosynthetic process;GO:0048598//embryonic morphogenesis
Unigene0000248	2	48	0.0279	0.7306	4.71074	6.47897e-13	1.01346e-12	--	--	-	-	-	-	-	-	-
Unigene0000249	794	3809	3.8378	20.1103	2.38958	0	0	--	--	-	-	-	-	-	-	-
Unigene0000250	13	45	0.1781	0.6734	1.91878	5.28271e-06	6.77194e-06	--	PREDICTED: autophagy-related protein 16-1 isoform X2 [Paralichthys olivaceus]	-	-	-	-	-	-	-
Unigene0000253	110	1915	2.2329	42.4615	4.24916	0	0	--	--	-	-	-	-	-	-	-
Unigene0000254	12	177	0.5351	8.6215	4.01006	5.48801e-42	1.50362e-41	--	--	-	-	-	-	-	-	-
Unigene0000258	1	111	0.0341	4.1385	6.92319	6.66977e-35	1.65442e-34	--	--	-	-	-	-	-	-	-
Unigene0000259	6290	1020	50.5533	8.9546	-2.4971	0	0	Eef1e1	PREDICTED: eukaryotic translation elongation factor 1 epsilon-1 [Nanorana parkeri]	-	-	-	-	GO:0043231//intracellular membrane-bounded organelle	-	GO:0008283//cell proliferation;GO:0009967//positive regulation of signal transduction;GO:0034645//cellular macromolecule biosynthetic process;GO:0042981//regulation of apoptotic process;GO:0043516//regulation of DNA damage response, signal transduction by p53 class mediator
Unigene0000260	6	17915	0.0267	87.0661	11.6711	0	0	--	--	-	-	-	-	-	-	-
Unigene0000261	124	568	1.0588	5.2976	2.32291	5.75301e-75	2.15129e-74	pou3f3a	PREDICTED: POU domain, class 3, transcription factor 3-B-like [Xenopus laevis]	-	-	-	-	GO:0043231//intracellular membrane-bounded organelle	GO:0001071//nucleic acid binding transcription factor activity;GO:0003677//DNA binding	GO:0006355//regulation of transcription, DNA-templated;GO:0007417//central nervous system development
Unigene0000263	6	67	0.0656	0.8004	3.60895	2.02886e-15	3.38506e-15	--	--	-	-	-	-	-	-	-
Unigene0000264	3332	129	12.1117	0.5122	-4.56355	0	0	CHST9	PREDICTED: carbohydrate sulfotransferase 9-like [Nanorana parkeri]	Metabolism	Global and overview maps	ko01100//Metabolic pathways	K09673	-	-	-
Unigene0000267	14	54	0.264	1.1124	2.07507	1.76228e-07	2.3636e-07	--	--	-	-	-	-	-	-	-
Unigene0000268	434	982	1.5797	3.9042	1.30538	2.82561e-56	9.02528e-56	--	--	-	-	-	-	-	-	-
Unigene0000270	3493	474	28.0084	4.1516	-2.75412	0	0	--	PREDICTED: MAPK-interacting and spindle-stabilizing protein-like isoform X1 [Xenopus tropicalis]	-	-	-	-	-	GO:0016740//transferase activity	GO:0008152//metabolic process;GO:0009987//cellular process;GO:0044707//single-multicellular organism process
Unigene0000274	57	204	0.4149	1.6221	1.96703	3.16094e-23	6.34151e-23	Gpsm3	PREDICTED: G-protein-signaling modulator 3 [Nanorana parkeri]	-	-	-	-	-	-	-
Unigene0000275	0	87	0.001	1.7825	10.7997	1.97202e-27	4.30142e-27	--	--	-	-	-	-	-	-	-
Unigene0000276	13	64	0.1299	0.6988	2.42748	3.74543e-10	5.43251e-10	NOVA2	PREDICTED: RNA-binding protein Nova-2-like, partial [Nanorana parkeri]	-	-	-	-	-	GO:0003676//nucleic acid binding	-
Unigene0000277	38	134	0.5232	2.0153	1.94556	9.37159e-16	1.57922e-15	--	--	-	-	-	-	-	-	-
Unigene0000279	53	416	0.3225	2.7648	3.0998	2.89942e-76	1.09624e-75	--	--	-	-	-	-	-	-	-
Unigene0000281	92	26	2.9169	0.9005	-1.69564	1.49815e-08	2.07655e-08	--	--	-	-	-	-	-	-	-
Unigene0000286	4962	1523	22.0914	7.4065	-1.57662	8.11669e-297	7.49066e-296	RECQL4	PREDICTED: ATP-dependent DNA helicase Q4 [Nanorana parkeri]	-	-	-	-	GO:0032991//macromolecular complex;GO:0043231//intracellular membrane-bounded organelle	GO:0017111//nucleoside-triphosphatase activity;GO:0032550//purine ribonucleoside binding;GO:0046914//transition metal ion binding	GO:0006259//DNA metabolic process;GO:0035561//regulation of chromatin binding;GO:0044699//single-organism process;GO:0050794//regulation of cellular process
Unigene0000288	39	173	0.4106	1.9896	2.27667	8.76389e-24	1.77908e-23	--	--	-	-	-	-	-	-	-
Unigene0000289	0	68	0.001	1.3913	10.4422	1.91069e-21	3.68394e-21	MAOB	PREDICTED: amine oxidase [flavin-containing]-like [Nanorana parkeri]	Organismal Systems;Metabolism;Human Diseases	Nervous system;Xenobiotics biodegradation and metabolism;Global and overview maps;Substance dependence;Amino acid metabolism	ko01100//Metabolic pathways;ko04728//Dopaminergic synapse;ko05034//Alcoholism;ko04726//Serotonergic synapse;ko05031//Amphetamine addiction;ko00350//Tyrosine metabolism;ko00330//Arginine and proline metabolism;ko05030//Cocaine addiction;ko00380//Tryptophan metabolism;ko00982//Drug metabolism - cytochrome P450;ko00260//Glycine, serine and threonine metabolism;ko00340//Histidine metabolism;ko00360//…	K00274	GO:0031988//membrane-bounded vesicle;GO:0043231//intracellular membrane-bounded organelle	GO:0003824//catalytic activity	GO:0044710//single-organism metabolic process;GO:0048856//anatomical structure development
Unigene0000290	0	42	0.001	0.8422	9.71802	2.37852e-13	3.76227e-13	--	--	-	-	-	-	-	-	-
Unigene0000291	19	103	0.6406	3.7934	2.566	4.69473e-17	8.16184e-17	--	--	-	-	-	-	-	-	-
Unigene0000293	28	53	0.6173	1.2764	1.04804	0.00269561	0.00314801	--	--	-	-	-	-	-	-	-
Unigene0000295	139	54	1.4046	0.596	-1.23678	2.89039e-08	3.97211e-08	--	transposase [Nuttalliella namaqua]	Human Diseases	Infectious diseases	ko05120//Epithelial cell signaling in Helicobacter pylori infection	K08114	-	-	-
Unigene0000296	3576	663	18.035	3.6524	-2.30388	0	0	PLCXD1	PREDICTED: PI-PLC X domain-containing protein 1 [Nanorana parkeri]	-	-	-	-	-	-	-
Unigene0000297	54	187	0.4016	1.5189	1.9192	5.5029e-21	1.04991e-20	--	--	-	-	-	-	-	-	-
Unigene0000298	4	64	0.0626	1.0932	4.12625	2.04713e-16	3.50388e-16	--	--	-	-	-	-	-	-	-
Unigene0000299	59216	19110	373.785	131.762	-1.50428	0	0	ccna1	PREDICTED: cyclin-A1 [Nanorana parkeri]	Cellular Processes;Human Diseases;Organismal Systems;Environmental Information Processing	Infectious diseases;Cell growth and death;Signal transduction;Endocrine system;Cancers	ko05200//Pathways in cancer;ko05165//Human papillomavirus infection;ko05203//Viral carcinogenesis;ko05169//Epstein-Barr virus infection;ko04218//Cellular senescence;ko05202//Transcriptional misregulation in cancers;ko04110//Cell cycle;ko05161//Hepatitis B;ko04152//AMPK signaling pathway;ko04914//Progesterone-mediated oocyte maturation;ko05221//Acute myeloid leukemia	K06627	GO:0043231//intracellular membrane-bounded organelle	GO:0019900//kinase binding	GO:0000280//nuclear division;GO:1901990//regulation of mitotic cell cycle phase transition
Unigene0000300	2	905	0.0375	18.5168	8.94773	1.06604e-271	9.15834e-271	--	PREDICTED: serine/arginine repetitive matrix protein 1-like [Pundamilia nyererei]	-	-	-	-	-	-	-
Unigene0000301	13	2920	0.0853	20.9263	7.93856	0	0	--	PREDICTED: collagen alpha-1(I) chain-like isoform X1 [Xenopus tropicalis]	-	-	-	-	-	-	-
Unigene0000302	54	111	0.502	1.1272	1.16698	8.25663e-07	1.08412e-06	GALNT15	PREDICTED: polypeptide N-acetylgalactosaminyltransferase 15 [Nanorana parkeri]	Metabolism	Glycan biosynthesis and metabolism;Global and overview maps	ko01100//Metabolic pathways;ko00512//Mucin type O-glycan biosynthesis	K00710	-	-	-
Unigene0000305	21	117	0.2601	1.5831	2.60561	2.99775e-19	5.48566e-19	--	--	-	-	-	-	-	-	-
Unigene0000306	28	748	0.2375	6.9293	4.86671	3.22228e-191	2.15079e-190	--	--	-	-	-	-	-	-	-
Unigene0000307	6885	2240	16.1563	5.7416	-1.49257	0	0	Tjap1	PREDICTED: tight junction-associated protein 1 [Nanorana parkeri]	Cellular Processes	Cellular community - eukaryotes	ko04530//Tight junction	K06105	GO:0043231//intracellular membrane-bounded organelle	-	-
Unigene0000308	2	236	0.0214	2.7561	7.00887	3.06011e-73	1.12832e-72	--	PREDICTED: uncharacterized protein LOC108788744 [Nanorana parkeri]	-	-	-	-	-	-	-
Unigene0000309	229	61	3.87	1.126	-1.78113	8.63254e-21	1.63975e-20	--	--	-	-	-	-	-	-	-
Unigene0000311	24	119	0.2431	1.3164	2.43698	4.12348e-18	7.3397e-18	--	KIAA1193 protein, partial [Homo sapiens]	-	-	-	-	-	-	-
Unigene0000314	0	117	0.001	5.5908	12.4488	2.14562e-36	5.44287e-36	--	--	-	-	-	-	-	-	-
Unigene0000316	83	28	2.215	0.8162	-1.44031	2.14802e-06	2.78364e-06	--	--	-	-	-	-	-	-	-
Unigene0000317	5	76	0.1228	2.0384	4.05305	8.71215e-19	1.5775e-18	--	Splicing factor 3A subunit 2, partial [Anas platyrhynchos]	-	-	-	-	-	-	-
Unigene0000318	2	97	0.0617	3.2694	5.72761	1.02431e-28	2.29555e-28	--	--	-	-	-	-	-	-	-
Unigene0000319	250	793	6.484	22.4657	1.79277	1.45149e-73	5.36602e-73	UPRT	PREDICTED: uracil phosphoribosyltransferase homolog [Alligator sinensis]	Metabolism	Global and overview maps;Nucleotide metabolism	ko01100//Metabolic pathways;ko00240//Pyrimidine metabolism	K00761	-	-	-
Unigene0000321	38	140	0.2374	0.9553	2.00863	5.57177e-17	9.67187e-17	--	--	-	-	-	-	-	-	-
Unigene0000322	83	0	1.4271	0.001	-10.4789	1.93632e-24	3.97862e-24	--	--	-	-	-	-	-	-	-
Unigene0000323	8805	183	41.8133	0.9493	-5.46095	0	0	KCTD14	PREDICTED: BTB/POZ domain-containing protein KCTD14 [Nanorana parkeri]	-	-	-	-	-	-	-
Unigene0000325	4060	1374	26.6625	9.8562	-1.43571	2.90372e-217	2.10932e-216	--	--	-	-	-	-	-	-	-
Unigene0000327	1348	2500	6.8409	13.8582	1.01848	6.11463e-89	2.53452e-88	DSN1	PREDICTED: kinetochore-associated protein DSN1 homolog [Nanorana parkeri]	-	-	-	-	-	-	-
Unigene0000328	175	1030	0.9417	6.0541	2.68457	2.97099e-156	1.73373e-155	Trim65	PREDICTED: E3 ubiquitin-protein ligase RNF135-like [Nanorana parkeri]	Human Diseases;Environmental Information Processing;Organismal Systems	Signal transduction;Immune system;Infectious diseases	ko04064//NF-kappa B signaling pathway;ko05164//Influenza A;ko04622//RIG-I-like receptor signaling pathway	K10652	-	-	-
Unigene0000329	14	299	0.1113	2.5962	4.54388	6.50411e-76	2.45308e-75	--	--	-	-	-	-	-	-	-
Unigene0000330	0	20	0.001	0.6711	9.39038	9.6373e-07	1.26321e-06	--	--	-	-	-	-	-	-	-
Unigene0000331	0	106	0.001	1.6569	10.6943	8.21463e-33	1.9714e-32	--	--	-	-	-	-	-	-	-
Unigene0000332	2728	653	35.2113	9.2066	-1.9353	2.8458e-226	2.1238e-225	--	--	-	-	-	-	-	-	-
Unigene0000334	239	448	1.1953	2.4474	1.03388	2.35289e-19	4.32236e-19	As3mt	PREDICTED: arsenite methyltransferase-like [Nanorana parkeri]	-	-	-	-	-	GO:0008757//S-adenosylmethionine-dependent methyltransferase activity	GO:0008152//metabolic process
Unigene0000335	48	1340	0.1726	5.2637	4.93057	0	0	ART5	PREDICTED: ecto-ADP-ribosyltransferase 5-like [Nanorana parkeri]	-	-	-	-	-	GO:0016740//transferase activity;GO:0016799//hydrolase activity, hydrolyzing N-glycosyl compounds	GO:0006486//protein glycosylation
Unigene0000336	26	166	0.2292	1.5986	2.80213	1.51979e-28	3.39324e-28	--	PREDICTED: cell adhesion molecule 2-like [Xenopus laevis]	-	-	-	-	-	-	-
Unigene0000337	432	146	1.8874	0.6968	-1.43758	7.98521e-28	1.75658e-27	--	--	-	-	-	-	-	-	-
Unigene0000338	58	233	0.4509	1.9788	2.13375	5.48773e-29	1.23615e-28	--	--	-	-	-	-	-	-	-
Unigene0000339	30	208	0.2772	2.0994	2.92098	3.62169e-37	9.30452e-37	--	--	-	-	-	-	-	-	-
Unigene0000340	10602	3078	22.5546	7.1526	-1.65688	0	0	GIT1	PREDICTED: ARF GTPase-activating protein GIT1 isoform X3 [Nanorana parkeri]	Cellular Processes;Human Diseases	Infectious diseases;Transport and catabolism;Cell motility	ko04144//Endocytosis;ko04810//Regulation of actin cytoskeleton;ko05120//Epithelial cell signaling in Helicobacter pylori infection	K05737	GO:0005924//cell-substrate adherens junction;GO:0016234//inclusion body	GO:0046914//transition metal ion binding	-
Unigene0000342	234	1418	0.898	5.9444	2.72674	4.25545e-214	3.05733e-213	SMPDL3A	PREDICTED: acid sphingomyelinase-like phosphodiesterase 3a [Nanorana parkeri]	-	-	-	-	GO:0031988//membrane-bounded vesicle;GO:0044421//extracellular region part	GO:0003824//catalytic activity	GO:0006684//sphingomyelin metabolic process
Unigene0000343	6709	3048	31.6856	15.7241	-1.01085	1.34301e-170	8.31548e-170	cdkn2aip-a	PREDICTED: CDKN2A-interacting protein [Xenopus tropicalis]	-	-	-	-	-	-	-
Unigene0000344	0	283	0.001	3.4023	11.7323	7.9311e-87	3.24095e-86	--	--	-	-	-	-	-	-	-
Unigene0000345	237	829	1.0957	4.1866	1.93393	4.72395e-85	1.90408e-84	--	--	-	-	-	-	-	-	-
Unigene0000346	370	707	2.9045	6.0622	1.06155	1.59178e-30	3.68376e-30	spcs2	PREDICTED: signal peptidase complex subunit 2 [Ictalurus punctatus]	Genetic Information Processing	Folding, sorting and degradation	ko03060//Protein export	K12947	GO:0031090//organelle membrane;GO:0031224//intrinsic component of membrane;GO:0043231//intracellular membrane-bounded organelle	GO:0016787//hydrolase activity	GO:0016485//protein processing
Unigene0000348	402	1423	1.5941	6.1638	1.95108	8.93007e-142	4.89092e-141	--	PREDICTED: zinc finger protein 345-like [Nanorana parkeri]	-	-	-	-	-	-	-
Unigene0000349	395	741	2.5588	5.2432	1.03498	1.62822e-30	3.76686e-30	mef2d	myocyte-specific enhancer factor 2D [Xenopus tropicalis]	Organismal Systems;Environmental Information Processing	Signal transduction;Endocrine system	ko04022//cGMP - PKG signaling pathway;ko04928//Parathyroid hormone synthesis, secretion and action;ko04371//Apelin signaling pathway	K09262	GO:0043231//intracellular membrane-bounded organelle	GO:0003676//nucleic acid binding;GO:0005515//protein binding	GO:0006357//regulation of transcription from RNA polymerase II promoter;GO:0048645//organ formation;GO:0071688//striated muscle myosin thick filament assembly
Unigene0000350	3825	1094	11.2886	3.5267	-1.67848	6.10206e-269	5.19681e-268	Pak6	PREDICTED: serine/threonine-protein kinase PAK 6 [Nanorana parkeri]	Environmental Information Processing;Organismal Systems;Cellular Processes;Human Diseases	Cellular community - eukaryotes;Cancers;Signal transduction;Immune system;Development;Cell motility	ko04810//Regulation of actin cytoskeleton;ko04510//Focal adhesion;ko04014//Ras signaling pathway;ko04360//Axon guidance;ko04660//T cell receptor signaling pathway;ko04012//ErbB signaling pathway;ko05211//Renal cell carcinoma	K05735	-	-	-
Unigene0000351	294	13076	1.0461	50.8227	5.60238	0	0	SAXO2	PREDICTED: stabilizer of axonemal microtubules 2 [Nanorana parkeri]	-	-	-	-	-	-	-
Unigene0000352	50	121	0.6318	1.6701	1.40239	1.84627e-09	2.62518e-09	--	--	-	-	-	-	-	-	-
Unigene0000353	61	301	0.3804	2.0501	2.43011	2.80433e-43	7.80534e-43	RALGAPA1	PREDICTED: ral GTPase-activating protein subunit alpha-1 isoform X3 [Nanorana parkeri]	-	-	-	-	GO:0043231//intracellular membrane-bounded organelle	GO:0046983//protein dimerization activity	GO:0010468//regulation of gene expression;GO:0043087//regulation of GTPase activity
Unigene0000354	54	761	0.357	5.4955	3.94425	4.05097e-169	2.49846e-168	--	--	-	-	-	-	-	-	-
Unigene0000355	98	8	2.2884	0.2041	-3.48699	3.58259e-19	6.54319e-19	FUT2	PREDICTED: galactoside 2-alpha-L-fucosyltransferase 2-like [Nanorana parkeri]	Metabolism	Global and overview maps;Glycan biosynthesis and metabolism	ko01100//Metabolic pathways;ko00601//Glycosphingolipid biosynthesis - lacto and neolacto series;ko00603//Glycosphingolipid biosynthesis - globo and isoglobo series	K00718	-	GO:0031127//alpha-(1,2)-fucosyltransferase activity	GO:0070085//glycosylation
Unigene0000359	4	87	0.2314	5.4966	4.57008	3.26374e-23	6.54347e-23	--	Zgc:64189 [Danio rerio]	-	-	-	-	-	-	-
Unigene0000360	9	1426	0.0297	5.1439	7.43626	0	0	--	PREDICTED: protein-glutamine gamma-glutamyltransferase E-like [Nanorana parkeri]	-	-	-	-	-	-	-
Unigene0000362	73	7	1.6652	0.1744	-3.25522	1.06851e-13	1.7063e-13	--	--	-	-	-	-	-	-	-
Unigene0000363	610	171	10.0627	3.0812	-1.70745	1.28015e-48	3.781e-48	--	PREDICTED: zinc finger protein 260-like [Nanorana parkeri]	-	-	-	-	-	-	-
Unigene0000364	344	91	6.6602	1.9245	-1.79108	1.40147e-30	3.24579e-30	--	--	-	-	-	-	-	-	-
Unigene0000365	13918	4353	62.3258	21.2925	-1.54948	0	0	Ubxn2a	PREDICTED: UBX domain-containing protein 2A [Nanorana parkeri]	Genetic Information Processing	Folding, sorting and degradation	ko04141//Protein processing in endoplasmic reticulum	K14012	-	-	-
Unigene0000366	1294	436	16.5937	6.1072	-1.44205	1.23343e-76	4.68073e-76	--	--	-	-	-	-	-	-	-
Unigene0000367	4885	1901	14.5569	6.1877	-1.23423	2.35488e-193	1.58323e-192	Itch	PREDICTED: E3 ubiquitin-protein ligase Itchy homolog [Nanorana parkeri]	Environmental Information Processing;Genetic Information Processing;Human Diseases;Cellular Processes	Transport and catabolism;Endocrine and metabolic diseases;Folding, sorting and degradation;Signal transduction	ko04144//Endocytosis;ko04120//Ubiquitin mediated proteolysis;ko04932//Non-alcoholic fatty liver disease (NAFLD);ko04668//TNF signaling pathway	K05632	GO:0016020//membrane;GO:0031988//membrane-bounded vesicle;GO:0043231//intracellular membrane-bounded organelle;GO:0044444//cytoplasmic part	GO:0019787//ubiquitin-like protein transferase activity;GO:0042379//chemokine receptor binding	GO:0000209//protein polyubiquitination;GO:0002666//positive regulation of T cell tolerance induction;GO:0002698//negative regulation of immune effector process;GO:0009896//positive regulation of catabolic process;GO:0019941//modification-dependent protein catabolic process;GO:0032873//negative regulation of stress-activated MAPK cascade;GO:0042130//negative regulation of T cell proliferation;GO:0…
Unigene0000369	3559	1409	15.2934	6.6135	-1.20942	2.54342e-146	1.41993e-145	--	--	-	-	-	-	-	-	-
Unigene0000370	121	234	0.8147	1.7211	1.07899	1.74802e-11	2.62928e-11	--	--	-	-	-	-	-	-	-
Unigene0000371	1993	832	9.5266	4.3441	-1.1329	2.17889e-77	8.31883e-77	--	PREDICTED: oocyte zinc finger protein XlCOF6.1-like [Nanorana parkeri]	-	-	-	-	-	-	-
Unigene0000372	16	127	0.2505	2.1718	3.11601	7.65257e-25	1.58413e-24	--	--	-	-	-	-	-	-	-
Unigene0000373	1218	2721	11.758	28.6919	1.287	1.22146e-142	6.71605e-142	--	--	-	-	-	-	-	-	-
Unigene0000374	310	2437	0.4152	3.5657	3.10231	0	0	Tmtc1	PREDICTED: transmembrane and TPR repeat-containing protein 1 [Nanorana parkeri]	-	-	-	-	-	-	-
Unigene0000375	452	1149	1.4664	4.0718	1.47339	5.65337e-78	2.16886e-77	--	--	-	-	-	-	-	-	-
Unigene0000376	1516	689	9.2159	4.5751	-1.01032	8.99121e-51	2.71689e-50	Akap8l	PREDICTED: A-kinase anchor protein 8-like isoform X2 [Xenopus laevis]	-	-	-	-	-	-	-
Unigene0000377	2547	551	7.2581	1.7151	-2.0813	1.57474e-235	1.20884e-234	--	--	-	-	-	-	-	-	-
Unigene0000379	662	1962	2.4287	7.8625	1.6948	9.42293e-155	5.46695e-154	OSMR	PREDICTED: oncostatin-M-specific receptor subunit beta [Nanorana parkeri]	Environmental Information Processing	Signaling molecules and interaction;Signal transduction	ko04151//PI3K-Akt signaling pathway;ko04060//Cytokine-cytokine receptor interaction;ko04630//Jak-STAT signaling pathway	K05057	-	-	-
Unigene0000380	2	325	0.0149	2.6441	7.47132	4.47591e-100	1.99251e-99	--	--	-	-	-	-	-	-	-
Unigene0000383	0	101	0.001	1.807	10.8194	2.5611e-31	6.00284e-31	--	--	-	-	-	-	-	-	-
Unigene0000385	18	1118	0.0751	5.0925	6.08342	6.88943837851846e-312	6.61801175695468e-311	--	--	-	-	-	-	-	-	-
Unigene0000386	466	1244	8.555	24.9459	1.54396	3.92018e-90	1.63764e-89	--	--	-	-	-	-	-	-	-
Unigene0000388	436	1380	3.9942	13.809	1.78963	2.02595e-122	1.01652e-121	--	--	-	-	-	-	-	-	-
Unigene0000389	4	84	0.1801	4.1316	4.51983	2.33669e-22	4.60695e-22	--	--	-	-	-	-	-	-	-
Unigene0000390	14	39	0.2061	0.6272	1.60558	0.000273429	0.000331196	--	--	-	-	-	-	-	-	-
Unigene0000391	7619	1746	23.8775	5.977	-1.99816	0	0	trmt5	PREDICTED: probable sodium-coupled neutral amino acid transporter 6 [Nanorana parkeri]	-	-	-	-	GO:0031224//intrinsic component of membrane	-	-
Unigene0000392	83	1732	0.1137	2.5912	4.51032	0	0	MYO15A	PREDICTED: unconventional myosin-XV [Nanorana parkeri]	-	-	-	-	-	-	-
Unigene0000393	2	95	0.043	2.2309	5.69715	3.97823e-28	8.80652e-28	--	--	-	-	-	-	-	-	-
Unigene0000394	7140	20250	13.9607	43.2493	1.63131	0	0	fem1b	PREDICTED: protein fem-1 homolog B [Nanorana parkeri]	-	-	-	-	GO:0043231//intracellular membrane-bounded organelle	GO:0019787//ubiquitin-like protein transferase activity;GO:0032813//tumor necrosis factor receptor superfamily binding	GO:0000077//DNA damage checkpoint;GO:0002070//epithelial cell maturation;GO:0031396//regulation of protein ubiquitination;GO:0060740//prostate gland epithelium morphogenesis;GO:2001236//regulation of extrinsic apoptotic signaling pathway
Unigene0000395	26	131	0.924	5.0851	2.46031	4.68533e-20	8.74987e-20	--	--	-	-	-	-	-	-	-
Unigene0000396	125	8	2.5562	0.1787	-3.83839	4.75492e-26	1.00927e-25	--	PREDICTED: major histocompatibility complex class I-related gene protein-like [Nanorana parkeri]	Organismal Systems;Environmental Information Processing;Human Diseases;Cellular Processes	Cancers;Immune diseases;Cardiovascular diseases;Signaling molecules and interaction;Infectious diseases;Endocrine and metabolic diseases;Immune system;Cell growth and death;Transport and catabolism	ko05165//Human papillomavirus infection;ko05166//HTLV-I infection;ko04144//Endocytosis;ko05163//Human cytomegalovirus infection;ko05203//Viral carcinogenesis;ko05169//Epstein-Barr virus infection;ko05168//Herpes simplex infection;ko04145//Phagosome;ko05167//Kaposi sarcoma-associated herpesvirus infection;ko04218//Cellular senescence;ko04514//Cell adhesion molecules (CAMs);ko04650//Natural killer …	K06751	-	-	-
Unigene0000398	20	884	0.1301	6.2816	5.59344	1.54442e-240	1.20134e-239	--	Transposable element Tc1 transposase, partial [Stegodyphus mimosarum]	-	-	-	-	-	-	-
Unigene0000400	10	68	0.2815	2.0912	2.89312	8.52471e-13	1.33041e-12	--	--	-	-	-	-	-	-	-
Unigene0000404	26	88	0.3799	1.4046	1.88647	2.52277e-10	3.67628e-10	--	--	-	-	-	-	-	-	-
Unigene0000406	0	53	0.001	1.3013	10.3457	5.97777e-17	1.03569e-16	--	--	-	-	-	-	-	-	-
Unigene0000408	38	239	0.6398	4.3957	2.7804	5.54969e-40	1.4836e-39	--	--	-	-	-	-	-	-	-
Unigene0000410	24	55	0.5604	1.4029	1.32388	0.000188488	0.000229606	--	hypothetical protein XELAEV_18019297mg [Xenopus laevis]	-	-	-	-	-	-	-
Unigene0000412	33	1072	0.1433	5.0855	5.14928	4.06994e-278	3.56e-277	POGK	Pogo transposable element with KRAB, partial [Stegodyphus mimosarum]	-	-	-	-	-	-	-
Unigene0000413	1188	9	17.7542	0.1469	-6.91718	2.9407e-302	2.75584e-301	--	--	-	-	-	-	-	-	-
Unigene0000414	24	61	0.7557	2.0982	1.47327	1.95253e-05	2.46101e-05	--	--	-	-	-	-	-	-	-
Unigene0000415	8	649	0.0268	2.3774	6.47101	9.83589e-189	6.50682e-188	sgk-1	PREDICTED: protein kinase C delta type-like [Xenopus tropicalis]	-	-	-	-	-	-	-
Unigene0000416	4306	1249	31.6792	10.0371	-1.65819	1.60588e-289	1.45683e-288	EIF2B1	PREDICTED: translation initiation factor eIF-2B subunit alpha [Nanorana parkeri]	Genetic Information Processing	Translation	ko03013//RNA transport	K03239	GO:0016020//membrane;GO:0043234//protein complex;GO:0044424//intracellular part	-	GO:0006412//translation;GO:0021782//glial cell development;GO:0043087//regulation of GTPase activity
Unigene0000417	23	119	0.2617	1.4789	2.49854	1.24551e-18	2.24448e-18	--	--	-	-	-	-	-	-	-
Unigene0000418	71	178	0.4569	1.2513	1.45348	8.23637e-14	1.31886e-13	--	--	-	-	-	-	-	-	-
Unigene0000419	97	254	3.2865	9.4004	1.51617	3.51116e-20	6.5681e-20	--	--	-	-	-	-	-	-	-
Unigene0000421	15	59	0.3132	1.3458	2.10331	4.02091e-08	5.49695e-08	--	--	-	-	-	-	-	-	-
Unigene0000424	23	123	0.2131	1.2448	2.54631	1.46635e-19	2.70479e-19	--	--	-	-	-	-	-	-	-
Unigene0000425	252	647	1.3362	3.7475	1.48779	9.67631e-47	2.803e-46	PLCG1	PREDICTED: 1-phosphatidylinositol 4,5-bisphosphate phosphodiesterase gamma-1 [Nanorana parkeri]	Metabolism;Organismal Systems;Environmental Information Processing;Human Diseases	Endocrine and metabolic diseases;Infectious diseases;Global and overview maps;Cancers;Drug resistance;Signal transduction;Endocrine system;Sensory system;Carbohydrate metabolism;Nervous system;Immune system;Development	ko01100//Metabolic pathways;ko05200//Pathways in cancer;ko05169//Epstein-Barr virus infection;ko05205//Proteoglycans in cancer;ko04015//Rap1 signaling pathway;ko05167//Kaposi sarcoma-associated herpesvirus infection;ko05206//MicroRNAs in cancer;ko04014//Ras signaling pathway;ko04020//Calcium signaling pathway;ko04064//NF-kappa B signaling pathway;ko04360//Axon guidance;ko05225//Hepatocellular car…	K01116	GO:0016020//membrane;GO:0030054//cell junction;GO:0031252//cell leading edge;GO:0043234//protein complex;GO:0044444//cytoplasmic part	GO:0004629//phospholipase C activity;GO:0005167//neurotrophin TRK receptor binding;GO:0019900//kinase binding;GO:0046872//metal ion binding;GO:0060089//molecular transducer activity	GO:0006644//phospholipid metabolic process;GO:0010524//positive regulation of calcium ion transport into cytosol;GO:0010595//positive regulation of endothelial cell migration;GO:0019932//second-messenger-mediated signaling;GO:0038127//ERBB signaling pathway;GO:0045765//regulation of angiogenesis;GO:0050851//antigen receptor-mediated signaling pathway;GO:0070849//response to epidermal growth factor
Unigene0000426	826	257	26.0695	8.86	-1.55698	1.01535e-56	3.26031e-56	--	--	-	-	-	-	-	-	-
Unigene0000427	196	1857	0.5453	5.6431	3.37137	0	0	WWC3	PREDICTED: protein WWC3 [Nanorana parkeri]	-	-	-	-	GO:0044444//cytoplasmic part	GO:0019899//enzyme binding	GO:0035330//regulation of hippo signaling;GO:0045926//negative regulation of growth
Unigene0000428	2	75	0.0281	1.1521	5.35755	6.02541e-22	1.17605e-21	--	--	-	-	-	-	-	-	-
Unigene0000429	37	249	0.3426	2.5183	2.87785	5.29323e-43	1.46828e-42	--	--	-	-	-	-	-	-	-
Unigene0000430	895	177	8.6701	1.8729	-2.21077	5.02842e-98	2.21081e-97	--	PREDICTED: gastrula zinc finger protein XlCGF57.1-like [Nanorana parkeri]	-	-	-	-	-	-	-
Unigene0000431	6	220	0.0492	1.9703	5.32361	2.31808e-61	7.77432e-61	--	--	-	-	-	-	-	-	-
Unigene0000432	12826	921	49.7765	3.9043	-3.67233	0	0	lrrc58	PREDICTED: leucine-rich repeat-containing protein 58 [Nanorana parkeri]	-	-	-	-	-	-	-
Unigene0000433	3	27	0.0465	0.4576	3.29878	4.71992e-06	6.05904e-06	TY3B-G	PREDICTED: dynein beta chain, flagellar outer arm-like [Nanorana parkeri]	-	-	-	-	-	-	-
Unigene0000434	8245	2315	33.2683	10.2032	-1.70513	0	0	--	PREDICTED: oocyte zinc finger protein XlCOF29-like, partial [Nanorana parkeri]	-	-	-	-	-	-	-
Unigene0000435	9627	3988	28.7123	12.9921	-1.14403	2.86359e-267	2.42615e-266	PPFIBP1	PREDICTED: liprin-beta-1 [Nanorana parkeri]	-	-	-	-	-	-	-
Unigene0000437	2562	8170	8.8719	30.9033	1.80045	0	0	CAST	PREDICTED: calpastatin [Nanorana parkeri]	-	-	-	-	-	-	-
Unigene0000438	458	92	2.0074	0.4405	-2.18811	1.80836e-51	5.50639e-51	GPR84	PREDICTED: G-protein coupled receptor 84 [Nanorana parkeri]	-	-	-	-	GO:0031224//intrinsic component of membrane	-	GO:0007166//cell surface receptor signaling pathway
Unigene0000439	92	350	0.4231	1.7581	2.05495	1.57399e-40	4.2396e-40	Ppp1r18	PREDICTED: phostensin [Nanorana parkeri]	-	-	-	-	-	GO:0005488//binding	-
Unigene0000441	181	2	2.061	0.0249	-6.37105	1.01733e-47	2.97878e-47	--	--	-	-	-	-	-	-	-
Unigene0000442	7	78	0.1931	2.3509	3.60579	8.07894e-18	1.42784e-17	--	--	-	-	-	-	-	-	-
Unigene0000443	16	974	0.1882	12.5168	6.05546	3.21743e-274	2.78014e-273	--	--	-	-	-	-	-	-	-
Unigene0000444	83	167	1.0565	2.322	1.13608	2.40458e-09	3.40984e-09	--	--	-	-	-	-	-	-	-
Unigene0000445	69	10	1.8308	0.2898	-2.65934	6.60942e-11	9.78216e-11	--	--	-	-	-	-	-	-	-
Unigene0000446	250	1020	1.901	8.4719	2.15593	7.1876e-119	3.54229e-118	--	--	-	-	-	-	-	-	-
Unigene0000447	0	45	0.001	0.949	9.89026	2.99277e-14	4.84435e-14	--	PREDICTED: cadherin-related family member 5 [Nanorana parkeri]	-	-	-	-	-	-	-
Unigene0000448	28	263	0.2664	2.7332	3.35893	5.81122e-53	1.79701e-52	--	--	-	-	-	-	-	-	-
Unigene0000449	6	56	0.0971	0.9902	3.35018	1.78095e-12	2.75433e-12	--	--	-	-	-	-	-	-	-
Unigene0000452	131	40	1.5282	0.5097	-1.58411	1.41693e-10	2.07713e-10	ADAMTS14	PREDICTED: A disintegrin and metalloproteinase with thrombospondin motifs 14 [Nanorana parkeri]	-	-	-	-	-	-	-
Unigene0000453	30	104	0.3102	1.1746	1.9209	3.26246e-12	5.01177e-12	--	--	-	-	-	-	-	-	-
Unigene0000455	29	172	0.2627	1.702	2.69574	8.46971e-29	1.90088e-28	--	--	-	-	-	-	-	-	-
Unigene0000456	6	30	0.1157	0.6318	2.44908	4.18905e-05	5.22074e-05	--	--	-	-	-	-	-	-	-
Unigene0000457	3	39	0.0868	1.232	3.82716	3.12385e-09	4.41526e-09	--	--	-	-	-	-	-	-	-
Unigene0000458	2	233	0.0275	3.4973	6.99067	5.58344e-70	2.0116e-69	--	--	-	-	-	-	-	-	-
Unigene0000459	16781	38451	34.6804	86.8001	1.32358	0	0	Piwil1	PREDICTED: piwi-like protein 1 [Nanorana parkeri]	Organismal Systems	Development	ko04320//Dorso-ventral axis formation	K02156	-	-	-
Unigene0000460	20881	3183	71.9837	11.9858	-2.58634	0	0	PLEKHA8	PREDICTED: pleckstrin homology domain-containing family A member 8 [Nanorana parkeri]	-	-	-	-	-	-	-
Unigene0000461	4217	872	21.8907	4.9445	-2.14642	0	0	mul1	PREDICTED: mitochondrial ubiquitin ligase activator of NFKB 1 [Nanorana parkeri]	-	-	-	-	GO:0031306//intrinsic component of mitochondrial outer membrane;GO:0042579//microbody	GO:0019787//ubiquitin-like protein transferase activity;GO:0044389//ubiquitin-like protein ligase binding;GO:0046914//transition metal ion binding;GO:0060089//molecular transducer activity	GO:0000187//activation of MAPK activity;GO:0001558//regulation of cell growth;GO:0001960//negative regulation of cytokine-mediated signaling pathway;GO:0010635//regulation of mitochondrial fusion;GO:0010822//positive regulation of mitochondrion organization;GO:0031647//regulation of protein stability;GO:0032682//negative regulation of chemokine production;GO:0033233//regulation of protein sumoyla…
Unigene0000462	5	90	0.0684	1.3442	4.29661	5.54859e-23	1.10796e-22	--	--	-	-	-	-	-	-	-
Unigene0000463	12	127	0.0959	1.1091	3.53171	4.44527e-27	9.63367e-27	Otop2	PREDICTED: otopetrin-2 [Nanorana parkeri]	-	-	-	-	-	-	-
Unigene0000464	8	109	0.0952	1.4164	3.89512	1.25712e-25	2.64547e-25	Pol	Retrovirus-related Pol polyprotein LINE-1 [Larimichthys crocea]	-	-	-	-	-	-	-
Unigene0000465	2	149	0.0175	1.4276	6.35009	1.21644e-44	3.43935e-44	--	--	-	-	-	-	-	-	-
Unigene0000466	302	4228	6.2032	94.8623	3.93475	0	0	H1FX	PREDICTED: histone H1x-like [Nanorana parkeri]	-	-	-	-	GO:0043231//intracellular membrane-bounded organelle;GO:0043232//intracellular non-membrane-bounded organelle	GO:0003723//RNA binding	GO:0034728//nucleosome organization
Unigene0000467	59	124	0.7496	1.7209	1.19897	9.40928e-08	1.27322e-07	--	--	-	-	-	-	-	-	-
Unigene0000468	81	11	2.9236	0.4337	-2.75298	5.79189e-13	9.07374e-13	--	--	-	-	-	-	-	-	-
Unigene0000469	2	435	0.0235	5.5759	7.8904	3.68493e-133	1.94656e-132	--	--	-	-	-	-	-	-	-
Unigene0000470	19	64	0.2278	0.8382	1.87953	1.41102e-07	1.89886e-07	--	--	-	-	-	-	-	-	-
Unigene0000471	80	1088	0.1215	1.8044	3.89249	6.07623e-235	4.65781e-234	SPEG	PREDICTED: striated muscle preferentially expressed protein kinase [Nanorana parkeri]	-	-	-	-	-	-	-
Unigene0000472	39	188	0.3183	1.6758	2.39639	2.45575e-27	5.34919e-27	ATP7B	PREDICTED: copper-transporting ATPase 2 [Nanorana parkeri]	-	-	-	-	GO:0005768//endosome;GO:0031224//intrinsic component of membrane;GO:0031984//organelle subcompartment	GO:0032550//purine ribonucleoside binding;GO:0043682//copper-transporting ATPase activity;GO:0046914//transition metal ion binding	GO:0006874//cellular calcium ion homeostasis;GO:0010038//response to metal ion;GO:0035434//copper ion transmembrane transport;GO:0046916//cellular transition metal ion homeostasis
Unigene0000473	1502	103	15.3348	1.1487	-3.73874	1.32762e-274	1.14879e-273	--	PREDICTED: carcinoembryonic antigen-related cell adhesion molecule 1-like [Nanorana parkeri]	-	-	-	-	-	-	-
Unigene0000475	3	46	0.0871	1.4592	4.06636	2.06736e-11	3.1006e-11	--	ORF2-encoded protein, partial [Danio rerio]	-	-	-	-	-	-	-
Unigene0000476	8	45	0.128	0.7865	2.6193	2.38351e-08	3.28325e-08	--	--	-	-	-	-	-	-	-
Unigene0000479	0	105	0.001	3.5312	11.7859	1.63423e-32	3.90133e-32	--	--	-	-	-	-	-	-	-
Unigene0000480	33	213	0.4916	3.4658	2.81763	1.65758e-36	4.21397e-36	--	--	-	-	-	-	-	-	-
Unigene0000481	0	118	0.001	2.9598	11.5313	1.07921e-36	2.75117e-36	--	--	-	-	-	-	-	-	-
Unigene0000482	0	720	0.001	8.0176	12.969	3.56138e-217	2.58591e-216	spdya-a	PREDICTED: speedy protein E4-like [Dasypus novemcinctus]	Cellular Processes;Organismal Systems	Endocrine system;Cell growth and death	ko04114//Oocyte meiosis;ko04914//Progesterone-mediated oocyte maturation	K08694	-	-	-
Unigene0000483	0	233	0.001	3.2577	11.6696	9.22966e-72	3.37e-71	--	--	-	-	-	-	-	-	-
Unigene0000484	31	592	0.22	4.5889	4.38257	9.25214e-143	5.08889e-142	--	--	-	-	-	-	-	-	-
Unigene0000485	0	157	0.001	5.2449	12.3567	1.29617e-48	3.82603e-48	--	--	-	-	-	-	-	-	-
Unigene0000486	0	689	0.001	6.3749	12.6382	5.10855e-208	3.60276e-207	--	--	-	-	-	-	-	-	-
Unigene0000488	0	117	0.001	1.5389	10.5877	2.14562e-36	5.44287e-36	--	PREDICTED: FH1/FH2 domain-containing protein 1 [Nanorana parkeri]	-	-	-	-	-	-	-
Unigene0000489	2606	35	15.9402	0.2338	-6.09125	0	0	CDKN1C	PREDICTED: LOW QUALITY PROTEIN: cyclin-dependent kinase inhibitor 1C [Nanorana parkeri]	Environmental Information Processing;Cellular Processes;Human Diseases	Endocrine and metabolic diseases;Infectious diseases;Cell growth and death;Cancers;Drug resistance;Signal transduction	ko05200//Pathways in cancer;ko05165//Human papillomavirus infection;ko04151//PI3K-Akt signaling pathway;ko05203//Viral carcinogenesis;ko05169//Epstein-Barr virus infection;ko05206//MicroRNAs in cancer;ko05202//Transcriptional misregulation in cancers;ko04110//Cell cycle;ko04934//Cushing syndrome;ko05226//Gastric cancer;ko05161//Hepatitis B;ko04068//FoxO signaling pathway;ko04933//AGE-RAGE signali…	K06624	GO:0044424//intracellular part	-	GO:0000278//mitotic cell cycle;GO:0008219//cell death;GO:0010605//negative regulation of macromolecule metabolic process;GO:0022402//cell cycle process;GO:0032268//regulation of cellular protein metabolic process;GO:0033673//negative regulation of kinase activity;GO:0045786//negative regulation of cell cycle;GO:0048518//positive regulation of biological process
Unigene0000490	7	81	0.1035	1.3081	3.65977	1.2559e-18	2.26254e-18	--	--	-	-	-	-	-	-	-
Unigene0000492	682	1455	1.8852	4.3932	1.22055	2.91019e-72	1.06576e-71	SLC7A1	PREDICTED: high affinity cationic amino acid transporter 1 [Nanorana parkeri]	Human Diseases	Cancers	ko05206//MicroRNAs in cancer	K13863	GO:0031224//intrinsic component of membrane	GO:0008324//cation transmembrane transporter activity;GO:0046943//carboxylic acid transmembrane transporter activity	GO:0003333//amino acid transmembrane transport;GO:0006812//cation transport
Unigene0000493	1599	521	9.1453	3.2549	-1.49042	2.70657e-97	1.18531e-96	--	--	-	-	-	-	-	-	-
Unigene0000494	62	758	0.1859	2.4828	3.73937	4.05484e-161	2.42146e-160	TY3B-I	polyprotein [Mizuhopecten yessoensis]	-	-	-	-	-	-	-
Unigene0000495	97	842	0.2388	2.2639	3.24494	4.25913e-157	2.4973e-156	--	PREDICTED: OTU domain-containing protein 6B isoform X1 [Danio rerio]	-	-	-	-	-	-	-
Unigene0000496	0	209	0.001	3.784	11.8857	1.18532e-64	4.08926e-64	--	--	-	-	-	-	-	-	-
Unigene0000497	4582	60	17.2262	0.2464	-6.12746	0	0	--	PREDICTED: protocadherin gamma-B1-like [Nanorana parkeri]	-	-	-	-	-	-	-
Unigene0000498	4	567	0.0457	7.0699	7.27335	1.81167e-170	1.12144e-169	DCST1	PREDICTED: DC-STAMP domain-containing protein 1 [Nanorana parkeri]	-	-	-	-	-	-	-
Unigene0000499	4185	8637	10.4503	23.5581	1.17268	3.13703e-279	2.75674e-278	nek9	PREDICTED: serine/threonine-protein kinase Nek9 isoform X1 [Xenopus tropicalis]	-	-	-	-	GO:0043231//intracellular membrane-bounded organelle;GO:0044444//cytoplasmic part	GO:0004672//protein kinase activity;GO:0019900//kinase binding;GO:0032550//purine ribonucleoside binding;GO:0043169//cation binding	GO:0000087//mitotic M phase;GO:0000278//mitotic cell cycle;GO:0000280//nuclear division;GO:0006464//cellular protein modification process;GO:0006796//phosphate-containing compound metabolic process
Unigene0000500	0	65	0.001	0.9975	9.96217	1.51312e-20	2.85562e-20	--	--	-	-	-	-	-	-	-
Unigene0000501	18	604	0.0841	3.0822	5.19571	1.20983e-161	7.24513e-161	TMOD2	PREDICTED: tropomodulin-2-like [Nanorana parkeri]	-	-	-	-	-	-	GO:0051693//actin filament capping
Unigene0000502	21	137	0.3254	2.3192	2.83334	2.64924e-24	5.43257e-24	--	--	-	-	-	-	-	-	-
Unigene0000503	24	94	0.5343	2.2857	2.09691	2.28882e-12	3.52955e-12	--	hypothetical protein XELAEV_18037319mg [Xenopus laevis]	-	-	-	-	-	-	-
Unigene0000505	321	596	1.3215	2.68	1.02006	1.78337e-24	3.67125e-24	--	hypothetical protein XELAEV_18034232mg [Xenopus laevis]	-	-	-	-	-	-	-
Unigene0000507	39	198	0.487	2.7008	2.47139	1.3412e-29	3.05096e-29	--	--	-	-	-	-	-	-	-
Unigene0000508	764	1431	3.7505	7.6733	1.03276	1.50849e-54	4.73028e-54	--	--	-	-	-	-	-	-	-
Unigene0000510	0	540	0.001	3.2039	11.6456	5.85479e-164	3.53548e-163	--	--	-	-	-	-	-	-	-
Unigene0000511	0	75	0.001	1.4862	10.5374	1.53114e-23	3.0901e-23	--	--	-	-	-	-	-	-	-
Unigene0000512	14871	2494	50.3857	9.2302	-2.44858	0	0	Fam110a	PREDICTED: protein FAM110A [Nanorana parkeri]	-	-	-	-	-	-	-
Unigene0000513	1299	2934	7.7401	19.0962	1.30286	6.48613e-155	3.76843e-154	--	--	-	-	-	-	-	-	-
Unigene0000514	633	3764	0.8896	5.7784	2.69944	0	0	--	--	-	-	-	-	-	-	-
Unigene0000515	7	76	0.0474	0.5623	3.56838	2.78376e-17	4.86734e-17	--	--	-	-	-	-	-	-	-
Unigene0000516	60	1222	0.3925	8.7326	4.47565	9.57056e-291	8.71286e-290	--	--	-	-	-	-	-	-	-
Unigene0000517	2	198	0.0134	1.4478	6.75549	2.21048e-59	7.28168e-59	STRC	PREDICTED: stereocilin [Xenopus tropicalis]	-	-	-	-	-	-	-
Unigene0000518	9450	47755	13.5894	75.0125	2.46465	0	0	Slc12a2	PREDICTED: solute carrier family 12 member 2 isoform X1 [Nanorana parkeri]	Human Diseases;Organismal Systems	Infectious diseases;Digestive system	ko04972//Pancreatic secretion;ko04970//Salivary secretion;ko05110//Vibrio cholerae infection	K10951	GO:0005886//plasma membrane;GO:0031224//intrinsic component of membrane;GO:0031988//membrane-bounded vesicle	GO:0015077//monovalent inorganic cation transmembrane transporter activity;GO:0015108//chloride transmembrane transporter activity	GO:0006821//chloride transport;GO:0015696//ammonium transport;GO:0040007//growth;GO:0044763//single-organism cellular process;GO:0050877//neurological system process
Unigene0000519	8	211	0.0426	1.2282	4.84955	3.78086e-56	1.20599e-55	BEAN1	PREDICTED: protein BEAN1 isoform X2 [Nanorana parkeri]	-	-	-	-	-	-	-
Unigene0000520	2	188	0.0226	2.3193	6.68122	1.95398e-56	6.25543e-56	--	--	-	-	-	-	-	-	-
Unigene0000521	4	17361	0.0144	68.4105	12.2139	0	0	TCFL5	Transcription factor-like 5 protein, partial [Struthio camelus australis]	-	-	-	-	-	-	-
Unigene0000524	34773	162	233.915	1.1904	-7.61839	0	0	apoeb	PREDICTED: apolipoprotein E [Nanorana parkeri]	Human Diseases;Organismal Systems	Neurodegenerative diseases;Digestive system	ko05010//Alzheimer disease;ko04979//Cholesterol metabolism	K04524	-	GO:0005488//binding	GO:0019538//protein metabolic process;GO:0044763//single-organism cellular process;GO:0044765//single-organism transport;GO:0050789//regulation of biological process
Unigene0000525	1833	384	16.8702	3.8604	-2.12765	7.27363e-181	4.67634e-180	Nphs2	PREDICTED: podocin [Nanorana parkeri]	-	-	-	-	GO:0005911//cell-cell junction;GO:0031224//intrinsic component of membrane;GO:0044459//plasma membrane part	-	GO:0044707//single-multicellular organism process;GO:0044763//single-organism cellular process
Unigene0000527	6198	1830	20.527	6.6202	-1.63258	0	0	--	--	-	-	-	-	-	-	-
Unigene0000528	0	119	0.001	1.7048	10.7354	5.4285e-37	1.39079e-36	gag-pol	PREDICTED: endogenous retrovirus group K member 113 Pol protein-like [Danio rerio]	-	-	-	-	-	-	-
Unigene0000530	0	120	0.001	1.3614	10.4109	2.73071e-37	7.02579e-37	--	PREDICTED: RNA-directed DNA polymerase from mobile element jockey-like [Nanorana parkeri]	-	-	-	-	-	-	-
Unigene0000532	370	995	1.3234	3.8873	1.55452	4.46666e-74	1.65714e-73	--	--	-	-	-	-	-	-	-
Unigene0000533	10	24	0.1791	0.4694	1.39005	0.00909852	0.0103982	--	--	-	-	-	-	-	-	-
Unigene0000534	3504	1386	70.0993	30.2872	-1.21069	8.8521e-145	4.9101e-144	--	--	-	-	-	-	-	-	-
Unigene0000535	13	81	0.2232	1.5194	2.76709	2.08123e-14	3.38693e-14	--	PREDICTED: LOW QUALITY PROTEIN: microtubule-actin cross-linking factor 1 [Anser cygnoides domesticus]	-	-	-	-	GO:0015630//microtubule cytoskeleton;GO:0031253//cell projection membrane;GO:0043231//intracellular membrane-bounded organelle	GO:0003723//RNA binding;GO:0015631//tubulin binding;GO:0017111//nucleoside-triphosphatase activity;GO:0046872//metal ion binding	GO:0006612//protein targeting to membrane;GO:0007017//microtubule-based process;GO:0007166//cell surface receptor signaling pathway;GO:0022402//cell cycle process
Unigene0000536	217	8	3.6055	0.1452	-4.63409	1.98327e-49	5.90567e-49	--	--	-	-	-	-	-	-	-
Unigene0000538	23	199	0.1694	1.6009	3.24038	5.40812e-39	1.42727e-38	Cyb5r1	PREDICTED: NADH-cytochrome b5 reductase 1 [Nanorana parkeri]	Metabolism	Carbohydrate metabolism	ko00520//Amino sugar and nucleotide sugar metabolism	K00326	GO:0031224//intrinsic component of membrane;GO:0031988//membrane-bounded vesicle;GO:0043231//intracellular membrane-bounded organelle	GO:0005488//binding;GO:0016653//oxidoreductase activity, acting on NAD(P)H, heme protein as acceptor	GO:0006694//steroid biosynthetic process;GO:0010822//positive regulation of mitochondrion organization
Unigene0000539	2	39	0.0377	0.8034	4.41348	4.25806e-10	6.16421e-10	--	PREDICTED: cob(I)yrinic acid a,c-diamide adenosyltransferase, mitochondrial [Nanorana parkeri]	-	-	-	-	-	-	-
Unigene0000540	18	649	0.0803	3.1643	5.30034	1.71938e-174	1.07887e-173	--	--	-	-	-	-	-	-	-
Unigene0000541	6345	1544	26.2218	6.9699	-1.91156	0	0	sgsm3	PREDICTED: small G protein signaling modulator 3 isoform X1 [Nanorana parkeri]	-	-	-	-	-	-	-
Unigene0000542	116	556	0.7654	4.0074	2.38838	4.96137e-76	1.87252e-75	zgc:171711	PREDICTED: repressor of yield of DENV protein, partial [Nanorana parkeri]	-	-	-	-	-	-	-
Unigene0000543	1087	223	4.8394	1.0845	-2.1578	3.86724e-114	1.85545e-113	COL27A1	PREDICTED: collagen alpha-1(XXVII) chain [Nanorana parkeri]	Organismal Systems	Digestive system	ko04974//Protein digestion and absorption	K19721	-	-	-
Unigene0000544	0	215	0.001	4.346	12.0855	1.97488e-66	6.90974e-66	--	--	-	-	-	-	-	-	-
Unigene0000546	5383	997	20.579	4.1633	-2.30537	0	0	PMS2	PREDICTED: LOW QUALITY PROTEIN: mismatch repair endonuclease PMS2 [Nanorana parkeri]	Genetic Information Processing	Replication and repair	ko03460//Fanconi anemia pathway;ko03430//Mismatch repair	K10858	GO:0043234//protein complex	GO:0003690//double-stranded DNA binding	GO:0006281//DNA repair
Unigene0000548	0	152	0.001	1.6753	10.7102	3.98895e-47	1.16002e-46	--	--	-	-	-	-	-	-	-
Unigene0000549	13	31	0.6559	1.7084	1.3811	0.00369432	0.00429208	--	--	-	-	-	-	-	-	-
Unigene0000550	70	522	1.5608	12.7131	3.02596	4.29647e-93	1.83033e-92	--	--	-	-	-	-	-	-	-
Unigene0000551	4	615	0.0558	9.3708	7.39176	2.42275e-187	1.59351e-186	--	--	-	-	-	-	-	-	-
Unigene0000552	59	5	2.5408	0.2352	-3.43332	1.74763e-11	2.62878e-11	--	--	-	-	-	-	-	-	-
Unigene0000553	144	15	3.2004	0.3641	-3.13585	7.84821e-25	1.62449e-24	--	--	-	-	-	-	-	-	-
Unigene0000554	171	1518	1.0273	9.9616	3.27752	3.74699e-276	3.25491e-275	--	--	-	-	-	-	-	-	-
Unigene0000555	45	0	0.8799	0.001	-9.7812	1.19181e-13	1.89893e-13	--	--	-	-	-	-	-	-	-
Unigene0000556	37	87	0.3494	0.8973	1.36071	9.96321e-07	1.30533e-06	--	PREDICTED: colorectal mutant cancer protein-like [Nanorana parkeri]	-	-	-	-	-	-	-
Unigene0000557	274	37	9.565	1.4108	-2.76125	9.21587e-41	2.48916e-40	--	--	-	-	-	-	-	-	-
Unigene0000558	151	11	1.1584	0.0922	-3.65122	1.86873e-29	4.23958e-29	--	--	-	-	-	-	-	-	-
Unigene0000559	311	97	3.5827	1.2206	-1.55346	5.21192e-23	1.04132e-22	Mfap4	PREDICTED: microfibril-associated glycoprotein 4-like [Nanorana parkeri]	-	-	-	-	-	-	GO:0009987//cellular process;GO:0044699//single-organism process
Unigene0000561	45	157	0.3661	1.3953	1.93027	7.21875e-18	1.27929e-17	MCTP1	PREDICTED: multiple C2 and transmembrane domain-containing protein 1 isoform X1 [Nanorana parkeri]	-	-	-	-	GO:0031224//intrinsic component of membrane	-	-
Unigene0000562	47	113	0.4125	1.0834	1.3931	8.86751e-09	1.23738e-08	MTUS2	PREDICTED: microtubule-associated tumor suppressor candidate 2 [Nanorana parkeri]	-	-	-	-	-	-	-
Unigene0000563	155	588	0.5728	2.3734	2.05085	1.44869e-66	5.07522e-66	--	--	-	-	-	-	-	-	-
Unigene0000564	77	1641	0.1951	4.5416	4.54091	0	0	CLDN15	PREDICTED: claudin-15-like [Xenopus laevis]	Cellular Processes;Human Diseases;Environmental Information Processing;Organismal Systems	Signaling molecules and interaction;Infectious diseases;Cellular community - eukaryotes;Immune system	ko04530//Tight junction;ko04514//Cell adhesion molecules (CAMs);ko04670//Leukocyte transendothelial migration;ko05160//Hepatitis C;ko05130//Pathogenic Escherichia coli infection	K06087	GO:0005886//plasma membrane;GO:0031224//intrinsic component of membrane;GO:0043296//apical junction complex	-	-
Unigene0000566	120	49	1.2189	0.5436	-1.16496	9.68053e-07	1.26867e-06	tc1a	PREDICTED: UDP-glucose:glycoprotein glucosyltransferase 2-like [Cyprinus carpio]	Organismal Systems;Human Diseases	Infectious diseases;Endocrine system	ko05163//Human cytomegalovirus infection;ko04928//Parathyroid hormone synthesis, secretion and action	K16529	-	-	-
Unigene0000568	365	3193	3.3108	31.6364	3.25633	0	0	--	--	-	-	-	-	-	-	-
Unigene0000569	11	94	0.1124	1.0491	3.22244	5.80431e-19	1.0546e-18	--	--	-	-	-	-	-	-	-
Unigene0000570	122	540	0.2775	1.3418	2.27361	9.97704e-70	3.58951e-69	SOGA3	PREDICTED: protein SOGA3 isoform X1 [Xenopus tropicalis]	-	-	-	-	-	-	GO:0031329//regulation of cellular catabolic process
Unigene0000571	22207	4747	72.6076	16.9534	-2.09855	0	0	slc20a1-a	PREDICTED: sodium-dependent phosphate transporter 1 isoform X1 [Nanorana parkeri]	-	-	-	-	GO:0031224//intrinsic component of membrane	GO:0015291//secondary active transmembrane transporter activity	GO:0015698//inorganic anion transport;GO:0043122//regulation of I-kappaB kinase/NF-kappaB signaling
Unigene0000572	7	75	0.1683	1.9696	3.5488	9.56101e-17	1.64998e-16	--	--	-	-	-	-	-	-	-
Unigene0000573	6633	2776	11.1036	5.076	-1.12926	6.3723e-206	4.47026e-205	SLC9A8	PREDICTED: sodium/hydrogen exchanger 8 [Xenopus laevis]	-	-	-	-	GO:0031224//intrinsic component of membrane	GO:0005451//monovalent cation:proton antiporter activity	GO:0006814//sodium ion transport;GO:0015992//proton transport;GO:0030641//regulation of cellular pH;GO:0034220//ion transmembrane transport
Unigene0000574	0	86	0.001	2.201	11.1039	3.92664e-27	8.51873e-27	--	--	-	-	-	-	-	-	-
Unigene0000575	2	183	0.0147	1.4722	6.64601	5.81446e-55	1.83088e-54	WNT7B	PREDICTED: protein Wnt-7b-like [Nanorana parkeri]	Organismal Systems;Environmental Information Processing;Cellular Processes;Human Diseases	Infectious diseases;Cellular community - eukaryotes;Endocrine and metabolic diseases;Cancers;Endocrine system;Signal transduction	ko05200//Pathways in cancer;ko05165//Human papillomavirus infection;ko05166//HTLV-I infection;ko05205//Proteoglycans in cancer;ko05225//Hepatocellular carcinoma;ko04390//Hippo signaling pathway;ko04934//Cushing syndrome;ko05226//Gastric cancer;ko04150//mTOR signaling pathway;ko05224//Breast cancer;ko04310//Wnt signaling pathway;ko04550//Signaling pathways regulating pluripotency of stem cells;ko0…	K00572	-	-	-
Unigene0000576	18471	2370	34.417	4.8237	-2.83491	0	0	ptdss1	PREDICTED: phosphatidylserine synthase 1 isoform X1 [Nanorana parkeri]	Metabolism	Global and overview maps;Lipid metabolism	ko01100//Metabolic pathways;ko00564//Glycerophospholipid metabolism	K08729	GO:0031090//organelle membrane;GO:0031224//intrinsic component of membrane	GO:0003824//catalytic activity	GO:0006658//phosphatidylserine metabolic process
Unigene0000579	1173	11788	5.5342	60.75	3.45644	0	0	SLC14A2	PREDICTED: urea transporter 1 [Nanorana parkeri]	-	-	-	-	-	-	-
Unigene0000581	0	34	0.001	0.9742	9.92807	5.99623e-11	8.88747e-11	--	--	-	-	-	-	-	-	-
Unigene0000583	110	640	0.4225	2.6852	2.66801	1.33659e-98	5.89815e-98	--	--	-	-	-	-	-	-	-
Unigene0000585	223	52	5.1378	1.3087	-1.97302	7.23849e-23	1.44083e-22	--	--	-	-	-	-	-	-	-
Unigene0000586	9249	18897	15.0525	33.5934	1.15817	0	0	Tspoap1	PREDICTED: LOW QUALITY PROTEIN: peripheral-type benzodiazepine receptor-associated protein 1 [Nanorana parkeri]	-	-	-	-	-	-	-
Unigene0000587	514	1352	1.1958	3.4357	1.52263	5.50562e-95	2.37553e-94	Zmym4	PREDICTED: LOW QUALITY PROTEIN: zinc finger MYM-type protein 4 [Nanorana parkeri]	-	-	-	-	-	-	-
Unigene0000589	6	158	0.0472	1.3579	4.84645	1.0711e-41	2.92354e-41	--	--	-	-	-	-	-	-	-
Unigene0000590	4156	1549	19.357	7.8806	-1.29648	4.29389e-186	2.81404e-185	--	PREDICTED: major facilitator superfamily domain-containing protein 1-like [Nanorana parkeri]	-	-	-	-	-	-	GO:0044763//single-organism cellular process
Unigene0000593	265	657	3.588	9.7166	1.43727	5.18226e-45	1.472e-44	Pomt2	PREDICTED: protein O-mannosyl-transferase 2-like isoform X2 [Gallus gallus]	Metabolism	Glycan biosynthesis and metabolism;Global and overview maps	ko01100//Metabolic pathways;ko00515//Mannose type O-glycan biosyntheis;ko00514//Other types of O-glycan biosynthesis	K00728	GO:0031090//organelle membrane;GO:0031224//intrinsic component of membrane;GO:0043231//intracellular membrane-bounded organelle	GO:0000030//mannosyltransferase activity;GO:0043169//cation binding	GO:0006493//protein O-linked glycosylation
Unigene0000594	14	20092	0.0509	79.8387	10.6152	0	0	IQUB	PREDICTED: IQ and ubiquitin-like domain-containing protein [Nanorana parkeri]	-	-	-	-	GO:0005929//cilium	-	GO:0007166//cell surface receptor signaling pathway;GO:0048858//cell projection morphogenesis
Unigene0000596	6	7118	0.0583	75.5313	10.3394	0	0	--	--	-	-	-	-	-	-	-
Unigene0000598	0	73	0.001	2.0798	11.0222	6.07876e-23	1.21141e-22	--	--	-	-	-	-	-	-	-
Unigene0000599	4	387	0.0468	4.9481	6.72422	1.49361e-116	7.27412e-116	--	--	-	-	-	-	-	-	-
Unigene0000600	1648	659	6.9562	3.0384	-1.19499	2.10449e-71	7.6698e-71	GRAMD1B	PREDICTED: GRAM domain-containing protein 1B isoform X1 [Nanorana parkeri]	-	-	-	-	-	-	-
Unigene0000601	2703	1229	5.6572	2.8097	-1.00967	6.32879e-86	2.56929e-85	--	--	-	-	-	-	-	-	-
Unigene0000602	6496	2411	37.1225	15.05	-1.30253	1.8164e-260	1.50694e-259	spice1	PREDICTED: spindle and centriole-associated protein 1, partial [Nanorana parkeri]	-	-	-	-	GO:0005856//cytoskeleton	-	GO:0007049//cell cycle
Unigene0000603	7	75	0.0995	1.1639	3.54813	9.56101e-17	1.64998e-16	--	--	-	-	-	-	-	-	-
Unigene0000604	0	70	0.001	1.1293	10.1412	4.81034e-22	9.40577e-22	HAS3	PREDICTED: hyaluronan synthase 3 [Nanorana parkeri]	-	-	-	-	GO:0031224//intrinsic component of membrane;GO:0044421//extracellular region part	GO:0008194//UDP-glycosyltransferase activity	GO:0006024//glycosaminoglycan biosynthetic process;GO:0006355//regulation of transcription, DNA-templated;GO:0022607//cellular component assembly;GO:0033692//cellular polysaccharide biosynthetic process;GO:0044089//positive regulation of cellular component biogenesis
Unigene0000605	6110	1696	28.1732	8.5422	-1.72164	0	0	zc3hc1	PREDICTED: nuclear-interacting partner of ALK [Nanorana parkeri]	-	-	-	-	GO:0031090//organelle membrane;GO:0043231//intracellular membrane-bounded organelle	GO:0019900//kinase binding;GO:0046914//transition metal ion binding	GO:0000280//nuclear division;GO:0032446//protein modification by small protein conjugation;GO:0044763//single-organism cellular process
Unigene0000607	9100	267	15.5017	0.4968	-4.96362	0	0	Stard13	PREDICTED: stAR-related lipid transfer protein 8 [Nanorana parkeri]	-	-	-	-	-	GO:0005488//binding	GO:0050794//regulation of cellular process
Unigene0000608	35	661	0.1815	3.7438	4.36646	9.76494e-159	5.76967e-158	Gnb3	guanine nucleotide binding protein (G protein), beta polypeptide 3 S homeolog [Xenopus laevis]	Environmental Information Processing;Organismal Systems;Human Diseases	Substance dependence;Immune system;Sensory system;Nervous system;Cancers;Endocrine system;Signal transduction;Environmental adaptation;Infectious diseases	ko05200//Pathways in cancer;ko04151//PI3K-Akt signaling pathway;ko05163//Human cytomegalovirus infection;ko05167//Kaposi sarcoma-associated herpesvirus infection;ko04014//Ras signaling pathway;ko04062//Chemokine signaling pathway;ko04728//Dopaminergic synapse;ko04723//Retrograde endocannabinoid signaling;ko04926//Relaxin signaling pathway;ko04371//Apelin signaling pathway;ko05034//Alcoholism;ko04…	K07825	GO:0031988//membrane-bounded vesicle	-	-
Unigene0000609	6	183	0.1514	5.0425	5.0577	4.09441e-49	1.21435e-48	--	--	-	-	-	-	-	-	-
Unigene0000610	0	64	0.001	1.6836	10.7173	3.01631e-20	5.64995e-20	--	--	-	-	-	-	-	-	-
Unigene0000611	22	231	0.1266	1.4522	3.51989	4.25108e-49	1.26066e-48	fzd10-a	PREDICTED: frizzled-10 isoform X1 [Nanorana parkeri]	Environmental Information Processing;Organismal Systems;Human Diseases;Cellular Processes	Cancers;Endocrine system;Signal transduction;Cellular community - eukaryotes;Infectious diseases;Endocrine and metabolic diseases	ko05200//Pathways in cancer;ko05165//Human papillomavirus infection;ko05166//HTLV-I infection;ko05205//Proteoglycans in cancer;ko05225//Hepatocellular carcinoma;ko04390//Hippo signaling pathway;ko04934//Cushing syndrome;ko05226//Gastric cancer;ko04150//mTOR signaling pathway;ko05224//Breast cancer;ko04310//Wnt signaling pathway;ko04550//Signaling pathways regulating pluripotency of stem cells;ko0…	K02842	GO:0031224//intrinsic component of membrane;GO:0044424//intracellular part	GO:0004888//transmembrane signaling receptor activity;GO:0005515//protein binding;GO:0043169//cation binding	GO:0002011//morphogenesis of an epithelial sheet;GO:0032970//regulation of actin filament-based process;GO:0038030//non-canonical Wnt signaling pathway via MAPK cascade;GO:0043406//positive regulation of MAP kinase activity;GO:0044707//single-multicellular organism process
Unigene0000612	5	145	0.1011	3.201	4.98467	3.42765e-39	9.07475e-39	--	--	-	-	-	-	-	-	-
Unigene0000613	0	76	0.001	1.8937	10.887	7.68507e-24	1.56189e-23	--	--	-	-	-	-	-	-	-
Unigene0000614	7217	1788	17.509	4.7383	-1.88566	0	0	ADGRL2	PREDICTED: adhesion G protein-coupled receptor L2 isoform X3 [Nanorana parkeri]	-	-	-	-	GO:0031224//intrinsic component of membrane	GO:0004888//transmembrane signaling receptor activity;GO:0005488//binding	GO:0007166//cell surface receptor signaling pathway
Unigene0000615	916	387	2.1325	0.9841	-1.11567	6.88568e-38	1.7898e-37	ABCA5	PREDICTED: ATP-binding cassette sub-family A member 5, partial [Nanorana parkeri]	Environmental Information Processing	Membrane transport	ko02010//ABC transporters	K05648	-	-	-
Unigene0000616	8	32	0.2262	0.9881	2.12706	4.29809e-05	5.35324e-05	--	Transposable element Tcb1 transposase, partial [Larimichthys crocea]	-	-	-	-	-	-	-
Unigene0000617	353	5066	1.6475	25.8258	3.97046	0	0	dnd1	LOC398713 protein, partial [Xenopus laevis]	-	-	-	-	GO:0043231//intracellular membrane-bounded organelle	GO:0003723//RNA binding	GO:0032501//multicellular organismal process;GO:0060149//negative regulation of posttranscriptional gene silencing
Unigene0000618	6	158	0.1207	3.4728	4.8466	1.0711e-41	2.92354e-41	--	--	-	-	-	-	-	-	-
Unigene0000622	5	74	0.2916	4.7147	4.0151	3.13275e-18	5.5955e-18	--	--	-	-	-	-	-	-	-
Unigene0000623	42	781	0.169	3.4322	4.34404	1.3097e-185	8.56721e-185	PI16	PREDICTED: peptidase inhibitor 16-like [Xenopus laevis]	-	-	-	-	GO:0016020//membrane;GO:0031988//membrane-bounded vesicle;GO:0044421//extracellular region part	-	GO:0010614//negative regulation of cardiac muscle hypertrophy;GO:0048523//negative regulation of cellular process
Unigene0000625	1020	358	5.3736	2.0601	-1.38317	5.7023e-58	1.85356e-57	--	--	-	-	-	-	-	-	-
Unigene0000626	0	243	0.001	8.4545	13.0455	5.14152e-75	1.9235e-74	--	--	-	-	-	-	-	-	-
Unigene0000630	11	64	0.1823	1.1587	2.66812	3.19752e-11	4.7746e-11	--	--	-	-	-	-	-	-	-
Unigene0000631	21435	70597	201.3	724.189	1.84702	0	0	rps4	40S ribosomal protein S4 [Xenopus tropicalis]	Genetic Information Processing	Translation	ko03010//Ribosome	K02987	GO:0005924//cell-substrate adherens junction;GO:0031988//membrane-bounded vesicle;GO:0035770//ribonucleoprotein granule;GO:0044391//ribosomal subunit	GO:0003723//RNA binding;GO:0005198//structural molecule activity	GO:0006417//regulation of translation;GO:0042127//regulation of cell proliferation;GO:0044707//single-multicellular organism process
Unigene0000632	26	49	0.4924	1.0136	1.04159	0.00390269	0.00452966	--	--	-	-	-	-	-	-	-
Unigene0000633	85	219	1.3808	3.8859	1.49274	3.18008e-17	5.54353e-17	--	--	-	-	-	-	-	-	-
Unigene0000634	2	38	0.0303	0.6292	4.37613	8.10549e-10	1.16427e-09	--	--	-	-	-	-	-	-	-
Unigene0000635	31	303	0.2292	2.4467	3.41616	5.16442e-62	1.74286e-61	pol	PREDICTED: serine/threonine-protein kinase Nek10-like [Falco peregrinus]	-	-	-	-	-	-	-
Unigene0000636	14	133	0.1277	1.3256	3.37582	7.15156e-28	1.57524e-27	--	Snake venom metalloprotease inhibitor 02A10, partial [Calypte anna]	-	-	-	-	-	-	-
Unigene0000637	2	99	0.0298	1.6109	5.75641	2.63691e-29	5.9705e-29	--	--	-	-	-	-	-	-	-
Unigene0000640	93	558	0.5602	3.6713	2.71228	3.18821e-88	1.31585e-87	--	PREDICTED: complement factor H-related protein 2-like [Nanorana parkeri]	-	-	-	-	-	-	-
Unigene0000641	1082	320	5.7308	1.8513	-1.6302	6.92857e-78	2.65538e-77	Mfsd3	PREDICTED: major facilitator superfamily domain-containing protein 3 isoform X2 [Nanorana parkeri]	-	-	-	-	-	-	-
Unigene0000642	336	1313	2.4004	10.2461	2.09373	2.30934e-144	1.27792e-143	--	--	-	-	-	-	-	-	-
Unigene0000643	0	745	0.001	12.4855	13.608	1.33821e-224	9.93864e-224	--	--	-	-	-	-	-	-	-
Unigene0000644	0	175	0.001	8.8674	13.1143	2.89966e-54	9.07238e-54	--	PREDICTED: rho GTPase-activating protein 30-like isoform X1 [Gallus gallus]	-	-	-	-	-	-	-
Unigene0000645	184	436	1.076	2.7849	1.37195	7.20611e-29	1.6187e-28	--	--	-	-	-	-	-	-	-
Unigene0000646	24	171	0.1657	1.2898	2.9605	5.1366e-31	1.19754e-30	Il17re	PREDICTED: interleukin-17 receptor E [Xenopus tropicalis]	Organismal Systems;Environmental Information Processing	Signaling molecules and interaction;Immune system	ko04060//Cytokine-cytokine receptor interaction;ko04657//IL-17 signaling pathway	K05168	-	-	-
Unigene0000647	85	4	2.1096	0.1084	-4.28253	5.87517e-19	1.06712e-18	--	--	-	-	-	-	-	-	-
Unigene0000648	33	2612	0.0757	6.543	6.43352	0	0	--	PREDICTED: transient receptor potential cation channel subfamily A member 1-like [Saccoglossus kowalevskii]	-	-	-	-	-	-	-
Unigene0000652	494	84	2.4582	0.4566	-2.4286	1.51754e-62	5.14431e-62	--	--	-	-	-	-	-	-	-
Unigene0000654	1759	294	15.7182	2.8697	-2.45346	1.02232e-207	7.20257e-207	--	--	-	-	-	-	-	-	-
Unigene0000657	308	40	2.9323	0.416	-2.81738	8.34336e-47	2.41845e-46	--	--	-	-	-	-	-	-	-
Unigene0000659	209	31	1.8983	0.3076	-2.62558	5.78887e-30	1.32619e-29	LTB4R	PREDICTED: leukotriene B4 receptor 1-like [Nanorana parkeri]	Environmental Information Processing	Signaling molecules and interaction	ko04080//Neuroactive ligand-receptor interaction	K04296	-	GO:0004871//signal transducer activity	-
Unigene0000660	93	38	2.2714	1.0138	-1.16381	1.46013e-05	1.84706e-05	--	--	-	-	-	-	-	-	-
Unigene0000663	58	23	1.5185	0.6578	-1.20693	0.000463271	0.00055716	--	--	-	-	-	-	-	-	-
Unigene0000664	16	734	0.052	2.606	5.64718	5.70334e-202	3.95075e-201	XDH	PREDICTED: xanthine dehydrogenase/oxidase [Nanorana parkeri]	Cellular Processes;Metabolism	Transport and catabolism;Xenobiotics biodegradation and metabolism;Biosynthesis of other secondary metabolites;Global and overview maps;Nucleotide metabolism	ko01100//Metabolic pathways;ko00230//Purine metabolism;ko04146//Peroxisome;ko00983//Drug metabolism - other enzymes;ko00232//Caffeine metabolism	K00106	-	-	-
Unigene0000665	280	1679	1.4601	9.5635	2.71147	1.48228e-248	1.18221e-247	--	--	-	-	-	-	-	-	-
Unigene0000667	113	488	0.483	2.2785	2.23799	5.65573e-62	1.90775e-61	--	--	-	-	-	-	-	-	-
Unigene0000668	212	69	3.217	1.1437	-1.49201	2.53122e-15	4.21522e-15	--	--	-	-	-	-	-	-	-
Unigene0000669	44	2127	0.1575	8.3184	5.72288	0	0	ANGPTL1	PREDICTED: angiopoietin-related protein 1 isoform X1 [Nanorana parkeri]	-	-	-	-	-	-	-
Unigene0000670	393	3134	1.8133	15.7954	3.12281	0	0	LSS	PREDICTED: lanosterol synthase isoform X1 [Nanorana parkeri]	Metabolism	Lipid metabolism;Global and overview maps	ko01100//Metabolic pathways;ko00100//Steroid biosynthesis	K01852	-	GO:0031559//oxidosqualene cyclase activity	-
Unigene0000672	40	79	0.6056	1.3066	1.10938	7.65506e-05	9.45256e-05	--	--	-	-	-	-	-	-	-
Unigene0000673	7	174	0.1799	4.8836	4.76268	2.35685e-45	6.72021e-45	--	--	-	-	-	-	-	-	-
Unigene0000674	0	245	0.001	2.1032	11.0384	1.31738e-75	4.95337e-75	--	--	-	-	-	-	-	-	-
Unigene0000676	0	115	0.001	3.7586	11.876	8.48228e-36	2.13246e-35	--	--	-	-	-	-	-	-	-
Unigene0000677	40	84	0.3465	0.7947	1.19755	1.47218e-05	1.86212e-05	ADAM10	PREDICTED: disintegrin and metalloproteinase domain-containing protein 10-like [Nanorana parkeri]	Human Diseases	Infectious diseases;Neurodegenerative diseases	ko05010//Alzheimer disease;ko05120//Epithelial cell signaling in Helicobacter pylori infection	K06704	-	-	-
Unigene0000681	233	1059	1.4296	7.0976	2.31172	2.8514e-134	1.5126e-133	l3hypdh	PREDICTED: trans-3-hydroxy-L-proline dehydratase [Nanorana parkeri]	Metabolism	Amino acid metabolism	ko00330//Arginine and proline metabolism	K18384	-	GO:0016836//hydro-lyase activity;GO:0047661//amino-acid racemase activity	-
Unigene0000683	13	106	0.2112	1.8808	3.15466	6.92804e-21	1.31976e-20	--	--	-	-	-	-	-	-	-
Unigene0000684	141	33	2.6997	0.6902	-1.96771	3.77485e-15	6.25213e-15	--	--	-	-	-	-	-	-	-
Unigene0000685	76	202	0.9184	2.6662	1.53759	9.68863e-17	1.6716e-16	--	--	-	-	-	-	-	-	-
Unigene0000686	16	38	0.3992	1.0357	1.37542	0.0015179	0.00179011	--	--	-	-	-	-	-	-	-
Unigene0000687	123	24	5.8835	1.254	-2.23014	2.52851e-15	4.21084e-15	--	--	-	-	-	-	-	-	-
Unigene0000690	0	515	0.001	3.99	11.9622	1.02567e-156	6.00387e-156	--	--	-	-	-	-	-	-	-
Unigene0000692	50	147	1.2871	4.1335	1.68324	5.45788e-14	8.78045e-14	--	PREDICTED: collagen alpha-1(XV) chain-like [Xenopus tropicalis]	-	-	-	-	-	-	-
Unigene0000694	157	8	4.1898	0.2332	-4.16724	1.91887e-34	4.72961e-34	--	PREDICTED: oocyte zinc finger protein XlCOF7.1-like [Nanorana parkeri]	-	-	-	-	-	-	-
Unigene0000696	335	4355	2.3859	33.8795	3.82781	0	0	RFX1	PREDICTED: MHC class II regulatory factor RFX1 isoform X1 [Nanorana parkeri]	-	-	-	-	GO:0005634//nucleus	GO:0005488//binding	GO:0006351//transcription, DNA-templated
Unigene0000697	133	257	0.8516	1.7974	1.07766	1.53636e-12	2.38092e-12	--	--	-	-	-	-	-	-	-
Unigene0000700	10789	1861	23.8137	4.4868	-2.40803	0	0	POLR3A	DNA-directed RNA polymerase III subunit RPC1 [Xenopus tropicalis]	Metabolism;Organismal Systems;Human Diseases;Genetic Information Processing	Transcription;Immune system;Nucleotide metabolism;Global and overview maps;Infectious diseases	ko01100//Metabolic pathways;ko05169//Epstein-Barr virus infection;ko00230//Purine metabolism;ko00240//Pyrimidine metabolism;ko04623//Cytosolic DNA-sensing pathway;ko03020//RNA polymerase	K03018	-	-	-
Unigene0000701	499	0	14.3411	0.001	-13.8079	5.24407e-137	2.82054e-136	--	--	-	-	-	-	-	-	-
Unigene0000703	4	349	0.0425	4.0475	6.57342	3.22757e-103	1.46238e-102	--	SJCHGC03036 protein [Schistosoma japonicum]	-	-	-	-	-	-	-
Unigene0000704	2049	740	12.8167	5.0561	-1.34193	1.97994e-103	8.98087e-103	ttc38	PREDICTED: tetratricopeptide repeat protein 38 [Nanorana parkeri]	-	-	-	-	-	-	-
Unigene0000705	63	156	0.7553	2.043	1.43557	3.55443e-12	5.45228e-12	--	--	-	-	-	-	-	-	-
Unigene0000706	10	1069	0.0369	4.3114	6.86839	7.60040024749288e-313	7.31527351143635e-312	Gpc6	PREDICTED: glypican-6-like [Nanorana parkeri]	-	-	-	-	GO:0031224//intrinsic component of membrane	GO:0043168//anion binding	-
Unigene0000707	2917	484	10.1803	1.8451	-2.46401	0	0	--	PREDICTED: zinc finger protein 501-like [Nanorana parkeri]	-	-	-	-	-	-	-
Unigene0000708	1519	562	6.6852	2.7017	-1.3071	2.1618e-76	8.18486e-76	--	PREDICTED: oocyte zinc finger protein XlCOF7.1-like [Xenopus tropicalis]	-	-	-	-	-	-	-
Unigene0000709	47	329	0.5181	3.9616	2.93478	1.71678e-57	5.55436e-57	--	--	-	-	-	-	-	-	-
Unigene0000710	177	2000	1.0774	13.298	3.62558	0	0	SGTB	PREDICTED: small glutamine-rich tetratricopeptide repeat-containing protein beta [Nanorana parkeri]	-	-	-	-	-	-	-
Unigene0000711	9	175	0.2291	4.8664	4.40881	1.64385e-44	4.64111e-44	--	--	-	-	-	-	-	-	-
Unigene0000712	3	510	0.0241	4.4695	7.53494	7.60448e-156	4.42972e-155	--	--	-	-	-	-	-	-	-
Unigene0000713	0	363	0.001	4.1938	12.034	3.13258e-111	1.47926e-110	--	--	-	-	-	-	-	-	-
Unigene0000714	0	288	0.001	4.53	12.1453	2.662e-88	1.09932e-87	--	--	-	-	-	-	-	-	-
Unigene0000715	0	144	0.001	5.2905	12.3692	9.61781e-45	2.72167e-44	--	--	-	-	-	-	-	-	-
Unigene0000716	1	52	0.0147	0.8362	5.82996	3.32989e-15	5.53209e-15	--	--	-	-	-	-	-	-	-
Unigene0000719	2	36	0.0561	1.1026	4.29676	2.92715e-09	4.14048e-09	--	--	-	-	-	-	-	-	-
Unigene0000722	520	1125	0.9812	2.3188	1.24076	4.89821e-59	1.60837e-58	Notch3	PREDICTED: LOW QUALITY PROTEIN: neurogenic locus notch homolog protein 1-like [Nanorana parkeri]	Human Diseases;Environmental Information Processing;Organismal Systems	Infectious diseases;Cancers;Immune system;Drug resistance;Signal transduction;Endocrine system;Development	ko05200//Pathways in cancer;ko05165//Human papillomavirus infection;ko05206//MicroRNAs in cancer;ko05224//Breast cancer;ko04371//Apelin signaling pathway;ko04919//Thyroid hormone signaling pathway;ko01522//Endocrine resistance;ko04658//Th1 and Th2 cell differentiation;ko04330//Notch signaling pathway;ko04320//Dorso-ventral axis formation	K20995	GO:0016020//membrane;GO:0043229//intracellular organelle	GO:0005488//binding	GO:0001822//kidney development;GO:0008283//cell proliferation;GO:0010721//negative regulation of cell development;GO:0016043//cellular component organization;GO:0019827//stem cell population maintenance;GO:0030182//neuron differentiation;GO:0030900//forebrain development;GO:0048646//anatomical structure formation involved in morphogenesis
Unigene0000723	12	27	0.2719	0.6684	1.29764	0.00954372	0.0108979	--	--	-	-	-	-	-	-	-
Unigene0000724	307	1631	1.4731	8.5484	2.5368	8.61239e-224	6.38852e-223	--	--	-	-	-	-	-	-	-
Unigene0000725	14	148	0.1201	1.3872	3.52987	4.27013e-32	1.01314e-31	--	--	-	-	-	-	-	-	-
Unigene0000726	2	64	0.0497	1.7381	5.12812	1.02227e-18	1.84571e-18	--	--	-	-	-	-	-	-	-
Unigene0000728	550	2410	6.0486	28.9505	2.25892	5.6995e-275	4.93615e-274	ska3	PREDICTED: spindle and kinetochore-associated protein 3 [Nanorana parkeri]	-	-	-	-	GO:0000776//kinetochore;GO:0005819//spindle	-	GO:0000280//nuclear division;GO:0031109//microtubule polymerization or depolymerization
Unigene0000729	2	15333	0.0185	155.075	13.0332	0	0	PLCZ1	PREDICTED: 1-phosphatidylinositol 4,5-bisphosphate phosphodiesterase zeta-1 [Nanorana parkeri]	Cellular Processes;Environmental Information Processing;Organismal Systems;Metabolism	Global and overview maps;Signal transduction;Endocrine system;Cell growth and death;Carbohydrate metabolism	ko01100//Metabolic pathways;ko04020//Calcium signaling pathway;ko04114//Oocyte meiosis;ko04919//Thyroid hormone signaling pathway;ko04070//Phosphatidylinositol signaling system;ko00562//Inositol phosphate metabolism	K05861	-	GO:0016787//hydrolase activity	GO:0008152//metabolic process;GO:0044763//single-organism cellular process
Unigene0000730	421	74	5.1006	0.9793	-2.38084	2.01536e-52	6.20051e-52	--	--	-	-	-	-	-	-	-
Unigene0000731	82	340	1.1957	5.4156	2.17927	1.02089e-42	2.82323e-42	--	--	-	-	-	-	-	-	-
Unigene0000733	6	148	0.0552	1.4879	4.75247	7.47057e-39	1.96882e-38	Ca4	PREDICTED: carbonic anhydrase 4-like isoform X1 [Xenopus laevis]	Organismal Systems;Metabolism	Energy metabolism;Excretory system	ko04964//Proximal tubule bicarbonate reclamation;ko00910//Nitrogen metabolism	K18246	-	-	-
Unigene0000734	0	136	0.001	2.8924	11.4981	4.62057e-42	1.26723e-41	--	--	-	-	-	-	-	-	-
Unigene0000735	20	764	0.1226	5.1159	5.38296	3.31976e-206	2.33053e-205	--	PREDICTED: LOW QUALITY PROTEIN: RNA-directed DNA polymerase from mobile element jockey-like, partial [Nanorana parkeri]	-	-	-	-	-	-	-
Unigene0000736	28	369	0.4814	6.9302	3.84759	1.776e-82	7.02362e-82	NINL	PREDICTED: ninein-like protein [Nanorana parkeri]	-	-	-	-	-	-	-
Unigene0000738	3165	6195	16.1627	34.5563	1.09628	2.08769e-200	1.43704e-199	GLUD1	PREDICTED: glutamate dehydrogenase, mitochondrial [Nanorana parkeri]	Metabolism;Organismal Systems;Cellular Processes	Amino acid metabolism;Global and overview maps;Cell growth and death;Energy metabolism;Metabolism of other amino acids;Excretory system	ko01100//Metabolic pathways;ko04217//Necroptosis;ko01200//Carbon metabolism;ko00250//Alanine, aspartate and glutamate metabolism;ko00220//Arginine biosynthesis;ko04964//Proximal tubule bicarbonate reclamation;ko00910//Nitrogen metabolism;ko00471//D-Glutamine and D-glutamate metabolism	K00261	-	GO:0016638//oxidoreductase activity, acting on the CH-NH2 group of donors	GO:0044710//single-organism metabolic process
Unigene0000740	0	104	0.001	5.1488	12.33	3.25132e-32	7.72308e-32	--	PREDICTED: keratin-associated protein 5-3-like, partial [Aptenodytes forsteri]	-	-	-	-	-	-	-
Unigene0000742	6	57	0.1784	1.851	3.37512	9.67062e-13	1.50576e-12	--	--	-	-	-	-	-	-	-
Unigene0000744	2863	5961	11.2596	25.6075	1.18541	3.07339e-224	2.28185e-223	tmem237	PREDICTED: islet cell autoantigen 1-like protein [Nanorana parkeri]	-	-	-	-	GO:0031224//intrinsic component of membrane;GO:0044441//ciliary part	-	GO:0009966//regulation of signal transduction;GO:0010927//cellular component assembly involved in morphogenesis
Unigene0000745	15	49	0.398	1.4201	1.83515	4.62909e-06	5.94384e-06	--	--	-	-	-	-	-	-	-
Unigene0000747	51	234	2.5269	12.6644	2.32534	2.14857e-32	5.12323e-32	--	--	-	-	-	-	-	-	-
Unigene0000748	13601	2743	55.8578	12.3051	-2.1825	0	0	aktip	PREDICTED: AKT-interacting protein [Nanorana parkeri]	-	-	-	-	GO:0016020//membrane;GO:0043234//protein complex;GO:0044424//intracellular part	-	GO:0007033//vacuole organization;GO:0007041//lysosomal transport;GO:0008104//protein localization;GO:0012501//programmed cell death;GO:0016192//vesicle-mediated transport;GO:0043393//regulation of protein binding
Unigene0000749	8317	2453	28.1038	9.054	-1.63414	0	0	RRP1B	ribosomal RNA processing 1B L homeolog [Xenopus laevis]	-	-	-	-	GO:0030684//preribosome	-	-
Unigene0000750	112	29	5.7987	1.6401	-1.82195	4.07483e-11	6.0634e-11	--	--	-	-	-	-	-	-	-
Unigene0000751	5	59	0.1078	1.3898	3.68845	4.24389e-14	6.84897e-14	--	PREDICTED: LOW QUALITY PROTEIN: piggyBac transposable element-derived protein 4-like, partial [Xiphophorus maculatus]	-	-	-	-	-	-	-
Unigene0000752	0	71	0.001	1.3941	10.4451	2.4138e-22	4.75059e-22	--	--	-	-	-	-	-	-	-
Unigene0000753	423	5416	1.1083	15.5006	3.8059	0	0	C21orf58	C21orf58 [Rana catesbeiana]	-	-	-	-	-	-	-
Unigene0000754	1	39	0.026	1.1069	5.41187	3.96394e-11	5.90073e-11	--	--	-	-	-	-	-	-	-
Unigene0000755	2057	8713	11.9077	55.0944	2.21001	0	0	QDPR	PREDICTED: clarin-2 [Nanorana parkeri]	-	-	-	-	-	-	-
Unigene0000756	4469	8925	15.8773	34.6354	1.12528	2.01745e-264	1.69522e-263	KIF3B	PREDICTED: kinesin-like protein KIF3B [Xenopus tropicalis]	-	-	-	-	-	-	-
Unigene0000757	8630	3042	82.2187	31.6567	-1.37696	0	0	tuba	tubulin alpha 4b L homeolog [Xenopus laevis]	Human Diseases;Cellular Processes	Transport and catabolism;Cell growth and death;Infectious diseases;Cellular community - eukaryotes	ko04145//Phagosome;ko04210//Apoptosis;ko04530//Tight junction;ko04540//Gap junction;ko05130//Pathogenic Escherichia coli infection	K07374	GO:0015630//microtubule cytoskeleton;GO:0031988//membrane-bounded vesicle;GO:0032991//macromolecular complex	GO:0005198//structural molecule activity;GO:0017111//nucleoside-triphosphatase activity;GO:0032550//purine ribonucleoside binding	GO:0043623//cellular protein complex assembly;GO:0044763//single-organism cellular process
Unigene0000759	0	280	0.001	4.8155	12.2335	6.08217e-86	2.46978e-85	--	--	-	-	-	-	-	-	-
Unigene0000760	8	63	0.1696	1.459	3.10477	7.56474e-13	1.18198e-12	--	--	-	-	-	-	-	-	-
Unigene0000761	1745	14615	6.9278	63.3788	3.19353	0	0	CFAP99	PREDICTED: cilia- and flagella-associated protein 99 [Nanorana parkeri]	-	-	-	-	-	-	-
Unigene0000762	0	178	0.001	3.5412	11.79	3.72298e-55	1.17396e-54	--	--	-	-	-	-	-	-	-
Unigene0000763	12	85	0.3876	2.9988	2.95174	5.24215e-16	8.88394e-16	--	--	-	-	-	-	-	-	-
Unigene0000764	1507	91	35.7946	2.361	-3.92227	1.92159e-286	1.72697e-285	--	--	-	-	-	-	-	-	-
Unigene0000765	3264	163	53.7153	2.9301	-4.19631	0	0	--	--	-	-	-	-	-	-	-
Unigene0000766	36	74	0.474	1.0642	1.16681	5.75562e-05	7.14158e-05	--	--	-	-	-	-	-	-	-
Unigene0000767	45	176	0.4945	2.1125	2.09491	9.37231e-22	1.82315e-21	--	--	-	-	-	-	-	-	-
Unigene0000769	2	420	0.0124	2.8516	7.84529	8.77275e-129	4.53468e-128	--	hypothetical protein XELAEV_18000913mg [Xenopus laevis]	-	-	-	-	-	-	-
Unigene0000770	142	1084	0.7731	6.4467	3.05983	1.9339e-188	1.27763e-187	tf-b	PREDICTED: saxiphilin-like [Nanorana parkeri]	Cellular Processes;Environmental Information Processing;Organismal Systems	Digestive system;Signal transduction;Cell growth and death	ko04066//HIF-1 signaling pathway;ko04216//Ferroptosis;ko04978//Mineral absorption	K14736	-	GO:0043167//ion binding	GO:0006810//transport;GO:0044699//single-organism process;GO:0065007//biological regulation
Unigene0000771	38	8	1.0121	0.2328	-2.12019	4.13482e-05	5.1542e-05	--	PREDICTED: uncharacterized protein LOC106593339 [Salmo salar]	-	-	-	-	-	-	-
Unigene0000772	9	79	0.1851	1.7751	3.26152	1.58359e-16	2.71664e-16	--	--	-	-	-	-	-	-	-
Unigene0000773	4835	1216	19.664	5.402	-1.86399	0	0	rpf1	PREDICTED: ribosome production factor 1 [Nanorana parkeri]	-	-	-	-	GO:0043232//intracellular non-membrane-bounded organelle	GO:0003723//RNA binding	-
Unigene0000774	119	405	1.2529	4.6576	1.89432	2.84363e-42	7.81944e-42	--	--	-	-	-	-	-	-	-
Unigene0000775	189	408	1.467	3.4592	1.23757	2.93568e-23	5.90237e-23	--	PREDICTED: ankyrin repeat domain-containing protein 10 isoform X3 [Nanorana parkeri]	-	-	-	-	-	-	-
Unigene0000777	0	53	0.001	0.9094	9.82877	5.97777e-17	1.03569e-16	--	--	-	-	-	-	-	-	-
Unigene0000778	2837	130	13.1737	0.6594	-4.32036	0	0	--	--	-	-	-	-	-	-	-
Unigene0000779	2077	3911	4.0388	8.3072	1.04044	1.78527e-131	9.35217e-131	ERCC6L2	PREDICTED: DNA excision repair protein ERCC-6-like 2 [Nanorana parkeri]	-	-	-	-	GO:0043229//intracellular organelle	GO:0097159//organic cyclic compound binding;GO:1901363//heterocyclic compound binding	-
Unigene0000781	103	1	1.6385	0.0174	-6.55714	2.62538e-27	5.71563e-27	--	--	-	-	-	-	-	-	-
Unigene0000783	13653	282	63.9351	1.4425	-5.46996	0	0	HK2	PREDICTED: hexokinase-3 [Nanorana parkeri]	Organismal Systems;Metabolism;Environmental Information Processing;Human Diseases	Carbohydrate metabolism;Digestive system;Biosynthesis of other secondary metabolites;Endocrine and metabolic diseases;Cancers;Global and overview maps;Signal transduction;Endocrine system	ko01100//Metabolic pathways;ko04910//Insulin signaling pathway;ko01200//Carbon metabolism;ko04066//HIF-1 signaling pathway;ko04930//Type II diabetes mellitus;ko05230//Central carbon metabolism in cancer;ko00010//Glycolysis / Gluconeogenesis;ko00520//Amino sugar and nucleotide sugar metabolism;ko04973//Carbohydrate digestion and absorption;ko00500//Starch and sucrose metabolism;ko00051//Fructose a…	K00844	GO:0005739//mitochondrion;GO:0016020//membrane	GO:0016773//phosphotransferase activity, alcohol group as acceptor;GO:0032550//purine ribonucleoside binding	GO:0006090//pyruvate metabolic process;GO:0016310//phosphorylation;GO:0044723//single-organism carbohydrate metabolic process
Unigene0000785	137	37	1.4261	0.4207	-1.76121	1.37034e-12	2.12673e-12	--	--	-	-	-	-	-	-	-
Unigene0000787	444	2052	1.0586	5.3441	2.33579	2.78783e-249	2.22745e-248	SLC45A4	PREDICTED: solute carrier family 45 member 4 isoform X1 [Xenopus tropicalis]	-	-	-	-	-	-	GO:0044763//single-organism cellular process
Unigene0000788	24	215	0.2865	2.8035	3.29062	4.24808e-43	1.1797e-42	--	--	-	-	-	-	-	-	-
Unigene0000789	378	137	8.3075	3.2888	-1.33685	2.99401e-22	5.88448e-22	--	--	-	-	-	-	-	-	-
Unigene0000790	107	20	1.916	0.3912	-2.29212	1.18163e-13	1.88503e-13	--	Fibrillin-2 [Chelonia mydas]	-	-	-	-	-	-	-
Unigene0000791	101	8	1.2345	0.1068	-3.53094	5.90229e-20	1.1002e-19	--	--	-	-	-	-	-	-	-
Unigene0000792	314	62	1.5082	0.3253	-2.21299	2.29771e-36	5.82596e-36	PIM3	PREDICTED: serine/threonine-protein kinase pim-2 [Nanorana parkeri]	-	-	-	-	-	GO:0004672//protein kinase activity;GO:0032550//purine ribonucleoside binding	GO:0006464//cellular protein modification process;GO:0006915//apoptotic process;GO:0007632//visual behavior;GO:0043010//camera-type eye development;GO:0050794//regulation of cellular process
Unigene0000795	12	224	0.1177	2.4006	4.35021	2.96421e-55	9.35841e-55	--	--	-	-	-	-	-	-	-
Unigene0000799	16	69	0.3827	1.8026	2.23579	7.6452e-10	1.09989e-09	--	--	-	-	-	-	-	-	-
Unigene0000800	494	221	6.1745	3.0172	-1.03311	2.40792e-19	4.41635e-19	--	--	-	-	-	-	-	-	-
Unigene0000802	25	53	0.3439	0.7963	1.21132	0.000655027	0.000782945	--	--	-	-	-	-	-	-	-
Unigene0000803	413	3523	1.7814	16.5981	3.21993	0	0	--	--	-	-	-	-	-	-	-
Unigene0000804	6	49	0.1122	1.0012	3.15759	1.23255e-10	1.80906e-10	--	--	-	-	-	-	-	-	-
Unigene0000805	1185	86	7.4359	0.5895	-3.65694	8.69316e-216	6.28421e-215	TRIM27	PREDICTED: E3 ubiquitin-protein ligase TRIM39-like [Nanorana parkeri]	-	-	-	-	-	-	-
Unigene0000806	37	0	1.5406	0.001	-10.5893	3.00335e-11	4.48753e-11	--	--	-	-	-	-	-	-	-
Unigene0000808	6	25	0.1577	0.7177	2.1862	0.000540282	0.000648174	--	--	-	-	-	-	-	-	-
Unigene0000809	15	2655	0.1017	19.6713	7.59563	0	0	--	--	-	-	-	-	-	-	-
Unigene0000811	19131	6420	49.3954	18.1063	-1.44788	0	0	C12orf66	PREDICTED: UPF0536 protein C12orf66 homolog isoform X1 [Nanorana parkeri]	-	-	-	-	-	-	-
Unigene0000812	123	1	1.4671	0.013	-6.81831	7.782e-33	1.86977e-32	Pde9a	PREDICTED: high affinity cGMP-specific 3',5'-cyclic phosphodiesterase 9A isoform X3 [Xenopus tropicalis]	Metabolism	Nucleotide metabolism	ko00230//Purine metabolism	K13761	-	GO:0042578//phosphoric ester hydrolase activity;GO:0043169//cation binding	GO:0050794//regulation of cellular process
Unigene0000813	15	352	0.0615	1.5772	4.68064	7.40864e-90	3.08941e-89	APC2	PREDICTED: adenomatous polyposis coli protein 2 [Nanorana parkeri]	Environmental Information Processing;Cellular Processes;Human Diseases	Infectious diseases;Cellular community - eukaryotes;Endocrine and metabolic diseases;Cell motility;Signal transduction;Cancers	ko05200//Pathways in cancer;ko05165//Human papillomavirus infection;ko05166//HTLV-I infection;ko04810//Regulation of actin cytoskeleton;ko05206//MicroRNAs in cancer;ko05225//Hepatocellular carcinoma;ko04390//Hippo signaling pathway;ko04934//Cushing syndrome;ko05226//Gastric cancer;ko05224//Breast cancer;ko04310//Wnt signaling pathway;ko04550//Signaling pathways regulating pluripotency of stem cel…	K02085	-	-	-
Unigene0000814	1307	9834	4.6614	38.3107	3.03891	0	0	Angel1	PREDICTED: protein angel homolog 1-like [Nanorana parkeri]	-	-	-	-	-	-	-
Unigene0000815	407	1326	1.0799	3.8431	1.83137	8.8356e-122	4.41384e-121	--	--	-	-	-	-	-	-	-
Unigene0000816	32514	100632	192.739	651.6	1.75734	0	0	RPLP0	brain acidic ribosomal phosphoprotein P0 [Rana sylvatica]	Genetic Information Processing	Translation	ko03010//Ribosome	K02941	GO:0005924//cell-substrate adherens junction;GO:0015934//large ribosomal subunit;GO:0031988//membrane-bounded vesicle;GO:0035770//ribonucleoprotein granule;GO:0043005//neuron projection;GO:0043231//intracellular membrane-bounded organelle	GO:0003723//RNA binding;GO:0005198//structural molecule activity	GO:0022613//ribonucleoprotein complex biogenesis;GO:0034645//cellular macromolecule biosynthetic process;GO:0070670//response to interleukin-4
Unigene0000817	968	2064	4.5546	10.608	1.21976	2.90804e-103	1.31785e-102	--	--	-	-	-	-	-	-	-
Unigene0000818	744	4088	3.0969	18.5873	2.58542	0	0	--	--	-	-	-	-	-	-	-
Unigene0000819	2	129	0.0186	1.3117	6.13999	1.90488e-38	4.98646e-38	--	--	-	-	-	-	-	-	-
Unigene0000820	194	448	0.4688	1.1824	1.33467	2.15799e-28	4.80787e-28	NPAS3	PREDICTED: neuronal PAS domain-containing protein 3 [Nanorana parkeri]	-	-	-	-	GO:0043231//intracellular membrane-bounded organelle	GO:0003676//nucleic acid binding;GO:0005515//protein binding;GO:0060089//molecular transducer activity	GO:0010468//regulation of gene expression;GO:0034645//cellular macromolecule biosynthetic process;GO:0050794//regulation of cellular process;GO:0060746//parental behavior
Unigene0000821	7	93	0.1105	1.6031	3.85875	6.90643e-22	1.34689e-21	--	PREDICTED: basic salivary proline-rich protein 2-like isoform X3 [Xenopus tropicalis]	-	-	-	-	-	-	-
Unigene0000822	60	254	0.3534	1.6342	2.20921	9.17589e-33	2.20047e-32	ALDH1A2	PREDICTED: retinal dehydrogenase 2 isoform X1 [Nanorana parkeri]	Metabolism	Metabolism of cofactors and vitamins;Global and overview maps	ko01100//Metabolic pathways;ko00830//Retinol metabolism	K07249	-	-	-
Unigene0000823	61	0	0.757	0.001	-9.56415	3.77838e-18	6.73422e-18	--	--	-	-	-	-	-	-	-
Unigene0000824	2624	1187	5.453	2.6945	-1.01703	6.58111e-85	2.65047e-84	TBCK	PREDICTED: TBC domain-containing protein kinase-like protein [Nanorana parkeri]	-	-	-	-	-	GO:0016740//transferase activity;GO:0032550//purine ribonucleoside binding	GO:0006464//cellular protein modification process
Unigene0000825	15281	3106	51.2971	11.3891	-2.17122	0	0	Kiaa1328	PREDICTED: protein hinderin, partial [Nanorana parkeri]	-	-	-	-	-	-	-
Unigene0000826	12	4379	0.0795	31.683	8.63854	0	0	CCND2	PREDICTED: G1/S-specific cyclin-D3 isoform X1 [Carlito syrichta]	Human Diseases;Cellular Processes;Environmental Information Processing	Cell growth and death;Cellular community - eukaryotes;Infectious diseases;Signal transduction;Cancers	ko05200//Pathways in cancer;ko05165//Human papillomavirus infection;ko04151//PI3K-Akt signaling pathway;ko05166//HTLV-I infection;ko05203//Viral carcinogenesis;ko04510//Focal adhesion;ko04218//Cellular senescence;ko04110//Cell cycle;ko04390//Hippo signaling pathway;ko04310//Wnt signaling pathway;ko04630//Jak-STAT signaling pathway;ko05162//Measles;ko04115//p53 signaling pathway	K10152	GO:0043231//intracellular membrane-bounded organelle	GO:0004674//protein serine/threonine kinase activity;GO:0005488//binding	GO:0006468//protein phosphorylation;GO:0007049//cell cycle;GO:0042110//T cell activation;GO:0050794//regulation of cellular process
Unigene0000827	228	688	2.5835	8.5153	1.72073	9.95253e-61	3.31972e-60	--	--	-	-	-	-	-	-	-
Unigene0000828	229	79	5.3115	2.0015	-1.40804	3.64226e-15	6.04062e-15	--	--	-	-	-	-	-	-	-
Unigene0000829	8225	273	29.3346	1.0635	-4.78571	0	0	marc1	PREDICTED: mitochondrial amidoxime-reducing component 1-like [Nanorana parkeri]	-	-	-	-	GO:0031224//intrinsic component of membrane;GO:0031966//mitochondrial membrane	GO:0016491//oxidoreductase activity;GO:0043168//anion binding;GO:0046914//transition metal ion binding;GO:0048037//cofactor binding	GO:0044710//single-organism metabolic process
Unigene0000830	7	691	0.0267	2.8768	6.75148	6.72907e-203	4.67579e-202	Bco1	PREDICTED: beta,beta-carotene 15,15'-dioxygenase [Nanorana parkeri]	Metabolism	Metabolism of cofactors and vitamins;Global and overview maps	ko01100//Metabolic pathways;ko00830//Retinol metabolism	K00515	-	GO:0016702//oxidoreductase activity, acting on single donors with incorporation of molecular oxygen, incorporation of two atoms of oxygen	GO:0044710//single-organism metabolic process
Unigene0000831	2964	1300	15.6927	7.5181	-1.06165	5.27295e-101	2.36081e-100	PRCC	PREDICTED: proline-rich protein PRCC [Nanorana parkeri]	Human Diseases	Cancers	ko05202//Transcriptional misregulation in cancers;ko05211//Renal cell carcinoma	K13105	-	-	-
Unigene0000832	0	207	0.001	1.8683	10.8675	4.6427e-64	1.59396e-63	MUC5AC	PREDICTED: mucin-2-like [Nanorana parkeri]	Human Diseases	Infectious diseases;Cancers	ko05226//Gastric cancer;ko05146//Amoebiasis	K10955	-	-	-
Unigene0000833	66	138	0.5292	1.2087	1.19157	1.78024e-08	2.46227e-08	--	PREDICTED: zinc finger BED domain-containing protein 1-like [Salmo salar]	-	-	-	-	-	-	-
Unigene0000834	4	59	0.1562	2.5166	4.01001	5.15087e-15	8.51157e-15	--	Avirulence protein AvrBs3 [Larimichthys crocea]	-	-	-	-	-	-	-
Unigene0000837	459	5888	0.7469	10.4659	3.80864	0	0	MERTK	PREDICTED: tyrosine-protein kinase Mer [Nanorana parkeri]	-	-	-	-	GO:0031224//intrinsic component of membrane;GO:0044464//cell part	GO:0004713//protein tyrosine kinase activity;GO:0032550//purine ribonucleoside binding	GO:0006468//protein phosphorylation;GO:0006909//phagocytosis;GO:0016043//cellular component organization;GO:0030154//cell differentiation;GO:0044702//single organism reproductive process;GO:0046649//lymphocyte activation;GO:0048513//animal organ development;GO:0050794//regulation of cellular process;GO:0050896//response to stimulus
Unigene0000838	94	197	1.2555	2.8741	1.19485	1.50503e-11	2.26844e-11	--	--	-	-	-	-	-	-	-
Unigene0000839	498	36703	3.1725	255.397	6.33098	0	0	--	--	-	-	-	-	-	-	-
Unigene0000841	0	308	0.001	3.0759	11.5868	1.73601e-94	7.47335e-94	--	--	-	-	-	-	-	-	-
Unigene0000842	0	150	0.001	1.6225	10.664	1.5714e-46	4.54099e-46	Ggt1	PREDICTED: gamma-glutamyltranspeptidase 1 isoform X2 [Xenopus tropicalis]	Metabolism	Metabolism of other amino acids;Lipid metabolism;Global and overview maps	ko01100//Metabolic pathways;ko00480//Glutathione metabolism;ko00590//Arachidonic acid metabolism;ko00430//Taurine and hypotaurine metabolism	K18592	-	GO:0003824//catalytic activity	GO:0006790//sulfur compound metabolic process
Unigene0000844	1679	514	5.7579	1.9254	-1.58038	7.98413e-111	3.76121e-110	Eif2ak2	PREDICTED: interferon-induced, double-stranded RNA-activated protein kinase-like [Nanorana parkeri]	Genetic Information Processing;Human Diseases;Cellular Processes	Infectious diseases;Cell growth and death;Folding, sorting and degradation;Cancers	ko05165//Human papillomavirus infection;ko05203//Viral carcinogenesis;ko05169//Epstein-Barr virus infection;ko05168//Herpes simplex infection;ko05167//Kaposi sarcoma-associated herpesvirus infection;ko04217//Necroptosis;ko04141//Protein processing in endoplasmic reticulum;ko05164//Influenza A;ko05162//Measles;ko05160//Hepatitis C	K16195	-	GO:0016301//kinase activity	-
Unigene0000845	586	1386	2.9255	7.5581	1.36934	8.38243e-83	3.32333e-82	--	--	-	-	-	-	-	-	-
Unigene0000846	108	0	1.2949	0.001	-10.3386	3.4431e-30	7.92188e-30	OR5V1	PREDICTED: olfactory receptor-like protein OLF1 [Nanorana parkeri]	Organismal Systems	Sensory system	ko04740//Olfactory transduction	K04257	GO:0031224//intrinsic component of membrane	GO:0004888//transmembrane signaling receptor activity	GO:0007166//cell surface receptor signaling pathway;GO:0050907//detection of chemical stimulus involved in sensory perception
Unigene0000847	83	453	1.1011	6.5645	2.57574	1.79019e-68	6.37485e-68	--	--	-	-	-	-	-	-	-
Unigene0000848	1855	5161	6.9968	21.2634	1.60361	0	0	--	PREDICTED: transcriptional repressor CTCFL-like [Nanorana parkeri]	-	-	-	-	-	GO:0003676//nucleic acid binding	GO:0006139//nucleobase-containing compound metabolic process;GO:0010468//regulation of gene expression;GO:0044260//cellular macromolecule metabolic process
Unigene0000850	2583	449	12.6173	2.3957	-2.39688	1.95251e-285	1.749e-284	--	--	-	-	-	-	-	-	-
Unigene0000852	14632	2835	34.3471	7.2692	-2.24032	0	0	ATRN	PREDICTED: LOW QUALITY PROTEIN: attractin [Nanorana parkeri]	-	-	-	-	GO:0031224//intrinsic component of membrane;GO:0031988//membrane-bounded vesicle;GO:0044421//extracellular region part;GO:0044424//intracellular part	GO:0005488//binding	GO:0006952//defense response;GO:0008366//axon ensheathment;GO:0040008//regulation of growth
Unigene0000855	112	37	1.1882	0.4288	-1.4704	1.24345e-08	1.72825e-08	Tapbpl	PREDICTED: natural cytotoxicity triggering receptor 3 ligand 1-like [Xenopus laevis]	-	-	-	-	-	-	-
Unigene0000856	66	10035	0.1224	20.3256	7.37555	0	0	DYSF	PREDICTED: dysferlin [Nanorana parkeri]	-	-	-	-	-	-	-
Unigene0000857	1355	6645	3.5523	19.0288	2.42136	0	0	Usp2	PREDICTED: ubiquitin carboxyl-terminal hydrolase 2 isoform X2 [Nanorana parkeri]	-	-	-	-	-	GO:0070011//peptidase activity, acting on L-amino acid peptides	GO:0019941//modification-dependent protein catabolic process
Unigene0000859	177	19	2.5892	0.3036	-3.09226	3.5342e-30	8.12998e-30	--	PREDICTED: serum response factor-binding protein 1-like [Biomphalaria glabrata]	-	-	-	-	-	-	-
Unigene0000861	5	75	0.067	1.0984	4.0351	1.65253e-18	2.97119e-18	--	--	-	-	-	-	-	-	-
Unigene0000863	2430	17866	4.5598	36.6193	3.00556	0	0	AOX1	PREDICTED: aldehyde oxidase isoform X1 [Xenopus tropicalis]	Metabolism;Environmental Information Processing	Xenobiotics biodegradation and metabolism;Signal transduction;Amino acid metabolism;Global and overview maps;Metabolism of cofactors and vitamins	ko01100//Metabolic pathways;ko04630//Jak-STAT signaling pathway;ko00280//Valine, leucine and isoleucine degradation;ko00350//Tyrosine metabolism;ko00760//Nicotinate and nicotinamide metabolism;ko00830//Retinol metabolism;ko00380//Tryptophan metabolism;ko00982//Drug metabolism - cytochrome P450;ko00750//Vitamin B6 metabolism	K00157	-	GO:0000166//nucleotide binding;GO:0016616//oxidoreductase activity, acting on the CH-OH group of donors, NAD or NADP as acceptor;GO:0046914//transition metal ion binding;GO:0050662//coenzyme binding;GO:0051536//iron-sulfur cluster binding	GO:0044710//single-organism metabolic process
Unigene0000864	28	52	0.4131	0.838	1.02046	0.00366367	0.00425758	--	--	-	-	-	-	-	-	-
Unigene0000865	180	0	4.6251	0.001	-12.1753	1.53672e-50	4.63243e-50	--	--	-	-	-	-	-	-	-
Unigene0000867	0	101	0.001	1.8464	10.8505	2.5611e-31	6.00284e-31	--	--	-	-	-	-	-	-	-
Unigene0000868	289	1265	0.8241	3.94	2.2573	9.45129e-154	5.45889e-153	--	--	-	-	-	-	-	-	-
Unigene0000869	86	286	2.8306	10.2823	1.86098	9.28265e-30	2.11593e-29	Nebl	LIM and SH3 protein 1 [Xenopus laevis]	-	-	-	-	GO:0031674//I band;GO:0031988//membrane-bounded vesicle;GO:0032432//actin filament bundle	GO:0003779//actin binding;GO:0005198//structural molecule activity;GO:0043169//cation binding	GO:0007015//actin filament organization
Unigene0000870	434	1531	1.9149	7.3788	1.94612	5.91385e-151	3.3772e-150	DYNLT3	PREDICTED: dynein light chain Tctex-type 3 [Nanorana parkeri]	-	-	-	-	GO:0030286//dynein complex	-	-
Unigene0000871	286	702	1.5608	4.1848	1.42287	2.96189e-47	8.62673e-47	--	PREDICTED: gastrula zinc finger protein XlCGF48.2-like [Nanorana parkeri]	-	-	-	-	-	-	-
Unigene0000873	2	33	0.0503	0.906	4.17088	1.99006e-08	2.74891e-08	--	--	-	-	-	-	-	-	-
Unigene0000875	4779	1884	17.1239	7.3738	-1.21553	2.82833e-185	1.8479e-184	ARMC5	PREDICTED: armadillo repeat-containing protein 5, partial [Nanorana parkeri]	Human Diseases	Endocrine and metabolic diseases	ko04934//Cushing syndrome	K22499	-	-	-
Unigene0000876	42	162	0.6423	2.706	2.07484	4.27517e-20	7.99057e-20	--	--	-	-	-	-	-	-	-
Unigene0000877	0	62	0.001	1.9067	10.8969	1.19881e-19	2.21543e-19	--	PREDICTED: RNA-binding protein Nova-1-like [Clupea harengus]	-	-	-	-	-	-	-
Unigene0000879	34	111	0.5199	1.8541	1.83441	4.09709e-12	6.27294e-12	--	--	-	-	-	-	-	-	-
Unigene0000880	2276	132	26.1538	1.6568	-3.98055	0	0	--	--	-	-	-	-	-	-	-
Unigene0000881	41	286	0.4323	3.2941	2.92978	1.31682e-50	3.97101e-50	--	--	-	-	-	-	-	-	-
Unigene0000882	1557	3898	12.9194	35.3298	1.45135	1.71466e-233	1.30746e-232	--	--	-	-	-	-	-	-	-
Unigene0000884	16	267	0.1434	2.6146	4.18847	1.38166e-64	4.76425e-64	--	--	-	-	-	-	-	-	-
Unigene0000885	11154	1660	46.527	7.5636	-2.62092	0	0	RCL1	PREDICTED: RNA 3'-terminal phosphate cyclase-like protein isoform X1 [Nanorana parkeri]	Genetic Information Processing	Translation	ko03008//Ribosome biogenesis in eukaryotes	K11108	GO:0043232//intracellular non-membrane-bounded organelle	-	GO:0010467//gene expression;GO:0022613//ribonucleoprotein complex biogenesis
Unigene0000886	12	66	0.384	2.3069	2.58678	3.83976e-11	5.71726e-11	--	--	-	-	-	-	-	-	-
Unigene0000887	30	5272	0.077	14.783	7.58486	0	0	CAND1	PREDICTED: cullin-associated NEDD8-dissociated protein 1-like [Nanorana parkeri]	-	-	-	-	-	-	-
Unigene0000888	0	17	0.001	0.5326	9.05691	7.68793e-06	9.81294e-06	--	--	-	-	-	-	-	-	-
Unigene0000889	574	10591	0.5735	11.5593	4.33312	0	0	DNHD1	PREDICTED: dynein heavy chain domain-containing protein 1-like [Nanorana parkeri]	-	-	-	-	-	-	-
Unigene0000891	0	87	0.001	0.8079	9.65803	1.97202e-27	4.30142e-27	Metrn	PREDICTED: meteorin [Nanorana parkeri]	-	-	-	-	-	-	GO:0010770//positive regulation of cell morphogenesis involved in differentiation
Unigene0000893	28	1	1.0722	0.0418	-4.68093	2.19611e-07	2.93856e-07	--	PREDICTED: neurofilament medium polypeptide-like [Strongylocentrotus purpuratus]	-	-	-	-	-	-	-
Unigene0000894	150	702	0.3218	1.6452	2.35403	3.46255e-93	1.47572e-92	GHR	PREDICTED: growth hormone receptor [Nanorana parkeri]	Environmental Information Processing	Signal transduction;Signaling molecules and interaction	ko04151//PI3K-Akt signaling pathway;ko04080//Neuroactive ligand-receptor interaction;ko04060//Cytokine-cytokine receptor interaction;ko04630//Jak-STAT signaling pathway	K05080	-	-	-
Unigene0000895	52	178	0.4564	1.7065	1.90267	2.20083e-19	4.04423e-19	--	--	-	-	-	-	-	-	-
Unigene0000896	1529	450	16.3091	5.243	-1.63721	2.15428e-107	9.97814e-107	--	--	-	-	-	-	-	-	-
Unigene0000897	5	166	0.0722	2.6192	5.18098	3.20894e-45	9.13126e-45	--	--	-	-	-	-	-	-	-
Unigene0000899	1224	2415	3.9359	8.4825	1.1078	5.97944e-100	2.66062e-99	PRKD1	PREDICTED: serine/threonine-protein kinase D1 isoform X1 [Nanorana parkeri]	Organismal Systems;Environmental Information Processing	Signal transduction;Endocrine system	ko04015//Rap1 signaling pathway;ko04925//Aldosterone synthesis and secretion	K06070	GO:0044424//intracellular part	GO:0004674//protein serine/threonine kinase activity;GO:0032550//purine ribonucleoside binding;GO:0043169//cation binding	GO:0006464//cellular protein modification process;GO:0006796//phosphate-containing compound metabolic process;GO:0007165//signal transduction
Unigene0000901	28	8	0.7835	0.2445	-1.6801	0.00396469	0.00459836	--	Transposable element Tcb2 transposase, partial [Camponotus floridanus]	-	-	-	-	-	-	-
Unigene0000904	5	53	0.1452	1.6813	3.53346	1.80974e-12	2.79832e-12	--	--	-	-	-	-	-	-	-
Unigene0000905	2	59	0.0391	1.2583	5.00816	4.76349e-16	8.08027e-16	--	--	-	-	-	-	-	-	-
Unigene0000906	2	272	0.0193	2.8721	7.21736	3.58154e-84	1.4349e-83	MYL2	PREDICTED: myosin regulatory light chain 2, ventricular/cardiac muscle isoform [Nanorana parkeri]	Cellular Processes;Human Diseases;Environmental Information Processing;Organismal Systems	Immune system;Cardiovascular diseases;Signal transduction;Circulatory system;Cell motility;Cellular community - eukaryotes	ko04810//Regulation of actin cytoskeleton;ko04510//Focal adhesion;ko04530//Tight junction;ko04261//Adrenergic signaling in cardiomyocytes;ko04371//Apelin signaling pathway;ko04670//Leukocyte transendothelial migration;ko05414//Dilated cardiomyopathy (DCM);ko05410//Hypertrophic cardiomyopathy (HCM);ko04260//Cardiac muscle contraction	K10351	GO:0015629//actin cytoskeleton;GO:0044449//contractile fiber part	GO:0003779//actin binding;GO:0046872//metal ion binding	GO:0001558//regulation of cell growth;GO:0001708//cell fate specification;GO:0003015//heart process;GO:0006941//striated muscle contraction;GO:0030239//myofibril assembly;GO:0055008//cardiac muscle tissue morphogenesis
Unigene0000907	37	263	0.343	2.6635	2.95704	2.59871e-47	7.57477e-47	--	PREDICTED: gastrula zinc finger protein XlCGF57.1-like [Nanorana parkeri]	-	-	-	-	-	-	-
Unigene0000908	1852	317	8.2666	1.5456	-2.41913	2.16334e-214	1.55585e-213	WDR89	PREDICTED: WD repeat-containing protein 89 [Nanorana parkeri]	-	-	-	-	-	-	-
Unigene0000911	5	141	0.0679	2.0914	4.94491	4.79658e-38	1.24836e-37	--	--	-	-	-	-	-	-	-
Unigene0000912	6440	1303	29.6652	6.5562	-2.17784	0	0	RAB33B	PREDICTED: ras-related protein Rab-33B [Nanorana parkeri]	Cellular Processes	Transport and catabolism	ko04140//Autophagy - animal	K07920	GO:0031988//membrane-bounded vesicle;GO:0044431//Golgi apparatus part	GO:0032550//purine ribonucleoside binding	GO:0000045//autophagosome assembly;GO:0006890//retrograde vesicle-mediated transport, Golgi to ER;GO:0008104//protein localization;GO:0035556//intracellular signal transduction;GO:0045920//negative regulation of exocytosis
Unigene0000914	9	36	0.1581	0.6907	2.12722	1.5694e-05	1.98259e-05	--	--	-	-	-	-	-	-	-
Unigene0000915	25	147	0.3879	2.4912	2.68308	2.45363e-24	5.03438e-24	--	--	-	-	-	-	-	-	-
Unigene0000916	6547	2237	35.478	13.2413	-1.42188	1.20929e-304	1.13914e-303	--	--	-	-	-	-	-	-	-
Unigene0000917	533	180	4.0685	1.5008	-1.43877	8.2654e-34	2.0176e-33	--	PREDICTED: cell wall protein DAN4-like [Aplysia californica]	-	-	-	-	-	-	-
Unigene0000918	889	346	13.5794	5.773	-1.23403	3.227e-43	8.97158e-43	--	--	-	-	-	-	-	-	-
Unigene0000919	0	57	0.001	1.179	10.2033	3.77838e-18	6.73422e-18	--	--	-	-	-	-	-	-	-
Unigene0000920	5	537	0.0383	4.4973	6.87557	2.1465e-159	1.27332e-158	--	--	-	-	-	-	-	-	-
Unigene0000921	4	32	0.0641	0.5606	3.12858	1.10678e-06	1.44793e-06	SEZ6L	PREDICTED: seizure 6-like protein isoform X2 [Nanorana parkeri]	-	-	-	-	-	-	GO:0044699//single-organism process
Unigene0000923	7415	2947	31.5784	13.709	-1.20381	3.08471e-248	2.45826e-247	Nepro	PREDICTED: protein nepro homolog [Nanorana parkeri]	-	-	-	-	-	-	GO:0044763//single-organism cellular process;GO:0050794//regulation of cellular process
Unigene0000924	3316	1000	8.0294	2.6449	-1.60208	8.6189e-222	6.34923e-221	ANKRD50	PREDICTED: ankyrin repeat domain-containing protein 50-like [Nanorana parkeri]	-	-	-	-	-	-	-
Unigene0000925	65	392	0.5011	3.3013	2.71986	2.93939e-63	1.00237e-62	--	--	-	-	-	-	-	-	-
Unigene0000926	23	134	0.2045	1.3012	2.66967	2.17458e-22	4.29285e-22	--	PREDICTED: LOW QUALITY PROTEIN: proline-rich basic protein 1 [Aptenodytes forsteri]	-	-	-	-	-	-	-
Unigene0000927	12	1969	0.0505	9.0507	7.4856	0	0	--	PREDICTED: cyclic nucleotide-gated cation channel beta-3, partial [Nanorana parkeri]	Environmental Information Processing	Signal transduction	ko04024//cAMP signaling pathway	K04953	-	-	-
Unigene0000929	13967	3748	48.3055	14.1592	-1.77045	0	0	AAMP	PREDICTED: angio-associated migratory cell protein [Nanorana parkeri]	-	-	-	-	-	-	GO:0014812//muscle cell migration
Unigene0000931	518	232	5.7608	2.8183	-1.03144	4.68817e-20	8.75484e-20	--	--	-	-	-	-	-	-	-
Unigene0000932	1447	4951	5.2078	19.4636	1.90203	0	0	HNRNPR	PREDICTED: heterogeneous nuclear ribonucleoprotein R-like [Nanorana parkeri]	-	-	-	-	GO:0005681//spliceosomal complex;GO:0031981//nuclear lumen	GO:0044822//poly(A) RNA binding	GO:0048675//axon extension
Unigene0000934	4	37	0.1607	1.6241	3.3372	5.81465e-08	7.91941e-08	--	--	-	-	-	-	-	-	-
Unigene0000936	3730	7683	11.273	25.3635	1.16988	9.41165e-259	7.76362e-258	Vps8	PREDICTED: vacuolar protein sorting-associated protein 8 homolog [Nanorana parkeri]	-	-	-	-	-	GO:0043169//cation binding	-
Unigene0000938	16	571	0.1154	4.4977	5.28447	1.70907e-153	9.85967e-153	CALHM4	PREDICTED: protein FAM26D [Nanorana parkeri]	-	-	-	-	-	-	-
Unigene0000939	126	255	0.8735	1.931	1.14447	1.15885e-13	1.8493e-13	--	--	-	-	-	-	-	-	-
Unigene0000940	4	370	0.0732	7.3999	6.65952	1.28431e-109	6.01155e-109	--	--	-	-	-	-	-	-	-
Unigene0000942	6212	90	35.1508	0.5563	-5.98155	0	0	--	hypothetical protein XELAEV_18011473mg [Xenopus laevis]	-	-	-	-	-	-	-
Unigene0000943	35	124	0.9027	3.4933	1.95227	2.59392e-14	4.2083e-14	--	hypothetical protein XELAEV_18009738mg [Xenopus laevis]	-	-	-	-	-	-	-
Unigene0000944	1203	86	4.8203	0.3764	-3.67878	3.43447e-220	2.51872e-219	Trim25	PREDICTED: E3 ubiquitin/ISG15 ligase TRIM25-like [Nanorana parkeri]	Organismal Systems;Environmental Information Processing;Human Diseases	Infectious diseases;Immune system;Signal transduction	ko04064//NF-kappa B signaling pathway;ko05164//Influenza A;ko04622//RIG-I-like receptor signaling pathway	K10652	-	-	-
Unigene0000945	92	278	0.5295	1.7476	1.72267	3.75542e-26	7.99018e-26	--	--	-	-	-	-	-	-	-
Unigene0000946	20	50	0.3762	1.0272	1.44915	0.000115354	0.000141572	--	--	-	-	-	-	-	-	-
Unigene0000951	2367	1041	7.2713	3.4931	-1.05771	2.43687e-83	9.70202e-83	ermp1	PREDICTED: endoplasmic reticulum metallopeptidase 1 isoform X2 [Nanorana parkeri]	-	-	-	-	GO:0031090//organelle membrane;GO:0031224//intrinsic component of membrane	GO:0043169//cation binding;GO:0070011//peptidase activity, acting on L-amino acid peptides	GO:0019538//protein metabolic process
Unigene0000954	6	32	0.1408	0.8204	2.54268	1.45556e-05	1.84157e-05	--	--	-	-	-	-	-	-	-
Unigene0000957	2	71	0.0217	0.8422	5.2784	9.0197e-21	1.71138e-20	--	--	-	-	-	-	-	-	-
Unigene0000958	540	113	2.8351	0.648	-2.12933	6.33239e-58	2.05715e-57	Mfsd3	PREDICTED: major facilitator superfamily domain-containing protein 3 isoform X2 [Nanorana parkeri]	-	-	-	-	-	-	-
Unigene0000959	0	73	0.001	1.1317	10.1443	6.07876e-23	1.21141e-22	--	--	-	-	-	-	-	-	-
Unigene0000960	117	451	0.5812	2.447	2.07391	2.25918e-52	6.94759e-52	clcnkb	chloride channel protein ClC-Kb [Xenopus laevis]	Organismal Systems	Excretory system	ko04966//Collecting duct acid secretion	K05018	GO:0034702//ion channel complex	GO:0005254//chloride channel activity;GO:0043169//cation binding	GO:0006821//chloride transport;GO:0034765//regulation of ion transmembrane transport
Unigene0000961	5273	1670	10.8294	3.7464	-1.53138	8.54926e-296	7.87212e-295	DENND2A	PREDICTED: DENN domain-containing protein 2A isoform X1 [Nanorana parkeri]	-	-	-	-	-	-	-
Unigene0000962	6	2386	0.0307	13.3142	8.76051	0	0	--	--	-	-	-	-	-	-	-
Unigene0000963	9265	441	86.5388	4.4994	-4.26554	0	0	Ptgr1	PREDICTED: prostaglandin reductase 1-like isoform X2 [Nanorana parkeri]	-	-	-	-	-	GO:0003824//catalytic activity	GO:0044710//single-organism metabolic process
Unigene0000964	4	335	0.1467	13.4177	6.51512	3.84839e-99	1.70344e-98	--	--	-	-	-	-	-	-	-
Unigene0000966	63	248	0.4195	1.8038	2.1043	3.41567e-30	7.86393e-30	--	PREDICTED: breast cancer type 2 susceptibility protein [Nanorana parkeri]	Human Diseases;Genetic Information Processing	Cancers;Replication and repair	ko05200//Pathways in cancer;ko05224//Breast cancer;ko05212//Pancreatic cancer;ko03460//Fanconi anemia pathway;ko03440//Homologous recombination	K08775	-	-	-
Unigene0000967	2305	1032	10.0867	4.9329	-1.03195	3.8701e-78	1.486e-77	exd1	PREDICTED: piRNA biogenesis protein EXD1 [Nanorana parkeri]	-	-	-	-	-	GO:0004518//nuclease activity	-
Unigene0000968	83	33	2.7384	1.1893	-1.20322	3.4554e-05	4.31724e-05	--	--	-	-	-	-	-	-	-
Unigene0000969	171	27	1.5876	0.2738	-2.53565	4.21313e-24	8.59927e-24	FOSB	PREDICTED: protein fosB [Nanorana parkeri]	Human Diseases;Organismal Systems	Immune system;Substance dependence;Development	ko05034//Alcoholism;ko04380//Osteoclast differentiation;ko04657//IL-17 signaling pathway;ko05031//Amphetamine addiction;ko05030//Cocaine addiction	K09029	-	-	-
Unigene0000970	25	92	0.864	3.473	2.00708	1.57024e-11	2.36543e-11	PGBD4	PREDICTED: piggyBac transposable element-derived protein 4-like [Nanorana parkeri]	-	-	-	-	-	-	-
Unigene0000972	61	122	1.2029	2.6279	1.12739	4.81339e-07	6.3666e-07	--	--	-	-	-	-	-	-	-
Unigene0000973	981	214	11.721	2.7929	-2.06926	3.48131e-98	1.53252e-97	--	--	-	-	-	-	-	-	-
Unigene0000975	3584	1318	8.0169	3.2203	-1.31585	7.26276e-170	4.48949e-169	RCE1	PREDICTED: CAAX prenyl protease 2 [Nanorana parkeri]	Metabolism	Metabolism of terpenoids and polyketides	ko00900//Terpenoid backbone biosynthesis	K08658	-	-	-
Unigene0000976	20	211	0.2127	2.4508	3.52636	2.18659e-44	6.16387e-44	--	--	-	-	-	-	-	-	-
Unigene0000977	0	167	0.001	1.1168	10.1252	1.3736e-51	4.188e-51	ZNF804A	PREDICTED: zinc finger protein 804A [Xenopus tropicalis]	-	-	-	-	-	-	-
Unigene0000981	928	389	4.2102	1.9278	-1.12693	4.95372e-39	1.3079e-38	--	--	-	-	-	-	-	-	-
Unigene0000982	111	333	0.4281	1.403	1.7125	1.25329e-30	2.90508e-30	--	PREDICTED: myosin-11-like isoform X2 [Xenopus tropicalis]	-	-	-	-	-	-	-
Unigene0000983	51	0	1.9584	0.001	-10.9355	3.76734e-15	6.24006e-15	--	--	-	-	-	-	-	-	-
Unigene0000985	7	65	0.1361	1.3804	3.34235	4.32526e-14	6.97776e-14	--	--	-	-	-	-	-	-	-
Unigene0000986	98	13	2.3357	0.3384	-2.78705	6.78436e-16	1.1471e-15	--	--	-	-	-	-	-	-	-
Unigene0000987	157	4554	0.3557	11.2692	4.98558	0	0	EPAS1	PREDICTED: endothelial PAS domain-containing protein 1 [Nanorana parkeri]	Human Diseases	Cancers	ko05200//Pathways in cancer;ko05211//Renal cell carcinoma	K09095	GO:0043231//intracellular membrane-bounded organelle;GO:0043234//protein complex	GO:0001071//nucleic acid binding transcription factor activity;GO:0003677//DNA binding;GO:0019899//enzyme binding;GO:0046983//protein dimerization activity;GO:0060089//molecular transducer activity	GO:0001666//response to hypoxia;GO:0006584//catecholamine metabolic process;GO:0006996//organelle organization;GO:0008016//regulation of heart contraction;GO:0021700//developmental maturation;GO:0030099//myeloid cell differentiation;GO:0030323//respiratory tube development;GO:0043618//regulation of transcription from RNA polymerase II promoter in response to stress;GO:0045165//cell fate commitmen…
Unigene0000988	2	171	0.0218	2.0331	6.54321	3.95258e-51	1.19916e-50	--	--	-	-	-	-	-	-	-
Unigene0000989	202	735	0.906	3.601	1.99081	6.45623e-79	2.49264e-78	--	--	-	-	-	-	-	-	-
Unigene0000991	127	16	2.5592	0.3522	-2.86123	2.68412e-20	5.03827e-20	--	--	-	-	-	-	-	-	-
Unigene0000993	32738	905	107.293	3.2398	-5.04951	0	0	TRIM36	PREDICTED: E3 ubiquitin-protein ligase TRIM36 isoform X1 [Nanorana parkeri]	-	-	-	-	GO:0031988//membrane-bounded vesicle;GO:0044464//cell part	GO:0019787//ubiquitin-like protein transferase activity;GO:0046914//transition metal ion binding	GO:0007049//cell cycle;GO:0007338//single fertilization;GO:0032446//protein modification by small protein conjugation
Unigene0000994	145	415	1.1695	3.656	1.64437	1.34647e-35	3.37672e-35	--	--	-	-	-	-	-	-	-
Unigene0000995	0	185	0.001	8.2161	13.0042	3.10145e-57	1.00059e-56	--	--	-	-	-	-	-	-	-
Unigene0000996	2	84	0.0309	1.4172	5.51929	6.89958e-25	1.42892e-24	--	--	-	-	-	-	-	-	-
Unigene0000997	20334	8526	61.1205	27.9934	-1.12657	0	0	ETFDH	PREDICTED: electron transfer flavoprotein-ubiquinone oxidoreductase, mitochondrial [Nanorana parkeri]	-	-	-	-	GO:0031304//intrinsic component of mitochondrial inner membrane	GO:0048038//quinone binding;GO:0051536//iron-sulfur cluster binding	GO:0006635//fatty acid beta-oxidation;GO:0006950//response to stress;GO:0022900//electron transport chain
Unigene0000998	21	50	0.2439	0.6344	1.3791	0.000213092	0.000259076	--	--	-	-	-	-	-	-	-
Unigene0000999	4	126	0.058	1.9943	5.10369	1.07208e-34	2.65231e-34	--	--	-	-	-	-	-	-	-
Unigene0001000	519	12	4.9412	0.1248	-5.30717	7.65151e-124	3.86599e-123	SERPINA1	PREDICTED: alpha-1-antitrypsin-like [Nanorana parkeri]	-	-	-	-	-	-	-
Unigene0001001	6	61	0.1144	1.2705	3.47324	8.30991e-14	1.33029e-13	--	--	-	-	-	-	-	-	-
Unigene0001002	573	164	15.0877	4.7169	-1.67746	7.90891e-45	2.24132e-44	--	--	-	-	-	-	-	-	-
Unigene0001003	0	931	0.001	6.0026	12.5514	9.55455e-279	8.37383e-278	--	--	-	-	-	-	-	-	-
Unigene0001004	0	806	0.001	9.927	13.2771	1.54643e-242	1.21076e-241	--	Transposable element Tcb1 transposase [Salmo salar]	-	-	-	-	-	-	-
Unigene0001005	161	1178	0.5894	4.7107	2.99862	2.06362e-199	1.4167e-198	PHF8	PREDICTED: histone lysine demethylase PHF8 [Nanorana parkeri]	-	-	-	-	GO:0043231//intracellular membrane-bounded organelle;GO:0043232//intracellular non-membrane-bounded organelle	GO:0016706//oxidoreductase activity, acting on paired donors, with incorporation or reduction of molecular oxygen, 2-oxoglutarate as one donor, and incorporation of one atom each of oxygen into both donors;GO:0032452//histone demethylase activity;GO:0046914//transition metal ion binding	GO:0045893//positive regulation of transcription, DNA-templated;GO:0070076//histone lysine demethylation
Unigene0001006	10463	1682	38.9127	6.8329	-2.50967	0	0	TTC7B	tetratricopeptide repeat protein 7B [Xenopus tropicalis]	-	-	-	-	-	-	-
Unigene0001007	80	248	1.8401	6.2309	1.75966	4.11465e-24	8.40107e-24	--	--	-	-	-	-	-	-	-
Unigene0001008	13132	139	123.745	1.4307	-6.43451	0	0	--	PREDICTED: P43 5S RNA-binding protein-like [Nanorana parkeri]	-	-	-	-	-	-	-
Unigene0001009	197	34	2.8191	0.5315	-2.40709	9.90957e-26	2.08957e-25	--	--	-	-	-	-	-	-	-
Unigene0001011	0	37	0.001	0.8376	9.71012	7.53576e-12	1.14507e-11	--	PREDICTED: zinc finger BED domain-containing protein 6-like [Alligator sinensis]	-	-	-	-	-	-	-
Unigene0001012	41	549	0.3712	5.4288	3.87036	8.33959e-122	4.16691e-121	SGCE	PREDICTED: epsilon-sarcoglycan isoform X1 [Nanorana parkeri]	-	-	-	-	-	-	-
Unigene0001013	77	399	0.5855	3.314	2.50083	1.85974e-58	6.07333e-58	--	--	-	-	-	-	-	-	-
Unigene0001014	17	227	0.1743	2.5428	3.86677	3.35025e-51	1.01717e-50	--	--	-	-	-	-	-	-	-
Unigene0001015	32025	78	323.616	0.861	-8.55406	0	0	PNLIPRP2	PREDICTED: pancreatic lipase-related protein 2-like [Nanorana parkeri]	Organismal Systems;Metabolism	Lipid metabolism;Digestive system;Global and overview maps	ko01100//Metabolic pathways;ko04972//Pancreatic secretion;ko00561//Glycerolipid metabolism;ko04975//Fat digestion and absorption;ko04977//Vitamin digestion and absorption	K14073	-	-	-
Unigene0001016	6	75	0.0848	1.158	3.77143	1.36847e-17	2.41034e-17	--	--	-	-	-	-	-	-	-
Unigene0001017	182	54	3.5287	1.1436	-1.62555	1.10499e-14	1.81277e-14	--	--	-	-	-	-	-	-	-
Unigene0001018	74	12	3.7609	0.6662	-2.49705	8.54368e-11	1.26024e-10	--	--	-	-	-	-	-	-	-
Unigene0001019	174	632	0.9822	3.8967	1.98816	1.84544e-68	6.57063e-68	--	--	-	-	-	-	-	-	-
Unigene0001020	18	125	0.33	2.5033	2.92329	5.41018e-23	1.08067e-22	--	--	-	-	-	-	-	-	-
Unigene0001021	2	81	0.0274	1.211	5.46588	5.26725e-24	1.07388e-23	--	--	-	-	-	-	-	-	-
Unigene0001022	38	213	0.3166	1.9387	2.61436	1.35114e-33	3.28526e-33	pol	PREDICTED: protein NYNRIN-like [Xenopus laevis]	-	-	-	-	-	-	-
Unigene0001023	35	243	0.2404	1.8228	2.92265	8.43189e-43	2.3335e-42	--	PREDICTED: transmembrane protein 266 [Xenopus tropicalis]	-	-	-	-	-	-	-
Unigene0001024	869	5443	0.6373	4.3599	2.77425	0	0	SYNE2	PREDICTED: nesprin-2 [Nanorana parkeri]	-	-	-	-	GO:0005737//cytoplasm;GO:0043231//intracellular membrane-bounded organelle;GO:0044422//organelle part	-	GO:0044763//single-organism cellular process;GO:0051641//cellular localization
Unigene0001025	1699	6195	10.5891	42.1748	1.9938	0	0	nae1	PREDICTED: NEDD8-activating enzyme E1 regulatory subunit isoform X1 [Nanorana parkeri]	Human Diseases	Neurodegenerative diseases	ko05010//Alzheimer disease	K04532	-	-	-
Unigene0001026	274	1184	6.2919	29.6981	2.2388	3.44246e-143	1.89811e-142	--	--	-	-	-	-	-	-	-
Unigene0001027	29	60	1.6498	3.7284	1.17627	0.00027388	0.000331709	--	--	-	-	-	-	-	-	-
Unigene0001028	40	415	0.3947	4.4728	3.50235	1.11295e-85	4.50929e-85	Comt	catechol-O-methyltransferase [Xenopus tropicalis]	Metabolism;Organismal Systems	Lipid metabolism;Amino acid metabolism;Global and overview maps;Nervous system	ko01100//Metabolic pathways;ko04728//Dopaminergic synapse;ko00350//Tyrosine metabolism;ko00140//Steroid hormone biosynthesis	K00545	-	GO:0008171//O-methyltransferase activity	GO:0009712//catechol-containing compound metabolic process;GO:0042133//neurotransmitter metabolic process
Unigene0001029	2634	10771	12.5256	55.948	2.15921	0	0	--	--	-	-	-	-	-	-	-
Unigene0001031	13288	4699	45.8196	17.6988	-1.37231	0	0	--	--	-	-	-	-	-	-	-
Unigene0001032	561	175	3.587	1.2222	-1.5533	1.0741e-39	2.86097e-39	--	--	-	-	-	-	-	-	-
Unigene0001033	14	62	0.4369	2.1133	2.27412	3.22379e-09	4.55535e-09	--	--	-	-	-	-	-	-	-
Unigene0001035	27	159	0.2697	1.7347	2.68526	4.8262e-26	1.02431e-25	--	--	-	-	-	-	-	-	-
Unigene0001039	28	58	0.3395	0.7682	1.17807	0.000326333	0.000394256	--	--	-	-	-	-	-	-	-
Unigene0001040	126	35	1.7383	0.5274	-1.72071	1.00861e-11	1.52712e-11	--	--	-	-	-	-	-	-	-
Unigene0001041	2454	305	9.0174	1.2242	-2.88087	0	0	--	PREDICTED: zinc finger protein 850-like [Nanorana parkeri]	-	-	-	-	-	-	-
Unigene0001042	0	206	0.001	9.3411	13.1894	9.18902e-64	3.14582e-63	--	--	-	-	-	-	-	-	-
Unigene0001043	57	135	0.7825	2.0243	1.37126	6.57287e-10	9.47003e-10	--	--	-	-	-	-	-	-	-
Unigene0001044	20	418	1.0165	23.205	4.51275	1.87025e-104	8.52111e-104	--	--	-	-	-	-	-	-	-
Unigene0001046	584	98	27.5532	5.0505	-2.44772	1.20617e-73	4.46177e-73	--	--	-	-	-	-	-	-	-
Unigene0001048	23	182	0.1828	1.5803	3.11186	1.98718e-34	4.89723e-34	--	--	-	-	-	-	-	-	-
Unigene0001050	60	127	2.3563	5.448	1.2092	5.69438e-08	7.75818e-08	--	--	-	-	-	-	-	-	-
Unigene0001051	2900	5482	7.5912	15.6746	1.04603	1.31382e-169	8.1122e-169	WDR27	PREDICTED: WD repeat-containing protein 27 [Nanorana parkeri]	-	-	-	-	-	-	-
Unigene0001054	2	474	0.0087	2.2529	8.01655	8.27082e-145	4.58819e-144	--	--	-	-	-	-	-	-	-
Unigene0001057	109	660	1.2835	8.4889	2.72549	5.58779e-104	2.54092e-103	--	--	-	-	-	-	-	-	-
Unigene0001060	0	339	0.001	3.8927	11.9266	6.78195e-104	3.08202e-103	C3	PREDICTED: A.superbus venom factor 1-like [Nanorana parkeri]	Human Diseases;Cellular Processes;Organismal Systems	Cancers;Immune diseases;Immune system;Transport and catabolism;Infectious diseases	ko05203//Viral carcinogenesis;ko05168//Herpes simplex infection;ko04145//Phagosome;ko05167//Kaposi sarcoma-associated herpesvirus infection;ko05152//Tuberculosis;ko05142//Chagas disease (American trypanosomiasis);ko04610//Complement and coagulation cascades;ko05134//Legionellosis;ko05322//Systemic lupus erythematosus;ko05133//Pertussis;ko05140//Leishmaniasis;ko05150//Staphylococcus aureus infecti…	K03990	GO:0005576//extracellular region	-	-
Unigene0001061	554	8	13.1814	0.2079	-5.98647	2.37417e-138	1.28215e-137	--	--	-	-	-	-	-	-	-
Unigene0001062	71	145	1.2361	2.7575	1.15757	1.50574e-08	2.08648e-08	--	PREDICTED: signal-regulatory protein gamma-like [Xenopus laevis]	-	-	-	-	-	-	-
Unigene0001067	36	150	0.4309	1.961	2.18616	6.03543e-20	1.1234e-19	--	--	-	-	-	-	-	-	-
Unigene0001068	51	287	1.606	9.8717	2.61983	7.26397e-45	2.0595e-44	--	TPA: G protein-coupled receptor associated sorting protein 2-like [Bos taurus]	-	-	-	-	-	-	GO:0044699//single-organism process
Unigene0001069	1	98	0.0166	1.7786	6.74342	1.01417e-30	2.35315e-30	--	PREDICTED: NXPE family member 1-like [Nanorana parkeri]	-	-	-	-	-	-	-
Unigene0001070	26	95	0.2569	1.0254	1.99691	9.55043e-12	1.4469e-11	--	--	-	-	-	-	-	-	-
Unigene0001071	697	2324	4.1801	15.2244	1.86478	9.75572e-206	6.83596e-205	C19orf54	PREDICTED: UPF0692 protein C19orf54 homolog isoform X1 [Nanorana parkeri]	-	-	-	-	-	-	-
Unigene0001072	0	106	0.001	0.8624	9.75221	8.21463e-33	1.9714e-32	NEXMIF	PREDICTED: protein KIAA2022 homolog [Nanorana parkeri]	-	-	-	-	-	-	-
Unigene0001073	5	533	0.089	10.3581	6.86274	3.04614e-158	1.79616e-157	--	--	-	-	-	-	-	-	-
Unigene0001074	26	98	0.5921	2.4379	2.04173	2.2812e-12	3.51812e-12	--	--	-	-	-	-	-	-	-
Unigene0001075	6	35	0.1218	0.7761	2.67173	8.0274e-07	1.05425e-06	--	--	-	-	-	-	-	-	-
Unigene0001079	14	79	0.1714	1.0566	2.62399	2.34238e-13	3.70941e-13	--	--	-	-	-	-	-	-	-
Unigene0001080	4	161	0.0427	1.8773	5.45828	4.13921e-45	1.17695e-44	--	--	-	-	-	-	-	-	-
Unigene0001083	50	118	0.7757	1.9998	1.36629	8.22896e-09	1.14913e-08	--	--	-	-	-	-	-	-	-
Unigene0001084	2329	4893	8.9932	20.6379	1.19839	6.88786e-199	4.71868e-198	PHKG2	PREDICTED: phosphorylase b kinase gamma catalytic chain, liver/testis isoform [Nanorana parkeri]	Organismal Systems;Environmental Information Processing	Signal transduction;Endocrine system	ko04020//Calcium signaling pathway;ko04910//Insulin signaling pathway;ko04922//Glucagon signaling pathway	K00871	GO:0044444//cytoplasmic part	GO:0004683//calmodulin-dependent protein kinase activity;GO:0005515//protein binding;GO:0032550//purine ribonucleoside binding	GO:0005977//glycogen metabolic process;GO:0006464//cellular protein modification process;GO:0006796//phosphate-containing compound metabolic process
Unigene0001085	19	35	0.3846	0.7738	1.0086	0.0199992	0.0225414	tc1a	transposase [Salmo salar]	-	-	-	-	-	-	-
Unigene0001086	0	100	0.001	1.2286	10.2628	5.09634e-31	1.18827e-30	--	transposase [Salmo salar]	Organismal Systems	Endocrine system;Immune system	ko04621//NOD-like receptor signaling pathway;ko04928//Parathyroid hormone synthesis, secretion and action	K04612	-	-	-
Unigene0001090	5905	11742	23.2232	50.4418	1.11905	5.68706e-305	5.36334e-304	Adar	PREDICTED: double-stranded RNA-specific adenosine deaminase [Nanorana parkeri]	Organismal Systems;Human Diseases	Infectious diseases;Immune system	ko05164//Influenza A;ko05162//Measles;ko04623//Cytosolic DNA-sensing pathway	K12968	-	GO:0004000//adenosine deaminase activity	-
Unigene0001093	24	117	0.2047	1.0899	2.41261	1.1778e-17	2.07734e-17	--	--	-	-	-	-	-	-	-
Unigene0001094	16	38	0.2821	0.7319	1.37544	0.0015179	0.00179011	--	--	-	-	-	-	-	-	-
Unigene0001095	4788	15839	7.9572	28.753	1.85338	0	0	Fam129b	PREDICTED: niban-like protein 1 [Nanorana parkeri]	-	-	-	-	GO:0005856//cytoskeleton;GO:0016020//membrane;GO:0031988//membrane-bounded vesicle;GO:0044444//cytoplasmic part;GO:0070161//anchoring junction	-	GO:0042981//regulation of apoptotic process
Unigene0001103	20	104	0.4532	2.5744	2.50602	9.59589e-17	1.65577e-16	--	--	-	-	-	-	-	-	-
Unigene0001104	459	1572	7.4913	28.0248	1.90342	6.02436e-150	3.41924e-149	TPGS2	PREDICTED: tubulin polyglutamylase complex subunit 2 [Nanorana parkeri]	-	-	-	-	-	-	-
Unigene0001105	4	1331	0.0675	24.5396	8.50601	0	0	--	--	-	-	-	-	-	-	-
Unigene0001106	20298	6803	117.404	42.981	-1.44971	0	0	CTSB	PREDICTED: cathepsin B [Nanorana parkeri]	Organismal Systems;Cellular Processes	Immune system;Endocrine system;Cell growth and death;Transport and catabolism	ko04621//NOD-like receptor signaling pathway;ko04210//Apoptosis;ko04140//Autophagy - animal;ko04142//Lysosome;ko04612//Antigen processing and presentation;ko04924//Renin secretion	K01363	-	GO:0070011//peptidase activity, acting on L-amino acid peptides	GO:0019222//regulation of metabolic process;GO:0019538//protein metabolic process
Unigene0001107	4066	1194	19.3619	6.2106	-1.64042	7.64693e-272	6.5729e-271	FBXO34	PREDICTED: F-box only protein 34 [Nanorana parkeri]	-	-	-	-	-	-	-
Unigene0001108	208	56	2.5696	0.7557	-1.76566	9.46385e-19	1.71273e-18	--	--	-	-	-	-	-	-	-
Unigene0001109	156	0	2.7471	0.001	-11.4237	9.33304e-44	2.60847e-43	--	--	-	-	-	-	-	-	-
Unigene0001110	104	1354	0.349	4.9624	3.82974	2.28468e-285	2.04617e-284	--	PREDICTED: Fc receptor-like protein 5 isoform X1 [Xenopus laevis]	-	-	-	-	-	-	-
Unigene0001112	96	344	0.4341	1.6992	1.96876	4.03039e-38	1.04995e-37	--	--	-	-	-	-	-	-	-
Unigene0001113	0	142	0.001	1.7112	10.7408	3.79178e-44	1.0657e-43	--	--	-	-	-	-	-	-	-
Unigene0001114	4	62	0.0723	1.2238	4.08123	7.45166e-16	1.25859e-15	--	PREDICTED: cyclic nucleotide-gated cation channel beta-3, partial [Nanorana parkeri]	Environmental Information Processing	Signal transduction	ko04024//cAMP signaling pathway	K04953	-	-	-
Unigene0001116	164	0	2.6672	0.001	-11.3811	4.0764e-46	1.17226e-45	--	--	-	-	-	-	-	-	-
Unigene0001119	40	89	0.4375	1.0632	1.28106	2.61434e-06	3.38117e-06	--	--	-	-	-	-	-	-	-
Unigene0001121	4	52	0.0725	1.0291	3.82726	4.5724e-13	7.18204e-13	pol	PREDICTED: armadillo repeat-containing protein 8 [Chrysemys picta bellii]	-	-	-	-	-	-	-
Unigene0001123	42	208	0.2745	1.485	2.43558	2.50561e-30	5.77545e-30	ZC3HAV1L	PREDICTED: zinc finger CCCH-type antiviral protein 1-like [Nanorana parkeri]	-	-	-	-	-	-	-
Unigene0001125	4480	10506	9.1357	23.4016	1.35702	0	0	SRSF11	PREDICTED: serine/arginine-rich splicing factor 11 [Nanorana parkeri]	-	-	-	-	GO:0031981//nuclear lumen	GO:0003723//RNA binding	GO:0000377//RNA splicing, via transesterification reactions with bulged adenosine as nucleophile;GO:0006353//DNA-templated transcription, termination;GO:0006397//mRNA processing;GO:0006405//RNA export from nucleus
Unigene0001126	0	212	0.001	10.0037	13.2882	1.52966e-65	5.31113e-65	--	--	-	-	-	-	-	-	-
Unigene0001127	0	144	0.001	3.9108	11.9332	9.61781e-45	2.72167e-44	--	--	-	-	-	-	-	-	-
Unigene0001128	0	236	0.001	9.0217	13.1392	6.04763e-73	2.22403e-72	--	--	-	-	-	-	-	-	-
Unigene0001129	0	251	0.001	11.6618	13.5095	2.21854e-77	8.46428e-77	--	--	-	-	-	-	-	-	-
Unigene0001131	8	993	0.0671	9.1039	7.08403	4.64867e-293	4.25098e-292	Agr3	PREDICTED: anterior gradient protein 3 homolog [Phalacrocorax carbo]	-	-	-	-	-	-	-
Unigene0001132	92	0	5.999	0.001	-12.5505	3.92664e-27	8.51873e-27	--	--	-	-	-	-	-	-	-
Unigene0001133	14	150	0.1575	1.8429	3.54855	1.25593e-32	3.00641e-32	--	transposase [Rana pipiens]	-	-	-	-	-	-	-
Unigene0001134	43	18	2.093	0.957	-1.12898	0.00629421	0.00724306	--	endonuclease-reverse transcriptase-like protein, partial [Scylla paramamosain]	-	-	-	-	-	-	-
Unigene0001135	78	0	3.1996	0.001	-11.6437	3.05074e-23	6.12317e-23	--	--	-	-	-	-	-	-	-
Unigene0001136	5533	396	9.4207	0.7365	-3.67708	0	0	SHROOM4	PREDICTED: protein Shroom4 [Nanorana parkeri]	-	-	-	-	GO:0044424//intracellular part	-	-
Unigene0001137	36	2	2.1637	0.1313	-4.04256	1.0519e-08	1.46439e-08	--	--	-	-	-	-	-	-	-
Unigene0001138	21	61	0.6863	2.1775	1.66576	2.54473e-06	3.29228e-06	--	--	-	-	-	-	-	-	-
Unigene0001140	176	697	0.7685	3.3243	2.11293	6.32387e-81	2.47679e-80	--	--	-	-	-	-	-	-	-
Unigene0001141	187	1151	0.949	6.3803	2.74914	8.87154e-178	5.63505e-177	CDK6	PREDICTED: cyclin-dependent kinase 6 [Nanorana parkeri]	Cellular Processes;Human Diseases;Environmental Information Processing	Signal transduction;Cancers;Cell growth and death;Infectious diseases;Endocrine and metabolic diseases	ko05200//Pathways in cancer;ko05165//Human papillomavirus infection;ko04151//PI3K-Akt signaling pathway;ko05163//Human cytomegalovirus infection;ko05203//Viral carcinogenesis;ko05167//Kaposi sarcoma-associated herpesvirus infection;ko04218//Cellular senescence;ko05206//MicroRNAs in cancer;ko05225//Hepatocellular carcinoma;ko04110//Cell cycle;ko04934//Cushing syndrome;ko05224//Breast cancer;ko0516…	K02091	GO:0005815//microtubule organizing center;GO:0031252//cell leading edge;GO:0031981//nuclear lumen;GO:0043234//protein complex	GO:0004674//protein serine/threonine kinase activity;GO:0005515//protein binding;GO:0032550//purine ribonucleoside binding	GO:0001649//osteoblast differentiation;GO:0001952//regulation of cell-matrix adhesion;GO:0002068//glandular epithelial cell development;GO:0002244//hematopoietic progenitor cell differentiation;GO:0006464//cellular protein modification process;GO:0006796//phosphate-containing compound metabolic process;GO:0007166//cell surface receptor signaling pathway;GO:0008284//positive regulation of cell pro…
Unigene0001142	10	87	0.1734	1.6483	3.2488	7.11503e-18	1.26102e-17	--	--	-	-	-	-	-	-	-
Unigene0001143	54	162	0.4813	1.5772	1.71236	1.25735e-15	2.1111e-15	HSDL1	PREDICTED: inactive hydroxysteroid dehydrogenase-like protein 1 [Nanorana parkeri]	-	-	-	-	-	-	GO:0008152//metabolic process
Unigene0001144	130	463	0.4052	1.5764	1.95993	3.65994e-50	1.09836e-49	PAPLN	PREDICTED: papilin [Nanorana parkeri]	-	-	-	-	GO:0031012//extracellular matrix	GO:0004866//endopeptidase inhibitor activity;GO:0046914//transition metal ion binding;GO:0070011//peptidase activity, acting on L-amino acid peptides	GO:0010466//negative regulation of peptidase activity
Unigene0001147	10	67	0.1122	0.8212	2.87166	1.50921e-12	2.33915e-12	--	--	-	-	-	-	-	-	-
Unigene0001149	6	47	0.0873	0.747	3.09705	4.08029e-10	5.91313e-10	--	--	-	-	-	-	-	-	-
Unigene0001150	18	64	0.3659	1.4212	1.95759	5.94539e-08	8.09253e-08	--	--	-	-	-	-	-	-	-
Unigene0001151	2	398	0.0464	10.0835	7.76366	2.34747e-122	1.17711e-121	--	--	-	-	-	-	-	-	-
Unigene0001153	11	67	0.3249	2.1617	2.7341	6.04071e-12	9.20283e-12	--	--	-	-	-	-	-	-	-
Unigene0001156	7	49	0.2136	1.6333	2.93481	5.96503e-10	8.60033e-10	pol	PREDICTED: protein NYNRIN-like [Xenopus laevis]	-	-	-	-	-	-	-
Unigene0001158	191	26089	0.5563	83.0049	7.22119	0	0	--	PREDICTED: coiled-coil domain-containing protein 7 [Marmota marmota marmota]	-	-	-	-	-	-	-
Unigene0001159	123	54	2.0266	0.9719	-1.06018	5.11019e-06	6.55438e-06	--	--	-	-	-	-	-	-	-
Unigene0001164	325	680	1.8072	4.1303	1.19249	3.64625e-35	9.07884e-35	--	--	-	-	-	-	-	-	-
Unigene0001165	0	74	0.001	1.4198	10.4715	3.05074e-23	6.12317e-23	--	--	-	-	-	-	-	-	-
Unigene0001166	459	197	3.1058	1.456	-1.09295	9.27935e-20	1.72075e-19	rbpj	PREDICTED: recombining binding protein suppressor of hairless isoform X1 [Chrysemys picta bellii]	Environmental Information Processing;Organismal Systems;Human Diseases	Cancers;Immune system;Signal transduction;Infectious diseases	ko05165//Human papillomavirus infection;ko05203//Viral carcinogenesis;ko05169//Epstein-Barr virus infection;ko04658//Th1 and Th2 cell differentiation;ko04330//Notch signaling pathway	K06053	GO:0043231//intracellular membrane-bounded organelle;GO:0043232//intracellular non-membrane-bounded organelle;GO:0043234//protein complex	GO:0000977//RNA polymerase II regulatory region sequence-specific DNA binding;GO:0000982//transcription factor activity, RNA polymerase II core promoter proximal region sequence-specific binding;GO:0001085//RNA polymerase II transcription factor binding	GO:0001525//angiogenesis;GO:0001773//myeloid dendritic cell activation;GO:0001942//hair follicle development;GO:0003128//heart field specification;GO:0006954//inflammatory response;GO:0006955//immune response;GO:0007368//determination of left/right symmetry;GO:0008284//positive regulation of cell proliferation;GO:0009617//response to bacterium;GO:0009913//epidermal cell differentiation;GO:0009952…
Unigene0001167	183	9	11.5514	0.6205	-4.21849	2.06474e-39	5.48446e-39	--	--	-	-	-	-	-	-	-
Unigene0001168	5938	585	35.6584	3.8373	-3.21608	0	0	Gpr157	PREDICTED: probable G-protein coupled receptor 157 [Nanorana parkeri]	-	-	-	-	GO:0031224//intrinsic component of membrane	GO:0004888//transmembrane signaling receptor activity;GO:0030551//cyclic nucleotide binding	GO:0007166//cell surface receptor signaling pathway
Unigene0001170	3872	1151	21.5569	6.9996	-1.62281	7.63343e-257	6.25997e-256	irf2bpl-a	interferon regulatory factor 2-binding protein-like [Xenopus tropicalis]	-	-	-	-	-	GO:0043169//cation binding	-
Unigene0001172	0	68	0.001	0.9788	9.93487	1.91069e-21	3.68394e-21	spdya-a	PREDICTED: speedy protein C [Xenopus tropicalis]	Cellular Processes;Organismal Systems	Endocrine system;Cell growth and death	ko04114//Oocyte meiosis;ko04914//Progesterone-mediated oocyte maturation	K08694	-	GO:0019900//kinase binding	GO:0003006//developmental process involved in reproduction;GO:0007127//meiosis I;GO:0031124//mRNA 3'-end processing;GO:0032147//activation of protein kinase activity;GO:0045787//positive regulation of cell cycle
Unigene0001173	89	269	0.6705	2.2136	1.72309	1.70588e-25	3.58001e-25	--	--	-	-	-	-	-	-	-
Unigene0001174	5284	616	14.2861	1.8192	-2.97324	0	0	fam89a	PREDICTED: protein FAM89A [Nanorana parkeri]	-	-	-	-	-	-	-
Unigene0001175	446	30	9.6034	0.7056	-3.76662	5.16185e-87	2.11284e-86	--	--	-	-	-	-	-	-	-
Unigene0001176	55	105	1.2464	2.5992	1.0603	8.99187e-06	1.14529e-05	--	--	-	-	-	-	-	-	-
Unigene0001177	448	4511	0.5035	5.5374	3.45915	0	0	UTRN	PREDICTED: utrophin-like [Nanorana parkeri]	-	-	-	-	GO:0031253//cell projection membrane;GO:0031988//membrane-bounded vesicle;GO:0043231//intracellular membrane-bounded organelle;GO:0043234//protein complex;GO:0045202//synapse	GO:0005102//receptor binding;GO:0008092//cytoskeletal protein binding;GO:0019900//kinase binding;GO:0046914//transition metal ion binding	-
Unigene0001178	23	202	0.2994	2.8721	3.26196	9.25784e-40	2.46792e-39	--	--	-	-	-	-	-	-	-
Unigene0001179	0	228	0.001	2.416	11.2384	2.78713e-70	1.00703e-69	--	--	-	-	-	-	-	-	-
Unigene0001180	3	108	0.1633	6.4204	5.29707	1.66265e-30	3.84543e-30	--	--	-	-	-	-	-	-	-
Unigene0001181	9	1109	0.1127	15.1683	7.07243	0	0	Prkcq	PREDICTED: protein kinase C delta type-like [Xenopus laevis]	Cellular Processes;Human Diseases;Organismal Systems	Circulatory system;Endocrine system;Immune system;Nervous system;Sensory system;Endocrine and metabolic diseases;Transport and catabolism	ko04621//NOD-like receptor signaling pathway;ko04062//Chemokine signaling pathway;ko04140//Autophagy - animal;ko04270//Vascular smooth muscle contraction;ko04915//Estrogen signaling pathway;ko04722//Neurotrophin signaling pathway;ko04931//Insulin resistance;ko04666//Fc gamma R-mediated phagocytosis;ko04933//AGE-RAGE signaling pathway in diabetic complications;ko04625//C-type lectin receptor signa…	K06068	GO:0044424//intracellular part;GO:0044459//plasma membrane part	GO:0004674//protein serine/threonine kinase activity;GO:0005488//binding	GO:0002824//positive regulation of adaptive immune response based on somatic recombination of immune receptors built from immunoglobulin superfamily domains;GO:0006464//cellular protein modification process;GO:0007165//signal transduction;GO:0010543//regulation of platelet activation;GO:0032743//positive regulation of interleukin-2 production;GO:0033619//membrane protein proteolysis;GO:0034112//p…
Unigene0001182	6	104	0.068	1.2872	4.24256	6.99825e-26	1.47994e-25	--	--	-	-	-	-	-	-	-
Unigene0001183	10	220	0.1989	4.7798	4.58684	2.4984e-56	7.98325e-56	--	--	-	-	-	-	-	-	-
Unigene0001184	10	51	0.2388	1.33	2.47755	1.1019e-08	1.53291e-08	--	--	-	-	-	-	-	-	-
Unigene0001187	2	49	0.0788	2.108	4.74154	3.37204e-13	5.30984e-13	--	--	-	-	-	-	-	-	-
Unigene0001189	1	48	0.0247	1.2966	5.71408	4.89774e-14	7.88423e-14	--	--	-	-	-	-	-	-	-
Unigene0001190	6	203	0.0573	2.1169	5.20727	1.86999e-56	5.98772e-56	--	--	-	-	-	-	-	-	-
Unigene0001193	0	283	0.001	5.13	12.3247	7.9311e-87	3.24095e-86	--	--	-	-	-	-	-	-	-
Unigene0001194	2	29	0.0398	0.631	3.9868	2.51049e-07	3.35456e-07	--	transposase domain containing protein [Lasius niger]	-	-	-	-	-	-	-
Unigene0001195	41	215	0.3556	2.0367	2.51791	1.95349e-32	4.6601e-32	--	--	-	-	-	-	-	-	-
Unigene0001196	434	1242	2.6796	8.3761	1.64426	2.58485e-98	1.13953e-97	--	--	-	-	-	-	-	-	-
Unigene0001197	10	140	0.1365	2.0869	3.93439	1.55711e-32	3.72194e-32	naca	PREDICTED: nascent polypeptide-associated complex subunit alpha isoform X3 [Nanorana parkeri]	Organismal Systems	Endocrine system	ko04928//Parathyroid hormone synthesis, secretion and action	K03626	GO:0031988//membrane-bounded vesicle;GO:0043231//intracellular membrane-bounded organelle	GO:0003676//nucleic acid binding;GO:0003712//transcription cofactor activity;GO:0008134//transcription factor binding	GO:0000122//negative regulation of transcription from RNA polymerase II promoter;GO:0008104//protein localization;GO:0008284//positive regulation of cell proliferation;GO:0010656//negative regulation of muscle cell apoptotic process;GO:0010830//regulation of myotube differentiation;GO:0014812//muscle cell migration;GO:0042246//tissue regeneration;GO:0045944//positive regulation of transcription f…
Unigene0001198	6	35	0.0711	0.4533	2.67254	8.0274e-07	1.05425e-06	NACA	PREDICTED: LOW QUALITY PROTEIN: nascent polypeptide-associated complex subunit alpha [Egretta garzetta]	Organismal Systems	Endocrine system	ko04928//Parathyroid hormone synthesis, secretion and action	K03626	GO:0043231//intracellular membrane-bounded organelle	GO:0008134//transcription factor binding	GO:0014812//muscle cell migration;GO:2001141//regulation of RNA biosynthetic process
Unigene0001199	2	1043	0.0444	25.2796	9.1532	1.42590125125339e-311	1.36785127650029e-310	--	--	-	-	-	-	-	-	-
Unigene0001200	40	86	0.3407	0.8001	1.23168	7.44222e-06	9.50377e-06	--	--	-	-	-	-	-	-	-
Unigene0001201	21	165	0.8988	7.7136	3.10133	1.62205e-31	3.81623e-31	--	--	-	-	-	-	-	-	-
Unigene0001202	827	147	6.5477	1.2713	-2.36468	9.80778e-99	4.33229e-98	mmp18	PREDICTED: matrix metalloproteinase-18-like [Nanorana parkeri]	Human Diseases;Organismal Systems	Cancers;Immune system;Immune diseases;Endocrine system	ko05200//Pathways in cancer;ko04926//Relaxin signaling pathway;ko04657//IL-17 signaling pathway;ko05323//Rheumatoid arthritis;ko03320//PPAR signaling pathway;ko05219//Bladder cancer	K01388	-	GO:0046914//transition metal ion binding;GO:0070011//peptidase activity, acting on L-amino acid peptides	GO:0019538//protein metabolic process
Unigene0001203	98	6	6.13	0.41	-3.90219	9.49947e-21	1.80185e-20	--	--	-	-	-	-	-	-	-
Unigene0001204	32	192	0.2296	1.5045	2.71209	4.66234e-32	1.10587e-31	--	MGC82982 protein [Xenopus laevis]	-	-	-	-	-	-	-
Unigene0001206	18	241	0.0909	1.3296	3.87057	2.96508e-55	9.36054e-55	AIG1	PREDICTED: androgen-induced gene 1 protein [Nanorana parkeri]	-	-	-	-	-	-	-
Unigene0001208	11291	3463	63.0644	21.1276	-1.5777	0	0	metap1	PREDICTED: methionine aminopeptidase 1 isoform X1 [Nanorana parkeri]	-	-	-	-	GO:0005840//ribosome	GO:0004177//aminopeptidase activity;GO:0008237//metallopeptidase activity;GO:0043169//cation binding	GO:0006464//cellular protein modification process;GO:0030168//platelet activation
Unigene0001209	10116	3365	52.6116	19.1163	-1.46058	0	0	CCNK	PREDICTED: cyclin-K isoform X1 [Nanorana parkeri]	-	-	-	-	GO:0000307//cyclin-dependent protein kinase holoenzyme complex	GO:0004674//protein serine/threonine kinase activity;GO:0019900//kinase binding	GO:0006464//cellular protein modification process;GO:0010468//regulation of gene expression;GO:0010948//negative regulation of cell cycle process;GO:0033554//cellular response to stress;GO:0043009//chordate embryonic development
Unigene0001211	389	148	3.8111	1.5838	-1.26682	4.31649e-21	8.25636e-21	--	--	-	-	-	-	-	-	-
Unigene0001212	9	768	0.0362	3.3711	6.54109	1.25354e-223	9.2957e-223	Klhdc8a	PREDICTED: kelch domain-containing protein 8A [Nanorana parkeri]	-	-	-	-	-	-	-
Unigene0001213	27	237	0.2551	2.4461	3.26135	8.95172e-47	2.59464e-46	--	PREDICTED: caldesmon [Nanorana parkeri]	Organismal Systems	Circulatory system	ko04270//Vascular smooth muscle contraction	K12327	-	GO:0005515//protein binding	-
Unigene0001214	2139	458	7.1717	1.6774	-2.09609	9.76867e-204	6.80812e-203	--	--	-	-	-	-	-	-	-
Unigene0001217	106	15	2.6986	0.4171	-2.69375	1.98677e-16	3.40199e-16	--	--	-	-	-	-	-	-	-
Unigene0001218	6	30	0.2242	1.2243	2.4491	4.18905e-05	5.22074e-05	--	--	-	-	-	-	-	-	-
Unigene0001219	15	94	0.9781	6.6952	2.77507	2.23446e-16	3.82105e-16	Ush1c	PREDICTED: harmonin-like isoform X2 [Xenopus laevis]	-	-	-	-	-	GO:0003779//actin binding	GO:0030030//cell projection organization;GO:0042462//eye photoreceptor cell development;GO:0050954//sensory perception of mechanical stimulus
Unigene0001221	4	356	0.0406	3.9439	6.602	2.96276e-105	1.35667e-104	--	PREDICTED: RNA-directed DNA polymerase from mobile element jockey-like [Nanorana parkeri]	-	-	-	-	-	-	-
Unigene0001222	18	123	0.2948	2.2006	2.90009	1.6962e-22	3.35307e-22	--	--	-	-	-	-	-	-	-
Unigene0001223	35	114	0.6308	2.2443	1.83101	2.44535e-12	3.76915e-12	--	--	-	-	-	-	-	-	-
Unigene0001226	715	2500	4.9321	18.8372	1.93331	1.78638e-230	1.3506e-229	MINK1	PREDICTED: misshapen-like kinase 1 isoform X2 [Nanorana parkeri]	-	-	-	-	-	-	-
Unigene0001227	579	199	3.419	1.2836	-1.41338	1.03205e-35	2.59034e-35	--	--	-	-	-	-	-	-	-
Unigene0001228	85	0	1.4688	0.001	-10.5204	4.87969e-25	1.01367e-24	--	--	-	-	-	-	-	-	-
Unigene0001229	4087	6	22.92	0.0368	-9.28269	0	0	MB21D2	PREDICTED: transmembrane protein 102-like [Nanorana parkeri]	-	-	-	-	-	-	-
Unigene0001231	986	342	6.6327	2.513	-1.40019	2.28474e-57	7.3846e-57	IKZF4	PREDICTED: zinc finger protein Eos isoform X2 [Nanorana parkeri]	-	-	-	-	-	GO:0043169//cation binding	-
Unigene0001232	246	8	5.6116	0.1993	-4.8154	3.34412e-57	1.07839e-56	--	--	-	-	-	-	-	-	-
Unigene0001233	2	1504	0.0129	10.6321	9.68684	0	0	GPR75	PREDICTED: probable G-protein coupled receptor 75 [Nanorana parkeri]	-	-	-	-	GO:0031224//intrinsic component of membrane	GO:0004950//chemokine receptor activity	GO:0010941//regulation of cell death;GO:0019221//cytokine-mediated signaling pathway
Unigene0001234	719	140	7.8386	1.6672	-2.23317	8.41683e-81	3.29546e-80	--	--	-	-	-	-	-	-	-
Unigene0001235	43	196	0.7894	3.9304	2.31585	3.67379e-27	7.9804e-27	--	--	-	-	-	-	-	-	-
Unigene0001236	24	72	0.626	2.0513	1.7123	6.51093e-08	8.84736e-08	--	--	-	-	-	-	-	-	-
Unigene0001237	5	40	0.2133	1.8642	3.1276	9.65198e-09	1.34448e-08	--	--	-	-	-	-	-	-	-
Unigene0001239	48	32295	0.3728	273.961	9.52135	0	0	FGFBP3	PREDICTED: fibroblast growth factor-binding protein 3 [Nanorana parkeri]	-	-	-	-	-	-	-
Unigene0001240	173	30	3.0158	0.5712	-2.40047	1.45358e-22	2.87763e-22	--	--	-	-	-	-	-	-	-
Unigene0001242	2162	60	15.5016	0.4699	-5.04392	0	0	TRMT9B	PREDICTED: probable tRNA methyltransferase 9-like protein [Nanorana parkeri]	-	-	-	-	-	-	-
Unigene0001244	1546	4782	24.707	83.4771	1.75646	0	0	Rpl38	PREDICTED: LOW QUALITY PROTEIN: 60S ribosomal protein L38 [Nanorana parkeri]	Genetic Information Processing	Translation	ko03010//Ribosome	K02923	GO:0005924//cell-substrate adherens junction;GO:0015934//large ribosomal subunit	-	GO:0010467//gene expression;GO:0044767//single-organism developmental process
Unigene0001246	0	33	0.001	0.9349	9.86867	1.19721e-10	1.75814e-10	--	--	-	-	-	-	-	-	-
Unigene0001248	51	9	1.0897	0.21	-2.37547	2.80937e-07	3.74639e-07	--	hypothetical protein N309_14139, partial [Tinamus guttatus]	-	-	-	-	-	-	-
Unigene0001250	979	117	3.391	0.4427	-2.93731	3.22941e-147	1.80907e-146	ANKS6	PREDICTED: ankyrin repeat and SAM domain-containing protein 6 [Nanorana parkeri]	-	-	-	-	-	-	-
Unigene0001251	2657	913	8.0796	3.0326	-1.41373	6.62825e-150	3.76155e-149	ZMYM3	PREDICTED: zinc finger MYM-type protein 3 [Nanorana parkeri]	-	-	-	-	-	GO:0046914//transition metal ion binding	GO:0022603//regulation of anatomical structure morphogenesis
Unigene0001252	2	398	0.0132	2.8769	7.76783	2.34747e-122	1.17711e-121	--	--	-	-	-	-	-	-	-
Unigene0001254	452	1533	6.1988	22.9644	1.88934	7.75088e-145	4.30121e-144	--	PREDICTED: autoimmune regulator-like [Ficedula albicollis]	Human Diseases;Genetic Information Processing	Immune diseases;Folding, sorting and degradation	ko04120//Ubiquitin mediated proteolysis;ko05340//Primary immunodeficiency	K10603	-	-	-
Unigene0001255	1162	93	14.8596	1.2991	-3.51581	4.1627e-205	2.91229e-204	--	--	-	-	-	-	-	-	-
Unigene0001256	10	24	0.124	0.325	1.3901	0.00909852	0.0103982	--	PREDICTED: coiled-coil domain-containing protein 25, partial [Oryzias latipes]	-	-	-	-	-	-	-
Unigene0001257	4	49	0.0602	0.806	3.74294	3.08809e-12	4.74568e-12	tcaf	PREDICTED: TRPM8 channel-associated factor homolog [Nanorana parkeri]	-	-	-	-	-	-	-
Unigene0001258	262	1201	1.4948	7.4845	2.32395	2.73902e-152	1.57442e-151	--	--	-	-	-	-	-	-	-
Unigene0001260	122	7	7.0565	0.4423	-3.99586	4.26264e-26	9.0623e-26	--	--	-	-	-	-	-	-	-
Unigene0001261	41	4	2.3616	0.2517	-3.22999	1.7599e-08	2.43442e-08	--	--	-	-	-	-	-	-	-
Unigene0001262	77	6	1.5427	0.1313	-3.55452	3.53722e-15	5.86701e-15	--	--	-	-	-	-	-	-	-
Unigene0001263	4	196	0.0512	2.7378	5.74073	1.4811e-55	4.69384e-55	adcyap1	PREDICTED: pituitary adenylate cyclase-activating polypeptide isoform X1 [Nanorana parkeri]	-	-	-	-	-	GO:0005179//hormone activity;GO:0051427//hormone receptor binding	GO:0001934//positive regulation of protein phosphorylation;GO:0006357//regulation of transcription from RNA polymerase II promoter;GO:0008104//protein localization;GO:0010578//regulation of adenylate cyclase activity involved in G-protein coupled receptor signaling pathway;GO:0019935//cyclic-nucleotide-mediated signaling;GO:0030030//cell projection organization;GO:0043410//positive regulation of …
Unigene0001265	8	90	0.1494	1.8365	3.61971	3.27091e-20	6.1231e-20	--	--	-	-	-	-	-	-	-
Unigene0001266	201	598	2.1982	7.1438	1.70037	1.14041e-52	3.5172e-52	--	predicted protein [Nematostella vectensis]	-	-	-	-	-	-	-
Unigene0001267	2	43	0.0308	0.7239	4.55479	3.21049e-11	4.79177e-11	--	--	-	-	-	-	-	-	-
Unigene0001269	483	41	9.9359	0.9213	-3.43091	6.48494e-87	2.65242e-86	--	--	-	-	-	-	-	-	-
Unigene0001270	788	274	27.3011	10.3693	-1.39664	1.91005e-46	5.51476e-46	--	--	-	-	-	-	-	-	-
Unigene0001271	40	17	0.7493	0.3478	-1.10729	0.0105614	0.0120413	--	--	-	-	-	-	-	-	-
Unigene0001273	104	820	0.7746	6.6713	3.10644	1.29192e-146	7.21822e-146	CYP39A1	PREDICTED: 24-hydroxycholesterol 7-alpha-hydroxylase isoform X2 [Nanorana parkeri]	Metabolism	Lipid metabolism	ko00120//Primary bile acid biosynthesis	K07439	GO:0031090//organelle membrane;GO:0043231//intracellular membrane-bounded organelle	GO:0016491//oxidoreductase activity;GO:0046906//tetrapyrrole binding;GO:0046914//transition metal ion binding	GO:0044710//single-organism metabolic process
Unigene0001275	6764	1820	28.5596	8.394	-1.76655	0	0	CDK2AP1	PREDICTED: cyclin-dependent kinase 2-associated protein 1 isoform X1 [Nanorana parkeri]	-	-	-	-	GO:0044424//intracellular part	-	-
Unigene0001276	45	124	0.4122	1.2408	1.58985	2.09979e-11	3.14885e-11	--	--	-	-	-	-	-	-	-
Unigene0001277	197	88	11.4424	5.5832	-1.03523	1.05027e-08	1.46228e-08	--	--	-	-	-	-	-	-	-
Unigene0001278	5	102	0.0985	2.194	4.4773	2.2897e-26	4.89691e-26	--	Aggrecan core protein, partial [Habropoda laboriosa]	-	-	-	-	-	-	-
Unigene0001279	42	260	0.2714	1.8354	2.7576	1.88105e-43	5.24388e-43	--	--	-	-	-	-	-	-	-
Unigene0001281	16	125	0.3717	3.1722	3.09327	2.47265e-24	5.07256e-24	--	--	-	-	-	-	-	-	-
Unigene0001284	1	57	0.0416	2.5925	5.96162	1.14913e-16	1.97962e-16	--	--	-	-	-	-	-	-	-
Unigene0001287	276	1014	1.7486	7.0171	2.00467	1.01835e-107	4.72659e-107	--	--	-	-	-	-	-	-	-
Unigene0001288	293	61	8.1826	1.8608	-2.13664	1.24162e-32	2.9726e-32	--	--	-	-	-	-	-	-	-
Unigene0001289	3635	715	19.6825	4.2289	-2.21856	0	0	--	PREDICTED: zinc finger RNA-binding protein-like [Crocodylus porosus]	-	-	-	-	-	-	-
Unigene0001290	0	100	0.001	1.8619	10.8626	5.09634e-31	1.18827e-30	--	--	-	-	-	-	-	-	-
Unigene0001291	2	51	0.0343	0.9543	4.79816	9.11662e-14	1.45767e-13	--	--	-	-	-	-	-	-	-
Unigene0001292	9563	695	35.0005	2.7785	-3.655	0	0	--	PREDICTED: zinc finger protein 585A-like [Nanorana parkeri]	-	-	-	-	-	-	-
Unigene0001293	6	69	0.1364	1.7136	3.65111	5.84253e-16	9.89389e-16	PGBD4	PREDICTED: piggyBac transposable element-derived protein 4-like [Nanorana parkeri]	-	-	-	-	-	-	-
Unigene0001295	2	62	0.0526	1.7798	5.08051	3.94382e-18	7.02169e-18	POL	PREDICTED: vascular endothelial growth factor receptor kdr-like [Xenopus laevis]	-	-	-	-	-	-	-
Unigene0001296	529	227	3.6382	1.7053	-1.0932	2.36915e-22	4.67076e-22	--	--	-	-	-	-	-	-	-
Unigene0001297	4127	1641	20.5811	8.939	-1.20313	7.53277e-163	4.52925e-162	fam210a	PREDICTED: protein FAM210A [Nanorana parkeri]	-	-	-	-	GO:0016020//membrane	-	-
Unigene0001305	3001	1340	11.9485	5.8277	-1.03583	8.66085e-98	3.80241e-97	SYTL2	PREDICTED: synaptotagmin like 2 S homeolog isoform X2 [Xenopus laevis]	-	-	-	-	-	-	-
Unigene0001306	0	74	0.001	2.2851	11.158	3.05074e-23	6.12317e-23	--	--	-	-	-	-	-	-	-
Unigene0001307	0	2656	0.001	16.2567	13.9887	0	0	PRKCQ	PREDICTED: protein kinase C delta type-like [Xenopus tropicalis]	Cellular Processes;Human Diseases;Organismal Systems	Immune system;Endocrine system;Circulatory system;Transport and catabolism;Endocrine and metabolic diseases;Sensory system;Nervous system	ko04621//NOD-like receptor signaling pathway;ko04062//Chemokine signaling pathway;ko04140//Autophagy - animal;ko04270//Vascular smooth muscle contraction;ko04915//Estrogen signaling pathway;ko04722//Neurotrophin signaling pathway;ko04931//Insulin resistance;ko04666//Fc gamma R-mediated phagocytosis;ko04933//AGE-RAGE signaling pathway in diabetic complications;ko04625//C-type lectin receptor signa…	K06068	-	GO:0016772//transferase activity, transferring phosphorus-containing groups	GO:0043170//macromolecule metabolic process;GO:0044237//cellular metabolic process;GO:0044238//primary metabolic process;GO:0044763//single-organism cellular process;GO:0048518//positive regulation of biological process;GO:0050794//regulation of cellular process
Unigene0001308	2	276	0.0407	6.1378	7.23655	2.36581e-85	9.55703e-85	--	--	-	-	-	-	-	-	-
Unigene0001309	39	441	0.6204	7.6629	3.62662	1.58885e-93	6.78986e-93	Abra	PREDICTED: actin-binding Rho-activating protein-like [Xenopus tropicalis]	-	-	-	-	-	-	-
Unigene0001310	356	7198	1.027	22.6813	4.465	0	0	fam171a2	PREDICTED: protein FAM171A2 isoform X2 [Nanorana parkeri]	-	-	-	-	GO:0031224//intrinsic component of membrane	-	-
Unigene0001311	8663	1738	30.0893	6.5939	-2.19005	0	0	RBM28	PREDICTED: RNA-binding protein 28 [Nanorana parkeri]	Genetic Information Processing	Translation	ko03008//Ribosome biogenesis in eukaryotes	K14573	GO:0043231//intracellular membrane-bounded organelle	GO:0003723//RNA binding	-
Unigene0001312	4311	342	20.1878	1.7494	-3.52855	0	0	atg4d	cysteine protease ATG4D [Xenopus laevis]	Cellular Processes	Transport and catabolism	ko04140//Autophagy - animal;ko04136//Autophagy - other eukaryotes	K08342	-	GO:0070011//peptidase activity, acting on L-amino acid peptides	GO:0008104//protein localization;GO:0019538//protein metabolic process;GO:0044248//cellular catabolic process;GO:0051234//establishment of localization
Unigene0001313	2487	83	9.471	0.3453	-4.77759	0	0	MYORG	PREDICTED: uncharacterized family 31 glucosidase KIAA1161 homolog [Nanorana parkeri]	-	-	-	-	GO:0031090//organelle membrane	GO:0016798//hydrolase activity, acting on glycosyl bonds	GO:0009967//positive regulation of signal transduction;GO:0014904//myotube cell development;GO:0044238//primary metabolic process;GO:0051896//regulation of protein kinase B signaling
Unigene0001315	2153	349	18.59	3.2916	-2.49767	1.22116e-254	9.9397e-254	ZSWIM1	PREDICTED: zinc finger SWIM domain-containing protein 1 [Nanorana parkeri]	-	-	-	-	-	-	-
Unigene0001316	192	51	6.1869	1.7951	-1.78515	1.88768e-17	3.31059e-17	Bcl11b	PREDICTED: zinc finger protein OZF-like [Nanorana parkeri]	-	-	-	-	-	-	-
Unigene0001317	0	406	0.001	3.72	11.8611	4.1369e-124	2.09192e-123	SCNN1A	PREDICTED: amiloride-sensitive sodium channel subunit gamma-like [Nanorana parkeri]	-	-	-	-	-	-	-
Unigene0001318	294	767	1.3675	3.8969	1.51079	6.94031e-56	2.20761e-55	CDKL1	PREDICTED: cyclin-dependent kinase-like 1 [Nanorana parkeri]	-	-	-	-	-	GO:0004672//protein kinase activity;GO:0032550//purine ribonucleoside binding	GO:0006464//cellular protein modification process
Unigene0001319	19	58	0.2509	0.8365	1.73725	2.06111e-06	2.67292e-06	--	--	-	-	-	-	-	-	-
Unigene0001320	285	2636	1.5842	16.0045	3.33665	0	0	--	--	-	-	-	-	-	-	-
Unigene0001321	134	24	2.4406	0.4775	-2.35366	1.6932e-17	2.97226e-17	--	--	-	-	-	-	-	-	-
Unigene0001322	5	201	0.0996	4.3733	5.45643	5.22784e-57	1.68296e-56	--	--	-	-	-	-	-	-	-
Unigene0001323	104	434	1.5939	7.2654	2.18848	3.0892e-54	9.66169e-54	--	--	-	-	-	-	-	-	-
Unigene0001324	1830	394	18.9211	4.4498	-2.08818	2.04217e-176	1.29064e-175	--	--	-	-	-	-	-	-	-
Unigene0001325	108	44	1.2859	0.5723	-1.16793	4.3763e-06	5.62131e-06	--	--	-	-	-	-	-	-	-
Unigene0001326	12	87	0.1612	1.2767	2.9855	1.66027e-16	2.84769e-16	--	--	-	-	-	-	-	-	-
Unigene0001327	16	106	0.1351	0.9778	2.85551	6.14591e-19	1.11563e-18	--	--	-	-	-	-	-	-	-
Unigene0001328	0	274	0.001	3.3072	11.6914	3.58154e-84	1.4349e-83	--	--	-	-	-	-	-	-	-
Unigene0001329	1213	2291	7.6289	15.7388	1.04478	1.77087e-86	7.21722e-86	--	--	-	-	-	-	-	-	-
Unigene0001330	9	91	0.5604	6.1896	3.46532	1.13203e-19	2.09487e-19	--	--	-	-	-	-	-	-	-
Unigene0001331	2	64	0.0272	0.9512	5.12807	1.02227e-18	1.84571e-18	Pol	PREDICTED: cyclic nucleotide-gated cation channel beta-3, partial [Nanorana parkeri]	Environmental Information Processing	Signal transduction	ko04024//cAMP signaling pathway	K04953	-	-	-
Unigene0001332	251	65	5.058	1.4307	-1.82185	5.13928e-23	1.02702e-22	--	--	-	-	-	-	-	-	-
Unigene0001333	455	102	10.4136	2.55	-2.0299	2.29737e-46	6.62642e-46	--	--	-	-	-	-	-	-	-
Unigene0001334	89	367	0.457	2.0586	2.1714	1.62797e-45	4.65056e-45	--	--	-	-	-	-	-	-	-
Unigene0001337	0	45	0.001	3.02	11.5603	2.99277e-14	4.84435e-14	NAV2	neuron navigator 2 isoform 1 [Camelus ferus]	-	-	-	-	-	-	-
Unigene0001338	51	21	3.0922	1.3908	-1.15272	0.00185416	0.00217944	--	--	-	-	-	-	-	-	-
Unigene0001339	312	580	1.1185	2.2712	1.02189	6.25207e-24	1.2732e-23	Ripk1	PREDICTED: receptor-interacting serine/threonine-protein kinase 1 [Nanorana parkeri]	Organismal Systems;Environmental Information Processing;Cellular Processes;Human Diseases	Signal transduction;Immune system;Infectious diseases;Cell growth and death	ko05163//Human cytomegalovirus infection;ko04621//NOD-like receptor signaling pathway;ko05169//Epstein-Barr virus infection;ko04210//Apoptosis;ko04217//Necroptosis;ko04064//NF-kappa B signaling pathway;ko04668//TNF signaling pathway;ko05160//Hepatitis C;ko04622//RIG-I-like receptor signaling pathway;ko04620//Toll-like receptor signaling pathway;ko04623//Cytosolic DNA-sensing pathway	K02861	-	GO:0005515//protein binding;GO:0016772//transferase activity, transferring phosphorus-containing groups	GO:0006461//protein complex assembly;GO:0009967//positive regulation of signal transduction;GO:0010942//positive regulation of cell death;GO:0016310//phosphorylation;GO:0031325//positive regulation of cellular metabolic process;GO:0042981//regulation of apoptotic process;GO:0044267//cellular protein metabolic process;GO:0097191//extrinsic apoptotic signaling pathway;GO:0097300//programmed necroti…
Unigene0001340	227	2	5.5053	0.053	-6.69869	8.74035e-61	2.91678e-60	--	--	-	-	-	-	-	-	-
Unigene0001341	2	2040	0.0127	14.1822	10.125	0	0	OPN1SW	cone pigment [Rana catesbeiana]	-	-	-	-	GO:0031224//intrinsic component of membrane	GO:0004888//transmembrane signaling receptor activity	GO:0006464//cellular protein modification process;GO:0007166//cell surface receptor signaling pathway;GO:0050953//sensory perception of light stimulus
Unigene0001342	2435	212	11.4845	1.0922	-3.39438	0	0	--	PREDICTED: neurogenic locus notch homolog protein 1-like [Nanorana parkeri]	-	-	-	-	-	-	-
Unigene0001343	563	1652	4.5407	14.5537	1.6804	2.34858e-131	1.22822e-130	NF2	PREDICTED: merlin isoform X2 [Nanorana parkeri]	Cellular Processes;Environmental Information Processing	Signal transduction;Cellular community - eukaryotes	ko04530//Tight junction;ko04390//Hippo signaling pathway;ko04391//Hippo signaling pathway -fly;ko04392//Hippo signaling pathway - multiple species	K16684	GO:0005768//endosome;GO:0030863//cortical cytoskeleton;GO:0031252//cell leading edge;GO:0032155//cell division site part;GO:0042995//cell projection;GO:0044425//membrane part;GO:0070161//anchoring junction	GO:0005515//protein binding	GO:0001933//negative regulation of protein phosphorylation;GO:0002088//lens development in camera-type eye;GO:0006275//regulation of DNA replication;GO:0007162//negative regulation of cell adhesion;GO:0009888//tissue development;GO:0010608//posttranscriptional regulation of gene expression;GO:0014009//glial cell proliferation;GO:0021543//pallium development;GO:0032233//positive regulation of acti…
Unigene0001345	316	4	12.3399	0.1706	-6.17657	2.71606e-81	1.06631e-80	HIST1H4A	PREDICTED: histone H3-like [Pelodiscus sinensis]	Human Diseases	Cancers;Immune diseases;Substance dependence	ko05203//Viral carcinogenesis;ko05034//Alcoholism;ko05322//Systemic lupus erythematosus	K11254	-	-	-
Unigene0001346	574	18	17.5939	0.6027	-4.86749	1.6792e-130	8.75174e-130	HIST1H4A	PREDICTED: histone H3-like [Pelodiscus sinensis]	Human Diseases	Cancers;Immune diseases;Substance dependence	ko05203//Viral carcinogenesis;ko05034//Alcoholism;ko05322//Systemic lupus erythematosus	K11254	-	-	-
Unigene0001347	16	84	0.6356	3.6448	2.51965	1.87891e-13	2.98007e-13	--	--	-	-	-	-	-	-	-
Unigene0001348	78	7	3.9935	0.3915	-3.35057	1.01626e-14	1.66832e-14	--	--	-	-	-	-	-	-	-
Unigene0001349	18	222	0.3064	4.1283	3.75206	5.66536e-49	1.67825e-48	--	--	-	-	-	-	-	-	-
Unigene0001350	190	664	2.3834	9.0983	1.93258	4.44885e-69	1.59231e-68	--	--	-	-	-	-	-	-	-
Unigene0001351	85	700	0.2362	2.125	3.16938	4.62973e-129	2.39616e-128	Mical2	PREDICTED: protein-methionine sulfoxide oxidase MICAL2-like isoform X3 [Xenopus laevis]	-	-	-	-	-	-	-
Unigene0001352	272	92	2.1672	0.8007	-1.4365	4.22169e-18	7.5107e-18	dexi	PREDICTED: dexamethasone-induced protein [Nanorana parkeri]	-	-	-	-	-	-	-
Unigene0001353	824	268	19.1442	6.8013	-1.49302	2.15625e-53	6.69648e-53	--	--	-	-	-	-	-	-	-
Unigene0001354	0	77	0.001	4.8045	12.2302	3.85747e-24	7.87825e-24	--	--	-	-	-	-	-	-	-
Unigene0001355	13	54	0.2857	1.2963	2.18183	6.51273e-08	8.84932e-08	--	--	-	-	-	-	-	-	-
Unigene0001356	185	2632	1.5186	23.6003	3.95799	0	0	--	--	-	-	-	-	-	-	-
Unigene0001357	89	10	4.8248	0.5922	-3.02631	1.64747e-15	2.75876e-15	--	--	-	-	-	-	-	-	-
Unigene0001360	7720	1085	38.0598	5.8429	-2.70351	0	0	mmcm3	PREDICTED: maternal DNA replication licensing factor mcm3 [Nanorana parkeri]	Genetic Information Processing;Cellular Processes	Replication and repair;Cell growth and death	ko04110//Cell cycle;ko03030//DNA replication	K02541	GO:0043231//intracellular membrane-bounded organelle;GO:0043234//protein complex	GO:0003676//nucleic acid binding;GO:0004386//helicase activity;GO:0032550//purine ribonucleoside binding	GO:0006259//DNA metabolic process;GO:0032392//DNA geometric change
Unigene0001362	193	388	9.5971	21.0747	1.13484	1.74372e-19	3.20954e-19	--	--	-	-	-	-	-	-	-
Unigene0001363	5123	20	55.4142	0.2363	-7.87349	0	0	--	--	-	-	-	-	-	-	-
Unigene0001364	1554	529	40.7632	15.1572	-1.42726	7.84887e-89	3.25172e-88	--	--	-	-	-	-	-	-	-
Unigene0001365	107	275	0.9227	2.5904	1.48924	4.6929e-21	8.96586e-21	--	--	-	-	-	-	-	-	-
Unigene0001366	391	151	1.9133	0.8071	-1.24524	1.4431e-20	2.72809e-20	--	PREDICTED: UPF0553 protein C9orf64 homolog isoform X2 [Xenopus tropicalis]	-	-	-	-	-	-	-
Unigene0001367	0	5840	0.001	126.156	16.9449	0	0	--	--	-	-	-	-	-	-	-
Unigene0001368	224	55	5.2218	1.4005	-1.89861	6.01671e-22	1.17492e-21	--	--	-	-	-	-	-	-	-
Unigene0001369	3083	14686	7.4796	38.9184	2.37942	0	0	HDAC6	PREDICTED: histone deacetylase 6 [Nanorana parkeri]	Human Diseases	Infectious diseases;Cancers;Substance dependence	ko05165//Human papillomavirus infection;ko05203//Viral carcinogenesis;ko05034//Alcoholism	K11407	GO:0005875//microtubule associated complex;GO:0016234//inclusion body;GO:0043005//neuron projection;GO:0044444//cytoplasmic part;GO:0044451//nucleoplasm part;GO:0044459//plasma membrane part	GO:0015631//tubulin binding;GO:0017136//NAD-dependent histone deacetylase activity;GO:0031072//heat shock protein binding;GO:0032403//protein complex binding;GO:0043130//ubiquitin binding;GO:0044212//transcription regulatory region DNA binding;GO:0044389//ubiquitin-like protein ligase binding	GO:0006355//regulation of transcription, DNA-templated;GO:0006476//protein deacetylation;GO:0006914//autophagy;GO:0009408//response to heat;GO:0010310//regulation of hydrogen peroxide metabolic process;GO:0010557//positive regulation of macromolecule biosynthetic process;GO:0010632//regulation of epithelial cell migration;GO:0016570//histone modification;GO:0030162//regulation of proteolysis;GO:0…
Unigene0001370	10	349	0.1517	5.7847	5.25295	2.40861e-95	1.04163e-94	--	--	-	-	-	-	-	-	-
Unigene0001371	15	112	0.2389	1.9484	3.02781	4.70946e-21	8.9968e-21	--	--	-	-	-	-	-	-	-
Unigene0001373	263	35	1.553	0.2258	-2.78194	6.92338e-40	1.84791e-39	Iigp1	PREDICTED: interferon-inducible GTPase 1-like [Nanorana parkeri]	-	-	-	-	-	-	-
Unigene0001376	6138	1979	10.1411	3.5715	-1.50561	5.15804534258261e-321	5.07603044537297e-320	PMPCA	PREDICTED: mitochondrial-processing peptidase subunit alpha [Nanorana parkeri]	-	-	-	-	GO:0043231//intracellular membrane-bounded organelle;GO:0044421//extracellular region part	GO:0004175//endopeptidase activity;GO:0043169//cation binding	GO:0019538//protein metabolic process
Unigene0001379	265	70	6.0954	1.7587	-1.79321	6.32393e-24	1.28733e-23	--	--	-	-	-	-	-	-	-
Unigene0001381	19	93	0.9764	5.2204	2.41862	1.71793e-14	2.80157e-14	--	--	-	-	-	-	-	-	-
Unigene0001383	68	662	0.6124	6.5121	3.41058	5.73049e-131	2.99331e-130	--	PREDICTED: zinc finger CCHC domain-containing protein 3-like [Xenopus tropicalis]	-	-	-	-	-	GO:0046872//metal ion binding	-
Unigene0001385	4733	1378	32.714	10.4038	-1.6528	7.71851445074902e-310	7.37690483881824e-309	mtg1	PREDICTED: mitochondrial ribosome-associated GTPase 1 [Nanorana parkeri]	-	-	-	-	GO:0000313//organellar ribosome;GO:0019866//organelle inner membrane;GO:0044429//mitochondrial part	GO:0032550//purine ribonucleoside binding	GO:0010608//posttranscriptional regulation of gene expression
Unigene0001386	4404	1017	48.5486	12.2461	-1.98711	0	0	--	Deoxyuridine 5'-triphosphate nucleotidohydrolase [Fukomys damarensis]	-	-	-	-	-	-	-
Unigene0001387	31247	6540	101.326	23.1652	-2.12897	0	0	DUT1	Deoxyuridine 5'-triphosphate nucleotidohydrolase [Fukomys damarensis]	-	-	-	-	-	-	-
Unigene0001388	315	62	8.3101	1.7866	-2.21765	1.41701e-36	3.60461e-36	--	PREDICTED: uncharacterized protein LOC104860399 isoform X1 [Fukomys damarensis]	-	-	-	-	-	-	-
Unigene0001389	383	64	12.3993	2.2632	-2.45382	2.16703e-49	6.44974e-49	--	Deoxyuridine 5'-triphosphate nucleotidohydrolase [Fukomys damarensis]	-	-	-	-	-	-	-
Unigene0001391	4	64	0.1626	2.8423	4.12766	2.04713e-16	3.50388e-16	--	PREDICTED: LOW QUALITY PROTEIN: PR domain zinc finger protein 15 [Rhinopithecus bieti]	-	-	-	-	-	-	-
Unigene0001392	142	38	6.5215	1.9063	-1.77443	3.44971e-13	5.43093e-13	--	PREDICTED: acidic leucine-rich nuclear phosphoprotein 32 family member B-like isoform X2 [Salmo salar]	-	-	-	-	-	GO:0003676//nucleic acid binding;GO:0003824//catalytic activity	GO:0006310//DNA recombination
Unigene0001394	54655	1928	235.151	9.0609	-4.69779	0	0	--	Velo1 splice variant 1 [Xenopus laevis]	-	-	-	-	-	-	-
Unigene0001396	52	1245	0.562	14.6985	4.70895	1.10456e-304	1.04068e-303	--	--	-	-	-	-	-	-	-
Unigene0001397	6	48	0.3118	2.7248	3.12746	2.24444e-10	3.27495e-10	--	--	-	-	-	-	-	-	-
Unigene0001398	21	96	1.2249	6.1164	2.32002	3.57895e-14	5.78518e-14	--	--	-	-	-	-	-	-	-
Unigene0001399	147	12	6.5552	0.5845	-3.48736	1.15476e-27	2.53264e-27	--	--	-	-	-	-	-	-	-
Unigene0001402	0	87	0.001	1.6218	10.6634	1.97202e-27	4.30142e-27	--	--	-	-	-	-	-	-	-
Unigene0001404	27	84	0.7776	2.6425	1.7648	3.54714e-09	5.00534e-09	--	PREDICTED: fizzy-related protein homolog [Nanorana parkeri]	Organismal Systems;Genetic Information Processing;Cellular Processes	Cell growth and death;Folding, sorting and degradation;Endocrine system	ko04110//Cell cycle;ko04120//Ubiquitin mediated proteolysis;ko04914//Progesterone-mediated oocyte maturation	K03364	-	-	-
Unigene0001405	3	96	0.0605	2.1162	5.1284	5.12409e-27	1.10989e-26	--	--	-	-	-	-	-	-	-
Unigene0001406	4	161	0.0206	0.9078	5.46166	4.13921e-45	1.17695e-44	--	--	-	-	-	-	-	-	-
Unigene0001407	7	53	0.1237	1.0234	3.04845	5.70704e-11	8.46548e-11	--	--	-	-	-	-	-	-	-
Unigene0001409	186	738	0.3348	1.4508	2.11548	1.40725e-85	5.69418e-85	Bsn	PREDICTED: protein bassoon, partial [Nanorana parkeri]	-	-	-	-	GO:0043005//neuron projection;GO:0045202//synapse	-	-
Unigene0001410	16	185	0.1804	2.2785	3.65881	1.52986e-40	4.12119e-40	SFTPB	PREDICTED: pulmonary surfactant-associated protein B [Nanorana parkeri]	-	-	-	-	-	-	-
Unigene0001411	356	4380	0.776	10.4285	3.74833	0	0	S1PR1	PREDICTED: sphingosine 1-phosphate receptor 1 [Nanorana parkeri]	Environmental Information Processing	Signal transduction;Signaling molecules and interaction	ko04080//Neuroactive ligand-receptor interaction;ko04068//FoxO signaling pathway;ko04071//Sphingolipid signaling pathway	K04288	GO:0031224//intrinsic component of membrane;GO:0044459//plasma membrane part	GO:0005102//receptor binding;GO:0045125//bioactive lipid receptor activity	GO:0003241//growth involved in heart morphogenesis;GO:0007155//cell adhesion;GO:0007188//adenylate cyclase-modulating G-protein coupled receptor signaling pathway;GO:0007417//central nervous system development;GO:0030031//cell projection assembly;GO:0030036//actin cytoskeleton organization;GO:0030278//regulation of ossification;GO:0032844//regulation of homeostatic process;GO:0042127//regulation …
Unigene0001413	5	157	0.0948	3.252	5.1003	1.23706e-42	3.41601e-42	--	--	-	-	-	-	-	-	-
Unigene0001415	8	161	0.0825	1.8129	4.45776	2.64481e-40	7.10637e-40	GRAP	PREDICTED: GRB2-related adapter protein [Nanorana parkeri]	-	-	-	-	-	-	-
Unigene0001416	1093	76	6.9119	0.525	-3.71869	1.47072e-202	1.02108e-201	TRIM39	PREDICTED: tripartite motif-containing protein 14-like [Nanorana parkeri]	-	-	-	-	-	-	-
Unigene0001417	3843	7642	11.4543	24.88	1.1191	3.05003e-238	2.3594e-237	RPS6KC1	PREDICTED: ribosomal protein S6 kinase delta-1 isoform X1 [Nanorana parkeri]	-	-	-	-	GO:0005737//cytoplasm;GO:0043231//intracellular membrane-bounded organelle	GO:0043168//anion binding	-
Unigene0001418	1878	7712	23.5582	105.672	2.16529	0	0	DDX39B	PREDICTED: spliceosome RNA helicase DDX39B [Nanorana parkeri]	Human Diseases;Genetic Information Processing	Transcription;Translation;Infectious diseases	ko05164//Influenza A;ko03013//RNA transport;ko03040//Spliceosome;ko03015//mRNA surveillance pathway	K12812	GO:0016604//nuclear body;GO:0043234//protein complex;GO:0097525//spliceosomal snRNP complex	GO:0003724//RNA helicase activity;GO:0005515//protein binding;GO:0017069//snRNA binding;GO:0032550//purine ribonucleoside binding;GO:0042623//ATPase activity, coupled	GO:0000077//DNA damage checkpoint;GO:0000377//RNA splicing, via transesterification reactions with bulged adenosine as nucleophile;GO:0006406//mRNA export from nucleus;GO:0022618//ribonucleoprotein complex assembly;GO:0032784//regulation of DNA-templated transcription, elongation
Unigene0001420	0	187	0.001	1.9157	10.9037	7.90063e-58	2.56305e-57	--	Transposable element Tcb1 transposase, partial [Larimichthys crocea]	-	-	-	-	-	-	-
Unigene0001421	10	271	0.068	2.0128	4.88753	2.71071e-71	9.87113e-71	--	--	-	-	-	-	-	-	-
Unigene0001422	110	679	0.3949	2.6624	2.75317	2.34237e-108	1.09048e-107	pgr	PREDICTED: progesterone receptor-like [Nanorana parkeri]	Cellular Processes;Human Diseases;Organismal Systems	Endocrine system;Cancers;Cell growth and death	ko04915//Estrogen signaling pathway;ko05224//Breast cancer;ko04114//Oocyte meiosis;ko04914//Progesterone-mediated oocyte maturation	K08556	GO:0044424//intracellular part	GO:0000981//RNA polymerase II transcription factor activity, sequence-specific DNA binding;GO:0003677//DNA binding;GO:0005515//protein binding;GO:0008289//lipid binding;GO:0046872//metal ion binding	GO:0006355//regulation of transcription, DNA-templated;GO:0007165//signal transduction;GO:0044767//single-organism developmental process;GO:0048856//anatomical structure development
Unigene0001423	190	689	0.8475	3.3572	1.98597	4.33037e-74	1.60682e-73	mpz	PREDICTED: LOW QUALITY PROTEIN: myelin protein P0 [Nanorana parkeri]	Environmental Information Processing	Signaling molecules and interaction	ko04514//Cell adhesion molecules (CAMs)	K06770	-	-	-
Unigene0001425	2306	7207	17.5345	59.8597	1.77139	0	0	IDH3B	PREDICTED: isocitrate dehydrogenase [NAD] subunit beta, mitochondrial isoform X3 [Xenopus tropicalis]	Metabolism	Carbohydrate metabolism;Global and overview maps	ko01100//Metabolic pathways;ko01200//Carbon metabolism;ko01230//Biosynthesis of amino acids;ko00020//Citrate cycle (TCA cycle);ko01210//2-Oxocarboxylic acid metabolism	K00030	GO:0043231//intracellular membrane-bounded organelle	GO:0000166//nucleotide binding;GO:0004448//isocitrate dehydrogenase activity;GO:0043169//cation binding	GO:0006101//citrate metabolic process;GO:0019674//NAD metabolic process;GO:0043648//dicarboxylic acid metabolic process
Unigene0001426	115	1318	2.1629	27.0771	3.64603	8.90798e-267	7.53809e-266	--	--	-	-	-	-	-	-	-
Unigene0001427	1025	2071	8.291	18.2983	1.14209	1.42124e-92	6.03575e-92	--	--	-	-	-	-	-	-	-
Unigene0001430	100	232	0.9647	2.4446	1.34145	8.58035e-16	1.44817e-15	--	--	-	-	-	-	-	-	-
Unigene0001431	172	1450	1.4061	12.9479	3.20295	1.92751e-258	1.58812e-257	--	--	-	-	-	-	-	-	-
Unigene0001433	5	47	0.1533	1.5736	3.35964	7.41233e-11	1.09477e-10	--	--	-	-	-	-	-	-	-
Unigene0001435	2	1669	0.0066	5.972	9.82153	0	0	Prkcd	PREDICTED: protein kinase C theta type-like [Cuculus canorus]	Organismal Systems;Environmental Information Processing;Human Diseases;Cellular Processes	Endocrine system;Signal transduction;Circulatory system;Endocrine and metabolic diseases;Infectious diseases;Immune system;Transport and catabolism;Sensory system	ko04064//NF-kappa B signaling pathway;ko04140//Autophagy - animal;ko04270//Vascular smooth muscle contraction;ko04931//Insulin resistance;ko04750//Inflammatory mediator regulation of TRP channels;ko05162//Measles;ko04660//T cell receptor signaling pathway;ko04659//Th17 cell differentiation;ko04658//Th1 and Th2 cell differentiation;ko04920//Adipocytokine signaling pathway	K18052	-	GO:0016301//kinase activity	GO:0002684//positive regulation of immune system process;GO:0034110//regulation of homotypic cell-cell adhesion;GO:0043170//macromolecule metabolic process;GO:0044237//cellular metabolic process;GO:0044238//primary metabolic process;GO:0044707//single-multicellular organism process;GO:0048522//positive regulation of cellular process;GO:0050865//regulation of cell activation;GO:0050896//response t…
Unigene0001436	329	63	2.2014	0.4605	-2.25715	4.34521e-39	1.14897e-38	--	PREDICTED: cystinosin [Latimeria chalumnae]	Cellular Processes	Transport and catabolism	ko04142//Lysosome	K12386	-	-	-
Unigene0001437	67	701	1.2972	14.825	3.51456	4.0737e-142	2.23462e-141	--	--	-	-	-	-	-	-	-
Unigene0001438	22	800	0.1575	6.2558	5.31177	1.24126e-213	8.91129e-213	--	--	-	-	-	-	-	-	-
Unigene0001439	15	78	0.7708	4.3784	2.50598	1.38541e-12	2.14965e-12	--	--	-	-	-	-	-	-	-
Unigene0001440	122	305318	0.5077	1387.8	11.4165	0	0	RLN3	PREDICTED: insulin-like 3 [Nanorana parkeri]	-	-	-	-	-	-	-
Unigene0001441	18412	5497	40.2345	13.1211	-1.61654	0	0	Prpf6	PREDICTED: pre-mRNA-processing factor 6 [Nanorana parkeri]	Genetic Information Processing	Transcription	ko03040//Spliceosome	K12855	GO:0043231//intracellular membrane-bounded organelle	-	GO:0006396//RNA processing
Unigene0001442	21	137	1.0792	7.6903	2.83308	2.64924e-24	5.43257e-24	--	--	-	-	-	-	-	-	-
Unigene0001443	4620	1047	13.3248	3.2985	-2.01423	0	0	--	--	-	-	-	-	-	-	-
Unigene0001445	7	10218	0.0222	35.4691	10.6418	0	0	cyp2k1	PREDICTED: cytochrome P450 2K4-like [Nanorana parkeri]	-	-	-	-	-	GO:0016491//oxidoreductase activity;GO:0046906//tetrapyrrole binding;GO:0046914//transition metal ion binding	GO:0044710//single-organism metabolic process
Unigene0001449	26	195	0.491	4.0225	3.0343	1.39951e-36	3.56066e-36	--	--	-	-	-	-	-	-	-
Unigene0001450	137	854	2.0277	13.8065	2.76743	2.03186e-135	1.08476e-134	--	--	-	-	-	-	-	-	-
Unigene0001451	97	299	1.3781	4.6402	1.75151	1.54978e-28	3.4594e-28	--	--	-	-	-	-	-	-	-
Unigene0001452	109	313	0.6685	2.0968	1.64919	1.73293e-27	3.78833e-27	--	--	-	-	-	-	-	-	-
Unigene0001453	2	149	0.0205	1.6703	6.34834	1.21644e-44	3.43935e-44	--	--	-	-	-	-	-	-	-
Unigene0001457	31	285	0.601	6.0357	3.32808	1.32136e-56	4.23544e-56	--	--	-	-	-	-	-	-	-
Unigene0001458	34	107	0.5927	2.0374	1.78136	2.42024e-11	3.62442e-11	--	--	-	-	-	-	-	-	-
Unigene0001459	75	1589	0.482	11.1547	4.53247	0	0	STK33	PREDICTED: serine/threonine-protein kinase 33-like [Nanorana parkeri]	-	-	-	-	-	-	-
Unigene0001460	1759	4855	6.1716	18.6066	1.5921	4.94065645841247e-323	4.89124989382834e-322	RAB5B	PREDICTED: ras-related protein Rab-5B [Nanorana parkeri]	Cellular Processes;Human Diseases;Environmental Information Processing;Organismal Systems	Signal transduction;Infectious diseases;Transport and catabolism;Excretory system	ko04144//Endocytosis;ko04145//Phagosome;ko04014//Ras signaling pathway;ko05152//Tuberculosis;ko05146//Amoebiasis;ko04962//Vasopressin-regulated water reabsorption	K07888	GO:0005769//early endosome;GO:0016020//membrane;GO:0016023//cytoplasmic, membrane-bounded vesicle	GO:0005515//protein binding;GO:0032550//purine ribonucleoside binding	GO:0002376//immune system process;GO:0006897//endocytosis;GO:0006996//organelle organization;GO:0008104//protein localization;GO:0035556//intracellular signal transduction
Unigene0001461	22	69	0.3165	1.0842	1.77635	1.72008e-07	2.30921e-07	GBP4	PREDICTED: guanylate-binding protein 1-like, partial [Nanorana parkeri]	Organismal Systems	Immune system	ko04621//NOD-like receptor signaling pathway	K20899	-	-	-
Unigene0001462	20	94	0.5486	2.8162	2.35992	3.25753e-14	5.27064e-14	--	--	-	-	-	-	-	-	-
Unigene0001463	1074	399	5.6153	2.2787	-1.30115	1.88651e-55	5.96748e-55	--	--	-	-	-	-	-	-	-
Unigene0001469	21	41	1.3077	2.7887	1.09256	0.00522183	0.00602653	--	PREDICTED: NACHT, LRR and PYD domains-containing protein 12-like [Nanorana parkeri]	-	-	-	-	-	-	-
Unigene0001470	127	1654	0.2839	4.038	3.83019	0	0	PCDHGC5	PREDICTED: protocadherin gamma-C5-like isoform X3 [Nanorana parkeri]	-	-	-	-	GO:0016020//membrane	-	-
Unigene0001472	95	303	0.6609	2.3026	1.80076	5.67261e-30	1.29967e-29	--	--	-	-	-	-	-	-	-
Unigene0001473	22	77	0.6181	2.3632	1.93483	2.97176e-09	4.20248e-09	--	--	-	-	-	-	-	-	-
Unigene0001474	14351	3700	126.683	35.6766	-1.82817	0	0	Ube2g1	PREDICTED: ubiquitin-conjugating enzyme E2 G1-like [Nanorana parkeri]	Genetic Information Processing;Human Diseases	Neurodegenerative diseases;Folding, sorting and degradation	ko04141//Protein processing in endoplasmic reticulum;ko04120//Ubiquitin mediated proteolysis;ko05012//Parkinson disease	K10575	-	GO:0003824//catalytic activity	-
Unigene0001476	40	324	1.1126	9.8438	3.14528	6.07124e-61	2.02854e-60	--	--	-	-	-	-	-	-	-
Unigene0001477	0	47	0.001	2.5901	11.3388	3.76734e-15	6.24006e-15	--	--	-	-	-	-	-	-	-
Unigene0001478	2	59	0.0867	2.7928	5.00954	4.76349e-16	8.08027e-16	--	--	-	-	-	-	-	-	-
Unigene0001481	696	2980	2.0192	9.4434	2.22552	0	0	--	PREDICTED: zinc finger protein 271-like, partial [Nanorana parkeri]	-	-	-	-	-	-	-
Unigene0001482	10306	1433	56.8962	8.6414	-2.719	0	0	abhd17c	PREDICTED: protein ABHD17C-like [Xenopus laevis]	Metabolism	Lipid metabolism	ko00062//Fatty acid elongation	K01076	-	GO:0003824//catalytic activity	-
Unigene0001484	245	34623	0.8126	125.433	7.27015	0	0	Sycp1	PREDICTED: synaptonemal complex protein 1 isoform X1 [Canis lupus familiaris]	-	-	-	-	GO:0043229//intracellular organelle	-	GO:0000003//reproduction;GO:0044699//single-organism process
Unigene0001487	2	29	0.108	1.7105	3.98531	2.51049e-07	3.35456e-07	--	--	-	-	-	-	-	-	-
Unigene0001488	32468	67489	360.797	819.193	1.18302	0	0	RPS25	40S ribosomal protein S25 [Xenopus tropicalis]	Genetic Information Processing	Translation	ko03010//Ribosome	K02975	-	-	-
Unigene0001489	0	53	0.001	2.1172	11.0479	5.97777e-17	1.03569e-16	--	--	-	-	-	-	-	-	-
Unigene0001490	0	51	0.001	1.8921	10.8858	2.3784e-16	4.06168e-16	--	--	-	-	-	-	-	-	-
Unigene0001491	8	52	0.1226	0.8705	2.82789	4.56286e-10	6.60118e-10	--	--	-	-	-	-	-	-	-
Unigene0001492	3408	1157	24.1103	8.9409	-1.43116	5.94186e-188	3.9181e-187	Arl6ip5	PREDICTED: PRA1 family protein 3 [Nanorana parkeri]	-	-	-	-	GO:0031224//intrinsic component of membrane;GO:0031988//membrane-bounded vesicle;GO:0043231//intracellular membrane-bounded organelle	-	GO:0006835//dicarboxylic acid transport;GO:0032872//regulation of stress-activated MAPK cascade;GO:0043065//positive regulation of apoptotic process;GO:0045837//negative regulation of membrane potential;GO:0097193//intrinsic apoptotic signaling pathway
Unigene0001496	174	701	1.1245	4.9486	2.13774	1.41091e-82	5.58382e-82	--	--	-	-	-	-	-	-	-
Unigene0001498	62	464	0.205	1.6758	3.03115	3.87732e-83	1.54095e-82	VTG2	PREDICTED: LOW QUALITY PROTEIN: vitellogenin-A2-like [Nanorana parkeri]	-	-	-	-	-	-	-
Unigene0001499	24	102	0.4076	1.8921	2.21476	2.62669e-14	4.25978e-14	--	--	-	-	-	-	-	-	-
Unigene0001500	0	39	0.001	1.3922	10.4432	1.89119e-12	2.92141e-12	--	--	-	-	-	-	-	-	-
Unigene0001501	0	65	0.001	1.2797	10.3216	1.51312e-20	2.85562e-20	--	--	-	-	-	-	-	-	-
Unigene0001502	16507	37927	54.2791	136.226	1.32753	0	0	CANX	calnexin [Rugosa rugosa]	Human Diseases;Genetic Information Processing;Cellular Processes;Organismal Systems	Folding, sorting and degradation;Endocrine system;Immune system;Transport and catabolism;Infectious diseases	ko05166//HTLV-I infection;ko04145//Phagosome;ko04141//Protein processing in endoplasmic reticulum;ko04612//Antigen processing and presentation;ko04918//Thyroid hormone synthesis	K08054	GO:0031224//intrinsic component of membrane;GO:0031988//membrane-bounded vesicle;GO:0043231//intracellular membrane-bounded organelle;GO:0044232//organelle membrane contact site	GO:0003723//RNA binding;GO:0005515//protein binding	GO:0006898//receptor-mediated endocytosis;GO:0044267//cellular protein metabolic process
Unigene0001503	258	1480	1.3835	8.6687	2.64749	4.22703e-215	3.04806e-214	fam92a-b	PREDICTED: protein FAM92A1 isoform X1 [Nanorana parkeri]	-	-	-	-	-	-	-
Unigene0001506	13	55	0.1937	0.8949	2.2079	3.93361e-08	5.38016e-08	--	--	-	-	-	-	-	-	-
Unigene0001507	60	163	0.8595	2.5506	1.56927	3.12923e-14	5.0644e-14	--	--	-	-	-	-	-	-	-
Unigene0001508	10	87	0.1925	1.8297	3.24868	7.11503e-18	1.26102e-17	--	--	-	-	-	-	-	-	-
Unigene0001509	809	195	19.4834	5.1298	-1.92527	1.22018e-74	4.55374e-74	--	--	-	-	-	-	-	-	-
Unigene0001512	21847	6817	79.455	27.0813	-1.55284	0	0	SGPL1	PREDICTED: sphingosine-1-phosphate lyase 1 [Nanorana parkeri]	Metabolism;Environmental Information Processing	Lipid metabolism;Global and overview maps;Signal transduction	ko01100//Metabolic pathways;ko04071//Sphingolipid signaling pathway;ko00600//Sphingolipid metabolism	K01634	-	GO:0016830//carbon-carbon lyase activity;GO:0043168//anion binding	GO:0043436//oxoacid metabolic process
Unigene0001513	62	174	0.537	1.6462	1.61615	1.43804e-15	2.41217e-15	--	PREDICTED: NF-kappa-B inhibitor zeta-like isoform X3 [Salmo salar]	-	-	-	-	-	-	-
Unigene0001516	37	612	0.227	4.1017	4.17546	5.93289e-143	3.26615e-142	--	--	-	-	-	-	-	-	-
Unigene0001517	40	144	0.3638	1.4305	1.9753	5.37771e-17	9.33699e-17	--	--	-	-	-	-	-	-	-
Unigene0001518	0	640	0.001	6.3246	12.6268	5.86636e-194	3.95326e-193	--	--	-	-	-	-	-	-	-
Unigene0001521	14	134	0.1676	1.7518	3.38574	3.9082e-28	8.65579e-28	--	--	-	-	-	-	-	-	-
Unigene0001522	0	84	0.001	1.0123	9.98342	1.55706e-26	3.33716e-26	--	--	-	-	-	-	-	-	-
Unigene0001523	2	93	0.1182	6.0012	5.66595	1.54475e-27	3.37951e-27	--	--	-	-	-	-	-	-	-
Unigene0001524	22	140	0.3433	2.386	2.79705	2.01511e-24	4.14016e-24	--	PREDICTED: nucleolar protein 6 [Nanorana parkeri]	-	-	-	-	-	-	-
Unigene0001525	17	75	0.5582	2.69	2.26875	6.36007e-11	9.4168e-11	--	--	-	-	-	-	-	-	-
Unigene0001527	2	53	0.1142	3.307	4.85589	2.45886e-14	3.99131e-14	--	--	-	-	-	-	-	-	-
Unigene0001528	11	1311	0.2395	31.1747	7.02421	0	0	--	--	-	-	-	-	-	-	-
Unigene0001529	597	1857	1.7222	5.8515	1.76455	2.41926e-156	1.41328e-155	--	--	-	-	-	-	-	-	-
Unigene0001530	1593	2953	11.3688	23.0201	1.01781	1.1501e-101	5.16998e-101	--	--	-	-	-	-	-	-	-
Unigene0001532	26	98	0.2817	1.1597	2.04152	2.2812e-12	3.51812e-12	--	--	-	-	-	-	-	-	-
Unigene0001533	94	11	4.9035	0.6268	-2.96773	4.0366e-16	6.86171e-16	--	--	-	-	-	-	-	-	-
Unigene0001534	0	97	0.001	2.4741	11.2727	4.01682e-30	9.22678e-30	--	--	-	-	-	-	-	-	-
Unigene0001535	0	217	0.001	4.6944	12.1967	5.04594e-67	1.77434e-66	--	--	-	-	-	-	-	-	-
Unigene0001537	0	128	0.001	2.459	11.2639	1.12151e-39	2.9845e-39	--	SJCHGC03036 protein [Schistosoma japonicum]	-	-	-	-	-	-	-
Unigene0001538	50	103	0.8523	1.9177	1.16994	1.6257e-06	2.11587e-06	--	--	-	-	-	-	-	-	-
Unigene0001539	2	22	0.0339	0.4071	3.58603	1.96376e-05	2.47415e-05	--	--	-	-	-	-	-	-	-
Unigene0001542	5	54	0.198	2.3364	3.56071	9.70711e-13	1.51115e-12	--	--	-	-	-	-	-	-	-
Unigene0001543	1465	42	10.7723	0.3373	-4.99715	0	0	--	--	-	-	-	-	-	-	-
Unigene0001545	49	4	2.3118	0.2061	-3.4876	1.3415e-09	1.91538e-09	--	--	-	-	-	-	-	-	-
Unigene0001546	105	2388	0.4237	10.525	4.63463	0	0	Asb13	PREDICTED: ankyrin repeat and SOCS box protein 13 [Nanorana parkeri]	-	-	-	-	-	-	GO:0007165//signal transduction
Unigene0001547	85	13	5.5953	0.9348	-2.58149	8.11744e-13	1.2677e-12	--	--	-	-	-	-	-	-	-
Unigene0001548	11	195	0.2003	3.8794	4.2756	5.7994e-48	1.70173e-47	--	transposase, partial [Pelophylax lessonae]	-	-	-	-	-	-	-
Unigene0001549	0	101	0.001	5.9807	12.5461	2.5611e-31	6.00284e-31	--	--	-	-	-	-	-	-	-
Unigene0001550	14561	2499	78.4444	14.7056	-2.4153	0	0	MIER2	PREDICTED: mesoderm induction early response protein 2-like isoform X1 [Nanorana parkeri]	-	-	-	-	-	-	-
Unigene0001551	3	123	0.143	6.4044	5.48498	3.62221e-35	9.0208e-35	--	--	-	-	-	-	-	-	-
Unigene0001552	2469	386	20.7609	3.5454	-2.54985	3.98314e-295	3.65942e-294	Myg1	PREDICTED: UPF0160 protein MYG1, mitochondrial [Nanorana parkeri]	-	-	-	-	-	-	-
Unigene0001553	5633	936	15.6239	2.8358	-2.46193	0	0	--	--	-	-	-	-	-	-	-
Unigene0001554	19	109	0.9347	5.8573	2.64766	1.76286e-18	3.1684e-18	--	--	-	-	-	-	-	-	-
Unigene0001555	6455	9	35.228	0.0537	-9.35758	0	0	BNIPL	PREDICTED: bcl-2/adenovirus E1B 19 kDa-interacting protein 2-like protein [Nanorana parkeri]	-	-	-	-	-	-	GO:0009987//cellular process;GO:0044699//single-organism process;GO:0050789//regulation of biological process
Unigene0001557	7845	1818	30.1579	7.6339	-1.98204	0	0	PBX1	PREDICTED: pre-B-cell leukemia transcription factor 1 isoform X1 [Nanorana parkeri]	Organismal Systems;Human Diseases	Endocrine and metabolic diseases;Endocrine system;Cancers	ko05202//Transcriptional misregulation in cancers;ko04934//Cushing syndrome;ko04927//Cortisol synthesis and secretion	K09355	GO:0043231//intracellular membrane-bounded organelle	GO:0001071//nucleic acid binding transcription factor activity;GO:0003677//DNA binding	GO:0010468//regulation of gene expression
Unigene0001562	0	341	0.001	2.9356	11.5194	1.75406e-104	7.99396e-104	--	sodefrin precursor-like factor [Cynops pyrrhogaster]	-	-	-	-	-	-	-
Unigene0001563	153	65	2.6705	1.2393	-1.10758	1.38305e-07	1.86173e-07	--	--	-	-	-	-	-	-	-
Unigene0001564	11	59	0.2314	1.356	2.5509	4.9515e-10	7.15163e-10	--	--	-	-	-	-	-	-	-
Unigene0001565	40	314	0.3147	2.6986	3.10016	1.92294e-58	6.27888e-58	--	PREDICTED: phorbol-12-myristate-13-acetate-induced protein 1 [Nanorana parkeri]	Cellular Processes;Human Diseases	Drug resistance;Cancers;Cell growth and death	ko05200//Pathways in cancer;ko05203//Viral carcinogenesis;ko04210//Apoptosis;ko05210//Colorectal cancer;ko01524//Platinum drug resistance;ko04115//p53 signaling pathway;ko04215//Apoptosis - multiple species	K10131	-	-	-
Unigene0001566	0	83	0.001	1.119	10.128	3.10085e-26	6.60465e-26	--	--	-	-	-	-	-	-	-
Unigene0001567	15	34	0.2962	0.7334	1.30803	0.00384377	0.00446286	--	--	-	-	-	-	-	-	-
Unigene0001570	1011	202	8.7023	1.8992	-2.196	6.27575e-109	2.92833e-108	--	PREDICTED: microtubule-actin cross-linking factor 1 isoform X24 [Dinoponera quadriceps]	-	-	-	-	-	-	-
Unigene0001571	940	230	3.4088	0.9111	-1.90358	7.27153e-85	2.92733e-84	--	PREDICTED: uncharacterized threonine-rich GPI-anchored glycoprotein PJ4664.02-like [Xenopus tropicalis]	-	-	-	-	-	-	-
Unigene0001572	4	42	0.0666	0.7641	3.52017	2.88644e-09	4.08571e-09	--	--	-	-	-	-	-	-	-
Unigene0001574	8	85	0.1042	1.2097	3.53722	7.10924e-19	1.28879e-18	--	--	-	-	-	-	-	-	-
Unigene0001575	5197	406	18.0056	1.5365	-3.55073	0	0	ccnj	PREDICTED: cyclin-J [Nanorana parkeri]	-	-	-	-	-	-	-
Unigene0001576	2136	176	23.6221	2.1261	-3.47386	0	0	tmem69	PREDICTED: transmembrane protein 69-like [Nanorana parkeri]	-	-	-	-	-	-	-
Unigene0001578	2	63	0.0413	1.422	5.10564	2.00807e-18	3.60003e-18	--	--	-	-	-	-	-	-	-
Unigene0001580	0	780	0.001	8.673	13.0823	7.36716e-235	5.64475e-234	--	PREDICTED: uncharacterized protein LOC103237861 [Chlorocebus sabaeus]	-	-	-	-	-	-	-
Unigene0001582	274	4914	0.4052	7.9385	4.29216	0	0	TRERF1	PREDICTED: LOW QUALITY PROTEIN: transcriptional-regulating factor 1 [Nanorana parkeri]	-	-	-	-	-	-	-
Unigene0001583	128	610	0.7144	3.7186	2.37996	9.09755e-83	3.6051e-82	Otud1	PREDICTED: OTU domain-containing protein 1 [Nanorana parkeri]	-	-	-	-	-	-	-
Unigene0001584	318	113	1.459	0.5663	-1.36534	1.87362e-19	3.44695e-19	USP43	PREDICTED: ubiquitin carboxyl-terminal hydrolase 43 [Nanorana parkeri]	-	-	-	-	-	-	-
Unigene0001585	7	42	0.216	1.4156	2.71231	5.92281e-08	8.06337e-08	--	--	-	-	-	-	-	-	-
Unigene0001587	0	364	0.001	3.6304	11.8259	1.59497e-111	7.54479e-111	--	--	-	-	-	-	-	-	-
Unigene0001588	2	92	0.0261	1.313	5.65267	3.04374e-27	6.61792e-27	--	--	-	-	-	-	-	-	-
Unigene0001589	7003	13354	41.0552	85.5148	1.05861	4.24951e-294	3.89322e-293	ERI1	Histone mRNA 3-exonuclease 1 [Rana catesbeiana]	-	-	-	-	GO:0030529//intracellular ribonucleoprotein complex;GO:0043231//intracellular membrane-bounded organelle	GO:0004527//exonuclease activity;GO:0036002//pre-mRNA binding;GO:0043021//ribonucleoprotein complex binding	GO:0006364//rRNA processing
Unigene0001592	4	95	0.0982	2.5479	4.69744	1.69263e-25	3.55253e-25	--	--	-	-	-	-	-	-	-
Unigene0001593	7	70	0.1297	1.4169	3.44949	2.05846e-15	3.43341e-15	--	--	-	-	-	-	-	-	-
Unigene0001594	390	1030	1.9111	5.5133	1.52851	1.10776e-74	4.13578e-74	FOXO4	PREDICTED: forkhead box protein O4 [Nanorana parkeri]	Environmental Information Processing	Signal transduction	ko04014//Ras signaling pathway;ko04068//FoxO signaling pathway	K12358	GO:0043231//intracellular membrane-bounded organelle	GO:0001071//nucleic acid binding transcription factor activity;GO:0003677//DNA binding	GO:0006351//transcription, DNA-templated;GO:0010468//regulation of gene expression;GO:0022402//cell cycle process;GO:0044767//single-organism developmental process;GO:0045786//negative regulation of cell cycle
Unigene0001595	37	107	2.1223	6.7041	1.65942	2.40955e-10	3.51295e-10	--	--	-	-	-	-	-	-	-
Unigene0001597	257	1232	3.9257	20.5559	2.38853	3.112e-161	1.85932e-160	--	--	-	-	-	-	-	-	-
Unigene0001600	64	175	0.8648	2.5831	1.57867	3.90716e-15	6.4675e-15	--	--	-	-	-	-	-	-	-
Unigene0001601	3751	259	26.9927	2.0359	-3.72883	0	0	terf2ip	PREDICTED: telomeric repeat-binding factor 2-interacting protein 1 isoform X1 [Xenopus laevis]	-	-	-	-	GO:0043231//intracellular membrane-bounded organelle;GO:0098687//chromosomal region	-	GO:0000018//regulation of DNA recombination;GO:0000723//telomere maintenance;GO:0006355//regulation of transcription, DNA-templated;GO:0006974//cellular response to DNA damage stimulus;GO:0048518//positive regulation of biological process;GO:0048583//regulation of response to stimulus;GO:0051053//negative regulation of DNA metabolic process
Unigene0001602	2	113	0.0505	3.1194	5.94884	9.97816e-34	2.43267e-33	--	--	-	-	-	-	-	-	-
Unigene0001603	0	93	0.001	5.0514	12.3025	6.30494e-29	1.4175e-28	--	--	-	-	-	-	-	-	-
Unigene0001604	0	119	0.001	3.6374	11.8287	5.4285e-37	1.39079e-36	--	--	-	-	-	-	-	-	-
Unigene0001606	113	249	5.807	13.9772	1.26721	2.84229e-15	4.72745e-15	--	--	-	-	-	-	-	-	-
Unigene0001607	937	1734	5.1729	10.4566	1.01537	8.07744e-63	2.74385e-62	SNX27	PREDICTED: sorting nexin-27 isoform X1 [Nanorana parkeri]	-	-	-	-	-	GO:1901981//phosphatidylinositol phosphate binding	GO:0050794//regulation of cellular process;GO:1902582//single-organism intracellular transport
Unigene0001608	54	682	0.1297	1.7888	3.78574	4.10986e-147	2.30019e-146	--	TPA_exp: polyprotein [Lytechinus variegatus]	-	-	-	-	-	-	-
Unigene0001610	315	138	3.2691	1.5644	-1.06328	1.87114e-13	2.9684e-13	--	--	-	-	-	-	-	-	-
Unigene0001611	196	89	2.4949	1.2375	-1.01155	2.13404e-08	2.9449e-08	--	--	-	-	-	-	-	-	-
Unigene0001612	614	202	3.3816	1.2152	-1.47651	5.11135e-40	1.36724e-39	--	--	-	-	-	-	-	-	-
Unigene0001613	5378	514	13.7217	1.4325	-3.25985	0	0	ANO1	PREDICTED: anoctamin-1 isoform X1 [Nanorana parkeri]	-	-	-	-	GO:0031224//intrinsic component of membrane	-	-
Unigene0001614	9	41	0.2771	1.3788	2.31493	1.19699e-06	1.56424e-06	--	--	-	-	-	-	-	-	-
Unigene0001615	136	2203	1.3895	24.5861	4.14521	0	0	RAB6B	PREDICTED: ras-related protein Rab-6B [Nanorana parkeri]	-	-	-	-	-	-	-
Unigene0001616	0	49	0.001	3.6092	11.8175	9.46492e-16	1.59353e-15	--	--	-	-	-	-	-	-	-
Unigene0001617	307	93	1.5901	0.5261	-1.59571	1.71009e-23	3.44771e-23	USH2A	PREDICTED: usherin [Nanorana parkeri]	-	-	-	-	-	-	-
Unigene0001618	119	253	0.4867	1.1303	1.2156	7.06813e-15	1.16359e-14	EFR3B	PREDICTED: protein EFR3 homolog B [Nanorana parkeri]	-	-	-	-	-	-	-
Unigene0001619	39705	76322	131.656	276.434	1.07016	0	0	TUBB4B	PREDICTED: tubulin beta-4B chain [Anolis carolinensis]	Cellular Processes;Human Diseases	Cellular community - eukaryotes;Infectious diseases;Transport and catabolism	ko04145//Phagosome;ko04540//Gap junction;ko05130//Pathogenic Escherichia coli infection	K07375	GO:0015630//microtubule cytoskeleton;GO:0031988//membrane-bounded vesicle;GO:0043231//intracellular membrane-bounded organelle;GO:0043234//protein complex;GO:0044444//cytoplasmic part	GO:0003723//RNA binding;GO:0005198//structural molecule activity;GO:0017111//nucleoside-triphosphatase activity;GO:0032550//purine ribonucleoside binding;GO:0042287//MHC protein binding	GO:0001909//leukocyte mediated cytotoxicity;GO:0006458//'de novo' protein folding;GO:0007049//cell cycle;GO:0043623//cellular protein complex assembly
Unigene0001620	79	4	1.7558	0.0971	-4.17651	2.56322e-17	4.48492e-17	--	--	-	-	-	-	-	-	-
Unigene0001623	220	2848	1.8092	25.5827	3.82174	0	0	ass1	PREDICTED: argininosuccinate synthase [Nanorana parkeri]	Human Diseases;Metabolism	Amino acid metabolism;Cardiovascular diseases;Global and overview maps	ko01100//Metabolic pathways;ko05418//Fluid shear stress and atherosclerosis;ko01230//Biosynthesis of amino acids;ko00250//Alanine, aspartate and glutamate metabolism;ko00220//Arginine biosynthesis	K01940	GO:0031988//membrane-bounded vesicle	GO:0003723//RNA binding;GO:0016879//ligase activity, forming carbon-nitrogen bonds;GO:0031406//carboxylic acid binding;GO:0032550//purine ribonucleoside binding	GO:0006525//arginine metabolic process;GO:0006575//cellular modified amino acid metabolic process;GO:0009066//aspartate family amino acid metabolic process;GO:0019627//urea metabolic process;GO:0022408//negative regulation of cell-cell adhesion;GO:0031328//positive regulation of cellular biosynthetic process;GO:0034616//response to laminar fluid shear stress
Unigene0001624	7791	2651	63.8797	23.7425	-1.42789	0	0	URI1	PREDICTED: unconventional prefoldin RPB5 interactor 1 [Nanorana parkeri]	-	-	-	-	-	-	-
Unigene0001625	55	3	1.8589	0.1108	-4.06842	6.26898e-12	9.54468e-12	--	--	-	-	-	-	-	-	-
Unigene0001626	15	52	0.3147	1.1915	1.92073	1.15442e-06	1.50953e-06	--	--	-	-	-	-	-	-	-
Unigene0001627	61	246	2.0125	8.8653	2.13918	1.24815e-30	2.8933e-30	--	hypothetical protein AAES_17597 [Amazona aestiva]	-	-	-	-	-	-	-
Unigene0001628	11	41	0.2821	1.1486	2.0256	9.29427e-06	1.18325e-05	--	--	-	-	-	-	-	-	-
Unigene0001629	293	920	1.265	4.3385	1.77806	1.1273e-83	4.50203e-83	--	--	-	-	-	-	-	-	-
Unigene0001630	1668	3971	5.8642	15.2497	1.37877	5.9032e-217	4.28503e-216	TRIM62	PREDICTED: E3 ubiquitin-protein ligase TRIM62 [Nanorana parkeri]	-	-	-	-	-	GO:0046914//transition metal ion binding	GO:0006952//defense response;GO:0010629//negative regulation of gene expression;GO:0040012//regulation of locomotion;GO:0043122//regulation of I-kappaB kinase/NF-kappaB signaling;GO:0051091//positive regulation of sequence-specific DNA binding transcription factor activity;GO:1903900//regulation of viral life cycle
Unigene0001633	905	292	9.8976	3.4883	-1.50455	9.62654e-59	3.15189e-58	--	--	-	-	-	-	-	-	-
Unigene0001634	1330	421	6.3224	2.1861	-1.53211	7.73901e-86	3.13946e-85	RAB37	PREDICTED: ras-related protein Rab-37 isoform X1 [Nanorana parkeri]	-	-	-	-	GO:0012505//endomembrane system;GO:0043231//intracellular membrane-bounded organelle	GO:0032550//purine ribonucleoside binding	GO:0008104//protein localization;GO:0035556//intracellular signal transduction
Unigene0001635	7855	1501	25.7924	5.3836	-2.2603	0	0	IGHMBP2	PREDICTED: DNA-binding protein SMUBP-2 [Xenopus tropicalis]	-	-	-	-	GO:0043005//neuron projection;GO:0043231//intracellular membrane-bounded organelle;GO:0043234//protein complex	GO:0003723//RNA binding;GO:0004003//ATP-dependent DNA helicase activity;GO:0004004//ATP-dependent RNA helicase activity;GO:0005515//protein binding;GO:0032550//purine ribonucleoside binding;GO:0043021//ribonucleoprotein complex binding;GO:0043566//structure-specific DNA binding;GO:0046914//transition metal ion binding	GO:0006259//DNA metabolic process;GO:0010468//regulation of gene expression;GO:0032392//DNA geometric change;GO:0034645//cellular macromolecule biosynthetic process;GO:0051259//protein oligomerization
Unigene0001638	45	225	0.6646	3.6298	2.44933	2.23861e-33	5.42324e-33	--	--	-	-	-	-	-	-	-
Unigene0001639	17588	7790	83.3503	40.325	-1.04751	7.52627445155512e-312	7.22693064564053e-311	Qrich1	PREDICTED: glutamine-rich protein 1 isoform X2 [Nanorana parkeri]	-	-	-	-	GO:0043231//intracellular membrane-bounded organelle	-	-
Unigene0001641	0	89	0.001	4.2128	12.0406	4.97456e-28	1.09784e-27	--	--	-	-	-	-	-	-	-
Unigene0001643	0	53	0.001	1.4215	10.4732	5.97777e-17	1.03569e-16	--	--	-	-	-	-	-	-	-
Unigene0001644	2475	351	9.2872	1.4387	-2.69048	2.36579159755187e-314	2.28600083017597e-313	FAM126A	PREDICTED: hyccin isoform X3 [Xenopus tropicalis]	-	-	-	-	GO:0016020//membrane	-	-
Unigene0001645	2779	523	20.6539	4.2458	-2.28231	6.79489e-286	6.09554e-285	TOR1AIP1	PREDICTED: torsin-1A-interacting protein 1 isoform X10 [Xenopus tropicalis]	-	-	-	-	-	-	-
Unigene0001647	4	33	0.1138	1.0253	3.17147	6.17213e-07	8.13858e-07	--	--	-	-	-	-	-	-	-
Unigene0001648	8	62	0.2033	1.7209	3.08148	1.36438e-12	2.11768e-12	--	--	-	-	-	-	-	-	-
Unigene0001651	32	101	1.2675	4.3699	1.78561	6.8612e-11	1.01462e-10	--	--	-	-	-	-	-	-	-
Unigene0001653	80	17	1.5046	0.3492	-2.10725	7.90343e-10	1.13634e-09	--	--	-	-	-	-	-	-	-
Unigene0001654	8	42	0.181	1.038	2.51974	2.16634e-07	2.89928e-07	--	--	-	-	-	-	-	-	-
Unigene0001655	2	136	0.038	2.8247	6.21595	1.64031e-40	4.41605e-40	--	PREDICTED: probable RNA-binding protein 46 [Larimichthys crocea]	-	-	-	-	-	-	-
Unigene0001658	8	53	0.1298	0.9393	2.8553	2.57146e-10	3.74467e-10	--	--	-	-	-	-	-	-	-
Unigene0001659	26	158	0.1625	1.0786	2.73065	2.2142e-26	4.73792e-26	pnbA	PREDICTED: para-nitrobenzyl esterase-like [Xenopus tropicalis]	-	-	-	-	-	-	-
Unigene0001661	8	167	0.0985	2.2455	4.51077	4.32544e-43	1.20084e-42	--	reverse transcriptase, partial [Chelonia mydas]	-	-	-	-	-	-	-
Unigene0001662	0	1221	0.001	8.0335	12.9718	0	0	Pax7	PREDICTED: skin secretory protein xP2-like [Pelodiscus sinensis]	-	-	-	-	-	-	-
Unigene0001663	161	48	1.9925	0.6489	-1.61851	2.82943e-13	4.46529e-13	--	--	-	-	-	-	-	-	-
Unigene0001664	326	8258	4.0673	112.54	4.79023	0	0	--	--	-	-	-	-	-	-	-
Unigene0001665	194	48	7.3274	1.9803	-1.88758	3.11561e-19	5.69793e-19	--	--	-	-	-	-	-	-	-
Unigene0001666	83	31	4.9033	2.0004	-1.29346	1.2112e-05	1.53613e-05	--	--	-	-	-	-	-	-	-
Unigene0001668	66	144	0.5509	1.313	1.253	2.30426e-09	3.26834e-09	--	--	-	-	-	-	-	-	-
Unigene0001669	24	47	0.5642	1.207	1.09715	0.00299353	0.00348978	--	--	-	-	-	-	-	-	-
Unigene0001670	318	58	1.9651	0.3915	-2.32752	5.22497e-39	1.379e-38	Diaph2	PREDICTED: protein diaphanous homolog 2 [Nanorana parkeri]	Cellular Processes	Cell motility	ko04810//Regulation of actin cytoskeleton	K05741	-	-	-
Unigene0001671	2	50	0.036	0.9843	4.77303	1.75388e-13	2.78346e-13	--	--	-	-	-	-	-	-	-
Unigene0001672	25	173	0.2854	2.1571	2.91804	7.20344e-31	1.67669e-30	--	--	-	-	-	-	-	-	-
Unigene0001673	4	52	0.0591	0.8389	3.82727	4.5724e-13	7.18204e-13	--	PREDICTED: collagen alpha-1(III) chain-like isoform X1 [Xenopus tropicalis]	-	-	-	-	-	-	-
Unigene0001674	3213	1384	25.7036	12.0939	-1.08769	2.128e-112	1.01208e-111	--	--	-	-	-	-	-	-	-
Unigene0001675	7849	1430	77.5021	15.4235	-2.32911	0	0	TSTA3	PREDICTED: GDP-L-fucose synthase isoform X1 [Nanorana parkeri]	Metabolism	Carbohydrate metabolism;Global and overview maps	ko01100//Metabolic pathways;ko00520//Amino sugar and nucleotide sugar metabolism;ko00051//Fructose and mannose metabolism	K02377	GO:0031988//membrane-bounded vesicle	GO:0016616//oxidoreductase activity, acting on the CH-OH group of donors, NAD or NADP as acceptor;GO:0048037//cofactor binding	GO:0042350//GDP-L-fucose biosynthetic process
Unigene0001676	1	183	0.0276	5.5266	7.64558	6.14537e-57	1.97716e-56	--	--	-	-	-	-	-	-	-
Unigene0001677	1381	149	19.5401	2.3028	-3.08498	1.30941e-213	9.39784e-213	--	--	-	-	-	-	-	-	-
Unigene0001678	4563	16042	24.8828	95.5552	1.94119	0	0	Ccdc27	PREDICTED: coiled-coil domain-containing protein 27 [Nanorana parkeri]	-	-	-	-	-	-	-
Unigene0001680	22	95	0.981	4.6274	2.23788	1.78369e-13	2.83023e-13	--	--	-	-	-	-	-	-	-
Unigene0001681	12	278	0.2544	6.4383	4.66151	6.75893e-71	2.45491e-70	PIEZO2	PREDICTED: LOW QUALITY PROTEIN: piezo-type mechanosensitive ion channel component 2-like [Nanorana parkeri]	-	-	-	-	-	-	-
Unigene0001682	26	273	0.198	2.2712	3.51988	3.94119e-57	1.27017e-56	PIEZO2	PREDICTED: LOW QUALITY PROTEIN: piezo-type mechanosensitive ion channel component 2-like [Nanorana parkeri]	-	-	-	-	-	-	-
Unigene0001683	140	2453	0.2654	5.0788	4.25825	0	0	Piezo2	PREDICTED: LOW QUALITY PROTEIN: piezo-type mechanosensitive ion channel component 2-like [Nanorana parkeri]	-	-	-	-	-	-	-
Unigene0001684	17	80	0.2136	1.0982	2.36216	4.90369e-12	7.49504e-12	--	hypothetical protein XELAEV_18012293mg [Xenopus laevis]	-	-	-	-	-	-	-
Unigene0001685	49	182	0.6794	2.7564	2.02045	2.39889e-21	4.61635e-21	--	--	-	-	-	-	-	-	-
Unigene0001686	2848	948	30.3314	11.0283	-1.4596	1.44496e-167	8.86065e-167	--	--	-	-	-	-	-	-	-
Unigene0001688	4636	553	9.1684	1.1946	-2.94014	0	0	DENND2C	PREDICTED: DENN domain-containing protein 2C [Nanorana parkeri]	-	-	-	-	-	-	-
Unigene0001690	3230	443	34.3204	5.1416	-2.73878	0	0	PIGH	PREDICTED: phosphatidylinositol N-acetylglucosaminyltransferase subunit H [Nanorana parkeri]	Metabolism	Global and overview maps;Glycan biosynthesis and metabolism	ko01100//Metabolic pathways;ko00563//Glycosylphosphatidylinositol(GPI)-anchor biosynthesis	K03858	-	GO:0008375//acetylglucosaminyltransferase activity	-
Unigene0001691	54	102	2.2759	4.6957	1.0449	1.45744e-05	1.84389e-05	--	--	-	-	-	-	-	-	-
Unigene0001692	2813	1047	8.3591	3.3984	-1.29849	2.41883e-136	1.29643e-135	GNPTAB	PREDICTED: N-acetylglucosamine-1-phosphotransferase subunits alpha/beta [Nanorana parkeri]	Cellular Processes	Transport and catabolism	ko04142//Lysosome	K08239	GO:0043231//intracellular membrane-bounded organelle	GO:0005515//protein binding;GO:0016780//phosphotransferase activity, for other substituted phosphate groups;GO:0046872//metal ion binding	GO:0007033//vacuole organization;GO:0015031//protein transport;GO:0016310//phosphorylation;GO:0048869//cellular developmental process
Unigene0001693	6	46	0.1902	1.5931	3.06625	7.40505e-10	1.06571e-09	--	--	-	-	-	-	-	-	-
Unigene0001696	902	3975	9.599	46.2064	2.26714	0	0	C8orf82	PREDICTED: UPF0598 protein C8orf82 homolog [Nanorana parkeri]	-	-	-	-	-	-	-
Unigene0001697	531	190	9.5207	3.7211	-1.35534	9.42999e-31	2.19173e-30	--	--	-	-	-	-	-	-	-
Unigene0001698	30	62	1.9843	4.4794	1.17468	0.00022986	0.000279069	--	PREDICTED: lysophosphatidic acid receptor 2 [Nanorana parkeri]	Environmental Information Processing;Cellular Processes;Human Diseases	Signaling molecules and interaction;Signal transduction;Cancers;Cell motility	ko05200//Pathways in cancer;ko04151//PI3K-Akt signaling pathway;ko04810//Regulation of actin cytoskeleton;ko04015//Rap1 signaling pathway;ko04080//Neuroactive ligand-receptor interaction;ko04072//Phospholipase D signaling pathway	K04291	-	GO:0004871//signal transducer activity	GO:0007165//signal transduction
Unigene0001700	628	15	8.0383	0.2097	-5.26049	2.20479e-148	1.24246e-147	--	--	-	-	-	-	-	-	-
Unigene0001702	23249	60077	511.767	1444.52	1.49703	0	0	RPS10	PREDICTED: 40S ribosomal protein S10 [Nanorana parkeri]	Genetic Information Processing	Translation	ko03010//Ribosome	K02947	GO:0005924//cell-substrate adherens junction;GO:0015935//small ribosomal subunit;GO:0031988//membrane-bounded vesicle;GO:0043231//intracellular membrane-bounded organelle	GO:0003723//RNA binding	GO:0000956//nuclear-transcribed mRNA catabolic process;GO:0006412//translation;GO:0006613//cotranslational protein targeting to membrane;GO:0016032//viral process;GO:0032774//RNA biosynthetic process;GO:0043624//cellular protein complex disassembly
Unigene0001703	344	35	5.588	0.621	-3.16967	3.82452e-58	1.24565e-57	--	--	-	-	-	-	-	-	-
Unigene0001705	0	12	0.001	0.6761	9.40109	0.000489894	0.000588631	--	PREDICTED: uncharacterized protein LOC103376870 [Cynoglossus semilaevis]	-	-	-	-	-	-	-
Unigene0001708	18989	6813	79.7146	31.2407	-1.35142	0	0	TRIM28	PREDICTED: transcription intermediary factor 1-beta, partial [Nanorana parkeri]	-	-	-	-	-	GO:0046914//transition metal ion binding	-
Unigene0001709	67	2	1.7542	0.0572	-4.93865	3.90687e-16	6.64257e-16	--	--	-	-	-	-	-	-	-
Unigene0001714	0	67	0.001	4.6838	12.1935	3.80828e-21	7.28997e-21	--	--	-	-	-	-	-	-	-
Unigene0001715	10	100	0.2073	2.2639	3.44902	2.87763e-21	5.52852e-21	--	--	-	-	-	-	-	-	-
Unigene0001717	394	1079	2.0278	6.0658	1.58078	7.16234e-82	2.82138e-81	Efs	PREDICTED: embryonal Fyn-associated substrate isoform X2 [Nanorana parkeri]	Environmental Information Processing;Organismal Systems;Cellular Processes;Human Diseases	Immune system;Signal transduction;Cell motility;Infectious diseases;Cellular community - eukaryotes	ko05163//Human cytomegalovirus infection;ko04810//Regulation of actin cytoskeleton;ko04510//Focal adhesion;ko04015//Rap1 signaling pathway;ko04062//Chemokine signaling pathway;ko04670//Leukocyte transendothelial migration;ko05100//Bacterial invasion of epithelial cells	K05726	-	-	-
Unigene0001718	0	101	0.001	1.6983	10.7299	2.5611e-31	6.00284e-31	--	--	-	-	-	-	-	-	-
Unigene0001720	1376	196	4.5246	0.704	-2.68414	4.5893e-184	2.98493e-183	--	--	-	-	-	-	-	-	-
Unigene0001721	6	52	0.2279	2.1571	3.24262	2.02233e-11	3.03612e-11	--	--	-	-	-	-	-	-	-
Unigene0001722	106	224	0.7014	1.6191	1.20688	3.50317e-13	5.51456e-13	--	--	-	-	-	-	-	-	-
Unigene0001723	14700	55542	50.5246	208.523	2.04515	0	0	dazl-b	PREDICTED: deleted in azoospermia-like [Nanorana parkeri]	-	-	-	-	GO:0043232//intracellular non-membrane-bounded organelle	GO:0003723//RNA binding;GO:0090079//translation regulator activity, nucleic acid binding	GO:0006446//regulation of translational initiation;GO:0007126//meiotic nuclear division;GO:0007281//germ cell development;GO:0016477//cell migration;GO:0022402//cell cycle process
Unigene0001726	11	24	0.3691	0.8796	1.25284	0.0167675	0.0189588	--	--	-	-	-	-	-	-	-
Unigene0001730	1041	3342	4.0537	14.2152	1.81012	1.06083e-299	9.86802e-299	tldc1	PREDICTED: TLD domain-containing protein 1 [Nanorana parkeri]	-	-	-	-	-	-	-
Unigene0001731	0	172	0.001	2.1288	11.0558	4.47974e-53	1.38667e-52	--	transposase, partial [Pelophylax lessonae]	-	-	-	-	-	-	-
Unigene0001732	19	44	0.2031	0.5138	1.33902	0.000629585	0.00075325	--	--	-	-	-	-	-	-	-
Unigene0001733	3517	328	27.1611	2.7669	-3.2952	0	0	--	--	-	-	-	-	-	-	-
Unigene0001734	9745	2807	36.2326	11.4001	-1.66824	0	0	GNPAT	PREDICTED: dihydroxyacetone phosphate acyltransferase-like [Nanorana parkeri]	Cellular Processes;Metabolism	Lipid metabolism;Transport and catabolism	ko00564//Glycerophospholipid metabolism;ko04146//Peroxisome	K00649	GO:0044439//peroxisomal part	GO:0005515//protein binding;GO:0016413//O-acetyltransferase activity;GO:0047617//acyl-CoA hydrolase activity	GO:0007043//cell-cell junction assembly;GO:0008366//axon ensheathment;GO:0009653//anatomical structure morphogenesis;GO:0046485//ether lipid metabolic process
Unigene0001735	12	100	0.2529	2.3018	3.18612	8.5253e-20	1.58259e-19	--	--	-	-	-	-	-	-	-
Unigene0001736	0	88	0.001	1.4913	10.5424	9.90426e-28	2.17386e-27	--	--	-	-	-	-	-	-	-
Unigene0001737	0	89	0.001	2.1781	11.0889	4.97456e-28	1.09784e-27	--	--	-	-	-	-	-	-	-
Unigene0001740	1074	38	21.8979	0.8463	-4.69348	2.31251e-234	1.76689e-233	--	--	-	-	-	-	-	-	-
Unigene0001741	329	1	21.5546	0.0716	-8.23382	2.94345e-89	1.22182e-88	--	--	-	-	-	-	-	-	-
Unigene0001742	342	48	6.5031	0.997	-2.70546	3.44313e-49	1.02205e-48	--	--	-	-	-	-	-	-	-
Unigene0001743	558	1929	2.4931	9.4142	1.9169	1.31274e-181	8.46863e-181	--	PREDICTED: general transcription factor II-I repeat domain-containing protein 2-like [Oreochromis niloticus]	-	-	-	-	-	-	-
Unigene0001744	166	480	3.6195	11.4321	1.65923	2.64514e-41	7.19187e-41	--	--	-	-	-	-	-	-	-
Unigene0001745	55	1606	0.1019	3.2494	4.99495	0	0	--	PREDICTED: OTU domain-containing protein 6B isoform X1 [Danio rerio]	-	-	-	-	-	-	-
Unigene0001746	13	63	0.2744	1.4524	2.40409	6.34164e-10	9.13877e-10	--	--	-	-	-	-	-	-	-
Unigene0001747	67	131	0.5451	1.1643	1.09487	2.81767e-07	3.75736e-07	Gtf2ird2	PREDICTED: general transcription factor II-I repeat domain-containing protein 2 [Oreochromis niloticus]	-	-	-	-	-	-	-
Unigene0001750	0	817	0.001	5.4442	12.4105	1.16224e-245	9.18311e-245	tf-b	PREDICTED: serotransferrin-B-like [Nanorana parkeri]	Environmental Information Processing;Organismal Systems;Cellular Processes	Signal transduction;Digestive system;Cell growth and death	ko04066//HIF-1 signaling pathway;ko04216//Ferroptosis;ko04978//Mineral absorption	K14736	-	GO:0046872//metal ion binding	GO:0006811//ion transport;GO:0044763//single-organism cellular process;GO:0055076//transition metal ion homeostasis
Unigene0001752	8675	2854	35.9261	12.9105	-1.47649	0	0	STRIP2	PREDICTED: striatin-interacting protein 2 isoform X1 [Nanorana parkeri]	-	-	-	-	-	-	-
Unigene0001753	85	37	1.5625	0.7429	-1.07262	0.000120977	0.000148325	--	--	-	-	-	-	-	-	-
Unigene0001754	9149	300	41.9761	1.5035	-4.80317	0	0	wdr4	RecName: Full=tRNA (guanine-N(7)-)-methyltransferase non-catalytic subunit wdr4; AltName: Full=WD repeat-containing protein 4	-	-	-	-	GO:0043231//intracellular membrane-bounded organelle	GO:0016423//tRNA (guanine) methyltransferase activity	GO:0001510//RNA methylation;GO:0008033//tRNA processing
Unigene0001755	5455	755	42.773	6.4665	-2.72564	0	0	SNX7	PREDICTED: LOW QUALITY PROTEIN: sorting nexin-7, partial [Nanorana parkeri]	-	-	-	-	-	-	-
Unigene0001756	3	77	0.0485	1.3599	4.80937	1.63511e-21	3.15992e-21	--	--	-	-	-	-	-	-	-
Unigene0001757	2428	350	11.4946	1.8099	-2.66697	2.14448e-306	2.0302e-305	Zdhhc7	PREDICTED: palmitoyltransferase ZDHHC7 [Xenopus tropicalis]	-	-	-	-	GO:0031224//intrinsic component of membrane	GO:0016409//palmitoyltransferase activity;GO:0046914//transition metal ion binding	GO:0006497//protein lipidation;GO:0018231//peptidyl-S-diacylglycerol-L-cysteine biosynthetic process from peptidyl-cysteine
Unigene0001760	4796	1254	27.8216	7.946	-1.8079	0	0	--	--	-	-	-	-	-	-	-
Unigene0001761	2047	714	10.9935	4.1885	-1.39215	2.02158e-109	9.45534e-109	--	--	-	-	-	-	-	-	-
Unigene0001762	224	0	3.7901	0.001	-11.888	3.27912e-63	1.11792e-62	--	--	-	-	-	-	-	-	-
Unigene0001764	84	25	1.5951	0.5185	-1.62123	2.0506e-07	2.74625e-07	--	--	-	-	-	-	-	-	-
Unigene0001765	187	737	1.7526	7.5448	2.10599	5.85291e-85	2.35817e-84	--	--	-	-	-	-	-	-	-
Unigene0001766	7407	719	63.2055	6.7017	-3.23745	0	0	Stxbp6	syntaxin-binding protein 6 [Xenopus tropicalis]	-	-	-	-	GO:0031224//intrinsic component of membrane	-	GO:0031338//regulation of vesicle fusion
Unigene0001767	4836	655	19.3158	2.8577	-2.75686	0	0	med11	PREDICTED: mediator of RNA polymerase II transcription subunit 11 [Nanorana parkeri]	-	-	-	-	GO:0043231//intracellular membrane-bounded organelle;GO:0043234//protein complex	GO:0005488//binding	GO:0006355//regulation of transcription, DNA-templated
Unigene0001769	24	1179	0.1484	7.9654	5.74618	5.38037488321117e-321	5.29243119825143e-320	Pla1a	PREDICTED: phospholipase A1 member A, partial [Nanorana parkeri]	-	-	-	-	-	-	-
Unigene0001770	0	85	0.001	2.087	11.0272	7.81902e-27	1.68596e-26	--	--	-	-	-	-	-	-	-
Unigene0001771	1449	4040	4.8093	14.6467	1.60668	2.50375e-285	2.24196e-284	LRGUK	PREDICTED: leucine-rich repeat and guanylate kinase domain-containing protein [Nanorana parkeri]	-	-	-	-	-	-	-
Unigene0001772	9150	2366	23.2685	6.5722	-1.82393	0	0	limch1	PREDICTED: LIM and calponin homology domains-containing protein 1-like isoform X3 [Xenopus laevis]	-	-	-	-	-	GO:0046872//metal ion binding	-
Unigene0001774	29	409	0.7636	11.7635	3.94536	8.70102e-93	3.70061e-92	--	--	-	-	-	-	-	-	-
Unigene0001775	2321	227	21.1225	2.2565	-3.22662	0	0	--	PREDICTED: zinc finger protein 84-like [Nanorana parkeri]	-	-	-	-	-	-	-
Unigene0001777	7	49	0.15	1.1471	2.93496	5.96503e-10	8.60033e-10	--	--	-	-	-	-	-	-	-
Unigene0001778	35	153	0.2168	1.0351	2.25533	4.67486e-21	8.93175e-21	--	--	-	-	-	-	-	-	-
Unigene0001779	1	62	0.0308	2.0851	6.08104	3.94382e-18	7.02169e-18	--	--	-	-	-	-	-	-	-
Unigene0001783	17	169	0.2158	2.3433	3.44077	1.72242e-35	4.30877e-35	--	--	-	-	-	-	-	-	-
Unigene0001784	7436	1774	21.9457	5.7189	-1.94013	0	0	ZBTB14	PREDICTED: zinc finger and BTB domain-containing protein 14 [Nanorana parkeri]	-	-	-	-	GO:0043231//intracellular membrane-bounded organelle	GO:0000975//regulatory region DNA binding;GO:0001071//nucleic acid binding transcription factor activity;GO:0043169//cation binding	GO:0006355//regulation of transcription, DNA-templated
Unigene0001785	124	18	8.0101	1.2701	-2.65688	1.81589e-18	3.26347e-18	--	--	-	-	-	-	-	-	-
Unigene0001786	4	45	0.0473	0.5813	3.61937	7.3037e-11	1.07918e-10	--	PREDICTED: vomeronasal type-2 receptor 26-like [Nanorana parkeri]	Organismal Systems	Immune system;Endocrine system	ko04621//NOD-like receptor signaling pathway;ko04928//Parathyroid hormone synthesis, secretion and action	K04612	-	-	-
Unigene0001787	42	250	0.2513	1.6342	2.7011	4.53295e-41	1.22981e-40	Stk32a	PREDICTED: serine/threonine-protein kinase 32A-like [Nanorana parkeri]	-	-	-	-	GO:0016020//membrane	GO:0004672//protein kinase activity;GO:0032550//purine ribonucleoside binding;GO:0043169//cation binding	GO:0006464//cellular protein modification process;GO:0006796//phosphate-containing compound metabolic process;GO:0010506//regulation of autophagy
Unigene0001788	14	65	0.4135	2.0972	2.34251	6.89312e-10	9.92795e-10	--	--	-	-	-	-	-	-	-
Unigene0001789	4	461	0.0316	3.9777	6.97587	5.98459e-139	3.23905e-138	HHAT	PREDICTED: protein-cysteine N-palmitoyltransferase HHAT [Nanorana parkeri]	-	-	-	-	GO:0016020//membrane	-	-
Unigene0001790	6	47	0.395	3.3795	3.09689	4.08029e-10	5.91313e-10	--	--	-	-	-	-	-	-	-
Unigene0001791	634	24409	1.0782	45.3405	5.3941	0	0	SYCP2	PREDICTED: synaptonemal complex protein 2-like isoform X1 [Xenopus laevis]	-	-	-	-	GO:0043229//intracellular organelle	-	GO:0000003//reproduction;GO:0007049//cell cycle
Unigene0001792	101	372	0.6908	2.7794	2.00843	6.17791e-42	1.69104e-41	KCNJ9	PREDICTED: G protein-activated inward rectifier potassium channel 3 [Nanorana parkeri]	Human Diseases;Organismal Systems	Environmental adaptation;Nervous system;Substance dependence;Endocrine system	ko04921//Oxytocin signaling pathway;ko04915//Estrogen signaling pathway;ko04728//Dopaminergic synapse;ko04723//Retrograde endocannabinoid signaling;ko04713//Circadian entrainment;ko04726//Serotonergic synapse;ko05032//Morphine addiction	K05002	GO:0031224//intrinsic component of membrane	GO:0005242//inward rectifier potassium channel activity	GO:0030001//metal ion transport;GO:0034220//ion transmembrane transport
Unigene0001793	1	74	0.011	0.8904	6.33888	3.05074e-23	6.12317e-23	POL	Transposon Ty3-G Gag-Pol polyprotein [Exaiptasia pallida]	Human Diseases;Environmental Information Processing	Signal transduction;Infectious diseases	ko05169//Epstein-Barr virus infection;ko04330//Notch signaling pathway	K06065	-	-	-
Unigene0001794	19	3	0.7702	0.1328	-2.53598	0.00149764	0.00176682	--	PREDICTED: leucine-rich repeat-containing protein 47 [Nanorana parkeri]	-	-	-	-	-	-	-
Unigene0001795	155	30	3.746	0.792	-2.24178	2.56286e-19	4.69771e-19	narf	PREDICTED: nuclear prelamin A recognition factor-like [Xenopus laevis]	-	-	-	-	GO:0005882//intermediate filament;GO:0044428//nuclear part	GO:0043169//cation binding	-
Unigene0001796	1	429	0.0446	20.8963	8.87199	2.07282e-131	1.08481e-130	--	--	-	-	-	-	-	-	-
Unigene0001799	103	591	0.791	4.9578	2.64795	6.61417e-91	2.77817e-90	SLC25A29	mitochondrial basic amino acids transporter [Alligator mississippiensis]	Organismal Systems	Environmental adaptation	ko04714//Thermogenesis	K15109	GO:0016020//membrane	-	GO:0006844//acyl carnitine transport;GO:0044763//single-organism cellular process
Unigene0001801	0	236	0.001	2.4799	11.2761	6.04763e-73	2.22403e-72	--	--	-	-	-	-	-	-	-
Unigene0001802	304	22283	1.5117	121.033	6.32308	0	0	C1orf94	PREDICTED: uncharacterized protein C1orf94 homolog [Alligator sinensis]	-	-	-	-	-	-	-
Unigene0001803	20	69	1.1917	4.4909	1.91398	3.34343e-08	4.58393e-08	--	--	-	-	-	-	-	-	-
Unigene0001804	473	1634	3.1943	12.0534	1.91587	1.30356e-156	7.62418e-156	Ids	PREDICTED: iduronate 2-sulfatase [Nanorana parkeri]	Cellular Processes;Metabolism	Glycan biosynthesis and metabolism;Transport and catabolism;Global and overview maps	ko01100//Metabolic pathways;ko04142//Lysosome;ko00531//Glycosaminoglycan degradation	K01136	GO:0000323//lytic vacuole	GO:0008484//sulfuric ester hydrolase activity;GO:0043169//cation binding	-
Unigene0001805	286	2	18.7375	0.1431	-7.03276	8.28623e-76	3.12115e-75	--	--	-	-	-	-	-	-	-
Unigene0001806	138	495	2.6349	10.3238	1.97015	1.54905e-53	4.81594e-53	--	hypothetical protein XENTR_v90006953mg, partial [Xenopus tropicalis]	-	-	-	-	-	-	-
Unigene0001808	1911	76	62.4522	2.713	-4.52479	0	0	Hist1h3b	Histone H3c [Culex quinquefasciatus]	Human Diseases	Substance dependence;Immune diseases;Cancers	ko05202//Transcriptional misregulation in cancers;ko05034//Alcoholism;ko05322//Systemic lupus erythematosus	K11253	GO:0043231//intracellular membrane-bounded organelle;GO:0043232//intracellular non-membrane-bounded organelle	GO:0003676//nucleic acid binding;GO:0046983//protein dimerization activity	-
Unigene0001809	827	28	27.4155	1.0139	-4.757	9.66011e-184	6.27307e-183	Hist1h3b	histone H3 [Exaiptasia pallida]	Human Diseases	Cancers;Immune diseases;Substance dependence	ko05202//Transcriptional misregulation in cancers;ko05034//Alcoholism;ko05322//Systemic lupus erythematosus	K11253	-	-	-
Unigene0001810	106	0	5.8148	0.001	-12.5055	1.33782e-29	3.04341e-29	H3110	histone H3.2 [Daphnia magna]	Human Diseases	Immune diseases;Substance dependence;Cancers	ko05203//Viral carcinogenesis;ko05034//Alcoholism;ko05322//Systemic lupus erythematosus	K11254	GO:0043231//intracellular membrane-bounded organelle;GO:0043232//intracellular non-membrane-bounded organelle	GO:0003676//nucleic acid binding;GO:0046983//protein dimerization activity	-
Unigene0001811	0	126	0.001	5.1561	12.3321	4.42888e-39	1.17022e-38	--	PREDICTED: mucin-1-like [Hyalella azteca]	-	-	-	-	-	-	-
Unigene0001812	94	6	1.6469	0.1148	-3.84256	1.12321e-19	2.07886e-19	Tm4sf4	PREDICTED: transmembrane 4 L6 family member 4-like [Nanorana parkeri]	-	-	-	-	-	-	-
Unigene0001814	2	49	0.0391	1.045	4.74019	3.37204e-13	5.30984e-13	--	--	-	-	-	-	-	-	-
Unigene0001815	488	43	5.6928	0.5479	-3.37715	1.03045e-86	4.20625e-86	--	PREDICTED: sterile alpha motif domain-containing protein 3-like [Larimichthys crocea]	-	-	-	-	-	-	-
Unigene0001816	35	1153	0.1754	6.3103	5.16899	2.18179e-299	2.02685e-298	--	--	-	-	-	-	-	-	-
Unigene0001817	10	99	0.1201	1.2988	3.43487	5.27315e-21	1.00635e-20	--	Retrovirus-related Pol polyprotein LINE-1 [Rana catesbeiana]	-	-	-	-	-	-	-
Unigene0001818	2	428	0.017	3.9844	7.87268	4.0581e-131	2.12132e-130	TMPRSS13	PREDICTED: transmembrane protease serine 13 [Nanorana parkeri]	Human Diseases	Infectious diseases	ko05164//Influenza A	K09643	GO:0016020//membrane;GO:0044421//extracellular region part	GO:0070011//peptidase activity, acting on L-amino acid peptides	-
Unigene0001820	5	46	0.0821	0.8249	3.32877	1.36989e-10	2.00919e-10	--	--	-	-	-	-	-	-	-
Unigene0001821	651	87	5.9598	0.87	-2.77618	6.84442e-94	2.93257e-93	--	--	-	-	-	-	-	-	-
Unigene0001822	2	57	0.0633	1.9696	4.95955	1.77711e-15	2.97301e-15	INTS10	PREDICTED: integrator complex subunit 10 isoform X2 [Nanorana parkeri]	-	-	-	-	GO:0043234//protein complex	-	-
Unigene0001823	81	26	1.2497	0.4382	-1.51192	1.33149e-06	1.73723e-06	--	--	-	-	-	-	-	-	-
Unigene0001827	1124	2522	9.6991	23.7715	1.29331	4.5454e-135	2.42247e-134	Rgs16	PREDICTED: regulator of G-protein signaling 16 [Nanorana parkeri]	-	-	-	-	-	-	-
Unigene0001829	147	43	1.6962	0.542	-1.64594	1.70538e-12	2.63954e-12	--	--	-	-	-	-	-	-	-
Unigene0001832	1016	2996	6.1927	19.9468	1.68752	6.73402e-244	5.29259e-243	Sapcd1	PREDICTED: suppressor APC domain-containing protein 1 [Nanorana parkeri]	-	-	-	-	-	-	-
Unigene0001834	0	46	0.001	2.3869	11.2209	1.49982e-14	2.44978e-14	--	--	-	-	-	-	-	-	-
Unigene0001836	6	130	0.1839	4.3525	4.56485	1.80541e-33	4.3846e-33	--	tigerinin-RC2 [Fejervarya cancrivora]	-	-	-	-	-	-	-
Unigene0001837	223	3439	0.877	14.7734	4.07428	0	0	Cep95	PREDICTED: centrosomal protein of 95 kDa [Nanorana parkeri]	-	-	-	-	-	-	-
Unigene0001838	3810	7058	8.6441	17.4914	1.01686	8.18892e-191	5.4555e-190	ZCCHC2	PREDICTED: zinc finger CCHC domain-containing protein 2 [Nanorana parkeri]	-	-	-	-	GO:0044424//intracellular part	GO:0043167//ion binding	-
Unigene0001840	15	47	0.55	1.8825	1.77515	1.14648e-05	1.45491e-05	--	--	-	-	-	-	-	-	-
Unigene0001842	42	110	2.2769	6.5137	1.51641	1.16849e-09	1.67118e-09	--	--	-	-	-	-	-	-	-
Unigene0001843	16	690	0.1484	6.9926	5.55827	4.19203e-189	2.77655e-188	--	--	-	-	-	-	-	-	-
Unigene0001845	187	32	1.8611	0.3479	-2.41941	1.05835e-24	2.1867e-24	--	--	-	-	-	-	-	-	-
Unigene0001847	549	1180	5.5721	13.0821	1.2313	9.20586e-61	3.0715e-60	Mplkip	PREDICTED: M-phase-specific PLK1-interacting protein [Nanorana parkeri]	-	-	-	-	-	-	-
Unigene0001848	3	43	0.1127	1.7644	3.96862	2.56799e-10	3.74128e-10	--	--	-	-	-	-	-	-	-
Unigene0001849	685	160	5.0369	1.2851	-1.97066	8.5302e-66	2.96849e-65	--	--	-	-	-	-	-	-	-
Unigene0001850	624	54	39.3884	3.7233	-3.40312	5.72827e-110	2.68588e-109	--	PREDICTED: ubiquitin-like protein FUBI [Nanorana parkeri]	Genetic Information Processing	Translation	ko03010//Ribosome	K02983	-	-	-
Unigene0001851	1131	284	5.1261	1.406	-1.86627	6.68744e-98	2.93759e-97	NACC2	PREDICTED: nucleus accumbens-associated protein 2 [Nanorana parkeri]	-	-	-	-	GO:0000118//histone deacetylase complex	GO:0000977//RNA polymerase II regulatory region sequence-specific DNA binding;GO:0000982//transcription factor activity, RNA polymerase II core promoter proximal region sequence-specific binding;GO:0000989//transcription factor activity, transcription factor binding;GO:0016811//hydrolase activity, acting on carbon-nitrogen (but not peptide) bonds, in linear amides;GO:0019899//enzyme binding;GO:00…	GO:0000122//negative regulation of transcription from RNA polymerase II promoter;GO:0008283//cell proliferation;GO:0016570//histone modification;GO:0031503//protein complex localization;GO:1902229//regulation of intrinsic apoptotic signaling pathway in response to DNA damage
Unigene0001853	134	59	4.1909	2.0156	-1.05605	1.58129e-06	2.05915e-06	--	--	-	-	-	-	-	-	-
Unigene0001858	0	205	0.001	2.8218	11.4624	1.81881e-63	6.21363e-63	--	--	-	-	-	-	-	-	-
Unigene0001859	0	83	0.001	6.0254	12.5568	3.10085e-26	6.60465e-26	--	--	-	-	-	-	-	-	-
Unigene0001860	72	163	0.919	2.2727	1.30627	5.42223e-11	8.04545e-11	--	--	-	-	-	-	-	-	-
Unigene0001861	15	82	0.318	1.8991	2.57822	1.61699e-13	2.56804e-13	--	--	-	-	-	-	-	-	-
Unigene0001863	8	677	0.0885	8.1846	6.53109	5.53976e-197	3.7746e-196	--	--	-	-	-	-	-	-	-
Unigene0001865	0	132	0.001	3.1339	11.6137	7.19581e-41	1.94677e-40	--	--	-	-	-	-	-	-	-
Unigene0001866	2	173	0.0235	2.2157	6.55896	5.15661e-52	1.58055e-51	--	--	-	-	-	-	-	-	-
Unigene0001867	4665	1291	47.1404	14.25	-1.726	0	0	RPP25L	PREDICTED: ribonuclease P protein subunit p25-like protein [Nanorana parkeri]	Genetic Information Processing	Translation	ko03013//RNA transport;ko03008//Ribosome biogenesis in eukaryotes	K14525	-	-	-
Unigene0001868	14	66	0.4057	2.0893	2.36453	4.10316e-10	5.94453e-10	--	--	-	-	-	-	-	-	-
Unigene0001869	672	213	10.7893	3.7355	-1.53023	9.05298e-46	2.59428e-45	--	--	-	-	-	-	-	-	-
Unigene0001870	10	208	0.1539	3.4975	4.50626	5.90853e-53	1.82665e-52	--	transposase, partial [Pelophylax perezi]	-	-	-	-	-	-	-
Unigene0001874	0	176	0.001	2.6444	11.3687	1.46276e-54	4.58805e-54	PTPRJ	PREDICTED: receptor-type tyrosine-protein phosphatase eta-like [Xenopus laevis]	Cellular Processes	Cellular community - eukaryotes	ko04520//Adherens junction	K05698	GO:0031253//cell projection membrane	GO:0004721//phosphoprotein phosphatase activity;GO:0005515//protein binding	GO:0001952//regulation of cell-matrix adhesion;GO:0002690//positive regulation of leukocyte chemotaxis;GO:0006470//protein dephosphorylation;GO:0007169//transmembrane receptor protein tyrosine kinase signaling pathway;GO:0008283//cell proliferation;GO:0009968//negative regulation of signal transduction;GO:0010001//glial cell differentiation;GO:0010469//regulation of receptor activity;GO:0010543//…
Unigene0001875	52	5	1.1727	0.1232	-3.25076	1.06768e-09	1.5282e-09	--	--	-	-	-	-	-	-	-
Unigene0001876	129	36	3.0799	0.9389	-1.71384	9.15783e-12	1.38798e-11	--	--	-	-	-	-	-	-	-
Unigene0001877	64	29	1.4224	0.704	-1.01468	0.00175507	0.00206405	--	--	-	-	-	-	-	-	-
Unigene0001880	2	233	0.1213	15.431	6.99111	5.58344e-70	2.0116e-69	--	--	-	-	-	-	-	-	-
Unigene0001881	0	144	0.001	4.3838	12.098	9.61781e-45	2.72167e-44	--	--	-	-	-	-	-	-	-
Unigene0001882	8	1705	0.0863	20.0978	7.86346	0	0	--	--	-	-	-	-	-	-	-
Unigene0001883	4319	8319	11.0483	23.245	1.0731	8.54032e-233	6.497e-232	ZCCHC6	PREDICTED: terminal uridylyltransferase 7 [Nanorana parkeri]	-	-	-	-	-	GO:0005488//binding	-
Unigene0001884	733	322	7.161	3.4362	-1.05935	1.28049e-28	2.86115e-28	--	--	-	-	-	-	-	-	-
Unigene0001886	345	924	5.3466	15.6416	1.54869	6.57691e-69	2.35175e-68	--	--	-	-	-	-	-	-	-
Unigene0001887	234	1630	3.1682	24.1066	2.92769	9.08745e-263	7.59442e-262	Trappc1	trafficking protein particle complex 1 L homeolog [Xenopus laevis]	-	-	-	-	GO:0043234//protein complex	-	GO:0016482//cytoplasmic transport
Unigene0001888	8612	3472	32.5898	14.3517	-1.1832	4.54094e-265	3.82417e-264	SAP30	PREDICTED: histone deacetylase complex subunit SAP30 [Nanorana parkeri]	-	-	-	-	GO:0043231//intracellular membrane-bounded organelle	GO:0003712//transcription cofactor activity	GO:0006357//regulation of transcription from RNA polymerase II promoter;GO:0007519//skeletal muscle tissue development
Unigene0001889	12370	28455	55.2684	138.871	1.32922	0	0	Sec63	PREDICTED: translocation protein SEC63 homolog [Nanorana parkeri]	Genetic Information Processing	Folding, sorting and degradation	ko04141//Protein processing in endoplasmic reticulum;ko03060//Protein export	K09540	GO:0031224//intrinsic component of membrane;GO:0043231//intracellular membrane-bounded organelle	GO:0003723//RNA binding;GO:0022892//substrate-specific transporter activity	GO:0006613//cotranslational protein targeting to membrane;GO:0008152//metabolic process;GO:0048731//system development;GO:0065002//intracellular protein transmembrane transport
Unigene0001891	6	29	0.1323	0.6984	2.40024	7.05847e-05	8.72906e-05	--	--	-	-	-	-	-	-	-
Unigene0001893	100	737	0.7806	6.2838	3.00898	1.06431e-128	5.49973e-128	FAM219A	PREDICTED: protein FAM219A isoform X1 [Nanorana parkeri]	-	-	-	-	-	-	-
Unigene0001894	428	18	6.574	0.302	-4.44415	3.08135e-93	1.31405e-92	--	--	-	-	-	-	-	-	-
Unigene0001895	15	45	0.3972	1.3017	1.71246	2.79338e-05	3.50045e-05	--	--	-	-	-	-	-	-	-
Unigene0001896	10470	4050	42.2955	17.871	-1.24288	0	0	rnf19b	PREDICTED: E3 ubiquitin-protein ligase RNF19B [Nanorana parkeri]	-	-	-	-	GO:0005764//lysosome;GO:0031224//intrinsic component of membrane	GO:0003824//catalytic activity;GO:0046914//transition metal ion binding	GO:0001909//leukocyte mediated cytotoxicity;GO:0032446//protein modification by small protein conjugation;GO:0050663//cytokine secretion
Unigene0001898	84	0	3.6287	0.001	-11.8252	9.72018e-25	2.00917e-24	--	--	-	-	-	-	-	-	-
Unigene0001899	0	143	0.001	2.2493	11.1353	1.90963e-44	5.38561e-44	--	--	-	-	-	-	-	-	-
Unigene0001900	3	3612	0.1139	149.837	10.3614	0	0	--	--	-	-	-	-	-	-	-
Unigene0001903	1	112	0.0576	7.0466	6.93471	3.35395e-35	8.35443e-35	--	--	-	-	-	-	-	-	-
Unigene0001904	12	62	0.2926	1.6511	2.49643	3.33108e-10	4.83652e-10	--	PREDICTED: pyruvate carboxylase, mitochondrial-like [Nanorana parkeri]	Metabolism	Carbohydrate metabolism;Global and overview maps	ko01100//Metabolic pathways;ko01200//Carbon metabolism;ko01230//Biosynthesis of amino acids;ko00620//Pyruvate metabolism;ko00020//Citrate cycle (TCA cycle)	K01958	-	-	-
Unigene0001907	36	238	1.5749	11.3727	2.85224	5.89246e-41	1.59697e-40	--	--	-	-	-	-	-	-	-
Unigene0001913	63	1640	0.1435	4.0804	4.82959	0	0	MUC4	PREDICTED: mucin-4-like [Xenopus tropicalis]	-	-	-	-	-	-	-
Unigene0001915	80	613	0.818	6.8463	3.06515	6.80984e-110	3.19179e-109	--	--	-	-	-	-	-	-	-
Unigene0001917	0	60	0.001	1.3323	10.3797	4.76548e-19	8.67457e-19	--	--	-	-	-	-	-	-	-
Unigene0001918	23	75	1.1078	3.946	1.83269	7.45827e-09	1.04361e-08	--	--	-	-	-	-	-	-	-
Unigene0001919	9	43	0.221	1.1533	2.38365	4.16972e-07	5.53206e-07	--	--	-	-	-	-	-	-	-
Unigene0001920	5372	597	38.1415	4.63	-3.04228	0	0	Ehd2	EH domain-containing protein 3 [Salmo salar]	-	-	-	-	-	-	-
Unigene0001923	946	3640	3.1672	13.3116	2.0714	0	0	MKS1	PREDICTED: Meckel syndrome type 1 protein isoform X1 [Nanorana parkeri]	-	-	-	-	-	-	-
Unigene0001924	50	1562	0.185	6.3132	5.09277	0	0	NFATC2	PREDICTED: nuclear factor of activated T-cells, cytoplasmic 2 [Nanorana parkeri]	Cellular Processes;Human Diseases;Environmental Information Processing;Organismal Systems	Cell growth and death;Infectious diseases;Development;Endocrine system;Immune system;Signal transduction	ko05166//HTLV-I infection;ko05163//Human cytomegalovirus infection;ko05167//Kaposi sarcoma-associated herpesvirus infection;ko04218//Cellular senescence;ko04360//Axon guidance;ko04921//Oxytocin signaling pathway;ko04022//cGMP - PKG signaling pathway;ko04310//Wnt signaling pathway;ko05161//Hepatitis B;ko04650//Natural killer cell mediated cytotoxicity;ko04625//C-type lectin receptor signaling path…	K17332	-	-	-
Unigene0001926	31	67	0.601	1.4189	1.23934	4.80407e-05	5.97449e-05	--	--	-	-	-	-	-	-	-
Unigene0001927	2	2088	0.0149	16.9874	10.1549	0	0	Prkcd	PREDICTED: protein kinase C delta type-like [Sinocyclocheilus anshuiensis]	Cellular Processes;Human Diseases;Organismal Systems	Nervous system;Transport and catabolism;Sensory system;Endocrine and metabolic diseases;Circulatory system;Immune system;Endocrine system	ko04621//NOD-like receptor signaling pathway;ko04062//Chemokine signaling pathway;ko04140//Autophagy - animal;ko04270//Vascular smooth muscle contraction;ko04915//Estrogen signaling pathway;ko04722//Neurotrophin signaling pathway;ko04931//Insulin resistance;ko04666//Fc gamma R-mediated phagocytosis;ko04933//AGE-RAGE signaling pathway in diabetic complications;ko04625//C-type lectin receptor signa…	K06068	-	GO:0016772//transferase activity, transferring phosphorus-containing groups	GO:0009987//cellular process
Unigene0001930	10177	660	42.7224	3.0264	-3.81932	0	0	--	--	-	-	-	-	-	-	-
Unigene0001931	16	44	0.2587	0.7771	1.58682	9.05054e-05	0.000111499	--	--	-	-	-	-	-	-	-
Unigene0001932	14	52	0.2182	0.8852	2.02035	4.65479e-07	6.16247e-07	--	--	-	-	-	-	-	-	-
Unigene0001933	4	75	0.1133	2.3207	4.35634	1.61649e-19	2.97781e-19	--	--	-	-	-	-	-	-	-
Unigene0001934	107	828	1.954	16.5161	3.07937	3.57408e-147	2.00124e-146	--	--	-	-	-	-	-	-	-
Unigene0001935	0	324	0.001	20.8186	14.3456	3.41041e-99	1.50971e-98	--	--	-	-	-	-	-	-	-
Unigene0001936	75	19	1.4222	0.3935	-1.85369	4.92497e-08	6.71886e-08	--	--	-	-	-	-	-	-	-
Unigene0001938	72	4	2.9274	0.1776	-4.04292	1.08921e-15	1.83093e-15	--	--	-	-	-	-	-	-	-
Unigene0001941	322	744	4.9569	12.5104	1.33562	3.12391e-45	8.89291e-45	--	--	-	-	-	-	-	-	-
Unigene0001942	4	120	0.0408	1.3373	5.03461	5.75888e-33	1.38632e-32	--	--	-	-	-	-	-	-	-
Unigene0001944	98	11	5.2509	0.6438	-3.02788	4.13053e-17	7.18682e-17	--	--	-	-	-	-	-	-	-
Unigene0001946	940	165	10.136	1.9434	-2.38283	3.52468e-112	1.67392e-111	--	--	-	-	-	-	-	-	-
Unigene0001947	1286	488	7.4664	3.0948	-1.27057	6.08493e-63	2.06858e-62	Eloa	PREDICTED: transcription elongation factor B polypeptide 3 [Nanorana parkeri]	-	-	-	-	-	-	-
Unigene0001949	11	102	0.1136	1.1503	3.33998	4.94449e-21	9.44395e-21	--	--	-	-	-	-	-	-	-
Unigene0001950	841	3333	3.3513	14.5079	2.11405	0	0	WDSUB1	PREDICTED: WD repeat, SAM and U-box domain-containing protein 1 [Nanorana parkeri]	-	-	-	-	-	-	GO:0032446//protein modification by small protein conjugation
Unigene0001955	618	1797	3.257	10.3448	1.66729	7.95656e-140	4.31968e-139	depdc1a	PREDICTED: DEP domain-containing protein 1A [Nanorana parkeri]	-	-	-	-	-	-	GO:0007165//signal transduction
Unigene0001956	0	134	0.001	4.2778	12.0627	1.82325e-41	4.96519e-41	--	--	-	-	-	-	-	-	-
Unigene0001957	12	81	0.4253	3.1361	2.88242	5.15243e-15	8.51329e-15	--	--	-	-	-	-	-	-	-
Unigene0001958	0	4591	0.001	50.3074	15.6185	0	0	--	PREDICTED: sperm acrosome membrane-associated protein 6-like isoform X1 [Xenopus laevis]	-	-	-	-	-	-	-
Unigene0001963	9	60	0.1865	1.3583	2.86455	1.9625e-11	2.94792e-11	--	--	-	-	-	-	-	-	-
Unigene0001965	1	83	0.0104	0.9395	6.49724	3.10085e-26	6.60465e-26	MYH15	PREDICTED: myosin-4 [Xenopus tropicalis]	Environmental Information Processing;Organismal Systems;Human Diseases	Signal transduction;Cardiovascular diseases;Endocrine system;Circulatory system	ko04022//cGMP - PKG signaling pathway;ko04261//Adrenergic signaling in cardiomyocytes;ko04919//Thyroid hormone signaling pathway;ko05416//Viral myocarditis;ko05414//Dilated cardiomyopathy (DCM);ko05410//Hypertrophic cardiomyopathy (HCM);ko04260//Cardiac muscle contraction	K17751	GO:0015629//actin cytoskeleton	GO:0008092//cytoskeletal protein binding;GO:0017111//nucleoside-triphosphatase activity;GO:0032550//purine ribonucleoside binding	-
Unigene0001966	136	24	1.8378	0.3542	-2.37534	6.1279e-18	1.0872e-17	--	--	-	-	-	-	-	-	-
Unigene0001967	2	44	0.0375	0.9003	4.58544	1.67848e-11	2.52546e-11	--	--	-	-	-	-	-	-	-
Unigene0001968	14	305	0.0871	2.0717	4.572	1.36491e-77	5.21922e-77	fam151a	PREDICTED: protein FAM151A isoform X2 [Nanorana parkeri]	-	-	-	-	-	-	-
Unigene0001970	79	34	2.6379	1.2401	-1.08893	0.000206392	0.000251048	TANGO6	PREDICTED: transport and Golgi organization protein 6 homolog [Nanorana parkeri]	-	-	-	-	-	-	-
Unigene0001972	19	64	0.6717	2.4716	1.87956	1.41102e-07	1.89886e-07	--	--	-	-	-	-	-	-	-
Unigene0001973	62	11	3.484	0.6752	-2.36736	8.52581e-09	1.19002e-08	--	--	-	-	-	-	-	-	-
Unigene0001976	4	30	0.0642	0.5261	3.03469	3.5273e-06	4.541e-06	--	--	-	-	-	-	-	-	-
Unigene0001977	0	359	0.001	9.7148	13.246	4.66348e-110	2.18829e-109	--	--	-	-	-	-	-	-	-
Unigene0001978	1	90	0.0337	3.3146	6.61994	2.49867e-28	5.54499e-28	--	--	-	-	-	-	-	-	-
Unigene0001979	413	2174	1.0846	6.2362	2.5235	2.88242e-288	2.60527e-287	RFX7	PREDICTED: DNA-binding protein RFX7 [Nanorana parkeri]	-	-	-	-	-	-	GO:0010468//regulation of gene expression
Unigene0001980	0	42	0.001	0.8183	9.67649	2.37852e-13	3.76227e-13	--	--	-	-	-	-	-	-	-
Unigene0001981	126	22	1.2603	0.2404	-2.39026	6.75234e-17	1.16873e-16	scnn1g-a	PREDICTED: amiloride-sensitive sodium channel subunit gamma [Nanorana parkeri]	Organismal Systems	Sensory system;Excretory system	ko04742//Taste transduction;ko04960//Aldosterone-regulated sodium reabsorption	K04827	GO:0031988//membrane-bounded vesicle;GO:0034703//cation channel complex;GO:0044459//plasma membrane part	GO:0005272//sodium channel activity;GO:0019904//protein domain specific binding	GO:0006814//sodium ion transport;GO:0007606//sensory perception of chemical stimulus;GO:0030104//water homeostasis;GO:0055065//metal ion homeostasis
Unigene0001984	17	53	0.7437	2.5326	1.76783	3.89713e-06	5.01172e-06	--	--	-	-	-	-	-	-	-
Unigene0001985	0	71	0.001	1.378	10.4284	2.4138e-22	4.75059e-22	--	--	-	-	-	-	-	-	-
Unigene0001986	29	158	0.4396	2.616	2.5731	1.06588e-24	2.20207e-24	--	hypothetical protein I79_007720 [Cricetulus griseus]	-	-	-	-	-	-	-
Unigene0001987	10438	3994	31.567	13.1938	-1.25856	0	0	PANK3	PREDICTED: pantothenate kinase 3 isoform X1 [Nanorana parkeri]	Metabolism	Metabolism of cofactors and vitamins;Global and overview maps	ko01100//Metabolic pathways;ko00770//Pantothenate and CoA biosynthesis	K09680	GO:0044424//intracellular part	GO:0032550//purine ribonucleoside binding	GO:0006796//phosphate-containing compound metabolic process;GO:0009108//coenzyme biosynthetic process
Unigene0001988	189	805	1.153	5.3643	2.218	6.49737e-99	2.87338e-98	--	--	-	-	-	-	-	-	-
Unigene0001990	21	192	0.1803	1.8007	3.32009	2.08312e-38	5.44926e-38	--	PREDICTED: target of Nesh-SH3 [Nanorana parkeri]	-	-	-	-	-	-	-
Unigene0001992	6	94	0.2171	3.7157	4.0972	4.2619e-23	8.52137e-23	VAT1L	PREDICTED: synaptic vesicle membrane protein VAT-1 homolog-like [Xenopus laevis]	-	-	-	-	-	GO:0003824//catalytic activity	GO:0044710//single-organism metabolic process
Unigene0001993	24	48	0.5325	1.1634	1.12749	0.00215752	0.00252948	--	--	-	-	-	-	-	-	-
Unigene0001994	262	2511	1.3094	13.7078	3.38802	0	0	--	--	-	-	-	-	-	-	-
Unigene0001995	68	20	1.6463	0.5289	-1.63816	1.4827e-06	1.9319e-06	--	--	-	-	-	-	-	-	-
Unigene0001999	24367	55832	247.862	620.351	1.32355	0	0	rps23	40S ribosomal protein S23 [Salmo salar]	Genetic Information Processing	Translation	ko03010//Ribosome	K02973	GO:0015935//small ribosomal subunit	GO:0003723//RNA binding;GO:0005198//structural molecule activity	GO:0000956//nuclear-transcribed mRNA catabolic process;GO:0006412//translation;GO:0006613//cotranslational protein targeting to membrane;GO:0016032//viral process;GO:0032774//RNA biosynthetic process;GO:0043624//cellular protein complex disassembly
Unigene0002000	33	166	0.3545	1.9476	2.45784	3.49359e-25	7.28724e-25	--	--	-	-	-	-	-	-	-
Unigene0002001	0	71	0.001	1.2087	10.2392	2.4138e-22	4.75059e-22	--	--	-	-	-	-	-	-	-
Unigene0002002	66	216	1.7925	6.4078	1.83786	2.0878e-22	4.12237e-22	PGBD4	PREDICTED: piggyBac transposable element-derived protein 4-like [Nanorana parkeri]	-	-	-	-	-	-	-
Unigene0002003	18	57	0.2696	0.9325	1.79028	1.45918e-06	1.90161e-06	IL15	Interleukin-15 precursor [Rana catesbeiana]	-	-	-	-	-	-	GO:0002682//regulation of immune system process;GO:0044707//single-multicellular organism process;GO:0044767//single-organism developmental process;GO:0046649//lymphocyte activation;GO:0048518//positive regulation of biological process;GO:0048856//anatomical structure development
Unigene0002004	4	68	0.0756	1.4046	4.21563	1.53451e-17	2.69506e-17	--	--	-	-	-	-	-	-	-
Unigene0002005	6	29	0.1182	0.6238	2.39985	7.05847e-05	8.72906e-05	--	--	-	-	-	-	-	-	-
Unigene0002006	443	181	3.7755	1.685	-1.16392	8.8791e-21	1.68633e-20	Abi1	PREDICTED: abl interactor 1 isoform X5 [Nanorana parkeri]	-	-	-	-	GO:0031252//cell leading edge;GO:0031988//membrane-bounded vesicle;GO:0042995//cell projection;GO:0043234//protein complex;GO:0044424//intracellular part	GO:0005515//protein binding;GO:0030295//protein kinase activator activity	GO:0045860//positive regulation of protein kinase activity;GO:0048858//cell projection morphogenesis;GO:0061515//myeloid cell development
Unigene0002007	63	22	3.0883	1.178	-1.39047	4.22655e-05	5.26654e-05	--	--	-	-	-	-	-	-	-
Unigene0002009	0	38	0.001	1.4309	10.4827	3.77503e-12	5.78361e-12	--	--	-	-	-	-	-	-	-
Unigene0002010	2	45	0.0695	1.7073	4.61856	8.76799e-12	1.32955e-11	--	--	-	-	-	-	-	-	-
Unigene0002011	7409	849	20.3336	2.5451	-2.99807	0	0	HPS5	PREDICTED: Hermansky-Pudlak syndrome 5 protein [Nanorana parkeri]	-	-	-	-	-	-	-
Unigene0002013	6599	1667	34.6725	9.5673	-1.85761	0	0	SIRT1	PREDICTED: NAD-dependent protein deacetylase sirtuin-1 [Nanorana parkeri]	Cellular Processes;Human Diseases;Organismal Systems;Environmental Information Processing	Cancers;Substance dependence;Endocrine system;Signal transduction;Cell growth and death;Aging	ko04218//Cellular senescence;ko05206//MicroRNAs in cancer;ko04068//FoxO signaling pathway;ko04212//Longevity regulating pathway - worm;ko04152//AMPK signaling pathway;ko04211//Longevity regulating pathway - mammal;ko04922//Glucagon signaling pathway;ko04213//Longevity regulating pathway - multiple species;ko05031//Amphetamine addiction	K11411	GO:0000790//nuclear chromatin;GO:0000792//heterochromatin;GO:0012505//endomembrane system;GO:0016604//nuclear body;GO:0019866//organelle inner membrane;GO:0031519//PcG protein complex	GO:0000976//transcription regulatory region sequence-specific DNA binding;GO:0003712//transcription cofactor activity;GO:0008134//transcription factor binding;GO:0017136//NAD-dependent histone deacetylase activity;GO:0019215//intermediate filament binding;GO:0019901//protein kinase binding;GO:0019904//protein domain specific binding;GO:0043168//anion binding	GO:0000278//mitotic cell cycle;GO:0001558//regulation of cell growth;GO:0001666//response to hypoxia;GO:0002819//regulation of adaptive immune response;GO:0006282//regulation of DNA repair;GO:0006289//nucleotide-excision repair;GO:0006338//chromatin remodeling;GO:0006357//regulation of transcription from RNA polymerase II promoter;GO:0006511//ubiquitin-dependent protein catabolic process;GO:00066…
Unigene0002015	13142	4135	45.8769	15.7672	-1.54084	0	0	pitrm1	PREDICTED: presequence protease, mitochondrial [Nanorana parkeri]	-	-	-	-	GO:0044429//mitochondrial part	GO:0004175//endopeptidase activity;GO:0043169//cation binding	GO:0019538//protein metabolic process
Unigene0002016	99	27	0.9748	0.2904	-1.74706	2.4559e-09	3.48201e-09	AGMAT	PREDICTED: agmatinase, mitochondrial, partial [Nanorana parkeri]	Metabolism	Amino acid metabolism;Global and overview maps	ko01100//Metabolic pathways;ko00330//Arginine and proline metabolism	K01480	GO:0031988//membrane-bounded vesicle	GO:0016813//hydrolase activity, acting on carbon-nitrogen (but not peptide) bonds, in linear amidines;GO:0043169//cation binding	GO:0006525//arginine metabolic process;GO:0006596//polyamine biosynthetic process
Unigene0002017	6	202	0.0503	1.8497	5.20059	3.63356e-56	1.15916e-55	LMOD2	leiomodin-2 [Xenopus tropicalis]	-	-	-	-	-	GO:0008092//cytoskeletal protein binding	GO:0051693//actin filament capping
Unigene0002019	10	46	0.1486	0.7469	2.32948	1.57804e-07	2.12049e-07	--	--	-	-	-	-	-	-	-
Unigene0002021	9299	3224	14.7518	5.5866	-1.40085	0	0	slc44a1	PREDICTED: choline transporter-like protein 1 [Nanorana parkeri]	Human Diseases	Cancers	ko05231//Choline metabolism in cancer	K06515	GO:0031224//intrinsic component of membrane;GO:0031988//membrane-bounded vesicle;GO:0043231//intracellular membrane-bounded organelle	GO:0008324//cation transmembrane transporter activity	GO:0006650//glycerophospholipid metabolic process;GO:0006812//cation transport;GO:0046165//alcohol biosynthetic process
Unigene0002022	24	74	0.8464	2.8505	1.7518	2.68668e-08	3.69475e-08	--	--	-	-	-	-	-	-	-
Unigene0002023	4	1075	0.0131	3.8548	8.20095	2.53949741962401e-321	2.50046623360255e-320	SYT16	PREDICTED: synaptotagmin-16 [Nanorana parkeri]	-	-	-	-	-	GO:0046983//protein dimerization activity	GO:0016192//vesicle-mediated transport
Unigene0002024	25	56	0.845	2.0675	1.29086	0.000228483	0.000277432	--	PREDICTED: protein RCC2 homolog [Salmo salar]	-	-	-	-	-	-	-
Unigene0002025	0	119	0.001	1.9921	10.9601	5.4285e-37	1.39079e-36	--	--	-	-	-	-	-	-	-
Unigene0002027	12	73	0.2276	1.5121	2.73198	8.15595e-13	1.27335e-12	--	--	-	-	-	-	-	-	-
Unigene0002028	4	3041	0.0471	39.0798	9.69648	0	0	--	--	-	-	-	-	-	-	-
Unigene0002030	13	56	0.2885	1.3573	2.2341	2.36922e-08	3.26494e-08	--	--	-	-	-	-	-	-	-
Unigene0002031	101	34	0.877	0.3225	-1.44328	1.30823e-07	1.76242e-07	UMOD	PREDICTED: uromodulin-like [Nanorana parkeri]	-	-	-	-	GO:0005819//spindle;GO:0005886//plasma membrane;GO:0005929//cilium;GO:0031224//intrinsic component of membrane;GO:0031988//membrane-bounded vesicle;GO:0098589//membrane region	GO:0019865//immunoglobulin binding	GO:0006952//defense response;GO:0008283//cell proliferation;GO:0016337//single organismal cell-cell adhesion;GO:0044707//single-multicellular organism process;GO:0097530//granulocyte migration;GO:0098742//cell-cell adhesion via plasma-membrane adhesion molecules
Unigene0002032	12	76	0.3849	2.6626	2.79028	8.71165e-14	1.39369e-13	--	--	-	-	-	-	-	-	-
Unigene0002038	52	325	0.1498	1.0224	2.77085	4.76755e-54	1.48919e-53	POL	Retrovirus-related Pol polyprotein from transposon 297 [Larimichthys crocea]	-	-	-	-	-	-	-
Unigene0002039	0	55	0.001	1.9224	10.9087	1.50272e-17	2.6414e-17	--	--	-	-	-	-	-	-	-
Unigene0002040	0	78	0.001	1.1101	10.1165	1.93632e-24	3.97862e-24	--	--	-	-	-	-	-	-	-
Unigene0002041	2	256	0.0306	4.2761	7.12662	3.74264e-79	1.44793e-78	CD36	platelet glycoprotein 4 [Xenopus tropicalis]	Environmental Information Processing;Organismal Systems;Human Diseases;Cellular Processes	Endocrine and metabolic diseases;Infectious diseases;Signaling molecules and interaction;Signal transduction;Endocrine system;Transport and catabolism;Immune system;Digestive system	ko04145//Phagosome;ko04931//Insulin resistance;ko04152//AMPK signaling pathway;ko04512//ECM-receptor interaction;ko04920//Adipocytokine signaling pathway;ko03320//PPAR signaling pathway;ko04640//Hematopoietic cell lineage;ko05144//Malaria;ko04979//Cholesterol metabolism;ko04975//Fat digestion and absorption	K06259	GO:0005886//plasma membrane;GO:0031224//intrinsic component of membrane	GO:0004872//receptor activity;GO:0071813//lipoprotein particle binding	GO:0001819//positive regulation of cytokine production;GO:0002237//response to molecule of bacterial origin;GO:0006909//phagocytosis;GO:0006952//defense response;GO:0007155//cell adhesion;GO:0009725//response to hormone;GO:0015031//protein transport;GO:0015909//long-chain fatty acid transport;GO:0019915//lipid storage;GO:0019932//second-messenger-mediated signaling;GO:0033273//response to vitamin…
Unigene0002042	139	1	2.4261	0.0191	-6.98892	1.67842e-37	4.33266e-37	--	--	-	-	-	-	-	-	-
Unigene0002043	53	192	1.7697	7.0028	1.98443	2.20153e-22	4.34553e-22	--	--	-	-	-	-	-	-	-
Unigene0002046	2179	8	31.8415	0.1277	-7.96201	0	0	np	Nucleophosmin [Rana catesbeiana]	Organismal Systems;Environmental Information Processing	Endocrine system;Signal transduction;Digestive system;Environmental adaptation;Signaling molecules and interaction	ko04714//Thermogenesis;ko04020//Calcium signaling pathway;ko04080//Neuroactive ligand-receptor interaction;ko04022//cGMP - PKG signaling pathway;ko04970//Salivary secretion;ko04924//Renin secretion;ko04923//Regulation of lipolysis in adipocyte	K04143	-	-	-
Unigene0002047	2	166	0.0616	5.5826	6.50186	1.17821e-49	3.51693e-49	--	--	-	-	-	-	-	-	-
Unigene0002048	21725	6243	57.5992	18.0799	-1.67166	0	0	KTN1	PREDICTED: kinectin [Nanorana parkeri]	-	-	-	-	GO:0031227//intrinsic component of endoplasmic reticulum membrane	GO:0008092//cytoskeletal protein binding	GO:0008104//protein localization
Unigene0002051	0	564	0.001	4.3674	12.0926	3.43976e-171	2.1349e-170	--	--	-	-	-	-	-	-	-
Unigene0002052	11	86	0.192	1.6396	3.09417	6.43902e-17	1.11513e-16	--	--	-	-	-	-	-	-	-
Unigene0002053	0	51	0.001	1.6705	10.7061	2.3784e-16	4.06168e-16	--	--	-	-	-	-	-	-	-
Unigene0002054	0	205	0.001	2.9793	11.5408	1.81881e-63	6.21363e-63	--	--	-	-	-	-	-	-	-
Unigene0002055	23	61	0.787	2.2799	1.53454	1.02307e-05	1.30055e-05	--	--	-	-	-	-	-	-	-
Unigene0002056	440	1067	1.7937	4.7513	1.40538	6.3907e-68	2.26504e-67	--	--	-	-	-	-	-	-	-
Unigene0002058	5	135	0.1184	3.4906	4.88173	4.83172e-36	1.219e-35	--	--	-	-	-	-	-	-	-
Unigene0002059	2	89	0.0244	1.184	5.60064	2.32756e-26	4.97529e-26	--	--	-	-	-	-	-	-	-
Unigene0002061	293	6238	1.5797	36.7368	4.5395	0	0	--	--	-	-	-	-	-	-	-
Unigene0002062	377	4598	3.3558	44.7066	3.73576	0	0	--	--	-	-	-	-	-	-	-
Unigene0002063	24	574	0.5956	15.5607	4.70742	1.9556e-145	1.08781e-144	--	--	-	-	-	-	-	-	-
Unigene0002064	195	3937	1.9213	42.3722	4.46296	0	0	GABARAPL1	PREDICTED: gamma-aminobutyric acid receptor-associated protein-like 1 [Nanorana parkeri]	Cellular Processes;Human Diseases;Environmental Information Processing;Organismal Systems	Transport and catabolism;Nervous system;Infectious diseases;Aging;Signal transduction;Immune system	ko04621//NOD-like receptor signaling pathway;ko05167//Kaposi sarcoma-associated herpesvirus infection;ko04140//Autophagy - animal;ko04371//Apelin signaling pathway;ko04068//FoxO signaling pathway;ko04212//Longevity regulating pathway - worm;ko04727//GABAergic synapse;ko04137//Mitophagy - animal;ko04136//Autophagy - other eukaryotes	K08341	-	-	-
Unigene0002065	88	2	1.9943	0.0495	-5.33231	8.6663e-22	1.68635e-21	--	--	-	-	-	-	-	-	-
Unigene0002066	9	34	0.1814	0.7484	2.04464	4.26894e-05	5.31814e-05	--	--	-	-	-	-	-	-	-
Unigene0002067	4	50	0.0529	0.7218	3.77026	1.63522e-12	2.53142e-12	--	--	-	-	-	-	-	-	-
Unigene0002068	244	4098	1.0634	19.508	4.19731	0	0	ANKRD13B	PREDICTED: ankyrin repeat domain-containing protein 13B, partial [Nanorana parkeri]	-	-	-	-	-	-	-
Unigene0002069	2	123	0.0365	2.4502	6.06886	1.1213e-36	2.85654e-36	--	--	-	-	-	-	-	-	-
Unigene0002070	3	202	0.0412	3.032	6.20148	3.90406e-59	1.28245e-58	KCNH8	PREDICTED: potassium voltage-gated channel subfamily H member 4 [Nanorana parkeri]	-	-	-	-	-	-	-
Unigene0002072	58	14	1.0149	0.2676	-1.92319	1.08555e-06	1.42099e-06	--	--	-	-	-	-	-	-	-
Unigene0002073	1647	3207	4.2772	9.0974	1.08879	4.46729e-122	2.23574e-121	brd4-a	PREDICTED: bromodomain-containing protein 4 [Nanorana parkeri]	-	-	-	-	GO:0043231//intracellular membrane-bounded organelle;GO:0043232//intracellular non-membrane-bounded organelle	GO:0042393//histone binding	GO:0001932//regulation of protein phosphorylation;GO:0006325//chromatin organization;GO:0006357//regulation of transcription from RNA polymerase II promoter;GO:0031347//regulation of defense response;GO:0032786//positive regulation of DNA-templated transcription, elongation;GO:0043122//regulation of I-kappaB kinase/NF-kappaB signaling
Unigene0002074	1210	238	12.9464	2.7816	-2.21856	2.24112e-130	1.1668e-129	--	--	-	-	-	-	-	-	-
Unigene0002076	7	59	0.1162	1.0695	3.20225	1.60967e-12	2.49329e-12	--	--	-	-	-	-	-	-	-
Unigene0002077	4	13402	0.0299	109.27	11.8355	0	0	Kcnk18	PREDICTED: potassium channel subfamily K member 18, partial [Nanorana parkeri]	-	-	-	-	-	-	GO:0006811//ion transport
Unigene0002078	0	726	0.001	8.0135	12.9682	6.87017e-219	5.01809e-218	Tuba8	PREDICTED: tubulin alpha-1B chain-like, partial [Bubalus bubalis]	Cellular Processes;Human Diseases	Cellular community - eukaryotes;Infectious diseases;Cell growth and death;Transport and catabolism	ko04145//Phagosome;ko04210//Apoptosis;ko04530//Tight junction;ko04540//Gap junction;ko05130//Pathogenic Escherichia coli infection	K07374	GO:0015630//microtubule cytoskeleton;GO:0032991//macromolecular complex	GO:0005198//structural molecule activity;GO:0017111//nucleoside-triphosphatase activity;GO:0032550//purine ribonucleoside binding	GO:0043623//cellular protein complex assembly;GO:0044763//single-organism cellular process
Unigene0002079	169	58	5.975	2.2399	-1.4155	1.52101e-11	2.29246e-11	--	--	-	-	-	-	-	-	-
Unigene0002080	25	70	0.6545	2.0019	1.6129	3.30914e-07	4.404e-07	--	--	-	-	-	-	-	-	-
Unigene0002081	554	60	19.6369	2.3231	-3.07944	2.86985e-89	1.19147e-88	--	--	-	-	-	-	-	-	-
Unigene0002082	3	29	0.0342	0.3613	3.40113	1.42613e-06	1.85922e-06	--	--	-	-	-	-	-	-	-
Unigene0002083	120	2519	0.3495	8.0145	4.51925	0	0	PARP14	PREDICTED: poly [ADP-ribose] polymerase 14-like [Nanorana parkeri]	-	-	-	-	-	-	-
Unigene0002084	29	58	0.6829	1.492	1.1275	0.000538925	0.000646641	--	--	-	-	-	-	-	-	-
Unigene0002085	616	1688	7.0434	21.0824	1.5817	1.19013e-122	5.97815e-122	Gpx3	PREDICTED: glutathione peroxidase 3 [Nanorana parkeri]	Human Diseases;Organismal Systems;Metabolism	Metabolism of other amino acids;Endocrine system;Neurodegenerative diseases;Lipid metabolism	ko05016//Huntington disease;ko04918//Thyroid hormone synthesis;ko00480//Glutathione metabolism;ko05014//Amyotrophic lateral sclerosis (ALS);ko00590//Arachidonic acid metabolism	K00432	GO:0031988//membrane-bounded vesicle;GO:0044421//extracellular region part	GO:0004601//peroxidase activity;GO:0005488//binding	GO:0006950//response to stress;GO:0042743//hydrogen peroxide metabolic process;GO:0044710//single-organism metabolic process;GO:0051260//protein homooligomerization
Unigene0002086	26	487	0.232	4.7474	4.35494	2.09891e-117	1.0275e-116	--	--	-	-	-	-	-	-	-
Unigene0002087	7	49	0.2189	1.674	2.93496	5.96503e-10	8.60033e-10	--	--	-	-	-	-	-	-	-
Unigene0002088	96	181	1.969	4.055	1.04224	8.13875e-09	1.13666e-08	--	--	-	-	-	-	-	-	-
Unigene0002089	164	1403	1.6102	15.0463	3.2241	1.19365e-252	9.64231e-252	DOK4	PREDICTED: docking protein 4-like isoform X1 [Xenopus laevis]	-	-	-	-	-	GO:0004871//signal transducer activity;GO:0005102//receptor binding;GO:0016772//transferase activity, transferring phosphorus-containing groups	GO:0006796//phosphate-containing compound metabolic process;GO:0007167//enzyme linked receptor protein signaling pathway;GO:0048731//system development
Unigene0002090	111	8	3.2928	0.2592	-3.66718	2.53447e-22	4.98588e-22	--	--	-	-	-	-	-	-	-
Unigene0002091	921	286	7.6467	2.5937	-1.55983	4.6999e-63	1.59973e-62	NICN1	Nicolin-1 [Rana catesbeiana]	-	-	-	-	GO:0031224//intrinsic component of membrane	GO:0004713//protein tyrosine kinase activity;GO:0032550//purine ribonucleoside binding;GO:0060089//molecular transducer activity	GO:0006468//protein phosphorylation;GO:0007167//enzyme linked receptor protein signaling pathway;GO:0044707//single-multicellular organism process
Unigene0002092	106	2412	0.6193	15.3935	4.63554	0	0	NR5A1	PREDICTED: steroidogenic factor 1-like [Nanorana parkeri]	Human Diseases;Organismal Systems	Endocrine system;Endocrine and metabolic diseases	ko04934//Cushing syndrome;ko04927//Cortisol synthesis and secretion	K08560	GO:0043231//intracellular membrane-bounded organelle	GO:0000981//RNA polymerase II transcription factor activity, sequence-specific DNA binding;GO:0003677//DNA binding;GO:0005515//protein binding;GO:0008289//lipid binding;GO:0038023//signaling receptor activity;GO:0046914//transition metal ion binding	GO:0006357//regulation of transcription from RNA polymerase II promoter;GO:0008584//male gonad development;GO:0008585//female gonad development;GO:0009755//hormone-mediated signaling pathway;GO:0035270//endocrine system development;GO:0048869//cellular developmental process;GO:0072595//maintenance of protein localization in organelle
Unigene0002093	796	102	32.1747	4.5035	-2.83681	9.69371e-117	4.72804e-116	--	--	-	-	-	-	-	-	-
Unigene0002094	8	57	0.1789	1.3927	2.96066	2.54714e-11	3.81272e-11	--	--	-	-	-	-	-	-	-
Unigene0002095	8	8568	0.1978	231.442	10.1924	0	0	--	--	-	-	-	-	-	-	-
Unigene0002096	12	15982	0.2826	411.118	10.5066	0	0	--	--	-	-	-	-	-	-	-
Unigene0002097	24	21418	0.3792	369.611	9.92883	0	0	--	--	-	-	-	-	-	-	-
Unigene0002098	398	1023	0.8192	2.3001	1.48941	3.07074e-71	1.11789e-70	pol	PREDICTED: LOW QUALITY PROTEIN: endogenous retrovirus group K member 25 Pol protein-like [Protobothrops mucrosquamatus]	-	-	-	-	-	-	-
Unigene0002099	13	53	0.2908	1.295	2.15485	1.07518e-07	1.45153e-07	pol	PREDICTED: LOW QUALITY PROTEIN: endogenous retrovirus group K member 113 Pol protein-like [Myotis davidii]	-	-	-	-	-	-	-
Unigene0002100	92	194	0.6641	1.5297	1.20378	2.08004e-11	3.11934e-11	--	--	-	-	-	-	-	-	-
Unigene0002102	221	1294	0.9467	6.0549	2.67712	9.08058e-193	6.09168e-192	ERV3-1	PREDICTED: endogenous retrovirus group 3 member 1 Env polyprotein-like [Sus scrofa]	-	-	-	-	-	-	-
Unigene0002103	12	205	0.16	2.985	4.22159	5.54394e-50	1.66112e-49	--	PREDICTED: LOW QUALITY PROTEIN: putative HERV-K_Xq28 provirus ancestral Pol protein [Eptesicus fuscus]	-	-	-	-	-	-	-
Unigene0002104	3458	806	12.5302	3.1902	-1.97369	1.53796e-284	1.37239e-283	TAF4	PREDICTED: transcription initiation factor TFIID subunit 4 isoform X2 [Nanorana parkeri]	Human Diseases;Genetic Information Processing	Infectious diseases;Neurodegenerative diseases;Transcription	ko05168//Herpes simplex infection;ko05016//Huntington disease;ko03022//Basal transcription factors	K03129	GO:0044451//nucleoplasm part;GO:1990234//transferase complex	GO:0046983//protein dimerization activity	GO:0006352//DNA-templated transcription, initiation;GO:0006355//regulation of transcription, DNA-templated
Unigene0002105	18	44	0.5173	1.3813	1.41695	0.000343835	0.000415216	--	--	-	-	-	-	-	-	-
Unigene0002107	84	154	3.3756	6.7598	1.00184	3.1297e-07	4.16756e-07	--	--	-	-	-	-	-	-	-
Unigene0002108	91	4	3.0984	0.1488	-4.38008	1.31662e-20	2.49033e-20	--	--	-	-	-	-	-	-	-
Unigene0002112	4	85	0.1403	3.2576	4.53722	1.21276e-22	2.40456e-22	AADACL3	PREDICTED: arylacetamide deacetylase-like 4 [Nanorana parkeri]	-	-	-	-	-	GO:0016787//hydrolase activity	-
Unigene0002113	1697	429	10.5056	2.901	-1.85654	1.22547e-140	6.67235e-140	AADACL4	PREDICTED: arylacetamide deacetylase-like 4 [Nanorana parkeri]	-	-	-	-	-	GO:0016787//hydrolase activity	-
Unigene0002114	12	148	0.1079	1.453	3.75127	8.33302e-34	2.03391e-33	ITPKB	PREDICTED: inositol-trisphosphate 3-kinase B [Nanorana parkeri]	Environmental Information Processing;Metabolism	Signal transduction;Global and overview maps;Carbohydrate metabolism	ko01100//Metabolic pathways;ko04020//Calcium signaling pathway;ko04070//Phosphatidylinositol signaling system;ko00562//Inositol phosphate metabolism	K00911	-	GO:0051766//inositol trisphosphate kinase activity	GO:0006796//phosphate-containing compound metabolic process;GO:0033077//T cell differentiation in thymus;GO:0043368//positive T cell selection;GO:0045582//positive regulation of T cell differentiation;GO:0046578//regulation of Ras protein signal transduction
Unigene0002115	11	52	0.2097	1.083	2.36863	2.09383e-08	2.89014e-08	CLNK	cytokine-dependent hematopoietic cell linker [Alligator mississippiensis]	-	-	-	-	-	-	-
Unigene0002116	13533	3956	80.5674	25.7257	-1.64699	0	0	Ube2e1	PREDICTED: ubiquitin-conjugating enzyme E2 E1 isoform X1 [Nanorana parkeri]	Genetic Information Processing	Folding, sorting and degradation	ko04120//Ubiquitin mediated proteolysis	K20217	GO:0031981//nuclear lumen;GO:0044444//cytoplasmic part	GO:0004842//ubiquitin-protein transferase activity;GO:0032550//purine ribonucleoside binding	GO:0000087//mitotic M phase;GO:0000209//protein polyubiquitination;GO:0006513//protein monoubiquitination;GO:0006950//response to stress;GO:0007166//cell surface receptor signaling pathway;GO:0016574//histone ubiquitination;GO:0043161//proteasome-mediated ubiquitin-dependent protein catabolic process;GO:0051439//regulation of ubiquitin-protein ligase activity involved in mitotic cell cycle;GO:005…
Unigene0002117	6	31	0.153	0.8636	2.49683	2.47469e-05	3.1079e-05	--	--	-	-	-	-	-	-	-
Unigene0002119	585	165	9.2316	2.8442	-1.69856	1.2972e-46	3.75415e-46	--	--	-	-	-	-	-	-	-
Unigene0002120	256	569	1.6226	3.9394	1.27967	3.39115e-33	8.19717e-33	MTERF2	PREDICTED: transcription termination factor 2, mitochondrial [Nanorana parkeri]	-	-	-	-	-	-	-
Unigene0002122	139	29	3.7383	0.8519	-2.13363	2.37951e-16	4.06315e-16	--	--	-	-	-	-	-	-	-
Unigene0002124	4	49	0.0583	0.7805	3.74283	3.08809e-12	4.74568e-12	--	PREDICTED: NK1 transcription factor-related protein 2 [Nanorana parkeri]	-	-	-	-	-	-	-
Unigene0002125	71	12	1.625	0.3	-2.43741	2.43711e-10	3.55207e-10	--	--	-	-	-	-	-	-	-
Unigene0002126	70	0	2.6295	0.001	-11.3606	7.59085e-21	1.44322e-20	--	--	-	-	-	-	-	-	-
Unigene0002127	10	62	0.1978	1.3393	2.75936	2.56262e-11	3.83483e-11	--	--	-	-	-	-	-	-	-
Unigene0002128	6	85	0.0746	1.1542	3.95157	1.31662e-20	2.49033e-20	--	--	-	-	-	-	-	-	-
Unigene0002129	34	7	1.2021	0.2703	-2.15292	0.000113952	0.00013991	--	--	-	-	-	-	-	-	-
Unigene0002131	0	128	0.001	1.6792	10.7136	1.12151e-39	2.9845e-39	--	--	-	-	-	-	-	-	-
Unigene0002133	7182	2467	53.1207	19.9312	-1.41425	1.24504542751994e-321	1.2277531299155e-320	CDC37	hsp90 co-chaperone Cdc37 [Xenopus tropicalis]	Environmental Information Processing	Signal transduction	ko04151//PI3K-Akt signaling pathway	K09554	GO:0031988//membrane-bounded vesicle;GO:0044444//cytoplasmic part	GO:0019900//kinase binding;GO:0031072//heat shock protein binding	GO:0001959//regulation of cytokine-mediated signaling pathway
Unigene0002134	10	75	0.1425	1.1675	3.03439	8.39572e-15	1.38053e-14	--	PREDICTED: LOW QUALITY PROTEIN: cryptochrome-1 [Nanorana parkeri]	Organismal Systems	Environmental adaptation	ko04710//Circadian rhythm	K02295	-	-	-
Unigene0002135	15	137	0.2367	2.3615	3.31857	2.06993e-28	4.61314e-28	--	--	-	-	-	-	-	-	-
Unigene0002137	85	7	1.44	0.1295	-3.47504	1.58359e-16	2.71664e-16	--	--	-	-	-	-	-	-	-
Unigene0002138	0	342	0.001	7.7308	12.9164	8.92114e-105	4.07215e-104	--	--	-	-	-	-	-	-	-
Unigene0002139	0	90	0.001	1.9276	10.9126	2.49867e-28	5.54499e-28	--	--	-	-	-	-	-	-	-
Unigene0002140	0	58	0.001	2.6459	11.3695	1.89475e-18	3.39947e-18	--	--	-	-	-	-	-	-	-
Unigene0002141	2	113	0.0297	1.8327	5.94736	9.97816e-34	2.43267e-33	--	--	-	-	-	-	-	-	-
Unigene0002142	0	36	0.001	1.4496	10.5014	1.50437e-11	2.26753e-11	--	--	-	-	-	-	-	-	-
Unigene0002144	433	976	3.5886	8.8354	1.29987	1.19035e-55	3.77508e-55	Cbx2	PREDICTED: chromobox protein homolog 2-like [Nanorana parkeri]	-	-	-	-	GO:0000152//nuclear ubiquitin ligase complex;GO:0000785//chromatin;GO:0031981//nuclear lumen	GO:0042393//histone binding	GO:0003006//developmental process involved in reproduction;GO:0006351//transcription, DNA-templated;GO:0044267//cellular protein metabolic process
Unigene0002145	17	170	0.3017	3.2952	3.44918	9.41527e-36	2.36458e-35	--	--	-	-	-	-	-	-	-
Unigene0002147	0	28	0.001	0.439	8.77808	3.80158e-09	5.35991e-09	--	hypothetical protein XELAEV_18043348mg, partial [Xenopus laevis]	-	-	-	-	-	-	-
Unigene0002148	0	150	0.001	1.5482	10.5964	1.5714e-46	4.54099e-46	GALR2	PREDICTED: galanin receptor type 2-like isoform X1 [Nanorana parkeri]	Environmental Information Processing	Signaling molecules and interaction	ko04080//Neuroactive ligand-receptor interaction	K04232	GO:0031224//intrinsic component of membrane	GO:0008188//neuropeptide receptor activity;GO:0042277//peptide binding	GO:0006357//regulation of transcription from RNA polymerase II promoter;GO:0007186//G-protein coupled receptor signaling pathway
Unigene0002149	5	75	0.0974	1.5951	4.03358	1.65253e-18	2.97119e-18	--	--	-	-	-	-	-	-	-
Unigene0002150	7565	877	13.1	1.6589	-2.98127	0	0	MICAL3	PREDICTED: protein-methionine sulfoxide oxidase MICAL3 isoform X11 [Xenopus tropicalis]	-	-	-	-	-	-	-
Unigene0002152	4	484	0.0244	3.2252	7.04636	6.57949e-146	3.66567e-145	OTOR	PREDICTED: otoraplin [Nanorana parkeri]	-	-	-	-	-	-	-
Unigene0002153	0	218	0.001	1.7842	10.8011	2.55079e-67	8.98624e-67	EFNA2	ephrin-A2 precursor [Xenopus tropicalis]	Environmental Information Processing;Organismal Systems;Human Diseases	Cancers;Signal transduction;Development	ko04151//PI3K-Akt signaling pathway;ko04010//MAPK signaling pathway;ko04015//Rap1 signaling pathway;ko05206//MicroRNAs in cancer;ko04014//Ras signaling pathway;ko04360//Axon guidance	K05462	GO:0031224//intrinsic component of membrane	GO:0005102//receptor binding	GO:0002573//myeloid leukocyte differentiation;GO:0007169//transmembrane receptor protein tyrosine kinase signaling pathway;GO:0048771//tissue remodeling
Unigene0002154	3171	345	41.2373	4.9007	-3.07289	0	0	--	--	-	-	-	-	-	-	-
Unigene0002155	4	27	0.0757	0.5585	2.88319	1.95723e-05	2.46649e-05	--	PREDICTED: stimulated by retinoic acid gene 8 protein homolog [Nanorana parkeri]	-	-	-	-	-	-	-
Unigene0002156	76	238	1.1583	3.9623	1.77433	1.30422e-23	2.63766e-23	--	--	-	-	-	-	-	-	-
Unigene0002157	0	26	0.001	0.7608	9.57137	1.51646e-08	2.10081e-08	--	--	-	-	-	-	-	-	-
Unigene0002158	1665	740	10.9603	5.3209	-1.04255	6.24603e-58	2.02923e-57	--	--	-	-	-	-	-	-	-
Unigene0002159	1003	149	18.0068	2.9219	-2.62356	4.49649e-133	2.37373e-132	--	--	-	-	-	-	-	-	-
Unigene0002160	18	67	0.6446	2.621	2.02364	1.44276e-08	2.00085e-08	--	--	-	-	-	-	-	-	-
Unigene0002162	284	4773	1.0414	19.1172	4.19828	0	0	THBS3	PREDICTED: thrombospondin-3 [Nanorana parkeri]	Cellular Processes;Human Diseases;Environmental Information Processing	Transport and catabolism;Infectious diseases;Signaling molecules and interaction;Cellular community - eukaryotes;Signal transduction	ko05165//Human papillomavirus infection;ko04151//PI3K-Akt signaling pathway;ko04510//Focal adhesion;ko04145//Phagosome;ko04512//ECM-receptor interaction;ko05144//Malaria	K04659	GO:0044444//cytoplasmic part	GO:0005539//glycosaminoglycan binding;GO:0046872//metal ion binding	GO:0001503//ossification;GO:0022610//biological adhesion;GO:0060343//trabecula formation
Unigene0002163	0	112	0.001	1.4579	10.5097	6.66977e-35	1.65442e-34	--	--	-	-	-	-	-	-	-
Unigene0002165	71	171	0.8006	2.1061	1.39542	1.67314e-12	2.59004e-12	--	PREDICTED: piggyBac transposable element-derived protein 4-like [Hydra vulgaris]	-	-	-	-	-	-	-
Unigene0002166	190	938	0.7455	4.0204	2.43106	1.3482e-127	6.93387e-127	Mcam	PREDICTED: cell surface glycoprotein MUC18 [Nanorana parkeri]	-	-	-	-	-	-	-
Unigene0002169	69	4	1.2701	0.0804	-3.9816	7.02044e-15	1.15578e-14	--	--	-	-	-	-	-	-	-
Unigene0002172	22	0	0.6095	0.001	-9.25148	9.6373e-07	1.26321e-06	--	--	-	-	-	-	-	-	-
Unigene0002173	30	279	0.2451	2.4899	3.34465	1.45971e-55	4.62693e-55	--	--	-	-	-	-	-	-	-
Unigene0002174	12	37	0.2233	0.7519	1.75156	0.000144544	0.000176673	--	--	-	-	-	-	-	-	-
Unigene0002175	0	83	0.001	2.4916	11.2829	3.10085e-26	6.60465e-26	--	--	-	-	-	-	-	-	-
Unigene0002177	6	2817	0.0302	15.496	9.00313	0	0	--	--	-	-	-	-	-	-	-
Unigene0002185	10	128	0.089	1.2445	3.80562	5.22363e-29	1.17693e-28	--	--	-	-	-	-	-	-	-
Unigene0002186	413	151	14.7907	5.907	-1.32419	8.46414e-24	1.71837e-23	--	--	-	-	-	-	-	-	-
Unigene0002190	7	72	0.2256	2.5342	3.48969	6.04668e-16	1.02336e-15	--	--	-	-	-	-	-	-	-
Unigene0002191	5	51	0.0982	1.0939	3.47761	6.26898e-12	9.54468e-12	--	--	-	-	-	-	-	-	-
Unigene0002192	520	2924	1.9205	11.7959	2.61873	0	0	Egfl7	PREDICTED: epidermal growth factor-like protein 7 [Nanorana parkeri]	-	-	-	-	-	-	-
Unigene0002193	16	241	0.1978	3.255	4.04054	3.39424e-56	1.08317e-55	--	--	-	-	-	-	-	-	-
Unigene0002194	0	79	0.001	1.1799	10.2044	4.87969e-25	1.01367e-24	--	PREDICTED: extensin-1-like, partial [Antrostomus carolinensis]	-	-	-	-	-	-	-
Unigene0002195	17	74	0.5746	2.732	2.24933	1.05558e-10	1.5541e-10	--	--	-	-	-	-	-	-	-
Unigene0002196	18	61	0.421	1.5585	1.88827	2.38783e-07	3.19353e-07	--	--	-	-	-	-	-	-	-
Unigene0002199	41336	18	425.481	0.2024	-11.0377	0	0	b4	B4 protein [Rana catesbeiana]	-	-	-	-	GO:0043229//intracellular organelle	-	-
Unigene0002200	2	67	0.0355	1.3004	5.19499	1.34742e-19	2.48625e-19	--	--	-	-	-	-	-	-	-
Unigene0002202	57	219	0.5632	2.3637	2.06933	1.71179e-26	3.66671e-26	--	--	-	-	-	-	-	-	-
Unigene0002203	18	60	0.5882	2.1418	1.86445	3.77259e-07	5.01154e-07	--	--	-	-	-	-	-	-	-
Unigene0002205	2	103	0.0289	1.6269	5.81491	1.74663e-30	4.0368e-30	--	--	-	-	-	-	-	-	-
Unigene0002207	1557	12339	13.4439	116.376	3.11377	0	0	Eef1d	PREDICTED: elongation factor 1-delta [Nanorana parkeri]	Human Diseases	Infectious diseases	ko05168//Herpes simplex infection	K15410	GO:0043231//intracellular membrane-bounded organelle;GO:0043234//protein complex	GO:0005515//protein binding	GO:0006351//transcription, DNA-templated;GO:0007165//signal transduction
Unigene0002208	3	38	0.0547	0.757	3.79068	5.81221e-09	8.14934e-09	--	--	-	-	-	-	-	-	-
Unigene0002209	3067	1080	50.9586	19.6008	-1.37841	6.3627e-162	3.81498e-161	Lsm1	U6 snRNA-associated Sm-like protein LSm1 [Rana catesbeiana]	Genetic Information Processing	Folding, sorting and degradation	ko03018//RNA degradation	K12620	-	-	-
Unigene0002210	24309	4803	68.08	14.693	-2.2121	0	0	ctsd	PREDICTED: cathepsin D-like [Nanorana parkeri]	Cellular Processes;Human Diseases;Environmental Information Processing;Organismal Systems	Transport and catabolism;Infectious diseases;Cell growth and death;Signal transduction;Endocrine system	ko04210//Apoptosis;ko05152//Tuberculosis;ko04140//Autophagy - animal;ko04915//Estrogen signaling pathway;ko04142//Lysosome;ko04071//Sphingolipid signaling pathway	K01379	GO:0000323//lytic vacuole	GO:0004175//endopeptidase activity	GO:0019538//protein metabolic process
Unigene0002211	19037	3144	84.7275	15.2846	-2.47075	0	0	SND1	staphylococcal nuclease domain-containing protein 1 [Xenopus tropicalis]	Human Diseases	Cancers;Infectious diseases	ko05203//Viral carcinogenesis;ko05169//Epstein-Barr virus infection	K15979	GO:0031332//RNAi effector complex;GO:0031988//membrane-bounded vesicle;GO:0043231//intracellular membrane-bounded organelle;GO:0044444//cytoplasmic part	GO:0003723//RNA binding;GO:0016788//hydrolase activity, acting on ester bonds	GO:0016458//gene silencing;GO:0090304//nucleic acid metabolic process
Unigene0002212	260	665	0.8566	2.3931	1.48219	1.29308e-47	3.78213e-47	--	--	-	-	-	-	-	-	-
Unigene0002213	56	12	2.4892	0.5826	-2.0951	4.65479e-07	6.16247e-07	--	--	-	-	-	-	-	-	-
Unigene0002215	0	119	0.001	1.6174	10.6595	5.4285e-37	1.39079e-36	--	--	-	-	-	-	-	-	-
Unigene0002216	1503	575	25.3689	10.6013	-1.25882	2.34609e-71	8.54777e-71	SNX12	PREDICTED: sorting nexin-12 isoform X1 [Nanorana parkeri]	Cellular Processes	Transport and catabolism	ko04144//Endocytosis	K17918	-	-	-
Unigene0002220	6	113	0.0859	1.7663	4.36193	1.10878e-28	2.48257e-28	SORCS2	PREDICTED: VPS10 domain-containing receptor SorCS2 [Nanorana parkeri]	-	-	-	-	GO:0031224//intrinsic component of membrane	-	-
Unigene0002221	14	80	0.2209	1.379	2.64216	1.3564e-13	2.15767e-13	--	--	-	-	-	-	-	-	-
Unigene0002223	0	243	0.001	3.5763	11.8043	5.14152e-75	1.9235e-74	--	--	-	-	-	-	-	-	-
Unigene0002224	23	200	0.1422	1.3506	3.24761	3.00402e-39	7.95875e-39	SLC9A9	PREDICTED: sodium/hydrogen exchanger 9-like isoform X2 [Xenopus laevis]	-	-	-	-	GO:0010008//endosome membrane;GO:0031224//intrinsic component of membrane	GO:0005451//monovalent cation:proton antiporter activity;GO:0005488//binding	GO:0006814//sodium ion transport;GO:0015992//proton transport;GO:0044763//single-organism cellular process;GO:0055067//monovalent inorganic cation homeostasis
Unigene0002228	247	754	7.4879	24.9678	1.73744	2.09675e-67	7.39358e-67	--	--	-	-	-	-	-	-	-
Unigene0002230	2	14	0.0626	0.4783	2.93368	0.00419502	0.00486012	--	--	-	-	-	-	-	-	-
Unigene0002231	21	75	0.5949	2.3207	1.96384	3.12116e-09	4.41211e-09	--	PREDICTED: arf-GAP with GTPase, ANK repeat and PH domain-containing protein 2-like, partial [Falco cherrug]	-	-	-	-	-	-	-
Unigene0002232	8	66	0.3936	3.5466	3.17163	1.27899e-13	2.03547e-13	--	PREDICTED: circumsporozoite protein-like [Linepithema humile]	-	-	-	-	-	-	-
Unigene0002235	0	102	0.001	2.3126	11.1753	1.28711e-31	3.03141e-31	--	--	-	-	-	-	-	-	-
Unigene0002236	57	630	0.3559	4.2967	3.59369	1.32814e-130	6.92502e-130	--	PREDICTED: 60S ribosomal protein L4, partial [Balearica regulorum gibbericeps]	-	-	-	-	-	-	-
Unigene0002239	4854	825	22.4492	4.1678	-2.42931	0	0	rbm18	PREDICTED: ribosome-recycling factor, mitochondrial [Nanorana parkeri]	-	-	-	-	-	GO:0003676//nucleic acid binding	-
Unigene0002241	1067	390	11.2082	4.4749	-1.32463	1.69203e-56	5.41932e-56	--	--	-	-	-	-	-	-	-
Unigene0002242	2	180	0.0192	1.8836	6.61624	4.45425e-54	1.39168e-53	--	--	-	-	-	-	-	-	-
Unigene0002244	0	68	0.001	1.1563	10.1753	1.91069e-21	3.68394e-21	--	--	-	-	-	-	-	-	-
Unigene0002245	5	32	0.1078	0.7538	2.80582	4.33794e-06	5.57335e-06	--	--	-	-	-	-	-	-	-
Unigene0002246	0	114	0.001	3.9572	11.9503	1.68665e-35	4.22122e-35	--	--	-	-	-	-	-	-	-
Unigene0002247	12	297	0.062	1.6753	4.75601	1.05227e-77	4.02842e-77	BICD1	PREDICTED: protein bicaudal D homolog 1 [Nanorana parkeri]	-	-	-	-	-	-	-
Unigene0002248	2	107	0.0605	3.5354	5.86879	1.15625e-31	2.72647e-31	--	--	-	-	-	-	-	-	-
Unigene0002251	31	266	0.1966	1.8425	3.22833	1.67095e-51	5.08955e-51	--	--	-	-	-	-	-	-	-
Unigene0002252	0	198	0.001	2.9631	11.5329	4.29242e-61	1.43586e-60	--	--	-	-	-	-	-	-	-
Unigene0002253	38	135	0.423	1.6413	1.95611	5.87399e-16	9.9465e-16	ARF	PREDICTED: ADP-ribosylation factor-like [Nanorana parkeri]	Cellular Processes;Human Diseases;Environmental Information Processing	Infectious diseases;Transport and catabolism;Signal transduction	ko04144//Endocytosis;ko04072//Phospholipase D signaling pathway;ko05134//Legionellosis;ko05110//Vibrio cholerae infection	K07937	GO:0044464//cell part	GO:0032550//purine ribonucleoside binding	GO:0035556//intracellular signal transduction
Unigene0002254	2	39	0.0357	0.7608	4.41352	4.25806e-10	6.16421e-10	--	--	-	-	-	-	-	-	-
Unigene0002255	574	180	20.1905	6.916	-1.54567	5.51457e-40	1.47438e-39	--	--	-	-	-	-	-	-	-
Unigene0002256	908	93	30.1007	3.3676	-3.16	7.7066e-147	4.30878e-146	--	--	-	-	-	-	-	-	-
Unigene0002257	8	96	0.1163	1.5243	3.71222	7.95111e-22	1.54921e-21	--	--	-	-	-	-	-	-	-
Unigene0002258	22	129	0.194	1.2423	2.67889	1.56163e-21	3.02053e-21	--	--	-	-	-	-	-	-	-
Unigene0002259	4	128	0.0396	1.3825	5.12564	2.83854e-35	7.08566e-35	CPA6	PREDICTED: carboxypeptidase A6 [Nanorana parkeri]	-	-	-	-	-	GO:0008235//metalloexopeptidase activity;GO:0046914//transition metal ion binding	GO:0019538//protein metabolic process
Unigene0002260	2	35	0.0363	0.6936	4.25606	5.55254e-09	7.78948e-09	--	--	-	-	-	-	-	-	-
Unigene0002261	0	40	0.001	0.9726	9.9257	9.4748e-13	1.47602e-12	--	--	-	-	-	-	-	-	-
Unigene0002262	127	34	4.0734	1.1912	-1.77382	4.6612e-12	7.12684e-12	--	--	-	-	-	-	-	-	-
Unigene0002263	7	27	0.2321	0.9777	2.07465	0.000513761	0.000616915	--	--	-	-	-	-	-	-	-
Unigene0002265	183	1150	1.175	8.0654	2.77909	6.93584e-180	4.44288e-179	gata4	PREDICTED: transcription factor GATA-4 [Nanorana parkeri]	Environmental Information Processing;Organismal Systems;Cellular Processes	Cell growth and death;Cellular community - eukaryotes;Signal transduction;Endocrine system	ko04218//Cellular senescence;ko04530//Tight junction;ko04022//cGMP - PKG signaling pathway;ko04919//Thyroid hormone signaling pathway	K09183	GO:0043231//intracellular membrane-bounded organelle	GO:0000977//RNA polymerase II regulatory region sequence-specific DNA binding;GO:0000981//RNA polymerase II transcription factor activity, sequence-specific DNA binding;GO:0003712//transcription cofactor activity;GO:0046332//SMAD binding;GO:0046914//transition metal ion binding	GO:0001101//response to acid chemical;GO:0001704//formation of primary germ layer;GO:0001819//positive regulation of cytokine production;GO:0002065//columnar/cuboidal epithelial cell differentiation;GO:0003143//embryonic heart tube morphogenesis;GO:0003181//atrioventricular valve morphogenesis;GO:0003208//cardiac ventricle morphogenesis;GO:0003260//cardioblast migration;GO:0003299//muscle hypertr…
Unigene0002266	48	2	1.3542	0.0616	-4.45837	8.76799e-12	1.32955e-11	--	--	-	-	-	-	-	-	-
Unigene0002267	44	14	1.4621	0.5082	-1.52457	0.000468415	0.000563263	--	--	-	-	-	-	-	-	-
Unigene0002268	1397	9	19.9916	0.1407	-7.15063	0	0	--	--	-	-	-	-	-	-	-
Unigene0002269	572	0	16.405	0.001	-14.0018	1.94285e-157	1.14067e-156	--	--	-	-	-	-	-	-	-
Unigene0002270	6	50	0.1227	1.1169	3.18629	6.75792e-11	9.99562e-11	--	--	-	-	-	-	-	-	-
Unigene0002271	0	462	0.001	16.9324	14.0475	9.79419e-141	5.33504e-140	--	--	-	-	-	-	-	-	-
Unigene0002272	48	19	1.427	0.617	-1.20964	0.00189009	0.00222055	--	--	-	-	-	-	-	-	-
Unigene0002273	13561	4081	33.4997	11.0119	-1.60508	0	0	Tubgcp6	PREDICTED: tubulin gamma complex associated protein 6 L homeolog isoform X1 [Xenopus laevis]	-	-	-	-	-	-	-
Unigene0002275	1811	3383	5.4153	11.0497	1.02889	2.42967e-115	1.17409e-114	Iqsec2	PREDICTED: IQ motif and SEC7 domain-containing protein 2 [Nanorana parkeri]	Cellular Processes	Transport and catabolism	ko04144//Endocytosis	K12495	-	-	GO:0043087//regulation of GTPase activity
Unigene0002277	191	1400	2.2076	17.6755	3.0012	2.01202e-234	1.53778e-233	--	--	-	-	-	-	-	-	-
Unigene0002278	8	200	0.0482	1.3165	4.77153	5.10969e-53	1.58087e-52	foxc1	PREDICTED: forkhead box protein C1 [Nanorana parkeri]	-	-	-	-	-	-	-
Unigene0002279	40	141	1.295	4.9861	1.94496	2.18118e-16	3.73125e-16	--	--	-	-	-	-	-	-	-
Unigene0002280	24	71	0.288	0.9306	1.69209	1.00938e-07	1.36445e-07	--	--	-	-	-	-	-	-	-
Unigene0002282	2	64	0.0401	1.4006	5.1263	1.02227e-18	1.84571e-18	--	--	-	-	-	-	-	-	-
Unigene0002285	56	160	0.2681	0.8368	1.64211	1.27927e-14	2.09365e-14	BCAS1	PREDICTED: breast carcinoma-amplified sequence 1 [Nanorana parkeri]	-	-	-	-	-	-	-
Unigene0002286	20	115	0.1784	1.1203	2.6507	2.43497e-19	4.46462e-19	--	--	-	-	-	-	-	-	-
Unigene0002287	8	66	0.1243	1.1198	3.17134	1.27899e-13	2.03547e-13	--	--	-	-	-	-	-	-	-
Unigene0002288	4	37	0.0734	0.742	3.33757	5.81465e-08	7.91941e-08	--	PREDICTED: mucin-5AC-like [Nanorana parkeri]	Environmental Information Processing	Signal transduction	ko04024//cAMP signaling pathway	K04953	-	-	-
Unigene0002290	19	48	0.2194	0.6055	1.46456	0.000134215	0.000164235	--	PREDICTED: rho GTPase-activating protein 20-like [Nanorana parkeri]	-	-	-	-	-	-	-
Unigene0002291	0	103	0.001	3.2743	11.677	6.46885e-32	1.53104e-31	--	--	-	-	-	-	-	-	-
Unigene0002292	39334	28	153.905	0.1197	-10.3284	0	0	TkR86C	PREDICTED: probable G-protein coupled receptor 21 [Nanorana parkeri]	Organismal Systems;Environmental Information Processing	Signal transduction;Signaling molecules and interaction;Nervous system	ko04024//cAMP signaling pathway;ko04020//Calcium signaling pathway;ko04080//Neuroactive ligand-receptor interaction;ko04726//Serotonergic synapse	K04160	GO:0031224//intrinsic component of membrane	GO:0004888//transmembrane signaling receptor activity	GO:0007166//cell surface receptor signaling pathway
Unigene0002294	11	47	0.1962	0.9157	2.22255	2.80937e-07	3.74639e-07	--	--	-	-	-	-	-	-	-
Unigene0002296	95	31	0.9509	0.339	-1.48801	1.36955e-07	1.84366e-07	--	--	-	-	-	-	-	-	-
Unigene0002297	11847	676	40.5172	2.5254	-4.00395	0	0	Rin3	PREDICTED: ras and Rab interactor 3 [Nanorana parkeri]	-	-	-	-	-	-	-
Unigene0002298	6927	4	72.379	0.0457	-10.6292	0	0	Aqp3	PREDICTED: aquaporin-3-like [Nanorana parkeri]	Organismal Systems	Excretory system	ko04962//Vasopressin-regulated water reabsorption	K09876	GO:0031224//intrinsic component of membrane;GO:0044464//cell part	-	GO:0044765//single-organism transport
Unigene0002299	85	19	2.1364	0.5216	-2.03417	4.72284e-10	6.8282e-10	--	--	-	-	-	-	-	-	-
Unigene0002300	22	55	1.4482	3.9547	1.44931	5.75387e-05	7.13996e-05	--	--	-	-	-	-	-	-	-
Unigene0002301	22	46	0.2869	0.6553	1.19161	0.00157901	0.00186029	--	--	-	-	-	-	-	-	-
Unigene0002302	475	1371	4.6274	14.5891	1.65662	6.96518e-109	3.24909e-108	RCCD1	PREDICTED: RCC1 domain-containing protein 1 [Nanorana parkeri]	-	-	-	-	-	-	-
Unigene0002303	3	45	0.0754	1.2354	4.03427	7.3037e-11	1.07918e-10	--	--	-	-	-	-	-	-	-
Unigene0002304	1100	305	19.4204	5.8818	-1.72324	2.86198e-85	1.15566e-84	--	--	-	-	-	-	-	-	-
Unigene0002306	2	99	0.0333	1.7989	5.75545	2.63691e-29	5.9705e-29	--	--	-	-	-	-	-	-	-
Unigene0002307	98	14	1.5716	0.2452	-2.6802	2.5078e-15	4.17677e-15	--	--	-	-	-	-	-	-	-
Unigene0002308	8	66	0.1261	1.1364	3.17183	1.27899e-13	2.03547e-13	Kcnt2	potassium channel subfamily T member 2 [Rattus norvegicus]	-	-	-	-	-	-	-
Unigene0002309	4	67	0.1159	2.1209	4.19372	2.93505e-17	5.12767e-17	--	--	-	-	-	-	-	-	-
Unigene0002310	11997	5436	72.516	35.8911	-1.01467	5.61651e-244	4.4157e-243	Bud31	PREDICTED: 28 kDa heat- and acid-stable phosphoprotein isoform X1 [Nanorana parkeri]	Genetic Information Processing	Transcription	ko03040//Spliceosome	K12873	-	-	GO:0044707//single-multicellular organism process
Unigene0002311	10	90	0.1858	1.8266	3.29734	1.1872e-18	2.13988e-18	--	PREDICTED: piggyBac transposable element-derived protein 4-like [Nanorana parkeri]	-	-	-	-	-	-	-
Unigene0002312	0	55	0.001	1.1898	10.2165	1.50272e-17	2.6414e-17	--	--	-	-	-	-	-	-	-
Unigene0002313	13	26	0.4248	0.9281	1.1275	0.0238373	0.0267604	--	--	-	-	-	-	-	-	-
Unigene0002314	11	111	0.3464	3.818	3.46231	1.19657e-23	2.42204e-23	--	--	-	-	-	-	-	-	-
Unigene0002315	55	690	0.3673	5.0333	3.77647	2.64695e-148	1.49112e-147	--	--	-	-	-	-	-	-	-
Unigene0002316	12	51	0.2646	1.2282	2.21466	1.05048e-07	1.41904e-07	--	--	-	-	-	-	-	-	-
Unigene0002319	6	53	0.1856	1.7904	3.27001	1.1039e-11	1.66928e-11	--	--	-	-	-	-	-	-	-
Unigene0002320	15	493	0.1356	4.8687	5.16611	4.19989e-132	2.20577e-131	--	Putative uncharacterized transposon-derived protein ZK1236.4, partial [Columba livia]	-	-	-	-	-	-	-
Unigene0002321	22	42	0.2251	0.4694	1.06025	0.00599839	0.00690767	--	--	-	-	-	-	-	-	-
Unigene0002322	16	39	0.1928	0.5134	1.41298	0.00103178	0.00122395	--	--	-	-	-	-	-	-	-
Unigene0002323	144	7148	0.2058	11.1571	5.76058	0	0	FLNC	PREDICTED: filamin-C [Nanorana parkeri]	Environmental Information Processing;Cellular Processes;Human Diseases	Infectious diseases;Cellular community - eukaryotes;Signal transduction;Cancers	ko04010//MAPK signaling pathway;ko05205//Proteoglycans in cancer;ko04510//Focal adhesion;ko05132//Salmonella infection	K04437	GO:0005886//plasma membrane;GO:0005924//cell-substrate adherens junction;GO:0044424//intracellular part	GO:0003779//actin binding	GO:0055002//striated muscle cell development
Unigene0002324	10	41	0.1939	0.8683	2.16288	3.48061e-06	4.48265e-06	--	--	-	-	-	-	-	-	-
Unigene0002327	80	0	1.5067	0.001	-10.5572	1.53114e-23	3.0901e-23	--	--	-	-	-	-	-	-	-
Unigene0002328	1137	3992	32.0115	122.767	1.93926	0	0	--	--	-	-	-	-	-	-	-
Unigene0002329	0	87	0.001	1.8767	10.874	1.97202e-27	4.30142e-27	EPHA6	PREDICTED: ephrin type-A receptor 6-like [Nanorana parkeri]	Organismal Systems	Development	ko04360//Axon guidance	K05107	-	-	-
Unigene0002330	6	122	0.0719	1.5963	4.4726	3.26412e-31	7.63967e-31	--	--	-	-	-	-	-	-	-
Unigene0002331	4	58	0.0547	0.8663	3.98525	9.7989e-15	1.60915e-14	--	--	-	-	-	-	-	-	-
Unigene0002332	4	52	0.0678	0.9622	3.82698	4.5724e-13	7.18204e-13	Hhatl	PREDICTED: protein-cysteine N-palmitoyltransferase HHAT-like protein [Nanorana parkeri]	-	-	-	-	GO:0031224//intrinsic component of membrane	GO:0016740//transferase activity	-
Unigene0002333	11015	4408	13.7912	6.0285	-1.19388	6.81547559032128e-312	6.54824387279056e-311	Rev3l	PREDICTED: DNA polymerase zeta catalytic subunit [Nanorana parkeri]	Metabolism;Human Diseases;Genetic Information Processing	Global and overview maps;Replication and repair;Drug resistance	ko01100//Metabolic pathways;ko03460//Fanconi anemia pathway;ko01524//Platinum drug resistance	K02350	-	GO:0003676//nucleic acid binding;GO:0016779//nucleotidyltransferase activity	GO:0006259//DNA metabolic process
Unigene0002335	46036	5641	181.308	24.2674	-2.90135	0	0	ucp2	PREDICTED: mitochondrial uncoupling protein 2-like [Nanorana parkeri]	-	-	-	-	GO:0031090//organelle membrane;GO:0031224//intrinsic component of membrane	-	GO:0042391//regulation of membrane potential;GO:1902582//single-organism intracellular transport
Unigene0002336	2735	155	19.5694	1.2114	-4.01385	0	0	aarsd1-b	PREDICTED: alanyl-tRNA editing protein Aarsd1 [Nanorana parkeri]	-	-	-	-	-	GO:0004812//aminoacyl-tRNA ligase activity;GO:0032550//purine ribonucleoside binding	GO:0006418//tRNA aminoacylation for protein translation
Unigene0002337	386	13	3.1705	0.1166	-4.76507	3.59818e-88	1.48443e-87	ABHD1	PREDICTED: protein ABHD1-like, partial [Nanorana parkeri]	-	-	-	-	GO:0031224//intrinsic component of membrane	GO:0016788//hydrolase activity, acting on ester bonds	-
Unigene0002339	17	33	0.5504	1.167	1.08425	0.0154733	0.017527	--	--	-	-	-	-	-	-	-
Unigene0002340	37	126	0.501	1.8635	1.89513	3.74157e-14	6.04407e-14	--	--	-	-	-	-	-	-	-
Unigene0002341	8	70	0.1587	1.5165	3.25637	1.17505e-14	1.92661e-14	--	--	-	-	-	-	-	-	-
Unigene0002342	5	2461	0.0175	9.4269	9.07328	0	0	MUC5B	PREDICTED: kielin/chordin-like protein [Xenopus tropicalis]	-	-	-	-	-	-	-
Unigene0002343	2	42	0.0408	0.9354	4.51894	6.13544e-11	9.08942e-11	--	--	-	-	-	-	-	-	-
Unigene0002344	13	274	0.0615	1.4155	4.52458	1.18233e-68	4.21667e-68	coro2b	PREDICTED: coronin-2B [Nanorana parkeri]	-	-	-	-	GO:0043232//intracellular non-membrane-bounded organelle	GO:0003779//actin binding	GO:0007010//cytoskeleton organization
Unigene0002345	4	48	0.1232	1.6142	3.71175	5.82611e-12	8.88665e-12	--	--	-	-	-	-	-	-	-
Unigene0002346	2	57	0.0654	2.0347	4.95938	1.77711e-15	2.97301e-15	--	--	-	-	-	-	-	-	-
Unigene0002348	69	4	1.4068	0.0891	-3.98085	7.02044e-15	1.15578e-14	--	--	-	-	-	-	-	-	-
Unigene0002351	47	19	1.0027	0.4427	-1.17949	0.00266805	0.00311635	--	--	-	-	-	-	-	-	-
Unigene0002352	2	282	0.0137	2.1049	7.26343	4.02223e-87	1.64789e-86	ASIC1	PREDICTED: acid-sensing ion channel 1 [Nanorana parkeri]	Organismal Systems	Sensory system	ko04750//Inflammatory mediator regulation of TRP channels	K04829	GO:0016021//integral component of membrane	GO:0005272//sodium channel activity;GO:0022836//gated channel activity	GO:0006814//sodium ion transport;GO:0006816//calcium ion transport;GO:0007612//learning;GO:0009268//response to pH;GO:0046928//regulation of neurotransmitter secretion
Unigene0002353	5	71	0.1607	2.4932	3.95556	2.12674e-17	3.72611e-17	--	--	-	-	-	-	-	-	-
Unigene0002354	2001	8232	6.3197	28.399	2.16791	0	0	POMT2	PREDICTED: protein O-mannosyl-transferase 2 isoform X1 [Xenopus tropicalis]	Metabolism	Glycan biosynthesis and metabolism;Global and overview maps	ko01100//Metabolic pathways;ko00515//Mannose type O-glycan biosyntheis;ko00514//Other types of O-glycan biosynthesis	K00728	-	-	GO:0006486//protein glycosylation
Unigene0002355	5	56	0.1402	1.7152	3.61282	2.7839e-13	4.394e-13	--	--	-	-	-	-	-	-	-
Unigene0002357	115	1951	0.9253	17.1478	4.21196	0	0	--	PREDICTED: zinc finger protein 62 homolog [Nanorana parkeri]	-	-	-	-	-	GO:0005488//binding	-
Unigene0002358	0	50	0.001	1.0258	10.0025	4.7445e-16	8.05251e-16	--	--	-	-	-	-	-	-	-
Unigene0002359	5357	1743	20.5992	7.321	-1.49248	1.59174e-286	1.43184e-285	CDK17	cyclin-dependent kinase 16 S homeolog [Xenopus laevis]	-	-	-	-	GO:0005856//cytoskeleton;GO:0016023//cytoplasmic, membrane-bounded vesicle;GO:0019897//extrinsic component of plasma membrane	GO:0004672//protein kinase activity;GO:0032550//purine ribonucleoside binding	GO:0006464//cellular protein modification process;GO:0016192//vesicle-mediated transport;GO:0030030//cell projection organization;GO:0048232//male gamete generation;GO:0050796//regulation of insulin secretion
Unigene0002360	44	1	1.3855	0.0344	-5.33185	5.3407e-12	8.15816e-12	--	--	-	-	-	-	-	-	-
Unigene0002361	61	9	1.0867	0.1751	-2.6337	1.46026e-09	2.08307e-09	--	--	-	-	-	-	-	-	-
Unigene0002362	41	611	0.4327	7.0428	4.02471	9.5446e-139	5.16186e-138	Endov	PREDICTED: endonuclease V [Nanorana parkeri]	-	-	-	-	GO:0043232//intracellular non-membrane-bounded organelle	GO:0003677//DNA binding;GO:0003723//RNA binding;GO:0004520//endodeoxyribonuclease activity;GO:0004521//endoribonuclease activity	GO:0006308//DNA catabolic process;GO:0090501//RNA phosphodiester bond hydrolysis
Unigene0002363	68	6	1.6786	0.1618	-3.37497	4.1885e-13	6.58472e-13	--	--	-	-	-	-	-	-	-
Unigene0002366	28	56	0.5561	1.2149	1.12742	0.000644341	0.000770473	--	--	-	-	-	-	-	-	-
Unigene0002367	40478	221	524.915	3.1305	-7.38955	0	0	zar1	PREDICTED: ZAR1-like protein [Xenopus tropicalis]	-	-	-	-	-	-	-
Unigene0002369	0	24	0.001	0.2906	8.18289	6.05043e-08	8.23118e-08	--	--	-	-	-	-	-	-	-
Unigene0002370	22	232	0.2803	3.2287	3.52591	2.3179e-49	6.89836e-49	--	--	-	-	-	-	-	-	-
Unigene0002372	25	46	0.7595	1.5266	1.0072	0.00640312	0.0073665	--	--	-	-	-	-	-	-	-
Unigene0002374	2	38	0.0654	1.3565	4.37445	8.10549e-10	1.16427e-09	--	--	-	-	-	-	-	-	-
Unigene0002375	2	123	0.0118	0.79	6.06499	1.1213e-36	2.85654e-36	CCND2	PREDICTED: G1/S-specific cyclin-D2 [Nanorana parkeri]	Environmental Information Processing;Organismal Systems;Human Diseases;Cellular Processes	Infectious diseases;Cell growth and death;Cellular community - eukaryotes;Endocrine system;Signal transduction;Cancers	ko05200//Pathways in cancer;ko05165//Human papillomavirus infection;ko04151//PI3K-Akt signaling pathway;ko05166//HTLV-I infection;ko05203//Viral carcinogenesis;ko04510//Focal adhesion;ko04218//Cellular senescence;ko05206//MicroRNAs in cancer;ko05202//Transcriptional misregulation in cancers;ko04110//Cell cycle;ko04390//Hippo signaling pathway;ko04310//Wnt signaling pathway;ko04068//FoxO signaling…	K10151	GO:0031090//organelle membrane;GO:0032991//macromolecular complex;GO:0043231//intracellular membrane-bounded organelle;GO:0043232//intracellular non-membrane-bounded organelle;GO:0044444//cytoplasmic part	-	GO:0000079//regulation of cyclin-dependent protein serine/threonine kinase activity
Unigene0002376	0	69	0.001	2.4631	11.2663	9.58676e-22	1.86155e-21	--	--	-	-	-	-	-	-	-
Unigene0002377	4	50	0.1187	1.6202	3.77078	1.63522e-12	2.53142e-12	--	--	-	-	-	-	-	-	-
Unigene0002379	444	193	12.1781	5.7823	-1.07457	1.40302e-18	2.5249e-18	--	--	-	-	-	-	-	-	-
Unigene0002380	0	61	0.001	1.2793	10.3211	2.39011e-19	4.384e-19	pxn1	PREDICTED: fucolectin-like [Nanorana parkeri]	-	-	-	-	-	-	-
Unigene0002381	1096	4038	8.7831	35.3469	2.00878	0	0	Setd2	PREDICTED: histone-lysine N-methyltransferase SETD2-like, partial [Nanorana parkeri]	Metabolism	Amino acid metabolism	ko00310//Lysine degradation	K11423	GO:0031981//nuclear lumen;GO:0043232//intracellular non-membrane-bounded organelle	GO:0005488//binding;GO:0016279//protein-lysine N-methyltransferase activity	GO:0003006//developmental process involved in reproduction;GO:0006281//DNA repair;GO:0006354//DNA-templated transcription, elongation;GO:0010452//histone H3-K36 methylation;GO:0010468//regulation of gene expression;GO:0016477//cell migration;GO:0048468//cell development;GO:0048514//blood vessel morphogenesis;GO:0048704//embryonic skeletal system morphogenesis;GO:0048729//tissue morphogenesis;GO:0…
Unigene0002383	204	57	6.4092	1.9561	-1.71216	1.09809e-17	1.93778e-17	--	--	-	-	-	-	-	-	-
Unigene0002385	0	113	0.001	2.0508	11.002	3.35395e-35	8.35443e-35	--	--	-	-	-	-	-	-	-
Unigene0002386	21	58	0.4195	1.2656	1.59308	8.92823e-06	1.13748e-05	--	--	-	-	-	-	-	-	-
Unigene0002387	209	56	6.5071	1.9045	-1.7726	6.16767e-19	1.1195e-18	--	--	-	-	-	-	-	-	-
Unigene0002388	4	37	0.0625	0.6313	3.3364	5.81465e-08	7.91941e-08	--	--	-	-	-	-	-	-	-
Unigene0002389	2	35	0.094	1.7976	4.25727	5.55254e-09	7.78948e-09	--	--	-	-	-	-	-	-	-
Unigene0002390	14	70	0.2219	1.2121	2.44953	5.04319e-11	7.48779e-11	--	--	-	-	-	-	-	-	-
Unigene0002392	14	40	0.4826	1.5062	1.64201	0.000178556	0.000217702	--	--	-	-	-	-	-	-	-
Unigene0002393	14	117	0.1258	1.1487	3.1908	5.41224e-23	1.08095e-22	RYR1	PREDICTED: ryanodine receptor 1 isoform X7 [Xenopus tropicalis]	Environmental Information Processing;Organismal Systems	Endocrine system;Signal transduction;Nervous system;Environmental adaptation	ko04020//Calcium signaling pathway;ko04921//Oxytocin signaling pathway;ko04371//Apelin signaling pathway;ko04713//Circadian entrainment;ko04730//Long-term depression	K04961	GO:0031224//intrinsic component of membrane	-	GO:0006816//calcium ion transport;GO:0006875//cellular metal ion homeostasis
Unigene0002394	14	276	0.085	1.8303	4.42847	3.2741e-69	1.17313e-68	--	--	-	-	-	-	-	-	-
Unigene0002395	0	69	0.001	2.5789	11.3325	9.58676e-22	1.86155e-21	--	--	-	-	-	-	-	-	-
Unigene0002398	22161	5403	75.8666	20.2042	-1.90881	0	0	ppp4r3b	PREDICTED: serine/threonine-protein phosphatase 4 regulatory subunit 3B isoform X1 [Nanorana parkeri]	Organismal Systems	Aging;Endocrine system	ko04212//Longevity regulating pathway - worm;ko04922//Glucagon signaling pathway	K17491	GO:0008287//protein serine/threonine phosphatase complex;GO:0044424//intracellular part	-	GO:0006111//regulation of gluconeogenesis;GO:0006464//cellular protein modification process
Unigene0002399	19	1148	0.0563	3.7143	6.04381	2.20550904303532e-320	2.16435337473675e-319	NOD1	PREDICTED: nucleotide-binding oligomerization domain-containing protein 1 [Nanorana parkeri]	Organismal Systems;Human Diseases	Immune system;Infectious diseases	ko04621//NOD-like receptor signaling pathway;ko05120//Epithelial cell signaling in Helicobacter pylori infection;ko05133//Pertussis;ko05131//Shigellosis	K08727	GO:0044464//cell part	GO:0005515//protein binding	GO:0001819//positive regulation of cytokine production;GO:0010467//gene expression;GO:0032874//positive regulation of stress-activated MAPK cascade;GO:0042742//defense response to bacterium;GO:0043280//positive regulation of cysteine-type endopeptidase activity involved in apoptotic process
Unigene0002400	4	78	0.0604	1.2858	4.41197	1.18716e-20	2.2478e-20	--	--	-	-	-	-	-	-	-
Unigene0002401	12	317	0.1752	5.0546	4.85052	2.36605e-83	9.4216e-83	--	--	-	-	-	-	-	-	-
Unigene0002402	0	33	0.001	1.2489	10.2864	1.19721e-10	1.75814e-10	--	--	-	-	-	-	-	-	-
Unigene0002403	11926	629	49.7023	2.8634	-4.11751	0	0	DCBLD1	PREDICTED: discoidin, CUB and LCCL domain-containing protein 1 [Nanorana parkeri]	-	-	-	-	-	-	-
Unigene0002405	0	62	0.001	2.3405	11.1926	1.19881e-19	2.21543e-19	--	--	-	-	-	-	-	-	-
Unigene0002406	5399	1032	57.9912	12.1081	-2.25986	0	0	MRPL2	mitochondrial ribosomal protein L2 L homeolog [Xenopus laevis]	Genetic Information Processing	Translation	ko03010//Ribosome	K02886	GO:0030529//intracellular ribonucleoprotein complex	-	GO:0010467//gene expression
Unigene0002408	0	918	0.001	12.8587	13.6505	4.40013e-275	3.81215e-274	--	--	-	-	-	-	-	-	-
Unigene0002409	9011	2501	18.3564	5.5651	-1.7218	0	0	CASK	peripheral plasma membrane protein CASK [Xenopus tropicalis]	-	-	-	-	GO:0005924//cell-substrate adherens junction;GO:0031090//organelle membrane;GO:0032991//macromolecular complex;GO:0043005//neuron projection;GO:0043232//intracellular non-membrane-bounded organelle;GO:0044420//extracellular matrix component;GO:0044428//nuclear part;GO:0044444//cytoplasmic part;GO:0097060//synaptic membrane	GO:0004672//protein kinase activity;GO:0005102//receptor binding;GO:0019904//protein domain specific binding;GO:0032550//purine ribonucleoside binding	GO:0001952//regulation of cell-matrix adhesion;GO:0006357//regulation of transcription from RNA polymerase II promoter;GO:0006464//cellular protein modification process;GO:0006796//phosphate-containing compound metabolic process;GO:0010837//regulation of keratinocyte proliferation;GO:0015031//protein transport;GO:0032102//negative regulation of response to external stimulus;GO:0034767//positive r…
Unigene0002412	0	90	0.001	3.4935	11.7705	2.49867e-28	5.54499e-28	--	--	-	-	-	-	-	-	-
Unigene0002413	359	57	11.9584	2.074	-2.52754	2.74901e-48	8.08729e-48	--	--	-	-	-	-	-	-	-
Unigene0002414	38	87	0.3229	0.8074	1.3222	1.76882e-06	2.29958e-06	PDZD7	PREDICTED: PDZ domain-containing protein 7 [Nanorana parkeri]	-	-	-	-	-	-	-
Unigene0002416	6850	1478	23.7862	5.606	-2.08508	0	0	EPHB2	PREDICTED: ephrin type-B receptor 2 isoform X4 [Parus major]	Organismal Systems	Development	ko04360//Axon guidance	K05111	GO:0016021//integral component of membrane;GO:0043005//neuron projection;GO:0044297//cell body	GO:0005003//ephrin receptor activity;GO:0005515//protein binding;GO:0032550//purine ribonucleoside binding	GO:0006468//protein phosphorylation;GO:0007169//transmembrane receptor protein tyrosine kinase signaling pathway;GO:0007411//axon guidance;GO:0007611//learning or memory;GO:0008038//neuron recognition;GO:0010771//negative regulation of cell morphogenesis involved in differentiation;GO:0021537//telencephalon development;GO:0021602//cranial nerve morphogenesis;GO:0021955//central nervous system neu…
Unigene0002419	52	372	0.1877	1.467	2.96637	7.09599e-66	2.47167e-65	Syngap1	PREDICTED: ras/Rap GTPase-activating protein SynGAP isoform X12 [Xenopus tropicalis]	-	-	-	-	-	-	-
Unigene0002421	175	21	2.8528	0.3739	-2.93165	2.00191e-28	4.46418e-28	--	--	-	-	-	-	-	-	-
Unigene0002422	1	195	0.0236	5.0333	7.73657	1.68322e-60	5.59889e-60	--	--	-	-	-	-	-	-	-
Unigene0002423	90	452	0.9667	5.3031	2.4557	1.49345e-64	5.149e-64	--	--	-	-	-	-	-	-	-
Unigene0002424	5708	2280	20.6183	8.996	-1.19657	2.93732e-205	2.05529e-204	TMEM259	PREDICTED: membralin [Nanorana parkeri]	-	-	-	-	-	-	-
Unigene0002426	6	61	0.1811	2.0111	3.47313	8.30991e-14	1.33029e-13	--	--	-	-	-	-	-	-	-
Unigene0002429	2735	569	16.3884	3.7242	-2.13767	1.9781e-259	1.6364e-258	ilvbl	PREDICTED: acetolactate synthase-like protein isoform X1 [Xenopus tropicalis]	-	-	-	-	-	GO:0019842//vitamin binding	-
Unigene0002430	27	69	0.2921	0.8153	1.48087	2.02702e-06	2.62969e-06	--	--	-	-	-	-	-	-	-
Unigene0002431	115	0	1.2145	0.001	-10.2461	5.86447e-32	1.38953e-31	--	--	-	-	-	-	-	-	-
Unigene0002432	3605	1418	10.7751	4.6295	-1.21877	8.87992e-150	5.03705e-149	SOAT1	PREDICTED: sterol O-acyltransferase 1 [Nanorana parkeri]	Organismal Systems;Metabolism	Lipid metabolism;Digestive system	ko04979//Cholesterol metabolism;ko00100//Steroid biosynthesis	K00637	GO:0031090//organelle membrane;GO:0031224//intrinsic component of membrane;GO:0043231//intracellular membrane-bounded organelle	GO:0004772//sterol O-acyltransferase activity;GO:0032934//sterol binding	GO:0010560//positive regulation of glycoprotein biosynthetic process;GO:0016125//sterol metabolic process;GO:0019915//lipid storage;GO:0030301//cholesterol transport;GO:0034377//plasma lipoprotein particle assembly;GO:0034434//sterol esterification;GO:0090077//foam cell differentiation
Unigene0002433	208	909	1.1316	5.4017	2.25505	8.87594e-113	4.22961e-112	SYN1	PREDICTED: synapsin-1 isoform X2 [Xenopus laevis]	-	-	-	-	GO:0016023//cytoplasmic, membrane-bounded vesicle	GO:0032550//purine ribonucleoside binding	GO:0001505//regulation of neurotransmitter levels
Unigene0002434	0	91	0.001	1.5794	10.6252	2.49867e-28	5.54499e-28	Cpa1	PREDICTED: carboxypeptidase A1-like [Nanorana parkeri]	Organismal Systems	Digestive system	ko04974//Protein digestion and absorption;ko04972//Pancreatic secretion	K08779	-	-	-
Unigene0002436	153	10	3.0787	0.2198	-3.80806	9.03493e-31	2.10031e-30	--	--	-	-	-	-	-	-	-
Unigene0002437	22	61	0.5271	1.5963	1.59858	5.19042e-06	6.65502e-06	--	--	-	-	-	-	-	-	-
Unigene0002438	74	2	2.407	0.0711	-5.08124	4.18813e-18	7.45126e-18	--	--	-	-	-	-	-	-	-
Unigene0002439	28	99	0.391	1.51	1.94931	5.6226e-12	8.58531e-12	--	--	-	-	-	-	-	-	-
Unigene0002440	0	376	0.001	1.9239	10.9098	4.85899e-115	2.34456e-114	ATP2A1	PREDICTED: sarcoplasmic/endoplasmic reticulum calcium ATPase 2-like, partial [Corvus brachyrhynchos]	Organismal Systems;Environmental Information Processing;Human Diseases	Digestive system;Neurodegenerative diseases;Circulatory system;Cardiovascular diseases;Endocrine system;Signal transduction	ko04024//cAMP signaling pathway;ko04020//Calcium signaling pathway;ko05010//Alzheimer disease;ko04022//cGMP - PKG signaling pathway;ko04261//Adrenergic signaling in cardiomyocytes;ko04919//Thyroid hormone signaling pathway;ko05414//Dilated cardiomyopathy (DCM);ko04972//Pancreatic secretion;ko05410//Hypertrophic cardiomyopathy (HCM);ko05412//Arrhythmogenic right ventricular cardiomyopathy (ARVC);k…	K05853	GO:0005789//endoplasmic reticulum membrane;GO:0031224//intrinsic component of membrane	GO:0019829//cation-transporting ATPase activity;GO:0032550//purine ribonucleoside binding;GO:0043169//cation binding	GO:0006816//calcium ion transport
Unigene0002441	17	62	0.3138	1.2499	1.9939	6.21508e-08	8.45143e-08	BSG	PREDICTED: basigin isoform X1 [Xenopus tropicalis]	-	-	-	-	GO:0005924//cell-substrate adherens junction;GO:0031224//intrinsic component of membrane;GO:0031988//membrane-bounded vesicle;GO:0043231//intracellular membrane-bounded organelle	-	GO:0032787//monocarboxylic acid metabolic process
Unigene0002442	30	238	0.2711	2.3489	3.11509	6.97993e-45	1.97931e-44	--	--	-	-	-	-	-	-	-
Unigene0002443	8	99	0.1638	2.2147	3.7571	1.22952e-22	2.43719e-22	--	--	-	-	-	-	-	-	-
Unigene0002444	7398	6	27.2135	0.0241	-10.1411	0	0	Prss8	PREDICTED: prostasin-like [Nanorana parkeri]	-	-	-	-	-	GO:0008233//peptidase activity	-
Unigene0002447	52	19	1.1707	0.4673	-1.32495	0.000450305	0.000541924	--	--	-	-	-	-	-	-	-
Unigene0002448	2191	999	15.8908	7.9144	-1.00564	1.22561e-71	4.47206e-71	--	--	-	-	-	-	-	-	-
Unigene0002449	40	8	1.3858	0.3028	-2.19428	1.55617e-05	1.96618e-05	--	--	-	-	-	-	-	-	-
Unigene0002450	9256	17794	34.0029	71.4025	1.07032	0	0	PERP	PREDICTED: p53 apoptosis effector related to PMP-22 [Nanorana parkeri]	Cellular Processes	Cell growth and death	ko04115//p53 signaling pathway	K10136	GO:0016021//integral component of membrane;GO:0043231//intracellular membrane-bounded organelle	-	GO:0030162//regulation of proteolysis;GO:0044699//single-organism process;GO:0050794//regulation of cellular process
Unigene0002452	675	146	22.7587	5.377	-2.08154	1.1853e-69	4.26009e-69	--	--	-	-	-	-	-	-	-
Unigene0002454	40	96	1.0165	2.6647	1.39036	1.41778e-07	1.90775e-07	--	--	-	-	-	-	-	-	-
Unigene0002456	4	34	0.0713	0.6616	3.21399	3.43248e-07	4.56629e-07	--	--	-	-	-	-	-	-	-
Unigene0002459	5	23	0.167	0.8389	2.32865	0.000550905	0.000660403	--	--	-	-	-	-	-	-	-
Unigene0002460	124	426	0.4127	1.5485	1.90771	1.81818e-44	5.13093e-44	Adgrf5	PREDICTED: adhesion G protein-coupled receptor F5-like [Nanorana parkeri]	-	-	-	-	-	-	GO:0044699//single-organism process;GO:0065007//biological regulation
Unigene0002461	17	633	0.0611	2.4839	5.34529	2.02417e-171	1.25742e-170	--	--	-	-	-	-	-	-	-
Unigene0002462	57	6345	0.4125	50.1617	6.92605	0	0	--	--	-	-	-	-	-	-	-
Unigene0002463	128	270	4.1732	9.6155	1.20421	2.3794e-15	3.96427e-15	--	--	-	-	-	-	-	-	-
Unigene0002464	20	91	0.5808	2.8867	2.31331	1.54906e-13	2.4604e-13	--	--	-	-	-	-	-	-	-
Unigene0002467	144	5	2.1923	0.0831	-4.72145	8.41972e-34	2.05466e-33	--	--	-	-	-	-	-	-	-
Unigene0002468	52	17	0.8407	0.3002	-1.48567	0.000134215	0.000164235	--	hypothetical protein XELAEV_18022584mg [Xenopus laevis]	-	-	-	-	-	-	-
Unigene0002469	10	141	0.0658	1.0138	3.94554	8.31761e-33	1.99553e-32	--	--	-	-	-	-	-	-	-
Unigene0002470	399	159	1.7013	0.7406	-1.19987	5.69575e-20	1.06223e-19	TSHZ2	PREDICTED: teashirt homolog 2 [Nanorana parkeri]	Environmental Information Processing	Signal transduction	ko04391//Hippo signaling pathway -fly	K09236	-	-	-
Unigene0002471	8	778	0.2814	29.8924	6.73101	1.92644e-228	1.44692e-227	--	--	-	-	-	-	-	-	-
Unigene0002472	14	34	0.2714	0.7201	1.40778	0.00211339	0.00247845	--	--	-	-	-	-	-	-	-
Unigene0002473	14	66	0.2272	1.1697	2.3641	4.10316e-10	5.94453e-10	--	--	-	-	-	-	-	-	-
Unigene0002474	20	39	0.3372	0.7182	1.09078	0.00629421	0.00724306	--	PREDICTED: protein ZBED8-like [Protobothrops mucrosquamatus]	-	-	-	-	-	-	-
Unigene0002475	20	525	0.0818	2.3454	4.84159	6.13935e-135	3.27055e-134	COL20A1	PREDICTED: collagen alpha-1(XX) chain [Nanorana parkeri]	-	-	-	-	-	-	-
Unigene0002480	99	824	0.6313	5.7391	3.18443	4.75142e-151	2.71432e-150	--	--	-	-	-	-	-	-	-
Unigene0002481	1	85	0.0199	1.8521	6.54025	7.81902e-27	1.68596e-26	--	--	-	-	-	-	-	-	-
Unigene0002482	369	1976	4.6841	27.3989	2.54827	1.11418e-267	9.46097e-267	--	--	-	-	-	-	-	-	-
Unigene0002483	3	241	0.0186	1.6304	6.45378	1.25929e-72	4.62173e-72	--	--	-	-	-	-	-	-	-
Unigene0002485	8	150	0.0421	0.8632	4.3578	3.13003e-37	8.04476e-37	Pol	PREDICTED: UDP-Gal:betaGlcNAc beta 1,4- galactosyltransferase, polypeptide 1, gene 1 isoform X1 [Xenopus tropicalis]	-	-	-	-	-	-	-
Unigene0002486	28	124	0.2671	1.2922	2.27438	2.80945e-17	4.91103e-17	Sowahd	PREDICTED: ankyrin repeat domain-containing protein SOWAHD [Nanorana parkeri]	-	-	-	-	-	-	-
Unigene0002487	10	42	0.1357	0.6224	2.19742	2.09641e-06	2.71777e-06	--	--	-	-	-	-	-	-	-
Unigene0002488	2	38	0.0466	0.9676	4.37601	8.10549e-10	1.16427e-09	--	--	-	-	-	-	-	-	-
Unigene0002494	2442	5028	10.8685	24.4437	1.16931	2.81298e-194	1.89797e-193	foxk2	PREDICTED: forkhead box protein K2-like isoform X1 [Xenopus laevis]	-	-	-	-	GO:0043231//intracellular membrane-bounded organelle	GO:0000977//RNA polymerase II regulatory region sequence-specific DNA binding;GO:0000982//transcription factor activity, RNA polymerase II core promoter proximal region sequence-specific binding;GO:0046872//metal ion binding	GO:0006357//regulation of transcription from RNA polymerase II promoter
Unigene0002496	40	88	0.2921	0.7019	1.2648	3.71625e-06	4.78261e-06	--	--	-	-	-	-	-	-	-
Unigene0002498	78	206	1.0279	2.9653	1.52848	5.12615e-17	8.90431e-17	GALNT10	PREDICTED: polypeptide N-acetylgalactosaminyltransferase 10 isoform X1 [Nanorana parkeri]	Metabolism	Glycan biosynthesis and metabolism;Global and overview maps	ko01100//Metabolic pathways;ko00512//Mucin type O-glycan biosynthesis	K00710	GO:0031224//intrinsic component of membrane;GO:0043231//intracellular membrane-bounded organelle	GO:0016740//transferase activity;GO:0043169//cation binding	GO:0006464//cellular protein modification process
Unigene0002499	28	370	0.2207	3.1853	3.85127	9.60137e-83	3.80352e-82	--	--	-	-	-	-	-	-	-
Unigene0002500	146	303	0.5303	1.2021	1.18068	1.16311e-16	2.00321e-16	Nlrp12	PREDICTED: NACHT, LRR and PYD domains-containing protein 12-like [Nanorana parkeri]	Organismal Systems	Immune system	ko04621//NOD-like receptor signaling pathway	K20865	-	-	-
Unigene0002501	85	364	2.4895	11.6448	2.22576	1.15251e-46	3.33698e-46	--	--	-	-	-	-	-	-	-
Unigene0002502	340	2069	1.1383	7.5664	2.73273	6.91126e-303	6.48423e-302	--	--	-	-	-	-	-	-	-
Unigene0002505	415	123	6.6786	2.1621	-1.62711	6.79683e-32	1.60835e-31	--	--	-	-	-	-	-	-	-
Unigene0002507	0	175	0.001	2.7845	11.4432	2.89966e-54	9.07238e-54	--	--	-	-	-	-	-	-	-
Unigene0002508	0	48	0.001	1.1378	10.152	1.88827e-15	3.15404e-15	--	--	-	-	-	-	-	-	-
Unigene0002510	25	1047	0.0839	3.8391	5.51595	3.22543e-282	2.85951e-281	Nhsl2	PREDICTED: NHS-like protein 2 [Nanorana parkeri]	-	-	-	-	-	-	-
Unigene0002511	7	27	0.1016	0.4283	2.07572	0.000513761	0.000616915	ADAMTS9	PREDICTED: A disintegrin and metalloproteinase with thrombospondin motifs 9 [Nanorana parkeri]	-	-	-	-	GO:0031012//extracellular matrix	-	-
Unigene0002512	187	63	1.987	0.7312	-1.44225	5.46595e-13	8.56531e-13	--	--	-	-	-	-	-	-	-
Unigene0002513	1032	22	8.3282	0.1939	-5.42462	1.15532e-243	9.07147e-243	Zglp1	PREDICTED: GATA-type zinc finger protein 1 [Xenopus tropicalis]	-	-	-	-	-	-	-
Unigene0002515	3	59	0.0519	1.115	4.42517	4.76349e-16	8.08027e-16	--	--	-	-	-	-	-	-	-
Unigene0002516	0	44	0.001	1.5523	10.6002	5.97214e-14	9.59238e-14	--	--	-	-	-	-	-	-	-
Unigene0002517	7	54	0.1514	1.276	3.07519	3.16062e-11	4.72037e-11	--	--	-	-	-	-	-	-	-
Unigene0002518	32423	171	247.083	1.4234	-7.43951	0	0	--	PREDICTED: uromodulin-like [Nanorana parkeri]	-	-	-	-	GO:0005886//plasma membrane;GO:0005929//cilium;GO:0043227//membrane-bounded organelle;GO:0043229//intracellular organelle;GO:0044425//membrane part	-	GO:0044699//single-organism process
Unigene0002520	4	61	0.1035	1.7249	4.05881	1.42039e-15	2.3829e-15	--	--	-	-	-	-	-	-	-
Unigene0002521	205	932	2.2545	11.1958	2.31208	4.16528e-119	2.05444e-118	--	--	-	-	-	-	-	-	-
Unigene0002522	2504	882	12.429	4.7821	-1.37799	1.26335e-136	6.7801e-136	CUL2	PREDICTED: cullin-2 [Nanorana parkeri]	Environmental Information Processing;Human Diseases;Genetic Information Processing	Cancers;Folding, sorting and degradation;Signal transduction	ko05200//Pathways in cancer;ko04120//Ubiquitin mediated proteolysis;ko04066//HIF-1 signaling pathway;ko05211//Renal cell carcinoma	K03870	GO:0031461//cullin-RING ubiquitin ligase complex;GO:0043232//intracellular non-membrane-bounded organelle	GO:0044389//ubiquitin-like protein ligase binding	GO:0019941//modification-dependent protein catabolic process
Unigene0002523	12	73	0.2272	1.51	2.73251	8.15595e-13	1.27335e-12	--	--	-	-	-	-	-	-	-
Unigene0002524	62	18	1.0687	0.3389	-1.65693	4.37252e-06	5.6166e-06	--	--	-	-	-	-	-	-	-
Unigene0002528	16	287	0.0806	1.5793	4.29236	4.16674e-70	1.50372e-69	COL9A1	PREDICTED: collagen alpha-1(IX) chain [Nanorana parkeri]	Human Diseases;Cellular Processes;Environmental Information Processing;Organismal Systems	Signaling molecules and interaction;Infectious diseases;Cellular community - eukaryotes;Signal transduction;Digestive system	ko05165//Human papillomavirus infection;ko04151//PI3K-Akt signaling pathway;ko04510//Focal adhesion;ko04974//Protein digestion and absorption;ko04512//ECM-receptor interaction	K08131	GO:0005593//FACIT collagen trimer	-	GO:0009888//tissue development;GO:0048513//animal organ development
Unigene0002530	0	99	0.001	2.2893	11.1607	1.01417e-30	2.35315e-30	--	--	-	-	-	-	-	-	-
Unigene0002531	9	35	0.3617	1.5363	2.08659	2.59419e-05	3.25432e-05	--	--	-	-	-	-	-	-	-
Unigene0002532	62	196	2.3227	8.0205	1.78789	8.25596e-20	1.5337e-19	--	--	-	-	-	-	-	-	-
Unigene0002534	6	63	0.1486	1.7048	3.5201	2.42017e-14	3.93162e-14	--	--	-	-	-	-	-	-	-
Unigene0002535	0	100	0.001	4.4542	12.121	5.09634e-31	1.18827e-30	--	--	-	-	-	-	-	-	-
Unigene0002536	84	402	3.4153	17.8534	2.38611	4.59616e-56	1.46491e-55	--	--	-	-	-	-	-	-	-
Unigene0002537	664	117	25.0109	4.8139	-2.37728	1.35478e-80	5.29597e-80	--	--	-	-	-	-	-	-	-
Unigene0002539	1508	3145	12.5807	28.6597	1.18781	8.91865e-140	4.8404e-139	Zbtb9	PREDICTED: zinc finger and BTB domain-containing protein 9 [Nanorana parkeri]	-	-	-	-	GO:0043231//intracellular membrane-bounded organelle	GO:0043169//cation binding	-
Unigene0002540	4	148	0.092	3.7184	5.3369	2.41279e-41	6.56193e-41	--	--	-	-	-	-	-	-	-
Unigene0002541	347	7208	0.7251	16.4535	4.50407	0	0	--	--	-	-	-	-	-	-	-
Unigene0002542	7	146	0.1409	3.209	4.50938	3.61274e-37	9.28201e-37	--	--	-	-	-	-	-	-	-
Unigene0002543	890	3289	2.2029	8.8923	2.01315	1.09383e-307	1.03995e-306	ATM	PREDICTED: LOW QUALITY PROTEIN: serine-protein kinase ATM [Nanorana parkeri]	Environmental Information Processing;Cellular Processes;Genetic Information Processing;Human Diseases	Cell growth and death;Infectious diseases;Replication and repair;Cancers;Drug resistance;Signal transduction	ko05165//Human papillomavirus infection;ko05166//HTLV-I infection;ko04210//Apoptosis;ko04218//Cellular senescence;ko05206//MicroRNAs in cancer;ko05202//Transcriptional misregulation in cancers;ko04064//NF-kappa B signaling pathway;ko04110//Cell cycle;ko04068//FoxO signaling pathway;ko04214//Apoptosis - fly;ko01524//Platinum drug resistance;ko04115//p53 signaling pathway;ko03440//Homologous recomb…	K04728	GO:0043232//intracellular non-membrane-bounded organelle;GO:0044446//intracellular organelle part	GO:0004674//protein serine/threonine kinase activity;GO:0005515//protein binding;GO:0032550//purine ribonucleoside binding;GO:0052742//phosphatidylinositol kinase activity	GO:0002520//immune system development;GO:0006259//DNA metabolic process;GO:0006468//protein phosphorylation;GO:0006661//phosphatidylinositol biosynthetic process;GO:0007276//gamete generation;GO:0007569//cell aging;GO:0010212//response to ionizing radiation;GO:0016570//histone modification;GO:0030154//cell differentiation;GO:0030163//protein catabolic process;GO:0042113//B cell activation;GO:0042…
Unigene0002544	2	29	0.0407	0.644	3.98396	2.51049e-07	3.35456e-07	Atm	PREDICTED: LOW QUALITY PROTEIN: serine-protein kinase ATM [Nanorana parkeri]	Environmental Information Processing;Genetic Information Processing;Human Diseases;Cellular Processes	Signal transduction;Drug resistance;Cancers;Replication and repair;Cell growth and death;Infectious diseases	ko05165//Human papillomavirus infection;ko05166//HTLV-I infection;ko04210//Apoptosis;ko04218//Cellular senescence;ko05206//MicroRNAs in cancer;ko05202//Transcriptional misregulation in cancers;ko04064//NF-kappa B signaling pathway;ko04110//Cell cycle;ko04068//FoxO signaling pathway;ko04214//Apoptosis - fly;ko01524//Platinum drug resistance;ko04115//p53 signaling pathway;ko03440//Homologous recomb…	K04728	-	GO:0004672//protein kinase activity;GO:0005515//protein binding;GO:0032550//purine ribonucleoside binding;GO:0052742//phosphatidylinositol kinase activity	GO:0006259//DNA metabolic process;GO:0006661//phosphatidylinositol biosynthetic process;GO:0007569//cell aging;GO:0009314//response to radiation;GO:0016570//histone modification;GO:0033554//cellular response to stress;GO:0071173//spindle assembly checkpoint
Unigene0002545	2030	6687	3.6535	13.1458	1.84725	0	0	ATM	PREDICTED: LOW QUALITY PROTEIN: serine-protein kinase ATM [Nanorana parkeri]	Cellular Processes;Human Diseases;Genetic Information Processing;Environmental Information Processing	Replication and repair;Cancers;Drug resistance;Signal transduction;Infectious diseases;Cell growth and death	ko05165//Human papillomavirus infection;ko05166//HTLV-I infection;ko04210//Apoptosis;ko04218//Cellular senescence;ko05206//MicroRNAs in cancer;ko05202//Transcriptional misregulation in cancers;ko04064//NF-kappa B signaling pathway;ko04110//Cell cycle;ko04068//FoxO signaling pathway;ko04214//Apoptosis - fly;ko01524//Platinum drug resistance;ko04115//p53 signaling pathway;ko03440//Homologous recomb…	K04728	GO:0015630//microtubule cytoskeleton;GO:0098687//chromosomal region	GO:0004674//protein serine/threonine kinase activity;GO:0005515//protein binding;GO:0032550//purine ribonucleoside binding;GO:0052742//phosphatidylinositol kinase activity	GO:0000956//nuclear-transcribed mRNA catabolic process;GO:0002562//somatic diversification of immune receptors via germline recombination within a single locus;GO:0006468//protein phosphorylation;GO:0006661//phosphatidylinositol biosynthetic process;GO:0007281//germ cell development;GO:0007417//central nervous system development;GO:0007569//cell aging;GO:0009952//anterior/posterior pattern specif…
Unigene0002546	65	131	2.6584	5.8523	1.13845	1.09722e-07	1.48091e-07	--	--	-	-	-	-	-	-	-
Unigene0002547	0	388	0.001	2.3212	11.1807	1.49037e-118	7.33256e-118	--	--	-	-	-	-	-	-	-
Unigene0002548	6	64	0.0782	0.9108	3.54189	1.30411e-14	2.13338e-14	--	--	-	-	-	-	-	-	-
Unigene0002549	0	138	0.001	5.7723	12.4949	1.1712e-42	3.23525e-42	--	--	-	-	-	-	-	-	-
Unigene0002550	2	60	0.0605	1.9825	5.03424	2.46454e-16	4.20572e-16	--	--	-	-	-	-	-	-	-
Unigene0002551	0	71	0.001	1.7518	10.7746	2.4138e-22	4.75059e-22	--	--	-	-	-	-	-	-	-
Unigene0002553	237	817	1.6292	6.1346	1.91281	8.60707e-83	3.41184e-82	acdh-6	PREDICTED: probable acyl-CoA dehydrogenase 6 [Nanorana parkeri]	-	-	-	-	-	GO:0000166//nucleotide binding;GO:0016491//oxidoreductase activity	GO:0044710//single-organism metabolic process
Unigene0002554	12	70	0.395	2.5166	2.67155	4.29412e-12	6.57276e-12	--	--	-	-	-	-	-	-	-
Unigene0002555	564	53	9.0553	0.9295	-3.28424	4.8008e-97	2.09871e-96	--	PREDICTED: zinc finger protein 239-like [Nanorana parkeri]	-	-	-	-	-	-	-
Unigene0002556	54	132	0.3052	0.8149	1.41687	3.33886e-10	4.84753e-10	CLTC	clathrin heavy chain 1 [Xenopus tropicalis]	Cellular Processes;Human Diseases;Organismal Systems	Neurodegenerative diseases;Infectious diseases;Nervous system;Excretory system;Transport and catabolism	ko04144//Endocytosis;ko05016//Huntington disease;ko04142//Lysosome;ko05100//Bacterial invasion of epithelial cells;ko04721//Synaptic vesicle cycle;ko04961//Endocrine and other factor-regulated calcium reabsorption	K04646	GO:0005924//cell-substrate adherens junction;GO:0015630//microtubule cytoskeleton;GO:0030125//clathrin vesicle coat;GO:0033267//axon part;GO:0044459//plasma membrane part;GO:0048770//pigment granule	GO:0003723//RNA binding;GO:0008092//cytoskeletal protein binding;GO:0019900//kinase binding;GO:0030276//clathrin binding;GO:0033218//amide binding	GO:0000280//nuclear division;GO:0006898//receptor-mediated endocytosis;GO:0007052//mitotic spindle organization;GO:0010558//negative regulation of macromolecule biosynthetic process;GO:0015031//protein transport;GO:0051129//negative regulation of cellular component organization
Unigene0002557	4576	732	16.5293	2.8882	-2.51678	0	0	IRAK4	PREDICTED: LOW QUALITY PROTEIN: interleukin-1 receptor-associated kinase 4 [Nanorana parkeri]	Environmental Information Processing;Organismal Systems;Human Diseases	Infectious diseases;Nervous system;Signal transduction;Immune system	ko04010//MAPK signaling pathway;ko04621//NOD-like receptor signaling pathway;ko05152//Tuberculosis;ko04064//NF-kappa B signaling pathway;ko05164//Influenza A;ko04722//Neurotrophin signaling pathway;ko05142//Chagas disease (American trypanosomiasis);ko05145//Toxoplasmosis;ko05162//Measles;ko05133//Pertussis;ko05140//Leishmaniasis;ko04620//Toll-like receptor signaling pathway;ko04624//Toll and Imd …	K04733	-	GO:0004672//protein kinase activity;GO:0043167//ion binding	GO:0006796//phosphate-containing compound metabolic process;GO:0007165//signal transduction;GO:0044238//primary metabolic process;GO:0044260//cellular macromolecule metabolic process
Unigene0002558	0	60	0.001	2.6884	11.3925	4.76548e-19	8.67457e-19	--	--	-	-	-	-	-	-	-
Unigene0002559	77	666	1.7058	16.1162	3.23999	1.82025e-125	9.25792e-125	--	--	-	-	-	-	-	-	-
Unigene0002560	0	57	0.001	1.1584	10.1779	3.77838e-18	6.73422e-18	Muc2	PREDICTED: mucin-2-like [Nanorana parkeri]	Human Diseases	Infectious diseases;Cancers	ko05226//Gastric cancer;ko05146//Amoebiasis	K10955	-	-	-
Unigene0002561	928	115	14.0972	1.9082	-2.88512	5.58777e-137	3.00474e-136	--	--	-	-	-	-	-	-	-
Unigene0002562	39	13	0.9169	0.3338	-1.45778	0.00121237	0.00143467	--	--	-	-	-	-	-	-	-
Unigene0002563	0	74	0.001	3.2388	11.6612	3.05074e-23	6.12317e-23	--	--	-	-	-	-	-	-	-
Unigene0002564	11	124	0.1346	1.657	3.62182	4.33251e-27	9.39262e-27	--	--	-	-	-	-	-	-	-
Unigene0002565	0	666	0.001	2.6782	11.387	3.8812e-201	2.67946e-200	ODA4	PREDICTED: dynein beta chain, flagellar outer arm-like [Nanorana parkeri]	Human Diseases	Neurodegenerative diseases	ko05016//Huntington disease	K10408	-	-	-
Unigene0002566	57	15	1.1691	0.3361	-1.79844	3.89713e-06	5.01172e-06	--	--	-	-	-	-	-	-	-
Unigene0002567	1	79	0.0313	2.6988	6.43001	4.87969e-25	1.01367e-24	--	--	-	-	-	-	-	-	-
Unigene0002568	0	321	0.001	2.7682	11.4347	2.59967e-98	1.14554e-97	--	--	-	-	-	-	-	-	-
Unigene0002569	0	212	0.001	4.4897	12.1324	1.52966e-65	5.31113e-65	--	--	-	-	-	-	-	-	-
Unigene0002570	58	332	0.4667	2.918	2.64441	3.33459e-52	1.02426e-51	--	--	-	-	-	-	-	-	-
Unigene0002571	0	52	0.001	0.8544	9.73877	1.19234e-16	2.05112e-16	--	--	-	-	-	-	-	-	-
Unigene0002573	6	52	0.1382	1.3087	3.2433	2.02233e-11	3.03612e-11	--	--	-	-	-	-	-	-	-
Unigene0002574	151	293	1.259	2.6684	1.0837	3.76807e-14	6.08607e-14	--	--	-	-	-	-	-	-	-
Unigene0002577	2279	30506	4.6791	68.4149	3.87001	0	0	TBC1D16	PREDICTED: coiled-coil domain-containing protein 40 [Nanorana parkeri]	-	-	-	-	GO:0044464//cell part	-	GO:0003351//epithelial cilium movement;GO:0007368//determination of left/right symmetry;GO:0035295//tube development;GO:0048513//animal organ development
Unigene0002578	2017	791	17.2969	7.4094	-1.22308	2.76531e-88	1.1417e-87	Actr6	PREDICTED: actin-related protein 6 [Nanorana parkeri]	-	-	-	-	GO:0043231//intracellular membrane-bounded organelle;GO:0043232//intracellular non-membrane-bounded organelle	-	GO:0016568//chromatin modification
Unigene0002579	2283	8763	10.3815	43.5264	2.06788	0	0	TRA2A	PREDICTED: transformer-2 protein homolog alpha isoform X2 [Nanorana parkeri]	Genetic Information Processing	Transcription	ko03040//Spliceosome	K12897	GO:0043231//intracellular membrane-bounded organelle;GO:0043232//intracellular non-membrane-bounded organelle	GO:0003723//RNA binding	GO:0000377//RNA splicing, via transesterification reactions with bulged adenosine as nucleophile
Unigene0002580	14	276	0.2332	5.0212	4.42839	3.2741e-69	1.17313e-68	--	--	-	-	-	-	-	-	-
Unigene0002581	296	1194	2.252	9.9225	2.1395	2.64812e-136	1.41886e-135	--	--	-	-	-	-	-	-	-
Unigene0002582	32	109	1.7213	6.4042	1.89552	1.87025e-12	2.89151e-12	--	--	-	-	-	-	-	-	-
Unigene0002583	0	106	0.001	2.2169	11.1143	8.21463e-33	1.9714e-32	--	--	-	-	-	-	-	-	-
Unigene0002584	3145	12394	9.7414	41.9332	2.10589	0	0	Gtpbp2	GTP-binding protein 2 [Xenopus tropicalis]	-	-	-	-	-	GO:0017111//nucleoside-triphosphatase activity;GO:0032550//purine ribonucleoside binding	-
Unigene0002585	7	37	0.1939	1.1196	2.5296	9.66918e-07	1.26722e-06	--	--	-	-	-	-	-	-	-
Unigene0002586	3361	888	10.2452	2.9567	-1.79289	9.32285e-270	7.96603e-269	Inppl1	PREDICTED: phosphatidylinositol 3,4,5-trisphosphate 5-phosphatase 2-like [Xenopus laevis]	Environmental Information Processing;Organismal Systems;Metabolism	Signal transduction;Immune system;Endocrine system;Global and overview maps;Carbohydrate metabolism	ko01100//Metabolic pathways;ko04910//Insulin signaling pathway;ko04666//Fc gamma R-mediated phagocytosis;ko04070//Phosphatidylinositol signaling system;ko00562//Inositol phosphate metabolism;ko04662//B cell receptor signaling pathway	K15909	GO:0016020//membrane;GO:0031252//cell leading edge;GO:0042995//cell projection;GO:0043231//intracellular membrane-bounded organelle;GO:0044444//cytoplasmic part	GO:0019904//protein domain specific binding;GO:0046030//inositol trisphosphate phosphatase activity;GO:1901981//phosphatidylinositol phosphate binding	GO:0006275//regulation of DNA replication;GO:0007417//central nervous system development;GO:0008283//cell proliferation;GO:0009968//negative regulation of signal transduction;GO:0010468//regulation of gene expression;GO:0010975//regulation of neuron projection development;GO:0016192//vesicle-mediated transport;GO:0019318//hexose metabolic process;GO:0030031//cell projection assembly;GO:0030036//a…
Unigene0002588	8	108	0.1295	1.9096	3.88225	2.35661e-25	4.93682e-25	--	--	-	-	-	-	-	-	-
Unigene0002591	2314	658	21.1983	6.5843	-1.68685	8.87473e-162	5.31661e-161	SDHAF1	PREDICTED: succinate dehydrogenase assembly factor 1, mitochondrial [Nanorana parkeri]	-	-	-	-	-	-	-
Unigene0002592	0	1375	0.001	25.197	14.621	0	0	--	--	-	-	-	-	-	-	-
Unigene0002593	275	68	10.3867	2.8054	-1.88846	2.4942e-26	5.32847e-26	--	--	-	-	-	-	-	-	-
Unigene0002594	84	35	3.2527	1.4804	-1.13565	6.60537e-05	8.17963e-05	--	--	-	-	-	-	-	-	-
Unigene0002596	1886	4955	5.8773	16.8665	1.52094	2.65625e-303	2.49499e-302	ttc26	PREDICTED: intraflagellar transport protein 56 [Nanorana parkeri]	-	-	-	-	GO:0005815//microtubule organizing center;GO:0005929//cilium;GO:0030990//intraciliary transport particle;GO:0043231//intracellular membrane-bounded organelle	-	GO:0007166//cell surface receptor signaling pathway;GO:0008104//protein localization;GO:0010927//cellular component assembly involved in morphogenesis;GO:0010970//establishment of localization by movement along microtubule
Unigene0002597	20	49	0.8749	2.3414	1.42018	0.000170333	0.00020782	--	--	-	-	-	-	-	-	-
Unigene0002599	0	113	0.001	2.3089	11.173	3.35395e-35	8.35443e-35	--	--	-	-	-	-	-	-	-
Unigene0002600	13	229	0.1044	2.0081	4.26564	7.10803e-56	2.26008e-55	--	--	-	-	-	-	-	-	-
Unigene0002601	0	238	0.001	10.1233	13.3054	1.5485e-73	5.72164e-73	--	--	-	-	-	-	-	-	-
Unigene0002602	81	217	0.6916	2.0239	1.54913	4.93614e-18	8.76715e-18	SLC46A2	PREDICTED: thymic stromal cotransporter homolog [Nanorana parkeri]	-	-	-	-	-	-	-
Unigene0002603	258	86	10.1322	3.6892	-1.45757	7.5347e-18	1.33304e-17	--	PREDICTED: THUMP domain-containing protein 3 [Nanorana parkeri]	-	-	-	-	-	-	-
Unigene0002605	155	625	0.9824	4.3271	2.13902	3.15662e-74	1.17271e-73	FAM131C	PREDICTED: protein FAM131C-like [Xenopus laevis]	-	-	-	-	-	-	-
Unigene0002606	67	285	1.3701	6.3661	2.21613	6.84026e-37	1.75029e-36	Pank1	PREDICTED: pantothenate kinase 1 isoform X1 [Alligator mississippiensis]	Metabolism	Metabolism of cofactors and vitamins;Global and overview maps	ko01100//Metabolic pathways;ko00770//Pantothenate and CoA biosynthesis	K09680	-	GO:0032550//purine ribonucleoside binding	GO:0006796//phosphate-containing compound metabolic process;GO:0009108//coenzyme biosynthetic process
Unigene0002607	1058	1951	4.7409	9.5494	1.01025	2.61237e-71	9.51373e-71	fam160b1	PREDICTED: protein FAM160B1 [Nanorana parkeri]	-	-	-	-	-	-	-
Unigene0002608	4	42	0.0648	0.7435	3.52027	2.88644e-09	4.08571e-09	--	--	-	-	-	-	-	-	-
Unigene0002609	4	447	0.0769	9.3876	6.93163	1.3542e-134	7.19766e-134	--	Enterin-1 precursor [Charonia tritonis]	-	-	-	-	-	-	-
Unigene0002610	103	211	0.4925	1.1021	1.16206	7.90243e-12	1.20034e-11	Il1rap	PREDICTED: interleukin-1 receptor accessory protein [Nanorana parkeri]	Organismal Systems;Environmental Information Processing	Immune system;Signal transduction;Signaling molecules and interaction;Sensory system	ko04010//MAPK signaling pathway;ko04060//Cytokine-cytokine receptor interaction;ko04750//Inflammatory mediator regulation of TRP channels;ko04659//Th17 cell differentiation	K04723	-	-	GO:0007165//signal transduction
Unigene0002611	8	65	0.1792	1.5908	3.15011	2.31603e-13	3.66815e-13	--	--	-	-	-	-	-	-	-
Unigene0002612	8656	2353	55.0155	16.3357	-1.75181	0	0	Spag7	PREDICTED: sperm-associated antigen 7 [Nanorana parkeri]	-	-	-	-	-	-	-
Unigene0002614	42	141	0.8705	3.192	1.87454	1.26177e-15	2.11837e-15	--	--	-	-	-	-	-	-	-
Unigene0002615	1303	138	25.3339	2.9308	-3.1117	4.12712e-204	2.87878e-203	--	--	-	-	-	-	-	-	-
Unigene0002618	374	1901	0.8398	4.6629	2.47311	1.16886e-249	9.35434e-249	Myh4	myosin, heavy chain 2, skeletal muscle, adult [Xenopus tropicalis]	Cellular Processes;Human Diseases;Organismal Systems	Cellular community - eukaryotes;Infectious diseases;Circulatory system;Cell motility	ko04810//Regulation of actin cytoskeleton;ko04530//Tight junction;ko04270//Vascular smooth muscle contraction;ko05132//Salmonella infection	K10352	GO:0015629//actin cytoskeleton	GO:0008092//cytoskeletal protein binding;GO:0017111//nucleoside-triphosphatase activity;GO:0032550//purine ribonucleoside binding	-
Unigene0002620	14094	2460	95.1331	18.1376	-2.39096	0	0	gnl3	PREDICTED: guanine nucleotide-binding protein-like 3 [Nanorana parkeri]	Genetic Information Processing	Translation	ko03008//Ribosome biogenesis in eukaryotes	K14538	GO:0005634//nucleus	GO:0097159//organic cyclic compound binding;GO:1901363//heterocyclic compound binding	-
Unigene0002621	18	125	0.2212	1.6778	2.92315	5.41018e-23	1.08067e-22	--	PREDICTED: SLAM family member 9-like, partial [Nanorana parkeri]	-	-	-	-	-	-	-
Unigene0002622	87	15	1.5321	0.2885	-2.40887	2.92085e-12	4.49388e-12	--	--	-	-	-	-	-	-	-
Unigene0002623	325	1380	1.6367	7.5912	2.21354	2.54344e-162	1.5265e-161	--	PREDICTED: dentin sialophosphoprotein [Anas platyrhynchos]	-	-	-	-	-	-	-
Unigene0002624	14	471	0.0466	1.7125	5.19963	5.62954e-127	2.88624e-126	--	--	-	-	-	-	-	-	-
Unigene0002625	60	166	1.152	3.4814	1.59553	9.23019e-15	1.51672e-14	--	--	-	-	-	-	-	-	-
Unigene0002629	75	32	3.2706	1.5243	-1.10141	0.000295076	0.000357011	--	PREDICTED: zinc finger protein Xfin-like [Nanorana parkeri]	-	-	-	-	-	-	-
Unigene0002630	1485	36	31.5335	0.835	-5.23897	0	0	--	--	-	-	-	-	-	-	-
Unigene0002631	28	157	0.3055	1.8711	2.61464	5.19367e-25	1.07853e-24	Sgcd	PREDICTED: delta-sarcoglycan [Nanorana parkeri]	-	-	-	-	-	-	-
Unigene0002632	1	52	0.0182	1.0318	5.82508	3.32989e-15	5.53209e-15	TIGD1	PREDICTED: tigger transposable element-derived protein 1-like [Hippocampus comes]	-	-	-	-	-	-	-
Unigene0002633	0	60	0.001	1.505	10.5555	4.76548e-19	8.67457e-19	--	--	-	-	-	-	-	-	-
Unigene0002634	24	2084	0.1441	13.6699	6.56779	0	0	--	--	-	-	-	-	-	-	-
Unigene0002635	6365	396	21.0046	1.4274	-3.87924	0	0	Mfn2	PREDICTED: mitofusin-2 [Nanorana parkeri]	Organismal Systems;Cellular Processes	Transport and catabolism;Cell growth and death;Immune system	ko04621//NOD-like receptor signaling pathway;ko04214//Apoptosis - fly;ko04137//Mitophagy - animal	K06030	GO:0031224//intrinsic component of membrane;GO:0031966//mitochondrial membrane	GO:0032550//purine ribonucleoside binding	GO:0007005//mitochondrion organization;GO:0008088//axo-dendritic transport;GO:0008285//negative regulation of cell proliferation;GO:0048812//neuron projection morphogenesis;GO:0050808//synapse organization
Unigene0002637	0	120	0.001	2.237	11.1273	2.73071e-37	7.02579e-37	--	--	-	-	-	-	-	-	-
Unigene0002638	15	51	0.326	1.2108	1.89302	1.84069e-06	2.39232e-06	--	--	-	-	-	-	-	-	-
Unigene0002639	13	129	0.2612	2.8312	3.43819	1.31739e-27	2.88699e-27	--	--	-	-	-	-	-	-	-
Unigene0002640	4	206	0.0419	2.3565	5.81355	9.44778e-59	3.09357e-58	--	--	-	-	-	-	-	-	-
Unigene0002642	108	322	0.4341	1.4138	1.70348	1.3036e-29	2.96721e-29	--	--	-	-	-	-	-	-	-
Unigene0002643	3592	623	19.998	3.7887	-2.40008	0	0	abraxas1	PREDICTED: BRCA1-A complex subunit Abraxas [Nanorana parkeri]	Genetic Information Processing	Replication and repair	ko03440//Homologous recombination	K20774	GO:0043231//intracellular membrane-bounded organelle;GO:0043234//protein complex	GO:0043130//ubiquitin binding	GO:0000077//DNA damage checkpoint;GO:0006282//regulation of DNA repair;GO:0009314//response to radiation
Unigene0002644	38	0	1.6213	0.001	-10.6629	1.50437e-11	2.26753e-11	--	--	-	-	-	-	-	-	-
Unigene0002646	2765	6156	12.3499	30.0339	1.28209	3.93244e-263	3.28971e-262	--	PREDICTED: UPF0553 protein C9orf64 homolog isoform X2 [Xenopus tropicalis]	-	-	-	-	-	-	-
Unigene0002648	62	595	2.7123	28.4318	3.38992	1.91598e-117	9.38421e-117	--	--	-	-	-	-	-	-	-
Unigene0002650	0	58	0.001	1.1964	10.2245	1.89475e-18	3.39947e-18	--	Transposable element Tc1 transposase, partial [Stegodyphus mimosarum]	-	-	-	-	-	-	-
Unigene0002651	0	71	0.001	0.7353	9.52219	2.4138e-22	4.75059e-22	--	--	-	-	-	-	-	-	-
Unigene0002652	0	68	0.001	1.2661	10.3062	1.91069e-21	3.68394e-21	--	--	-	-	-	-	-	-	-
Unigene0002653	14	53	0.6144	2.5406	2.04792	2.86865e-07	3.82408e-07	--	--	-	-	-	-	-	-	-
Unigene0002655	8	50	0.1736	1.1852	2.77129	1.4282e-09	2.03828e-09	--	--	-	-	-	-	-	-	-
Unigene0002656	11	128	0.1703	2.1644	3.66782	3.71615e-28	8.23416e-28	Vmn2r26	PREDICTED: vomeronasal type-2 receptor 26-like [Nanorana parkeri]	Organismal Systems	Endocrine system;Immune system	ko04621//NOD-like receptor signaling pathway;ko04928//Parathyroid hormone synthesis, secretion and action	K04612	-	-	-
Unigene0002659	0	248	0.001	10.0128	13.2896	1.70921e-76	6.47676e-76	--	--	-	-	-	-	-	-	-
Unigene0002660	0	84	0.001	2.5886	11.338	1.55706e-26	3.33716e-26	--	--	-	-	-	-	-	-	-
Unigene0002661	2	280	0.0452	6.9084	7.25589	1.56394e-86	6.37548e-86	--	--	-	-	-	-	-	-	-
Unigene0002662	85	17	3.4357	0.7506	-2.19449	6.80209e-11	1.00597e-10	--	--	-	-	-	-	-	-	-
Unigene0002664	19	7	0.7462	0.3003	-1.31316	0.0434142	0.0481589	pol	PREDICTED: protein NYNRIN-like [Pygoscelis adeliae]	-	-	-	-	-	-	-
Unigene0002665	26	106	0.5262	2.3435	2.15498	2.83416e-14	4.59366e-14	--	PREDICTED: keratin, high-sulfur matrix protein, B2D-like [Ursus maritimus]	-	-	-	-	-	-	-
Unigene0002666	12	51	0.313	1.453	2.2148	1.05048e-07	1.41904e-07	--	--	-	-	-	-	-	-	-
Unigene0002667	5	26	0.0651	0.37	2.5068	0.000114409	0.000140461	Gtf2ird2	PREDICTED: general transcription factor II-I repeat domain-containing protein 2-like [Protobothrops mucrosquamatus]	-	-	-	-	-	-	-
Unigene0002668	44	574	0.2541	3.6204	3.83268	6.39911e-126	3.26206e-125	Phf21b	PREDICTED: PHD finger protein 21B isoform X5 [Nanorana parkeri]	-	-	-	-	-	-	-
Unigene0002669	738	1407	0.8413	1.7519	1.05823	6.014e-56	1.91396e-55	Pkd1	PREDICTED: LOW QUALITY PROTEIN: polycystin-1 [Nanorana parkeri]	-	-	-	-	-	-	-
Unigene0002670	529	11008	1.9423	44.1486	4.50653	0	0	GAK	cyclin-G-associated kinase isoform A [Alligator mississippiensis]	Cellular Processes	Transport and catabolism	ko04144//Endocytosis	K09526	GO:0044444//cytoplasmic part	-	-
Unigene0002672	12	3166	0.0323	9.3081	8.17081	0	0	nmnat2	PREDICTED: nicotinamide/nicotinic acid mononucleotide adenylyltransferase 2 [Nanorana parkeri]	Metabolism	Global and overview maps;Metabolism of cofactors and vitamins	ko01100//Metabolic pathways;ko00760//Nicotinate and nicotinamide metabolism	K06210	GO:0005768//endosome;GO:0031984//organelle subcompartment	GO:0032550//purine ribonucleoside binding;GO:0070566//adenylyltransferase activity	GO:0019359//nicotinamide nucleotide biosynthetic process
Unigene0002674	2	103	0.0513	2.8855	5.81372	1.74663e-30	4.0368e-30	--	--	-	-	-	-	-	-	-
Unigene0002677	4	80	0.1651	3.6059	4.44895	3.20982e-21	6.16045e-21	--	--	-	-	-	-	-	-	-
Unigene0002678	79	500	0.3074	2.1249	2.78921	6.92096e-82	2.72652e-81	Adamts15	PREDICTED: A disintegrin and metalloproteinase with thrombospondin motifs 15 [Xenopus tropicalis]	-	-	-	-	GO:0031012//extracellular matrix	GO:0046914//transition metal ion binding;GO:0070011//peptidase activity, acting on L-amino acid peptides	GO:0007166//cell surface receptor signaling pathway;GO:0019538//protein metabolic process
Unigene0002679	2	11	0.049	0.2945	2.58741	0.0225028	0.0252982	--	PREDICTED: DNA excision repair protein ERCC-1 [Nanorana parkeri]	-	-	-	-	-	-	-
Unigene0002680	19	1	0.684	0.0393	-4.1214	7.68171e-05	9.48499e-05	--	--	-	-	-	-	-	-	-
Unigene0002681	39	204	1.5448	8.8263	2.51439	5.69911e-31	1.32793e-30	--	--	-	-	-	-	-	-	-
Unigene0002683	61	8	1.3938	0.1997	-2.80312	4.16221e-10	6.02848e-10	--	--	-	-	-	-	-	-	-
Unigene0002684	10	145	0.1056	1.6726	3.98541	6.7493e-34	1.6494e-33	SLC6A1	PREDICTED: sodium- and chloride-dependent GABA transporter 1 isoform X1 [Peromyscus maniculatus bairdii]	Organismal Systems	Nervous system	ko04727//GABAergic synapse	K05034	GO:0016021//integral component of membrane;GO:0043005//neuron projection	GO:0005283//sodium:amino acid symporter activity;GO:0005326//neurotransmitter transporter activity	GO:0001505//regulation of neurotransmitter levels;GO:0006814//sodium ion transport;GO:0007611//learning or memory;GO:0010038//response to metal ion;GO:0010243//response to organonitrogen compound;GO:0010506//regulation of autophagy;GO:0014052//regulation of gamma-aminobutyric acid secretion;GO:0015800//acidic amino acid transport;GO:0032228//regulation of synaptic transmission, GABAergic;GO:00342…
Unigene0002685	10	281	0.0754	2.3148	4.94018	3.9917e-74	1.48183e-73	GSTENG00029219001	RecName: Full=Small membrane A-kinase anchor protein; Short=Small membrane AKAP; Short=smAKAP	-	-	-	-	GO:0016020//membrane	-	-
Unigene0002686	4	44	0.1589	1.9092	3.58678	8.57041e-10	1.23e-09	--	--	-	-	-	-	-	-	-
Unigene0002687	113	23	3.7915	0.843	-2.16916	1.2539e-13	1.99702e-13	--	--	-	-	-	-	-	-	-
Unigene0002688	0	149	0.001	3.6703	11.8417	3.11911e-46	8.97709e-46	--	--	-	-	-	-	-	-	-
Unigene0002690	0	55	0.001	1.2177	10.2499	1.50272e-17	2.6414e-17	--	--	-	-	-	-	-	-	-
Unigene0002691	73	28	2.1938	0.9191	-1.25514	8.17128e-05	0.000100826	--	--	-	-	-	-	-	-	-
Unigene0002692	22	879	0.1738	7.5845	5.44755	3.03065e-236	2.3301e-235	--	--	-	-	-	-	-	-	-
Unigene0002693	0	489	0.001	8.5859	13.0678	7.04839e-149	3.98387e-148	--	--	-	-	-	-	-	-	-
Unigene0002694	244	6560	3.3629	98.759	4.87613	0	0	PIFO	PREDICTED: protein pitchfork [Nanorana parkeri]	-	-	-	-	-	-	-
Unigene0002695	1423	529	20.8824	8.4797	-1.3002	2.49391e-71	9.08299e-71	--	--	-	-	-	-	-	-	-
Unigene0002696	15	43	0.5197	1.6273	1.64673	6.68776e-05	8.27874e-05	--	--	-	-	-	-	-	-	-
Unigene0002697	45	18	1.8908	0.8261	-1.19461	0.00320217	0.00372983	--	--	-	-	-	-	-	-	-
Unigene0002699	0	57	0.001	1.0114	9.98214	3.77838e-18	6.73422e-18	--	--	-	-	-	-	-	-	-
Unigene0002700	0	63	0.001	1.4284	10.4802	6.01315e-20	1.1193e-19	--	--	-	-	-	-	-	-	-
Unigene0002702	315	110	13.0374	4.973	-1.39047	9.84252e-20	1.82463e-19	--	--	-	-	-	-	-	-	-
Unigene0002703	3	38	0.0505	0.698	3.78887	5.81221e-09	8.14934e-09	--	PREDICTED: cyclic nucleotide-gated cation channel beta-3, partial [Nanorana parkeri]	-	-	-	-	-	-	-
Unigene0002704	13	56	0.1947	0.9161	2.23425	2.36922e-08	3.26494e-08	--	--	-	-	-	-	-	-	-
Unigene0002705	28	198	0.2481	1.9165	2.94948	5.38475e-36	1.35783e-35	--	--	-	-	-	-	-	-	-
Unigene0002707	47	110	2.2099	5.6496	1.35417	2.71456e-08	3.73288e-08	--	--	-	-	-	-	-	-	-
Unigene0002708	48	424	0.364	3.512	3.27028	8.1657e-82	3.21508e-81	--	--	-	-	-	-	-	-	-
Unigene0002709	189	31	7.9173	1.4185	-2.48064	1.22202e-25	2.57459e-25	--	--	-	-	-	-	-	-	-
Unigene0002713	60	13	2.5058	0.593	-2.07917	1.72697e-07	2.31795e-07	--	--	-	-	-	-	-	-	-
Unigene0002714	37	2	0.6686	0.0395	-4.08122	5.55254e-09	7.78948e-09	--	PREDICTED: SKI family transcriptional corepressor 2-like [Xenopus laevis]	-	-	-	-	-	-	-
Unigene0002716	677	1310	3.0805	6.5111	1.07974	2.97448e-54	9.30528e-54	--	--	-	-	-	-	-	-	-
Unigene0002717	4	62	0.0812	1.3747	4.08149	7.45166e-16	1.25859e-15	--	--	-	-	-	-	-	-	-
Unigene0002718	9203	375	26.8567	1.1954	-4.48972	0	0	--	PREDICTED: N-acetyllactosaminide beta-1,3-N-acetylglucosaminyltransferase 2 isoform X1 [Serinus canaria]	-	-	-	-	-	-	-
Unigene0002719	715	5007	9.8643	75.4542	2.93531	0	0	PFDN4	PREDICTED: prefoldin subunit 4 [Nanorana parkeri]	-	-	-	-	GO:0043231//intracellular membrane-bounded organelle;GO:0043234//protein complex	GO:0005515//protein binding	GO:0044267//cellular protein metabolic process
Unigene0002720	26	198	0.1503	1.2499	3.0559	2.47072e-37	6.3662e-37	GAB3	PREDICTED: GRB2-associated-binding protein 3 isoform X2 [Xenopus tropicalis]	-	-	-	-	-	-	-
Unigene0002722	71	5	1.617	0.1244	-3.70026	1.28348e-14	2.10039e-14	--	--	-	-	-	-	-	-	-
Unigene0002723	23	75	0.9463	3.3705	1.83259	7.45827e-09	1.04361e-08	--	--	-	-	-	-	-	-	-
Unigene0002724	69	4	0.8624	0.0546	-3.98138	7.02044e-15	1.15578e-14	--	--	-	-	-	-	-	-	-
Unigene0002725	520	2055	1.4779	6.3796	2.10992	6.02741e-219	4.40384e-218	ZMYM2	PREDICTED: zinc finger MYM-type protein 2 [Nanorana parkeri]	-	-	-	-	GO:0016604//nuclear body	GO:0044390//ubiquitin-like protein conjugating enzyme binding;GO:0046872//metal ion binding	GO:0010467//gene expression;GO:0034645//cellular macromolecule biosynthetic process
Unigene0002728	0	65	0.001	0.9147	9.83715	1.51312e-20	2.85562e-20	--	--	-	-	-	-	-	-	-
Unigene0002729	93	35	4.4639	1.8351	-1.28245	3.08063e-06	3.97564e-06	--	--	-	-	-	-	-	-	-
Unigene0002731	54	160	0.7883	2.5512	1.69436	2.93679e-15	4.88331e-15	--	--	-	-	-	-	-	-	-
Unigene0002732	4	33	0.0765	0.6892	3.17139	6.17213e-07	8.13858e-07	--	--	-	-	-	-	-	-	-
Unigene0002733	52	10	0.9434	0.1982	-2.25091	4.76382e-07	6.30189e-07	--	--	-	-	-	-	-	-	-
Unigene0002734	203	654	0.9663	3.4006	1.81525	1.73625e-62	5.88246e-62	--	--	-	-	-	-	-	-	-
Unigene0002735	134	343	1.4315	4.0025	1.48337	6.84451e-26	1.44798e-25	aplnr	PREDICTED: apelin receptor B-like [Nanorana parkeri]	Environmental Information Processing	Signaling molecules and interaction;Signal transduction	ko04080//Neuroactive ligand-receptor interaction;ko04371//Apelin signaling pathway	K04174	GO:0031224//intrinsic component of membrane;GO:0044424//intracellular part	GO:0001595//angiotensin receptor activity	GO:0001944//vasculature development;GO:0007186//G-protein coupled receptor signaling pathway;GO:0007389//pattern specification process;GO:0048646//anatomical structure formation involved in morphogenesis;GO:0048869//cellular developmental process
Unigene0002736	30	300	0.164	1.7919	3.44972	3.09242e-61	1.03635e-60	--	--	-	-	-	-	-	-	-
Unigene0002737	16	73	0.2449	1.2207	2.31744	6.00363e-11	8.89791e-11	--	--	-	-	-	-	-	-	-
Unigene0002739	370	18	2.1821	0.116	-4.23352	4.38337e-79	1.69475e-78	--	--	-	-	-	-	-	-	-
Unigene0002741	9721	2103	18.1107	4.2797	-2.08126	0	0	SEC16A	PREDICTED: protein transport protein Sec16A, partial [Nanorana parkeri]	-	-	-	-	-	-	-
Unigene0002742	48	284	0.2318	1.4984	2.69247	7.32395e-46	2.10088e-45	--	--	-	-	-	-	-	-	-
Unigene0002743	16	47	0.3102	0.9954	1.68208	2.50716e-05	3.14723e-05	--	--	-	-	-	-	-	-	-
Unigene0002744	0	53	0.001	2.3748	11.2136	5.97777e-17	1.03569e-16	--	--	-	-	-	-	-	-	-
Unigene0002745	23351	3962	78.9241	14.6273	-2.4318	0	0	CTCF	CCCTC-binding factor (zinc finger protein) L homeolog [Xenopus laevis]	-	-	-	-	GO:0031981//nuclear lumen;GO:0098687//chromosomal region	GO:0000977//RNA polymerase II regulatory region sequence-specific DNA binding;GO:0000982//transcription factor activity, RNA polymerase II core promoter proximal region sequence-specific binding;GO:0031490//chromatin DNA binding;GO:0043169//cation binding	GO:0006305//DNA alkylation;GO:0006357//regulation of transcription from RNA polymerase II promoter;GO:0031056//regulation of histone modification;GO:0034728//nucleosome organization;GO:0040029//regulation of gene expression, epigenetic;GO:0065009//regulation of molecular function
Unigene0002747	2	36	0.0415	0.815	4.29562	2.92715e-09	4.14048e-09	--	--	-	-	-	-	-	-	-
Unigene0002748	1297	202	10.2513	1.744	-2.55533	1.34674e-164	8.14846e-164	AADACL4	PREDICTED: arylacetamide deacetylase-like 4 [Nanorana parkeri]	-	-	-	-	-	GO:0016787//hydrolase activity	-
Unigene0002749	192	85	1.2687	0.6135	-1.04822	1.29997e-08	1.80593e-08	NUAK1	PREDICTED: NUAK family SNF1-like kinase 1 [Nanorana parkeri]	-	-	-	-	-	GO:0004672//protein kinase activity;GO:0032550//purine ribonucleoside binding	GO:0006464//cellular protein modification process
Unigene0002750	75	287	0.74	3.0933	2.06355	7.54677e-34	1.84301e-33	--	--	-	-	-	-	-	-	-
Unigene0002752	0	52	0.001	1.1737	10.1968	1.19234e-16	2.05112e-16	--	--	-	-	-	-	-	-	-
Unigene0002753	43	259	1.7639	11.605	2.71791	1.27475e-42	3.5197e-42	--	--	-	-	-	-	-	-	-
Unigene0002754	0	48	0.001	0.7629	9.57535	1.88827e-15	3.15404e-15	--	--	-	-	-	-	-	-	-
Unigene0002756	362	88	13.8238	3.6707	-1.91303	7.45242e-35	1.84734e-34	--	PREDICTED: zinc finger protein 260-like [Nanorana parkeri]	-	-	-	-	-	-	-
Unigene0002757	4	39	0.1656	1.7632	3.41242	1.7599e-08	2.43442e-08	--	--	-	-	-	-	-	-	-
Unigene0002758	1055	3833	4.4682	17.7322	1.98861	0	0	Rnpc3	PREDICTED: RNA-binding protein 40 [Nanorana parkeri]	-	-	-	-	GO:0005634//nucleus	GO:0097159//organic cyclic compound binding	-
Unigene0002761	47	314	0.3986	2.9088	2.86741	7.4132e-54	2.31117e-53	--	--	-	-	-	-	-	-	-
Unigene0002762	4150	461	17.4109	2.1126	-3.0429	0	0	PYGO2	PREDICTED: pygopus homolog 2 [Nanorana parkeri]	-	-	-	-	-	-	-
Unigene0002763	6939	13627	98.1815	210.61	1.10105	3.68108550090479e-319	3.59943127161661e-318	Cox6a1	PREDICTED: cytochrome c oxidase subunit 6A, mitochondrial [Nanorana parkeri]	Human Diseases;Metabolism;Organismal Systems	Global and overview maps;Neurodegenerative diseases;Circulatory system;Endocrine and metabolic diseases;Environmental adaptation;Energy metabolism	ko01100//Metabolic pathways;ko04714//Thermogenesis;ko05016//Huntington disease;ko05010//Alzheimer disease;ko04932//Non-alcoholic fatty liver disease (NAFLD);ko05012//Parkinson disease;ko00190//Oxidative phosphorylation;ko04260//Cardiac muscle contraction	K02266	GO:0019866//organelle inner membrane;GO:0044455//mitochondrial membrane part	GO:0009055//electron carrier activity	GO:0015992//proton transport
Unigene0002764	37	128	1.3603	5.1404	1.91796	1.50138e-14	2.452e-14	--	--	-	-	-	-	-	-	-
Unigene0002765	20	286	0.1141	1.7823	3.96537	7.68656e-66	2.67623e-65	KCND1	PREDICTED: potassium voltage-gated channel subfamily D member 1 [Nanorana parkeri]	-	-	-	-	-	-	-
Unigene0002767	39	101	0.3754	1.062	1.50028	1.10858e-08	1.54206e-08	--	--	-	-	-	-	-	-	-
Unigene0002769	13	455	0.0785	3.0028	5.25747	7.86034e-124	3.97109e-123	Fam149a	PREDICTED: protein FAM149A [Nanorana parkeri]	-	-	-	-	-	-	-
Unigene0002772	2	87	0.0263	1.2488	5.56934	9.03152e-26	1.90581e-25	--	--	-	-	-	-	-	-	-
Unigene0002773	2	149	0.0392	3.1868	6.34511	1.21644e-44	3.43935e-44	--	--	-	-	-	-	-	-	-
Unigene0002774	120	300	1.6295	4.4499	1.44934	4.71158e-22	9.2259e-22	Tbl3	PREDICTED: transducin beta-like protein 3 [Nanorana parkeri]	Genetic Information Processing	Translation	ko03008//Ribosome biogenesis in eukaryotes	K14555	GO:0030684//preribosome	-	GO:0002521//leukocyte differentiation;GO:0051726//regulation of cell cycle
Unigene0002775	4	26	0.0808	0.574	2.82862	3.43905e-05	4.29748e-05	CACNA1B	PREDICTED: voltage-dependent N-type calcium channel subunit alpha-1B [Nanorana parkeri]	Environmental Information Processing;Organismal Systems;Human Diseases	Nervous system;Endocrine and metabolic diseases;Signal transduction;Substance dependence	ko04010//MAPK signaling pathway;ko04020//Calcium signaling pathway;ko04728//Dopaminergic synapse;ko04723//Retrograde endocannabinoid signaling;ko04725//Cholinergic synapse;ko04726//Serotonergic synapse;ko04727//GABAergic synapse;ko05032//Morphine addiction;ko04930//Type II diabetes mellitus;ko04721//Synaptic vesicle cycle;ko05033//Nicotine addiction	K04849	-	-	-
Unigene0002776	488	2128	1.1436	5.4471	2.25191	1.13519e-245	8.97083e-245	--	--	-	-	-	-	-	-	-
Unigene0002778	3752	1484	22.3275	9.6462	-1.21079	7.42964e-153	4.27764e-152	--	--	-	-	-	-	-	-	-
Unigene0002779	2	146	0.0249	1.9879	6.31896	9.33304e-44	2.60847e-43	--	Transposon Ty3-G Gag-Pol polyprotein [Exaiptasia pallida]	-	-	-	-	-	-	-
Unigene0002781	30	106	0.3497	1.3496	1.94834	1.28868e-12	2.00157e-12	--	--	-	-	-	-	-	-	-
Unigene0002782	21	50	0.3197	0.8315	1.379	0.000213092	0.000259076	--	--	-	-	-	-	-	-	-
Unigene0002784	0	64	0.001	2.8175	11.4602	3.01631e-20	5.64995e-20	--	--	-	-	-	-	-	-	-
[truncated: 33,541 more rows]
