# Supplementary material for: Analyzing the gonadal transcriptome of the frog Hoplobatrachus rugulosus to identify genes involved in sex development
Source: BMC Genomics. 2021 Jul 19;22:552. doi: 10.1186/s12864-021-07879-6 (PMC8290591; doi:10.1186/s12864-021-07879-6)
Supplement: Supplementary file 1 — Additional file 1. [file 12864_2021_7879_MOESM1_ESM.zip › Table S8.xlsx]

## Sheet: Sheet1
Table S8 List of differential genes between 3F and 15F.
GeneID	3F_count	15F_count	3F_rpkm	15F_rpkm	log2 Ratio(15F/3F)	Pvalue	FDR	Symbol	Description	KEGG_A_class	KEGG_B_class	Pathway	K_ID	GO Component	GO Function	GO Process
Unigene0000001	0	19	0.001	0.3812	8.5744	7.68793e-06	1.89255e-05	PCDHGB2	PREDICTED: protocadherin gamma-B2-like [Nanorana parkeri]	-	-	-	-	-	-	-
Unigene0000002	8	39	0.3895	1.6288	2.06411	4.13482e-05	9.48239e-05	--	--	-	-	-	-	-	-	-
Unigene0000003	515	1927	3.7072	11.8975	1.68226	4.17169e-132	2.5171e-130	N6AMT1	PREDICTED: hemK methyltransferase family member 2 [Nanorana parkeri]	-	-	-	-	-	GO:0008168//methyltransferase activity	GO:0008213//protein alkylation
Unigene0000007	138	380	1.4203	3.3544	1.23986	3.0638e-19	1.67129e-18	--	--	-	-	-	-	-	-	-
Unigene0000009	0	68	0.001	0.4693	8.87437	3.94382e-18	2.05461e-17	Eva1b	PREDICTED: protein eva-1 homolog B [Nanorana parkeri]	-	-	-	-	-	-	-
Unigene0000017	18	53	0.2939	0.7423	1.33668	0.000450305	0.000925593	--	--	-	-	-	-	-	-	-
Unigene0000019	4	18	0.0515	0.1987	1.94795	0.0169593	0.0278194	--	--	-	-	-	-	-	-	-
Unigene0000025	21	62	0.4681	1.1854	1.34049	0.000130546	0.000284123	--	--	-	-	-	-	-	-	-
Unigene0000027	333	1376	2.7694	9.815	1.82541	1.6922e-109	7.60346e-108	--	--	-	-	-	-	-	-	-
Unigene0000030	19	4	0.5439	0.0982	-2.46955	0.000491667	0.00100386	--	PREDICTED: WD repeat and coiled-coil-containing protein-like [Nanorana parkeri]	-	-	-	-	-	-	-
Unigene0000031	29	143	0.135	0.5712	2.08104	1.57582e-15	7.2928e-15	Lmod1	PREDICTED: leiomodin-1 [Nanorana parkeri]	-	-	-	-	-	GO:0008092//cytoskeletal protein binding	GO:0003012//muscle system process;GO:0051693//actin filament capping
Unigene0000036	16	180	0.0834	0.8045	3.26997	1.37634e-30	1.14453e-29	nrp1	PREDICTED: neuropilin-1 [Nanorana parkeri]	Human Diseases;Organismal Systems	Infectious diseases;Development	ko05166//HTLV-I infection;ko04360//Axon guidance	K06724	GO:0005768//endosome;GO:0005882//intermediate filament;GO:0005924//cell-substrate adherens junction;GO:0031224//intrinsic component of membrane;GO:0031982//vesicle;GO:0043005//neuron projection;GO:0043235//receptor complex;GO:0044297//cell body;GO:0044421//extracellular region part	GO:0004714//transmembrane receptor protein tyrosine kinase activity;GO:0005539//glycosaminoglycan binding;GO:0019838//growth factor binding;GO:0043169//cation binding	GO:0001525//angiogenesis;GO:0001764//neuron migration;GO:0001934//positive regulation of protein phosphorylation;GO:0001936//regulation of endothelial cell proliferation;GO:0006950//response to stress;GO:0008038//neuron recognition;GO:0008045//motor neuron axon guidance;GO:0010594//regulation of endothelial cell migration;GO:0014910//regulation of smooth muscle cell migration;GO:0016192//vesicle-…
Unigene0000045	5	83	0.0296	0.4209	3.82981	5.16116e-17	2.55746e-16	--	--	-	-	-	-	-	-	-
Unigene0000047	87	44	3.0683	1.331	-1.20493	5.31101e-06	1.32983e-05	--	--	-	-	-	-	-	-	-
Unigene0000052	876	2114	1.856	3.8417	1.04955	3.19328e-72	7.65925e-71	RHOBTB1	PREDICTED: rho-related BTB domain-containing protein 1 [Nanorana parkeri]	Genetic Information Processing	Folding, sorting and degradation	ko04120//Ubiquitin mediated proteolysis	K07868	GO:0044464//cell part	GO:0032550//purine ribonucleoside binding	GO:0035556//intracellular signal transduction
Unigene0000059	7	28	0.2406	0.8253	1.77828	0.00295847	0.0054624	--	--	-	-	-	-	-	-	-
Unigene0000062	70	325	0.4482	1.785	1.99371	6.89612e-32	5.98085e-31	--	transposase domain containing protein [Lasius niger]	-	-	-	-	-	-	-
Unigene0000063	10	1	0.2625	0.0225	-3.54432	0.00636217	0.0112293	--	--	-	-	-	-	-	-	-
Unigene0000065	2	14	0.0281	0.1689	2.58753	0.0074061	0.0129172	--	--	-	-	-	-	-	-	-
Unigene0000067	65	198	0.6338	1.6558	1.38543	1.16457e-12	4.64428e-12	ST6GALNAC5	PREDICTED: alpha-N-acetylgalactosaminide alpha-2,6-sialyltransferase 5-like [Xenopus laevis]	Metabolism	Glycan biosynthesis and metabolism;Global and overview maps	ko01100//Metabolic pathways;ko00604//Glycosphingolipid biosynthesis - ganglio series	K03375	GO:0031224//intrinsic component of membrane;GO:0043231//intracellular membrane-bounded organelle	GO:0016757//transferase activity, transferring glycosyl groups	GO:0006464//cellular protein modification process;GO:0006687//glycosphingolipid metabolic process;GO:0009311//oligosaccharide metabolic process
Unigene0000068	2	22	0.0504	0.4752	3.23704	6.66138e-05	0.000149685	--	--	-	-	-	-	-	-	-
Unigene0000070	58	1064	0.2607	4.1017	3.97576	3.96856e-199	4.67968e-197	--	--	-	-	-	-	-	-	-
Unigene0000071	0	6	0.001	0.1403	7.13237	0.0312734	0.0486657	--	--	-	-	-	-	-	-	-
Unigene0000077	8	24	0.5969	1.536	1.36362	0.0295734	0.0467769	--	--	-	-	-	-	-	-	-
Unigene0000083	6	62	0.0917	0.8132	3.14862	4.55216e-11	1.65475e-10	--	--	-	-	-	-	-	-	-
Unigene0000087	9	85	0.1791	1.4506	3.01781	4.96212e-14	2.12558e-13	--	--	-	-	-	-	-	-	-
Unigene0000088	16	126	0.0599	0.4043	2.7548	8.88498e-19	4.75188e-18	Eml3	PREDICTED: echinoderm microtubule-associated protein-like 3 [Nanorana parkeri]	-	-	-	-	-	-	-
Unigene0000089	2	15	0.0568	0.3651	2.68433	0.00419502	0.00755429	--	--	-	-	-	-	-	-	-
Unigene0000090	69	16	1.6235	0.3229	-2.32995	9.35382e-11	3.33215e-10	--	--	-	-	-	-	-	-	-
Unigene0000091	75	178	0.7144	1.4543	1.02552	1.86959e-07	5.29867e-07	--	--	-	-	-	-	-	-	-
Unigene0000093	10	28	0.0938	0.2253	1.26419	0.0201872	0.0327695	tekt4	PREDICTED: tektin-4 [Nanorana parkeri]	-	-	-	-	GO:0015630//microtubule cytoskeleton;GO:0042995//cell projection	-	-
Unigene0000094	348	865	2.7148	5.7878	1.09217	1.07779e-33	9.92745e-33	--	--	-	-	-	-	-	-	-
Unigene0000098	78	245	0.4114	1.1083	1.42973	7.88438e-16	3.69971e-15	TMCO4	PREDICTED: transmembrane and coiled-coil domain-containing protein 4 [Nanorana parkeri]	-	-	-	-	-	-	-
Unigene0000102	1	11	0.0263	0.2481	3.23779	0.0117402	0.0197608	--	--	-	-	-	-	-	-	-
Unigene0000103	4	63	0.0308	0.4159	3.75523	9.67062e-13	3.87425e-12	--	--	-	-	-	-	-	-	-
Unigene0000111	0	8	0.001	0.3467	8.43754	0.00782344	0.0134586	--	--	-	-	-	-	-	-	-
Unigene0000116	0	8	0.001	0.1436	7.16591	0.00782344	0.0134586	--	--	-	-	-	-	-	-	-
Unigene0000118	2	43	0.0408	0.7515	4.20313	1.67633e-09	5.51925e-09	--	--	-	-	-	-	-	-	-
Unigene0000121	0	11	0.001	0.2398	7.90569	0.00195752	0.00369326	--	--	-	-	-	-	-	-	-
Unigene0000123	260	722	0.6557	1.5617	1.25201	4.55516e-35	4.38072e-34	--	--	-	-	-	-	-	-	-
Unigene0000126	92	1740	0.1247	2.0232	4.02011	6.66198116852337e-319	1.72913766660798e-316	HMCN1	PREDICTED: hemicentin-1 [Nanorana parkeri]	-	-	-	-	-	-	-
Unigene0000127	7	44	0.3143	1.6943	2.43048	2.01779e-06	5.23927e-06	--	--	-	-	-	-	-	-	-
Unigene0000128	44	145	0.9946	2.8113	1.49905	1.40731e-10	4.96233e-10	--	--	-	-	-	-	-	-	-
Unigene0000129	2	15	0.0588	0.3784	2.68602	0.00419502	0.00755429	--	--	-	-	-	-	-	-	-
Unigene0000130	20	74	0.3451	1.0952	1.66611	8.64827e-07	2.32227e-06	--	PREDICTED: tyrosine-protein phosphatase non-receptor type substrate 1-like, partial [Xenopus tropicalis]	-	-	-	-	-	-	-
Unigene0000134	14	90	0.2709	1.4936	2.46296	1.73671e-12	6.86702e-12	--	--	-	-	-	-	-	-	-
Unigene0000138	112	53	3.7923	1.5392	-1.30089	4.3368e-08	1.29192e-07	--	--	-	-	-	-	-	-	-
Unigene0000142	2	134	0.0262	1.5085	5.8474	1.28983e-32	1.1458e-31	acy3	PREDICTED: N-acyl-aromatic-L-amino acid amidohydrolase (carboxylate-forming)-like [Nanorana parkeri]	-	-	-	-	GO:0005886//plasma membrane;GO:0031988//membrane-bounded vesicle;GO:0044424//intracellular part	GO:0005515//protein binding;GO:0016810//hydrolase activity, acting on carbon-nitrogen (but not peptide) bonds;GO:0043169//cation binding	-
Unigene0000143	14	71	0.0863	0.3755	2.12138	1.48097e-08	4.58094e-08	--	--	-	-	-	-	-	-	-
Unigene0000147	0	8	0.001	0.0702	6.1334	0.00782344	0.0134586	--	--	-	-	-	-	-	-	-
Unigene0000148	14	157	0.1898	1.8253	3.26558	4.39149e-27	3.24938e-26	--	--	-	-	-	-	-	-	-
Unigene0000150	1155	554	3.7179	1.5295	-1.28143	1.51954e-65	3.15169e-64	Pol	PREDICTED: zinc finger CCHC domain-containing protein 3, partial [Xenopus tropicalis]	-	-	-	-	-	-	-
Unigene0000152	3	75	0.0534	1.1444	4.42161	7.60112e-17	3.73939e-16	--	--	-	-	-	-	-	-	-
Unigene0000153	16	144	0.463	3.5738	2.94837	7.6557e-23	4.85178e-22	--	--	-	-	-	-	-	-	-
Unigene0000160	4	22	0.0728	0.3433	2.23746	0.00250938	0.00467091	--	--	-	-	-	-	-	-	-
Unigene0000166	85	506	2.5751	13.1482	2.35216	4.96078e-59	8.90564e-58	--	--	-	-	-	-	-	-	-
Unigene0000167	30	407	0.2844	3.3096	3.54066	1.38233e-72	3.33627e-71	--	--	-	-	-	-	-	-	-
Unigene0000171	10	0	0.1133	0.001	-6.824	0.00097925	0.0019174	--	LReO_3 [Oryzias latipes]	-	-	-	-	-	-	-
Unigene0000173	23	92	1.8171	6.2343	1.77859	1.20363e-08	3.74855e-08	--	--	-	-	-	-	-	-	-
Unigene0000175	32	80	0.2334	0.5004	1.10028	0.000179469	0.000386239	--	--	-	-	-	-	-	-	-
Unigene0000178	2	201	0.0326	2.8095	6.4293	1.09131e-50	1.58643e-49	Ascl3	PREDICTED: achaete-scute homolog 3 [Nanorana parkeri]	-	-	-	-	-	-	-
Unigene0000185	46	189	0.2683	0.9456	1.81738	5.72653e-17	2.83217e-16	--	--	-	-	-	-	-	-	-
Unigene0000187	2	53	0.03	0.6822	4.50716	5.82611e-12	2.2304e-11	--	--	-	-	-	-	-	-	-
Unigene0000189	52	25	4.1083	1.6941	-1.27802	0.000387613	0.000802696	--	--	-	-	-	-	-	-	-
Unigene0000193	144	79	5.8461	2.7508	-1.08762	6.07384e-08	1.78477e-07	--	--	-	-	-	-	-	-	-
Unigene0000204	20	128	0.0992	0.5448	2.45731	6.20928e-17	3.06538e-16	--	--	-	-	-	-	-	-	-
Unigene0000208	0	22	0.001	0.1512	7.24031	9.6373e-07	2.57357e-06	SLC25A15	PREDICTED: mitochondrial ornithine transporter 1-like [Nanorana parkeri]	-	-	-	-	GO:0031224//intrinsic component of membrane	-	-
Unigene0000211	0	94	0.001	0.5367	9.06797	1.77888e-25	1.23964e-24	Ripk2	PREDICTED: receptor-interacting serine/threonine-protein kinase 2 [Nanorana parkeri]	Human Diseases;Organismal Systems	Nervous system;Infectious diseases;Immune system	ko04621//NOD-like receptor signaling pathway;ko05152//Tuberculosis;ko04722//Neurotrophin signaling pathway;ko05131//Shigellosis	K08846	GO:0043226//organelle;GO:0044424//intracellular part	GO:0016772//transferase activity, transferring phosphorus-containing groups;GO:0019904//protein domain specific binding	GO:0001819//positive regulation of cytokine production;GO:0001934//positive regulation of protein phosphorylation;GO:0002224//toll-like receptor signaling pathway;GO:0002827//positive regulation of T-helper 1 type immune response;GO:0007166//cell surface receptor signaling pathway;GO:0007249//I-kappaB kinase/NF-kappaB signaling;GO:0010243//response to organonitrogen compound;GO:0032496//response …
Unigene0000212	58	6	0.8988	0.0798	-3.49354	2.84123e-13	1.17441e-12	--	PREDICTED: gastrula zinc finger protein XlCGF66.1-like [Nanorana parkeri]	-	-	-	-	-	-	-
Unigene0000214	308	48	2.8078	0.3753	-2.90332	5.21556e-56	8.68201e-55	foxj1.2	PREDICTED: forkhead box protein J1.2-like [Nanorana parkeri]	-	-	-	-	GO:0043231//intracellular membrane-bounded organelle	GO:0001071//nucleic acid binding transcription factor activity;GO:0003677//DNA binding	GO:0003143//embryonic heart tube morphogenesis;GO:0006351//transcription, DNA-templated;GO:0009855//determination of bilateral symmetry;GO:0010468//regulation of gene expression;GO:0010927//cellular component assembly involved in morphogenesis;GO:0048858//cell projection morphogenesis;GO:0060122//inner ear receptor stereocilium organization
Unigene0000215	0	36	0.001	1.4138	10.4654	1.19721e-10	4.23823e-10	MRC1	PREDICTED: macrophage mannose receptor 1-like [Xenopus laevis]	Cellular Processes;Human Diseases	Infectious diseases;Transport and catabolism	ko04145//Phagosome;ko05152//Tuberculosis	K06560	-	-	GO:0009987//cellular process;GO:0050896//response to stimulus
Unigene0000216	31	95	0.4055	1.066	1.39443	8.01343e-07	2.15828e-06	--	--	-	-	-	-	-	-	-
Unigene0000220	41	96	0.3436	0.6901	1.00608	0.000140811	0.000305661	--	PREDICTED: SE-cephalotoxin-like [Fundulus heteroclitus]	-	-	-	-	-	-	-
Unigene0000222	4	39	0.0477	0.3991	3.06469	4.5458e-07	1.24858e-06	--	--	-	-	-	-	-	-	-
Unigene0000225	21	67	0.2165	0.5926	1.45269	1.95253e-05	4.62593e-05	--	--	-	-	-	-	-	-	-
Unigene0000226	0	8	0.001	0.1219	6.92955	0.00782344	0.0134586	--	--	-	-	-	-	-	-	-
Unigene0000228	0	47	0.001	1.0479	10.0333	1.19181e-13	5.00964e-13	--	--	-	-	-	-	-	-	-
Unigene0000230	2	16	0.0151	0.1037	2.7798	0.0023592	0.00440815	LRRK2	PREDICTED: leucine-rich repeat serine/threonine-protein kinase 2 [Nanorana parkeri]	Human Diseases	Neurodegenerative diseases	ko05012//Parkinson disease	K08844	GO:0000323//lytic vacuole;GO:0016023//cytoplasmic, membrane-bounded vesicle;GO:0019866//organelle inner membrane;GO:0031984//organelle subcompartment;GO:0032838//cell projection cytoplasm;GO:0032991//macromolecular complex;GO:0043005//neuron projection;GO:0044297//cell body;GO:0044421//extracellular region part;GO:0044455//mitochondrial membrane part;GO:0098589//membrane region	GO:0004674//protein serine/threonine kinase activity;GO:0004712//protein serine/threonine/tyrosine kinase activity;GO:0004857//enzyme inhibitor activity;GO:0008047//enzyme activator activity;GO:0008092//cytoskeletal protein binding;GO:0017016//Ras GTPase binding;GO:0017111//nucleoside-triphosphatase activity;GO:0019905//syntaxin binding;GO:0032550//purine ribonucleoside binding;GO:0046983//protei…	GO:0003254//regulation of membrane depolarization;GO:0006979//response to oxidative stress;GO:0007212//dopamine receptor signaling pathway;GO:0007626//locomotory behavior;GO:0008104//protein localization;GO:0010042//response to manganese ion;GO:0010259//multicellular organism aging;GO:0010506//regulation of autophagy;GO:0010737//protein kinase A signaling;GO:0010823//negative regulation of mitoch…
Unigene0000232	20	85	0.0924	0.3369	1.86636	1.58473e-08	4.88403e-08	--	--	-	-	-	-	-	-	-
Unigene0000233	0	28	0.001	0.6233	9.28378	3.02899e-08	9.13278e-08	--	--	-	-	-	-	-	-	-
Unigene0000234	6	26	0.113	0.4199	1.89372	0.00335045	0.00615362	--	--	-	-	-	-	-	-	-
Unigene0000237	4	39	0.0829	0.693	3.06341	4.5458e-07	1.24858e-06	--	--	-	-	-	-	-	-	-
Unigene0000240	217	671	1.943	5.1532	1.40718	4.22172e-39	4.54346e-38	CSTA	PREDICTED: cystatin-B-like [Nanorana parkeri]	-	-	-	-	-	-	-
Unigene0000243	39	224	0.2541	1.2516	2.30031	1.38498e-26	1.00747e-25	--	--	-	-	-	-	-	-	-
Unigene0000246	10	0	0.1404	0.001	-7.1334	0.00097925	0.0019174	--	--	-	-	-	-	-	-	-
Unigene0000249	336	794	1.8935	3.8378	1.01922	5.11712e-28	3.93482e-27	--	--	-	-	-	-	-	-	-
Unigene0000250	192	13	3.0669	0.1781	-4.10602	1.70826e-47	2.30715e-46	--	PREDICTED: autophagy-related protein 16-1 isoform X2 [Paralichthys olivaceus]	-	-	-	-	-	-	-
Unigene0000253	27	110	0.639	2.2329	1.80503	1.65666e-10	5.81859e-10	--	--	-	-	-	-	-	-	-
Unigene0000254	37	12	1.9237	0.5351	-1.846	9.19744e-05	0.000203725	--	--	-	-	-	-	-	-	-
Unigene0000256	775	2152	3.8187	9.0947	1.25194	1.37591e-93	4.80998e-92	--	--	-	-	-	-	-	-	-
Unigene0000260	22	6	0.1141	0.0267	-2.09539	0.00091941	0.00181589	--	--	-	-	-	-	-	-	-
Unigene0000261	22	124	0.219	1.0588	2.27343	2.44725e-15	1.1214e-14	pou3f3a	PREDICTED: POU domain, class 3, transcription factor 3-B-like [Xenopus laevis]	-	-	-	-	GO:0043231//intracellular membrane-bounded organelle	GO:0001071//nucleic acid binding transcription factor activity;GO:0003677//DNA binding	GO:0006355//regulation of transcription, DNA-templated;GO:0007417//central nervous system development
Unigene0000263	0	6	0.001	0.0656	6.03562	0.0312734	0.0486657	--	--	-	-	-	-	-	-	-
Unigene0000267	0	14	0.001	0.264	8.04439	0.000245094	0.000516819	--	--	-	-	-	-	-	-	-
Unigene0000268	89	434	0.3777	1.5797	2.06434	9.46607e-44	1.15371e-42	--	--	-	-	-	-	-	-	-
Unigene0000272	267	962	0.7181	2.219	1.62765	3.20897e-67	6.90544e-66	Pdlim5	PREDICTED: PDZ and LIM domain protein 5 isoform X2 [Nanorana parkeri]	-	-	-	-	GO:0043232//intracellular non-membrane-bounded organelle	GO:0043169//cation binding	-
Unigene0000274	12	57	0.1018	0.4149	2.02703	1.15442e-06	3.06168e-06	Gpsm3	PREDICTED: G-protein-signaling modulator 3 [Nanorana parkeri]	-	-	-	-	-	-	-
Unigene0000277	16	38	0.2568	0.5232	1.02672	0.0199992	0.0325178	--	--	-	-	-	-	-	-	-
Unigene0000279	2	53	0.0142	0.3225	4.50534	5.82611e-12	2.2304e-11	--	--	-	-	-	-	-	-	-
Unigene0000280	86	250	0.4327	1.079	1.31826	1.79451e-14	7.85279e-14	Cpxm2	PREDICTED: inactive carboxypeptidase-like protein X2 [Nanorana parkeri]	-	-	-	-	GO:0044421//extracellular region part	GO:0046914//transition metal ion binding	GO:0019538//protein metabolic process
Unigene0000288	0	39	0.001	0.4106	8.68159	1.50437e-11	5.62657e-11	--	--	-	-	-	-	-	-	-
Unigene0000291	0	19	0.001	0.6406	9.32328	7.68793e-06	1.89255e-05	--	--	-	-	-	-	-	-	-
Unigene0000297	13	54	0.1127	0.4016	1.83327	1.04249e-05	2.53782e-05	--	--	-	-	-	-	-	-	-
Unigene0000303	693	5145	2.7847	17.7321	2.67077	0	0	F13A1	PREDICTED: coagulation factor XIII A chain [Nanorana parkeri]	-	-	-	-	GO:0044421//extracellular region part	GO:0043169//cation binding	GO:0006464//cellular protein modification process;GO:0007599//hemostasis
Unigene0000305	6	21	0.0867	0.2601	1.58496	0.0192367	0.0313406	--	--	-	-	-	-	-	-	-
Unigene0000306	6	28	0.0593	0.2375	2.00182	0.0013304	0.00256261	--	--	-	-	-	-	-	-	-
Unigene0000309	91	229	1.793	3.87	1.10996	1.5692e-10	5.51809e-10	--	--	-	-	-	-	-	-	-
Unigene0000310	39	160	0.6009	2.1145	1.81512	1.29249e-14	5.6951e-14	--	--	-	-	-	-	-	-	-
Unigene0000311	4	24	0.0472	0.2431	2.36469	0.00091941	0.00181589	--	KIAA1193 protein, partial [Homo sapiens]	-	-	-	-	-	-	-
Unigene0000312	0	50	0.001	0.4803	8.90779	1.49982e-14	6.58679e-14	--	--	-	-	-	-	-	-	-
Unigene0000319	105	250	3.1751	6.484	1.03008	3.86065e-10	1.32726e-09	UPRT	PREDICTED: uracil phosphoribosyltransferase homolog [Alligator sinensis]	Metabolism	Global and overview maps;Nucleotide metabolism	ko01100//Metabolic pathways;ko00240//Pyrimidine metabolism	K00761	-	-	-
Unigene0000321	0	38	0.001	0.2374	7.89118	3.00335e-11	1.10105e-10	--	--	-	-	-	-	-	-	-
Unigene0000325	1464	4060	11.2094	26.6625	1.2501	3.35667e-166	2.88798e-164	--	--	-	-	-	-	-	-	-
Unigene0000326	33	160	0.4032	1.6769	2.05623	8.34658e-17	4.09701e-16	--	--	-	-	-	-	-	-	-
Unigene0000329	41	14	0.38	0.1113	-1.77155	2.14103e-05	5.04373e-05	--	--	-	-	-	-	-	-	-
Unigene0000333	80	26	1.4122	0.3937	-1.84278	1.67142e-09	5.5066e-09	--	--	-	-	-	-	-	-	-
Unigene0000334	703	239	4.0993	1.1953	-1.778	2.42961e-67	5.24534e-66	As3mt	PREDICTED: arsenite methyltransferase-like [Nanorana parkeri]	-	-	-	-	-	GO:0008757//S-adenosylmethionine-dependent methyltransferase activity	GO:0008152//metabolic process
Unigene0000335	6	48	0.0252	0.1726	2.77594	7.2249e-08	2.10993e-07	ART5	PREDICTED: ecto-ADP-ribosyltransferase 5-like [Nanorana parkeri]	-	-	-	-	-	GO:0016740//transferase activity;GO:0016799//hydrolase activity, hydrolyzing N-glycosyl compounds	GO:0006486//protein glycosylation
Unigene0000336	49	26	0.5037	0.2292	-1.13596	0.0017971	0.00341737	--	PREDICTED: cell adhesion molecule 2-like [Xenopus laevis]	-	-	-	-	-	-	-
Unigene0000338	8	58	0.0725	0.4509	2.63675	3.73127e-09	1.20093e-08	--	--	-	-	-	-	-	-	-
Unigene0000339	4	30	0.0431	0.2772	2.68517	6.70428e-05	0.000150401	--	--	-	-	-	-	-	-	-
Unigene0000341	14	65	0.1579	0.6288	1.99359	2.54165e-07	7.12215e-07	--	--	-	-	-	-	-	-	-
Unigene0000342	6	234	0.0268	0.898	5.06641	1.54645e-53	2.43388e-52	SMPDL3A	PREDICTED: acid sphingomyelinase-like phosphodiesterase 3a [Nanorana parkeri]	-	-	-	-	GO:0031988//membrane-bounded vesicle;GO:0044421//extracellular region part	GO:0003824//catalytic activity	GO:0006684//sphingomyelin metabolic process
Unigene0000345	53	237	0.2857	1.0957	1.93928	6.09759e-23	3.88234e-22	--	--	-	-	-	-	-	-	-
Unigene0000352	17	50	0.2505	0.6318	1.33466	0.000771085	0.00153899	--	--	-	-	-	-	-	-	-
Unigene0000353	6	61	0.0436	0.3804	3.12512	8.12163e-11	2.90411e-10	RALGAPA1	PREDICTED: ral GTPase-activating protein subunit alpha-1 isoform X3 [Nanorana parkeri]	-	-	-	-	GO:0043231//intracellular membrane-bounded organelle	GO:0046983//protein dimerization activity	GO:0010468//regulation of gene expression;GO:0043087//regulation of GTPase activity
Unigene0000354	4	54	0.0308	0.357	3.53492	1.23255e-10	4.35902e-10	--	--	-	-	-	-	-	-	-
Unigene0000355	180	98	4.9005	2.2884	-1.09859	9.88347e-10	3.3011e-09	FUT2	PREDICTED: galactoside 2-alpha-L-fucosyltransferase 2-like [Nanorana parkeri]	Metabolism	Global and overview maps;Glycan biosynthesis and metabolism	ko01100//Metabolic pathways;ko00601//Glycosphingolipid biosynthesis - lacto and neolacto series;ko00603//Glycosphingolipid biosynthesis - globo and isoglobo series	K00718	-	GO:0031127//alpha-(1,2)-fucosyltransferase activity	GO:0070085//glycosylation
Unigene0000375	127	452	0.4804	1.4664	1.60997	9.69661e-33	8.67022e-32	--	--	-	-	-	-	-	-	-
Unigene0000379	42	662	0.1797	2.4287	3.75652	2.7819e-121	1.48902e-119	OSMR	PREDICTED: oncostatin-M-specific receptor subunit beta [Nanorana parkeri]	Environmental Information Processing	Signaling molecules and interaction;Signal transduction	ko04151//PI3K-Akt signaling pathway;ko04060//Cytokine-cytokine receptor interaction;ko04630//Jak-STAT signaling pathway	K05057	-	-	-
Unigene0000384	286	906	1.4196	3.8572	1.44207	2.35488e-53	3.69246e-52	--	--	-	-	-	-	-	-	-
Unigene0000385	2	18	0.0097	0.0751	2.95276	0.000732495	0.00146486	--	--	-	-	-	-	-	-	-
Unigene0000392	6	83	0.0096	0.1137	3.56605	1.71889e-15	7.93359e-15	MYO15A	PREDICTED: unconventional myosin-XV [Nanorana parkeri]	-	-	-	-	-	-	-
Unigene0000398	6	20	0.0455	0.1301	1.51568	0.0290618	0.0460461	--	Transposable element Tc1 transposase, partial [Stegodyphus mimosarum]	-	-	-	-	-	-	-
Unigene0000399	42	125	0.6682	1.7058	1.3521	5.07984e-08	1.50497e-07	--	--	-	-	-	-	-	-	-
Unigene0000402	4	249	0.023	1.2271	5.73748	9.25608e-60	1.69239e-58	URGCP	PREDICTED: interferon-induced very large GTPase 1-like [Nanorana parkeri]	-	-	-	-	-	-	-
Unigene0000404	4	26	0.0681	0.3799	2.47989	0.000550905	0.00111613	--	--	-	-	-	-	-	-	-
Unigene0000405	8	43	0.1215	0.5602	2.20499	9.48459e-06	2.31412e-05	--	--	-	-	-	-	-	-	-
Unigene0000407	227	754	0.9391	2.6753	1.51035	3.60391e-48	4.95524e-47	--	--	-	-	-	-	-	-	-
Unigene0000409	3	53	0.1157	1.7528	3.9212	4.00513e-11	1.4591e-10	--	--	-	-	-	-	-	-	-
Unigene0000411	285	718	7.812	16.8801	1.11156	3.83585e-29	3.05893e-28	otnI	hydroxypyruvate isomerase [Salmo salar]	-	-	-	-	-	GO:0016861//intramolecular oxidoreductase activity, interconverting aldoses and ketoses	-
Unigene0000414	7	24	0.257	0.7557	1.55605	0.0107331	0.0181561	--	--	-	-	-	-	-	-	-
Unigene0000417	0	23	0.001	0.2617	8.03177	4.82371e-07	1.31992e-06	--	--	-	-	-	-	-	-	-
Unigene0000418	11	71	0.0825	0.4569	2.46941	6.89312e-10	2.33217e-09	--	--	-	-	-	-	-	-	-
Unigene0000423	107	552	0.4756	2.1045	2.14566	1.60199e-57	2.75865e-56	--	--	-	-	-	-	-	-	-
Unigene0000424	6	23	0.0648	0.2131	1.71746	0.00817489	0.0140253	--	--	-	-	-	-	-	-	-
Unigene0000425	63	252	0.3895	1.3362	1.77844	9.57603e-22	5.7998e-21	PLCG1	PREDICTED: 1-phosphatidylinositol 4,5-bisphosphate phosphodiesterase gamma-1 [Nanorana parkeri]	Metabolism;Organismal Systems;Environmental Information Processing;Human Diseases	Endocrine and metabolic diseases;Infectious diseases;Global and overview maps;Cancers;Drug resistance;Signal transduction;Endocrine system;Sensory system;Carbohydrate metabolism;Nervous system;Immune system;Development	ko01100//Metabolic pathways;ko05200//Pathways in cancer;ko05169//Epstein-Barr virus infection;ko05205//Proteoglycans in cancer;ko04015//Rap1 signaling pathway;ko05167//Kaposi sarcoma-associated herpesvirus infection;ko05206//MicroRNAs in cancer;ko04014//Ras signaling pathway;ko04020//Calcium signaling pathway;ko04064//NF-kappa B signaling pathway;ko04360//Axon guidance;ko05225//Hepatocellular car…	K01116	GO:0016020//membrane;GO:0030054//cell junction;GO:0031252//cell leading edge;GO:0043234//protein complex;GO:0044444//cytoplasmic part	GO:0004629//phospholipase C activity;GO:0005167//neurotrophin TRK receptor binding;GO:0019900//kinase binding;GO:0046872//metal ion binding;GO:0060089//molecular transducer activity	GO:0006644//phospholipid metabolic process;GO:0010524//positive regulation of calcium ion transport into cytosol;GO:0010595//positive regulation of endothelial cell migration;GO:0019932//second-messenger-mediated signaling;GO:0038127//ERBB signaling pathway;GO:0045765//regulation of angiogenesis;GO:0050851//antigen receptor-mediated signaling pathway;GO:0070849//response to epidermal growth factor
Unigene0000427	18	196	0.0584	0.5453	3.22301	5.30351e-33	4.77059e-32	WWC3	PREDICTED: protein WWC3 [Nanorana parkeri]	-	-	-	-	GO:0044444//cytoplasmic part	GO:0019899//enzyme binding	GO:0035330//regulation of hippo signaling;GO:0045926//negative regulation of growth
Unigene0000429	8	37	0.0864	0.3426	1.98742	0.000107819	0.00023736	--	--	-	-	-	-	-	-	-
Unigene0000437	901	2562	3.6377	8.8719	1.28622	8.35353e-120	4.38537e-118	CAST	PREDICTED: calpastatin [Nanorana parkeri]	-	-	-	-	-	-	-
Unigene0000438	6	458	0.0307	2.0074	6.03095	1.94732e-110	8.87854e-109	GPR84	PREDICTED: G-protein coupled receptor 84 [Nanorana parkeri]	-	-	-	-	GO:0031224//intrinsic component of membrane	-	GO:0007166//cell surface receptor signaling pathway
Unigene0000439	6	92	0.0322	0.4231	3.71587	7.86171e-18	4.03552e-17	Ppp1r18	PREDICTED: phostensin [Nanorana parkeri]	-	-	-	-	-	GO:0005488//binding	-
Unigene0000441	428	181	5.6822	2.061	-1.46311	3.99354e-32	3.48956e-31	--	--	-	-	-	-	-	-	-
Unigene0000443	1	16	0.0137	0.1882	3.78002	0.000521183	0.00106049	--	--	-	-	-	-	-	-	-
Unigene0000444	19	83	0.282	1.0565	1.90553	7.45827e-09	2.35915e-08	--	--	-	-	-	-	-	-	-
Unigene0000446	105	250	0.9309	1.901	1.03006	3.86065e-10	1.32726e-09	--	--	-	-	-	-	-	-	-
Unigene0000450	61	157	0.3523	0.7776	1.14222	5.50012e-08	1.62637e-07	DNAH3	PREDICTED: dynein heavy chain 3, axonemal-like [Nanorana parkeri]	Human Diseases	Neurodegenerative diseases	ko05016//Huntington disease	K10408	-	-	-
Unigene0000453	2	30	0.0241	0.3102	3.68609	4.71992e-06	1.18624e-05	--	--	-	-	-	-	-	-	-
Unigene0000456	16	6	0.3597	0.1157	-1.63641	0.0169593	0.0278194	--	--	-	-	-	-	-	-	-
Unigene0000464	20	8	0.2774	0.0952	-1.54293	0.0126012	0.0211256	Pol	Retrovirus-related Pol polyprotein LINE-1 [Larimichthys crocea]	-	-	-	-	-	-	-
Unigene0000467	5	59	0.0741	0.7496	3.33858	3.16062e-11	1.15761e-10	--	--	-	-	-	-	-	-	-
Unigene0000472	10	39	0.0951	0.3183	1.74287	0.00022598	0.000479868	ATP7B	PREDICTED: copper-transporting ATPase 2 [Nanorana parkeri]	-	-	-	-	GO:0005768//endosome;GO:0031224//intrinsic component of membrane;GO:0031984//organelle subcompartment	GO:0032550//purine ribonucleoside binding;GO:0043682//copper-transporting ATPase activity;GO:0046914//transition metal ion binding	GO:0006874//cellular calcium ion homeostasis;GO:0010038//response to metal ion;GO:0035434//copper ion transmembrane transport;GO:0046916//cellular transition metal ion homeostasis
Unigene0000480	0	33	0.001	0.4916	8.94134	9.53196e-10	3.18601e-09	--	--	-	-	-	-	-	-	-
Unigene0000489	4586	2606	32.7053	15.9402	-1.03685	6.3738e-151	4.72291e-149	CDKN1C	PREDICTED: LOW QUALITY PROTEIN: cyclin-dependent kinase inhibitor 1C [Nanorana parkeri]	Environmental Information Processing;Cellular Processes;Human Diseases	Endocrine and metabolic diseases;Infectious diseases;Cell growth and death;Cancers;Drug resistance;Signal transduction	ko05200//Pathways in cancer;ko05165//Human papillomavirus infection;ko04151//PI3K-Akt signaling pathway;ko05203//Viral carcinogenesis;ko05169//Epstein-Barr virus infection;ko05206//MicroRNAs in cancer;ko05202//Transcriptional misregulation in cancers;ko04110//Cell cycle;ko04934//Cushing syndrome;ko05226//Gastric cancer;ko05161//Hepatitis B;ko04068//FoxO signaling pathway;ko04933//AGE-RAGE signali…	K06624	GO:0044424//intracellular part	-	GO:0000278//mitotic cell cycle;GO:0008219//cell death;GO:0010605//negative regulation of macromolecule metabolic process;GO:0022402//cell cycle process;GO:0032268//regulation of cellular protein metabolic process;GO:0033673//negative regulation of kinase activity;GO:0045786//negative regulation of cell cycle;GO:0048518//positive regulation of biological process
Unigene0000497	20	4582	0.0877	17.2262	7.61781	0	0	--	PREDICTED: protocadherin gamma-B1-like [Nanorana parkeri]	-	-	-	-	-	-	-
Unigene0000501	38	18	0.207	0.0841	-1.29945	0.00128343	0.00248316	TMOD2	PREDICTED: tropomodulin-2-like [Nanorana parkeri]	-	-	-	-	-	-	GO:0051693//actin filament capping
Unigene0000502	75	21	1.3552	0.3254	-2.05822	4.81711e-10	1.6444e-09	--	--	-	-	-	-	-	-	-
Unigene0000505	131	321	0.6288	1.3215	1.0715	1.93479e-13	8.05539e-13	--	hypothetical protein XELAEV_18034232mg [Xenopus laevis]	-	-	-	-	-	-	-
Unigene0000506	31	78	0.5533	1.1941	1.10979	0.000214431	0.000457435	--	--	-	-	-	-	-	-	-
Unigene0000507	2	39	0.0291	0.487	4.06483	2.00203e-08	6.12823e-08	--	--	-	-	-	-	-	-	-
Unigene0000508	30	764	0.1717	3.7505	4.44912	1.56818e-156	1.22039e-154	--	--	-	-	-	-	-	-	-
Unigene0000514	12	633	0.0197	0.8896	5.49689	2.32342e-145	1.63307e-143	--	--	-	-	-	-	-	-	-
Unigene0000516	110	60	0.839	0.3925	-1.09598	2.86485e-06	7.3512e-06	--	--	-	-	-	-	-	-	-
Unigene0000519	20	8	0.1243	0.0426	-1.5449	0.0126012	0.0211256	BEAN1	PREDICTED: protein BEAN1 isoform X2 [Nanorana parkeri]	-	-	-	-	-	-	-
Unigene0000522	627	1565	3.5334	7.5644	1.09817	1.18982e-57	2.05498e-56	--	--	-	-	-	-	-	-	-
Unigene0000524	20	34773	0.1569	233.915	10.5419	0	0	apoeb	PREDICTED: apolipoprotein E [Nanorana parkeri]	Human Diseases;Organismal Systems	Neurodegenerative diseases;Digestive system	ko05010//Alzheimer disease;ko04979//Cholesterol metabolism	K04524	-	GO:0005488//binding	GO:0019538//protein metabolic process;GO:0044763//single-organism cellular process;GO:0044765//single-organism transport;GO:0050789//regulation of biological process
Unigene0000525	3266	1833	35.046	16.8702	-1.05477	1.81136e-120	9.60683e-119	Nphs2	PREDICTED: podocin [Nanorana parkeri]	-	-	-	-	GO:0005911//cell-cell junction;GO:0031224//intrinsic component of membrane;GO:0044459//plasma membrane part	-	GO:0044707//single-multicellular organism process;GO:0044763//single-organism cellular process
Unigene0000533	38	10	0.7933	0.1791	-2.1471	9.48459e-06	2.31412e-05	--	--	-	-	-	-	-	-	-
Unigene0000535	0	13	0.001	0.2232	7.80219	0.000489894	0.00100055	--	PREDICTED: LOW QUALITY PROTEIN: microtubule-actin cross-linking factor 1 [Anser cygnoides domesticus]	-	-	-	-	GO:0015630//microtubule cytoskeleton;GO:0031253//cell projection membrane;GO:0043231//intracellular membrane-bounded organelle	GO:0003723//RNA binding;GO:0015631//tubulin binding;GO:0017111//nucleoside-triphosphatase activity;GO:0046872//metal ion binding	GO:0006612//protein targeting to membrane;GO:0007017//microtubule-based process;GO:0007166//cell surface receptor signaling pathway;GO:0022402//cell cycle process
Unigene0000538	3	23	0.0258	0.1694	2.71499	0.000537698	0.00109295	Cyb5r1	PREDICTED: NADH-cytochrome b5 reductase 1 [Nanorana parkeri]	Metabolism	Carbohydrate metabolism	ko00520//Amino sugar and nucleotide sugar metabolism	K00326	GO:0031224//intrinsic component of membrane;GO:0031988//membrane-bounded vesicle;GO:0043231//intracellular membrane-bounded organelle	GO:0005488//binding;GO:0016653//oxidoreductase activity, acting on NAD(P)H, heme protein as acceptor	GO:0006694//steroid biosynthetic process;GO:0010822//positive regulation of mitochondrion organization
Unigene0000540	0	18	0.001	0.0803	6.32733	1.53628e-05	3.67688e-05	--	--	-	-	-	-	-	-	-
Unigene0000542	5	116	0.0385	0.7654	4.31328	1.54814e-24	1.04211e-23	zgc:171711	PREDICTED: repressor of yield of DENV protein, partial [Nanorana parkeri]	-	-	-	-	-	-	-
Unigene0000545	14	39	0.4781	1.1422	1.25643	0.00554751	0.0098663	--	--	-	-	-	-	-	-	-
Unigene0000555	4	45	0.0912	0.8799	3.27023	2.54158e-08	7.71322e-08	--	--	-	-	-	-	-	-	-
Unigene0000556	6	37	0.0661	0.3494	2.40216	1.53892e-05	3.68074e-05	--	PREDICTED: colorectal mutant cancer protein-like [Nanorana parkeri]	-	-	-	-	-	-	-
Unigene0000558	282	151	2.5222	1.1584	-1.12255	6.25689e-15	2.80594e-14	--	--	-	-	-	-	-	-	-
Unigene0000559	4	311	0.0537	3.5827	6.05998	2.93657e-75	7.52112e-74	Mfap4	PREDICTED: microfibril-associated glycoprotein 4-like [Nanorana parkeri]	-	-	-	-	-	-	GO:0009987//cellular process;GO:0044699//single-organism process
Unigene0000561	15	45	0.1423	0.3661	1.3633	0.00157155	0.00300334	MCTP1	PREDICTED: multiple C2 and transmembrane domain-containing protein 1 isoform X1 [Nanorana parkeri]	-	-	-	-	GO:0031224//intrinsic component of membrane	-	-
Unigene0000562	8	47	0.0819	0.4125	2.33246	1.25812e-06	3.32832e-06	MTUS2	PREDICTED: microtubule-associated tumor suppressor candidate 2 [Nanorana parkeri]	-	-	-	-	-	-	-
Unigene0000567	8	27	0.1329	0.3848	1.53377	0.00909852	0.0155416	PTGIS	PREDICTED: prostacyclin synthase isoform X2 [Xenopus tropicalis]	Metabolism	Lipid metabolism;Global and overview maps	ko01100//Metabolic pathways;ko00590//Arachidonic acid metabolism	K01831	GO:0043231//intracellular membrane-bounded organelle;GO:0044425//membrane part	GO:0016491//oxidoreductase activity;GO:0046906//tetrapyrrole binding;GO:0046914//transition metal ion binding	GO:0006915//apoptotic process;GO:0006950//response to stress;GO:0007165//signal transduction;GO:0031326//regulation of cellular biosynthetic process;GO:0034097//response to cytokine;GO:0044271//cellular nitrogen compound biosynthetic process;GO:0044710//single-organism metabolic process;GO:0048519//negative regulation of biological process;GO:0048522//positive regulation of cellular process;GO:00…
Unigene0000568	72	365	0.7614	3.3108	2.12045	2.63571e-38	2.77048e-37	--	--	-	-	-	-	-	-	-
Unigene0000569	0	11	0.001	0.1124	6.8125	0.00195752	0.00369326	--	--	-	-	-	-	-	-	-
Unigene0000570	30	122	0.0796	0.2775	1.80165	2.04434e-11	7.58446e-11	SOGA3	PREDICTED: protein SOGA3 isoform X1 [Xenopus tropicalis]	-	-	-	-	-	-	GO:0031329//regulation of cellular catabolic process
Unigene0000579	4121	1173	22.6687	5.5342	-2.03425	0	0	SLC14A2	PREDICTED: urea transporter 1 [Nanorana parkeri]	-	-	-	-	-	-	-
Unigene0000580	127	57	3.7627	1.4484	-1.37731	7.0772e-10	2.39324e-09	--	--	-	-	-	-	-	-	-
Unigene0000583	22	110	0.0985	0.4225	2.10076	2.24705e-12	8.83381e-12	--	--	-	-	-	-	-	-	-
Unigene0000585	69	223	1.8535	5.1378	1.4709	4.61981e-15	2.08648e-14	--	--	-	-	-	-	-	-	-
Unigene0000588	2	15	0.0555	0.3569	2.68496	0.00419502	0.00755429	--	--	-	-	-	-	-	-	-
Unigene0000591	57	866	0.6997	9.1176	3.70385	9.76588e-155	7.53692e-153	Akr1c6	PREDICTED: rho crystallin isoform X1 [Nanorana parkeri]	-	-	-	-	-	GO:0003824//catalytic activity;GO:0005198//structural molecule activity	GO:0044710//single-organism metabolic process
Unigene0000595	60	677	0.3497	3.3847	3.27484	3.4496e-110	1.56665e-108	Aloxe3	PREDICTED: LOW QUALITY PROTEIN: hydroperoxide isomerase ALOXE3-like [Nanorana parkeri]	-	-	-	-	-	GO:0016491//oxidoreductase activity	-
Unigene0000611	4	22	0.0268	0.1266	2.23997	0.00250938	0.00467091	fzd10-a	PREDICTED: frizzled-10 isoform X1 [Nanorana parkeri]	Environmental Information Processing;Organismal Systems;Human Diseases;Cellular Processes	Cancers;Endocrine system;Signal transduction;Cellular community - eukaryotes;Infectious diseases;Endocrine and metabolic diseases	ko05200//Pathways in cancer;ko05165//Human papillomavirus infection;ko05166//HTLV-I infection;ko05205//Proteoglycans in cancer;ko05225//Hepatocellular carcinoma;ko04390//Hippo signaling pathway;ko04934//Cushing syndrome;ko05226//Gastric cancer;ko04150//mTOR signaling pathway;ko05224//Breast cancer;ko04310//Wnt signaling pathway;ko04550//Signaling pathways regulating pluripotency of stem cells;ko0…	K02842	GO:0031224//intrinsic component of membrane;GO:0044424//intracellular part	GO:0004888//transmembrane signaling receptor activity;GO:0005515//protein binding;GO:0043169//cation binding	GO:0002011//morphogenesis of an epithelial sheet;GO:0032970//regulation of actin filament-based process;GO:0038030//non-canonical Wnt signaling pathway via MAPK cascade;GO:0043406//positive regulation of MAP kinase activity;GO:0044707//single-multicellular organism process
Unigene0000615	3214	916	8.7236	2.1325	-2.03238	8.59324138728439e-316	2.19363733434268e-313	ABCA5	PREDICTED: ATP-binding cassette sub-family A member 5, partial [Nanorana parkeri]	Environmental Information Processing	Membrane transport	ko02010//ABC transporters	K05648	-	-	-
Unigene0000616	0	8	0.001	0.2262	7.82146	0.00782344	0.0134586	--	Transposable element Tcb1 transposase, partial [Larimichthys crocea]	-	-	-	-	-	-	-
Unigene0000618	0	6	0.001	0.1207	6.91528	0.0312734	0.0486657	--	--	-	-	-	-	-	-	-
Unigene0000623	12	42	0.0563	0.169	1.58582	0.000416456	0.000859095	PI16	PREDICTED: peptidase inhibitor 16-like [Xenopus laevis]	-	-	-	-	GO:0016020//membrane;GO:0031988//membrane-bounded vesicle;GO:0044421//extracellular region part	-	GO:0010614//negative regulation of cardiac muscle hypertrophy;GO:0048523//negative regulation of cellular process
Unigene0000625	407	1020	2.4999	5.3736	1.10402	9.3537e-40	1.03077e-38	--	--	-	-	-	-	-	-	-
Unigene0000633	13	85	0.2462	1.3808	2.4876	7.56104e-12	2.87539e-11	--	--	-	-	-	-	-	-	-
Unigene0000638	13	36	0.2384	0.5662	1.24793	0.0055707	0.00990299	--	--	-	-	-	-	-	-	-
Unigene0000639	2272	342	19.8474	2.5625	-2.95333	0	0	--	PREDICTED: golgin subfamily A member 6-like protein 22 [Xenopus tropicalis]	-	-	-	-	-	-	-
Unigene0000640	13	93	0.0913	0.5602	2.61726	1.10108e-13	4.63877e-13	--	PREDICTED: complement factor H-related protein 2-like [Nanorana parkeri]	-	-	-	-	-	-	-
Unigene0000642	69	336	0.5747	2.4004	2.06239	1.83109e-34	1.72421e-33	--	--	-	-	-	-	-	-	-
Unigene0000646	54	24	0.4347	0.1657	-1.39145	7.24083e-05	0.000161852	Il17re	PREDICTED: interleukin-17 receptor E [Xenopus tropicalis]	Organismal Systems;Environmental Information Processing	Signaling molecules and interaction;Immune system	ko04060//Cytokine-cytokine receptor interaction;ko04657//IL-17 signaling pathway	K05168	-	-	-
Unigene0000647	34	85	0.9838	2.1096	1.10053	9.13218e-05	0.000202337	--	--	-	-	-	-	-	-	-
Unigene0000649	82	26	1.6256	0.4421	-1.87853	6.68529e-10	2.26367e-09	--	PREDICTED: E3 ubiquitin-protein ligase CCNB1IP1 [Nanorana parkeri]	-	-	-	-	-	-	-
Unigene0000651	25	61	0.4305	0.9009	1.06535	0.00224225	0.00420943	--	--	-	-	-	-	-	-	-
Unigene0000653	484	276	12.5414	6.134	-1.0318	2.45161e-21	1.46216e-20	--	--	-	-	-	-	-	-	-
Unigene0000659	0	209	0.001	1.8983	10.8905	1.26381e-55	2.08882e-54	LTB4R	PREDICTED: leukotriene B4 receptor 1-like [Nanorana parkeri]	Environmental Information Processing	Signaling molecules and interaction	ko04080//Neuroactive ligand-receptor interaction	K04296	-	GO:0004871//signal transducer activity	-
Unigene0000664	36	16	0.1364	0.052	-1.39126	0.00121237	0.00235272	XDH	PREDICTED: xanthine dehydrogenase/oxidase [Nanorana parkeri]	Cellular Processes;Metabolism	Transport and catabolism;Xenobiotics biodegradation and metabolism;Biosynthesis of other secondary metabolites;Global and overview maps;Nucleotide metabolism	ko01100//Metabolic pathways;ko00230//Purine metabolism;ko04146//Peroxisome;ko00983//Drug metabolism - other enzymes;ko00232//Caffeine metabolism	K00106	-	-	-
Unigene0000665	82	280	0.4985	1.4601	1.5504	6.75603e-20	3.78631e-19	--	--	-	-	-	-	-	-	-
Unigene0000667	4	113	0.0199	0.483	4.60118	6.62078e-25	4.51359e-24	--	--	-	-	-	-	-	-	-
Unigene0000669	14	44	0.0584	0.1575	1.43131	0.00128343	0.00248316	ANGPTL1	PREDICTED: angiopoietin-related protein 1 isoform X1 [Nanorana parkeri]	-	-	-	-	-	-	-
Unigene0000677	4	40	0.0404	0.3465	3.10043	2.5668e-07	7.18307e-07	ADAM10	PREDICTED: disintegrin and metalloproteinase domain-containing protein 10-like [Nanorana parkeri]	Human Diseases	Infectious diseases;Neurodegenerative diseases	ko05010//Alzheimer disease;ko05120//Epithelial cell signaling in Helicobacter pylori infection	K06704	-	-	-
Unigene0000682	38	120	0.5969	1.6168	1.43758	1.73505e-08	5.33631e-08	--	--	-	-	-	-	-	-	-
Unigene0000684	60	141	1.3394	2.6997	1.01121	3.51789e-06	8.95569e-06	--	--	-	-	-	-	-	-	-
Unigene0000685	21	76	0.2959	0.9184	1.63401	1.54667e-06	4.06116e-06	--	--	-	-	-	-	-	-	-
Unigene0000686	41	16	1.1928	0.3992	-1.57917	0.000102761	0.000226849	--	--	-	-	-	-	-	-	-
Unigene0000688	50	217	0.5895	2.1944	1.89626	2.36085e-20	1.35013e-19	--	--	-	-	-	-	-	-	-
Unigene0000689	2700	956	33.9709	10.3166	-1.71933	4.88116e-215	6.70944e-213	Atpaf2	PREDICTED: ATP synthase mitochondrial F1 complex assembly factor 2 [Nanorana parkeri]	-	-	-	-	GO:0016604//nuclear body	GO:0005488//binding	GO:0070071//proton-transporting two-sector ATPase complex assembly
Unigene0000694	53	157	1.6491	4.1898	1.3452	9.07336e-10	3.04016e-09	--	PREDICTED: oocyte zinc finger protein XlCOF7.1-like [Nanorana parkeri]	-	-	-	-	-	-	-
Unigene0000695	327	894	4.6517	10.9077	1.22952	1.51611e-41	1.74655e-40	b9d2	PREDICTED: B9 domain-containing protein 2 [Nanorana parkeri]	-	-	-	-	GO:0005815//microtubule organizing center;GO:0035869//ciliary transition zone	GO:0015631//tubulin binding	GO:0001738//morphogenesis of a polarized epithelium;GO:0010927//cellular component assembly involved in morphogenesis;GO:0015031//protein transport
Unigene0000697	47	133	0.3509	0.8516	1.27912	4.62483e-08	1.37429e-07	--	--	-	-	-	-	-	-	-
Unigene0000698	345	68	17.7651	3.0033	-2.56443	3.44673e-54	5.51049e-53	--	--	-	-	-	-	-	-	-
Unigene0000701	146	499	4.8921	14.3411	1.55163	4.27871e-34	3.99094e-33	--	--	-	-	-	-	-	-	-
Unigene0000702	4	19	0.2755	1.1224	2.02646	0.0106654	0.0180522	--	Transposable element Tcb1 transposase [Salmo salar]	-	-	-	-	-	-	-
Unigene0000705	206	63	2.8796	0.7553	-1.93075	1.1602e-23	7.57064e-23	--	--	-	-	-	-	-	-	-
Unigene0000706	0	10	0.001	0.0369	5.20555	0.00391328	0.00708954	Gpc6	PREDICTED: glypican-6-like [Nanorana parkeri]	-	-	-	-	GO:0031224//intrinsic component of membrane	GO:0043168//anion binding	-
Unigene0000709	8	47	0.1028	0.5181	2.33339	1.25812e-06	3.32832e-06	--	--	-	-	-	-	-	-	-
Unigene0000720	68	30	2.832	1.0716	-1.40205	7.25774e-06	1.79483e-05	--	--	-	-	-	-	-	-	-
Unigene0000723	2	12	0.0528	0.2719	2.36447	0.0225028	0.0361771	--	--	-	-	-	-	-	-	-
Unigene0000724	20	307	0.1119	1.4731	3.71857	2.32165e-57	3.98169e-56	--	--	-	-	-	-	-	-	-
Unigene0000726	26	2	0.7537	0.0497	-3.92267	1.64888e-06	4.31807e-06	--	--	-	-	-	-	-	-	-
Unigene0000730	79	421	1.1159	5.1006	2.19246	8.06868e-46	1.04683e-44	--	--	-	-	-	-	-	-	-
Unigene0000735	4	20	0.0286	0.1226	2.09987	0.00664208	0.0116824	--	PREDICTED: LOW QUALITY PROTEIN: RNA-directed DNA polymerase from mobile element jockey-like, partial [Nanorana parkeri]	-	-	-	-	-	-	-
Unigene0000736	80	28	1.6037	0.4814	-1.7361	8.56263e-09	2.69361e-08	NINL	PREDICTED: ninein-like protein [Nanorana parkeri]	-	-	-	-	-	-	-
Unigene0000739	82	8	1.8254	0.1527	-3.57944	1.93982e-19	1.06555e-18	--	PREDICTED: retrotransposon-derived protein PEG10 [Xenopus tropicalis]	-	-	-	-	-	-	-
Unigene0000742	0	6	0.001	0.1784	7.47897	0.0312734	0.0486657	--	--	-	-	-	-	-	-	-
Unigene0000745	4	15	0.1237	0.398	1.68592	0.0309574	0.0486657	--	--	-	-	-	-	-	-	-
Unigene0000747	14	51	0.8088	2.5269	1.64351	7.93202e-05	0.00017674	--	--	-	-	-	-	-	-	-
Unigene0000760	0	8	0.001	0.1696	7.40599	0.00782344	0.0134586	--	--	-	-	-	-	-	-	-
Unigene0000763	0	12	0.001	0.3876	8.59842	0.00097925	0.0019174	--	--	-	-	-	-	-	-	-
Unigene0000767	16	45	0.205	0.4945	1.27035	0.00270936	0.00502001	--	--	-	-	-	-	-	-	-
Unigene0000770	5	142	0.0317	0.7731	4.6081	2.12723e-31	1.81741e-30	tf-b	PREDICTED: saxiphilin-like [Nanorana parkeri]	Cellular Processes;Environmental Information Processing;Organismal Systems	Digestive system;Signal transduction;Cell growth and death	ko04066//HIF-1 signaling pathway;ko04216//Ferroptosis;ko04978//Mineral absorption	K14736	-	GO:0043167//ion binding	GO:0006810//transport;GO:0044699//single-organism process;GO:0065007//biological regulation
Unigene0000771	85	38	2.6396	1.0121	-1.38297	3.76628e-07	1.04311e-06	--	PREDICTED: uncharacterized protein LOC106593339 [Salmo salar]	-	-	-	-	-	-	-
Unigene0000774	15	119	0.1841	1.2529	2.76671	1.10941e-17	5.65227e-17	--	--	-	-	-	-	-	-	-
Unigene0000780	23	85	0.3002	0.9514	1.66413	1.53403e-07	4.37541e-07	--	--	-	-	-	-	-	-	-
Unigene0000781	34	103	0.6306	1.6385	1.37758	6.22222e-07	1.69174e-06	--	--	-	-	-	-	-	-	-
Unigene0000782	17	43	0.4832	1.0484	1.1175	0.00873873	0.0149634	--	--	-	-	-	-	-	-	-
Unigene0000785	48	137	0.5826	1.4261	1.2915	2.77669e-08	8.40918e-08	--	--	-	-	-	-	-	-	-
Unigene0000786	102	301	0.9267	2.3455	1.33972	1.78981e-17	9.03169e-17	--	--	-	-	-	-	-	-	-
Unigene0000788	4	24	0.0557	0.2865	2.36279	0.00091941	0.00181589	--	--	-	-	-	-	-	-	-
Unigene0000789	2	378	0.0512	8.3075	7.34213	6.74226e-96	2.45106e-94	--	--	-	-	-	-	-	-	-
Unigene0000790	243	107	5.0732	1.916	-1.4048	3.83162e-18	1.99952e-17	--	Fibrillin-2 [Chelonia mydas]	-	-	-	-	-	-	-
Unigene0000792	1579	314	8.8427	1.5082	-2.55166	8.49446e-227	1.26898e-224	PIM3	PREDICTED: serine/threonine-protein kinase pim-2 [Nanorana parkeri]	-	-	-	-	-	GO:0004672//protein kinase activity;GO:0032550//purine ribonucleoside binding	GO:0006464//cellular protein modification process;GO:0006915//apoptotic process;GO:0007632//visual behavior;GO:0043010//camera-type eye development;GO:0050794//regulation of cellular process
Unigene0000801	532	2376	2.1768	8.3385	1.93758	1.03682e-193	1.13879e-191	gja4	PREDICTED: gap junction alpha-4 protein, partial [Haliaeetus albicilla]	-	-	-	-	-	-	-
Unigene0000802	0	25	0.001	0.3439	8.42585	1.20864e-07	3.47269e-07	--	--	-	-	-	-	-	-	-
Unigene0000803	111	413	0.5582	1.7814	1.67416	9.16162e-32	7.90728e-31	--	--	-	-	-	-	-	-	-
Unigene0000804	15	6	0.3271	0.1122	-1.54366	0.0266814	0.0424934	--	--	-	-	-	-	-	-	-
Unigene0000806	246	37	11.9423	1.5406	-2.95452	6.51362e-46	8.45787e-45	--	--	-	-	-	-	-	-	-
Unigene0000809	4	15	0.0316	0.1017	1.68632	0.0309574	0.0486657	--	--	-	-	-	-	-	-	-
Unigene0000815	46	407	0.1423	1.0799	2.92389	1.98321e-60	3.66653e-59	--	--	-	-	-	-	-	-	-
Unigene0000820	349	194	0.9832	0.4688	-1.06851	7.08171e-17	3.48867e-16	NPAS3	PREDICTED: neuronal PAS domain-containing protein 3 [Nanorana parkeri]	-	-	-	-	GO:0043231//intracellular membrane-bounded organelle	GO:0003676//nucleic acid binding;GO:0005515//protein binding;GO:0060089//molecular transducer activity	GO:0010468//regulation of gene expression;GO:0034645//cellular macromolecule biosynthetic process;GO:0050794//regulation of cellular process;GO:0060746//parental behavior
Unigene0000822	19	60	0.1305	0.3534	1.43725	8.47064e-05	0.000188263	ALDH1A2	PREDICTED: retinal dehydrogenase 2 isoform X1 [Nanorana parkeri]	Metabolism	Metabolism of cofactors and vitamins;Global and overview maps	ko01100//Metabolic pathways;ko00830//Retinol metabolism	K07249	-	-	-
Unigene0000823	19	61	0.2749	0.757	1.46139	5.75387e-05	0.000130466	--	--	-	-	-	-	-	-	-
Unigene0000836	3	193	0.0373	2.057	5.78522	4.09459e-47	5.49018e-46	--	PREDICTED: drebrin-like [Xenopus tropicalis]	-	-	-	-	-	-	-
Unigene0000837	146	459	0.277	0.7469	1.43103	3.15956e-28	2.449e-27	MERTK	PREDICTED: tyrosine-protein kinase Mer [Nanorana parkeri]	-	-	-	-	GO:0031224//intrinsic component of membrane;GO:0044464//cell part	GO:0004713//protein tyrosine kinase activity;GO:0032550//purine ribonucleoside binding	GO:0006468//protein phosphorylation;GO:0006909//phagocytosis;GO:0016043//cellular component organization;GO:0030154//cell differentiation;GO:0044702//single organism reproductive process;GO:0046649//lymphocyte activation;GO:0048513//animal organ development;GO:0050794//regulation of cellular process;GO:0050896//response to stimulus
Unigene0000838	22	94	0.3426	1.2555	1.87366	2.27486e-09	7.41631e-09	--	--	-	-	-	-	-	-	-
Unigene0000839	208	498	1.5449	3.1725	1.03811	6.08053e-19	3.27159e-18	--	--	-	-	-	-	-	-	-
Unigene0000850	503	2583	2.8647	12.6173	2.13895	1.02648e-237	1.67335e-235	--	--	-	-	-	-	-	-	-
Unigene0000851	6385	3101	22.294	9.2867	-1.26342	1.55491e-269	3.03535e-267	TLE1	PREDICTED: transducin-like enhancer protein 1 isoform X1 [Monodelphis domestica]	-	-	-	-	GO:0043231//intracellular membrane-bounded organelle;GO:0043232//intracellular non-membrane-bounded organelle;GO:0043234//protein complex;GO:0044444//cytoplasmic part	GO:0001104//RNA polymerase II transcription cofactor activity;GO:0005515//protein binding	GO:0006355//regulation of transcription, DNA-templated;GO:0043066//negative regulation of apoptotic process;GO:0043122//regulation of I-kappaB kinase/NF-kappaB signaling
Unigene0000853	4	74	0.0433	0.6875	3.98892	1.08921e-15	5.07368e-15	--	--	-	-	-	-	-	-	-
Unigene0000854	0	20	0.001	0.6598	9.36588	3.84742e-06	9.7428e-06	--	--	-	-	-	-	-	-	-
Unigene0000858	40	224	0.4135	1.9862	2.26405	3.8604e-26	2.75887e-25	--	--	-	-	-	-	-	-	-
Unigene0000860	2202	1153	5.7132	2.5658	-1.15489	2.2353e-102	9.11783e-101	HCN4	PREDICTED: potassium/sodium hyperpolarization-activated cyclic nucleotide-gated channel 4 [Nanorana parkeri]	Organismal Systems;Environmental Information Processing	Sensory system;Signal transduction	ko04024//cAMP signaling pathway;ko04742//Taste transduction	K04957	-	-	GO:0030001//metal ion transport;GO:0055085//transmembrane transport
Unigene0000861	16	5	0.2501	0.067	-1.90027	0.00722652	0.0126572	--	--	-	-	-	-	-	-	-
Unigene0000865	15	180	0.4494	4.6251	3.36341	5.83649e-32	5.07796e-31	--	--	-	-	-	-	-	-	-
Unigene0000868	98	289	0.3258	0.8241	1.33883	9.30291e-17	4.55681e-16	--	--	-	-	-	-	-	-	-
Unigene0000869	4	86	0.1535	2.8306	4.2048	1.10417e-18	5.87625e-18	Nebl	LIM and SH3 protein 1 [Xenopus laevis]	-	-	-	-	GO:0031674//I band;GO:0031988//membrane-bounded vesicle;GO:0032432//actin filament bundle	GO:0003779//actin binding;GO:0005198//structural molecule activity;GO:0043169//cation binding	GO:0007015//actin filament organization
Unigene0000872	12	41	0.1823	0.5342	1.55107	0.000630739	0.0012721	--	reverse transcriptase, partial [Fundulus heteroclitus]	-	-	-	-	-	-	-
Unigene0000874	65	630	0.214	1.7792	3.05555	3.63836e-96	1.32996e-94	tmem132e	PREDICTED: transmembrane protein 132E [Nanorana parkeri]	-	-	-	-	-	-	-
Unigene0000876	2	42	0.0357	0.6423	4.16925	3.12385e-09	1.01096e-08	--	--	-	-	-	-	-	-	-
Unigene0000878	24	78	0.8373	2.3339	1.47893	4.94626e-06	1.24151e-05	--	--	-	-	-	-	-	-	-
Unigene0000880	4581	2276	61.3743	26.1538	-1.23061	5.96147e-204	7.54686e-202	--	--	-	-	-	-	-	-	-
Unigene0000881	98	41	1.2048	0.4323	-1.47869	1.6419e-08	5.05486e-08	--	--	-	-	-	-	-	-	-
Unigene0000882	475	1557	4.5953	12.9194	1.49131	9.58e-92	3.28477e-90	--	--	-	-	-	-	-	-	-
Unigene0000884	2	16	0.0209	0.1434	2.77847	0.0023592	0.00440815	--	--	-	-	-	-	-	-	-
Unigene0000886	24	12	0.8954	0.384	-1.22143	0.0201872	0.0327695	--	--	-	-	-	-	-	-	-
Unigene0000888	253	0	8.4599	0.001	-13.0464	1.8957e-79	5.23627e-78	--	--	-	-	-	-	-	-	-
Unigene0000893	57	28	2.5448	1.0722	-1.24698	0.000134677	0.000292742	--	PREDICTED: neurofilament medium polypeptide-like [Strongylocentrotus purpuratus]	-	-	-	-	-	-	-
Unigene0000894	56	150	0.1401	0.3218	1.19971	4.82017e-08	1.4305e-07	GHR	PREDICTED: growth hormone receptor [Nanorana parkeri]	Environmental Information Processing	Signal transduction;Signaling molecules and interaction	ko04151//PI3K-Akt signaling pathway;ko04080//Neuroactive ligand-receptor interaction;ko04060//Cytokine-cytokine receptor interaction;ko04630//Jak-STAT signaling pathway	K05080	-	-	-
Unigene0000895	0	52	0.001	0.4564	8.83415	3.76734e-15	1.70862e-14	--	--	-	-	-	-	-	-	-
Unigene0000901	54	28	1.7618	0.7835	-1.16904	0.000388827	0.00080514	--	Transposable element Tcb2 transposase, partial [Camponotus floridanus]	-	-	-	-	-	-	-
Unigene0000909	25	662	0.1079	2.4515	4.5059	6.8627e-137	4.40388e-135	--	--	-	-	-	-	-	-	-
Unigene0000917	34	533	0.3026	4.0685	3.74901	4.42922e-98	1.67438e-96	--	PREDICTED: cell wall protein DAN4-like [Aplysia californica]	-	-	-	-	-	-	-
Unigene0000922	10	52	0.2012	0.8974	2.15712	7.83477e-07	2.11176e-06	--	--	-	-	-	-	-	-	-
Unigene0000925	6	65	0.0539	0.5011	3.21674	7.93599e-12	3.01231e-11	--	--	-	-	-	-	-	-	-
Unigene0000931	159	518	2.0617	5.7608	1.48243	4.88133e-33	4.3985e-32	--	--	-	-	-	-	-	-	-
Unigene0000938	1	16	0.0084	0.1154	3.78011	0.000521183	0.00106049	CALHM4	PREDICTED: protein FAM26D [Nanorana parkeri]	-	-	-	-	-	-	-
Unigene0000941	2	66	0.0263	0.7448	4.82372	2.70575e-15	1.23644e-14	--	--	-	-	-	-	-	-	-
Unigene0000944	3258	1203	15.2203	4.8203	-1.6588	6.6708e-262	1.24468e-259	Trim25	PREDICTED: E3 ubiquitin/ISG15 ligase TRIM25-like [Nanorana parkeri]	Organismal Systems;Environmental Information Processing;Human Diseases	Infectious diseases;Immune system;Signal transduction	ko04064//NF-kappa B signaling pathway;ko05164//Influenza A;ko04622//RIG-I-like receptor signaling pathway	K10652	-	-	-
Unigene0000946	0	20	0.001	0.3762	8.55536	3.84742e-06	9.7428e-06	--	--	-	-	-	-	-	-	-
Unigene0000954	0	6	0.001	0.1408	7.1375	0.0312734	0.0486657	--	--	-	-	-	-	-	-	-
Unigene0000968	2	83	0.0769	2.7384	5.15421	8.42012e-20	4.69796e-19	--	--	-	-	-	-	-	-	-
Unigene0000969	532	171	5.7585	1.5876	-1.85885	4.13463e-55	6.74965e-54	FOSB	PREDICTED: protein fosB [Nanorana parkeri]	Human Diseases;Organismal Systems	Immune system;Substance dependence;Development	ko05034//Alcoholism;ko04380//Osteoclast differentiation;ko04657//IL-17 signaling pathway;ko05031//Amphetamine addiction;ko05030//Cocaine addiction	K09029	-	-	-
Unigene0000971	298	97	1.8118	0.5058	-1.84078	1.28806e-31	1.10678e-30	--	PREDICTED: E3 ubiquitin/ISG15 ligase TRIM25-like [Nanorana parkeri]	Human Diseases;Environmental Information Processing;Organismal Systems	Immune system;Signal transduction;Infectious diseases	ko04064//NF-kappa B signaling pathway;ko05164//Influenza A;ko04622//RIG-I-like receptor signaling pathway	K10652	-	-	-
Unigene0000972	24	61	0.5518	1.2029	1.1243	0.000899067	0.00178142	--	--	-	-	-	-	-	-	-
Unigene0000973	288	981	4.0119	11.721	1.54674	1.76724e-63	3.51631e-62	--	--	-	-	-	-	-	-	-
Unigene0000974	10	66	0.1645	0.931	2.50069	3.0369e-09	9.83783e-09	--	--	-	-	-	-	-	-	-
Unigene0000976	6	20	0.0744	0.2127	1.51545	0.0290618	0.0460461	--	--	-	-	-	-	-	-	-
Unigene0000977	6	0	0.0428	0.001	-5.41954	0.0312734	0.0486657	ZNF804A	PREDICTED: zinc finger protein 804A [Xenopus tropicalis]	-	-	-	-	-	-	-
Unigene0000978	36	261	0.7391	4.5962	2.6366	8.13106e-36	8.00697e-35	--	--	-	-	-	-	-	-	-
Unigene0000982	39	111	0.1754	0.4281	1.2873	5.70034e-07	1.55412e-06	--	PREDICTED: myosin-11-like isoform X2 [Xenopus tropicalis]	-	-	-	-	-	-	-
Unigene0000984	108	1150	0.4145	3.786	3.19123	2.99573e-178	2.87565e-176	Parm1	PREDICTED: prostate androgen-regulated mucin-like protein 1 homolog isoform X2 [Xenopus laevis]	-	-	-	-	GO:0005768//endosome;GO:0031090//organelle membrane	-	GO:0012501//programmed cell death;GO:0045740//positive regulation of DNA replication
Unigene0000985	0	7	0.001	0.1361	7.08852	0.0156414	0.0257896	--	--	-	-	-	-	-	-	-
Unigene0000987	49	157	0.1294	0.3557	1.45882	8.84495e-11	3.15716e-10	EPAS1	PREDICTED: endothelial PAS domain-containing protein 1 [Nanorana parkeri]	Human Diseases	Cancers	ko05200//Pathways in cancer;ko05211//Renal cell carcinoma	K09095	GO:0043231//intracellular membrane-bounded organelle;GO:0043234//protein complex	GO:0001071//nucleic acid binding transcription factor activity;GO:0003677//DNA binding;GO:0019899//enzyme binding;GO:0046983//protein dimerization activity;GO:0060089//molecular transducer activity	GO:0001666//response to hypoxia;GO:0006584//catecholamine metabolic process;GO:0006996//organelle organization;GO:0008016//regulation of heart contraction;GO:0021700//developmental maturation;GO:0030099//myeloid cell differentiation;GO:0030323//respiratory tube development;GO:0043618//regulation of transcription from RNA polymerase II promoter in response to stress;GO:0045165//cell fate commitmen…
Unigene0000989	62	202	0.3242	0.906	1.48263	6.27474e-14	2.67454e-13	--	--	-	-	-	-	-	-	-
Unigene0000990	44	119	0.5058	1.1733	1.21393	1.15862e-06	3.07263e-06	--	--	-	-	-	-	-	-	-
Unigene0000991	40	127	0.9398	2.5592	1.44527	7.65034e-09	2.41333e-08	--	--	-	-	-	-	-	-	-
Unigene0001002	128	573	3.9295	15.0877	1.94096	2.37493e-52	3.626e-51	--	--	-	-	-	-	-	-	-
Unigene0001008	28329	13132	311.238	123.745	-1.33065	0	0	--	PREDICTED: P43 5S RNA-binding protein-like [Nanorana parkeri]	-	-	-	-	-	-	-
Unigene0001009	16	197	0.267	2.8191	3.40032	1.28768e-34	1.21794e-33	--	--	-	-	-	-	-	-	-
Unigene0001010	32	546	0.1806	2.6428	3.8712	5.02064e-103	2.06241e-101	NAALAD2	N-acetylated-alpha-linked acidic dipeptidase 2 [Xenopus tropicalis]	-	-	-	-	-	-	-
Unigene0001011	6	0	0.145	0.001	-7.17991	0.0312734	0.0486657	--	PREDICTED: zinc finger BED domain-containing protein 6-like [Alligator sinensis]	-	-	-	-	-	-	-
Unigene0001012	4	41	0.0422	0.3712	3.13688	1.44537e-07	4.12683e-07	SGCE	PREDICTED: epsilon-sarcoglycan isoform X1 [Nanorana parkeri]	-	-	-	-	-	-	-
Unigene0001018	127	74	7.5254	3.7609	-1.00069	1.64033e-06	4.29641e-06	--	--	-	-	-	-	-	-	-
Unigene0001022	14	38	0.136	0.3166	1.21905	0.00465245	0.00833826	pol	PREDICTED: protein NYNRIN-like [Xenopus laevis]	-	-	-	-	-	-	-
Unigene0001023	14	35	0.1121	0.2404	1.10065	0.0133924	0.0223407	--	PREDICTED: transmembrane protein 266 [Xenopus tropicalis]	-	-	-	-	-	-	-
Unigene0001034	15	122	0.1756	1.2248	2.80218	2.17314e-18	1.14394e-17	--	--	-	-	-	-	-	-	-
Unigene0001035	2	27	0.0233	0.2697	3.53295	5.71982e-06	1.42474e-05	--	--	-	-	-	-	-	-	-
Unigene0001040	22	126	0.3539	1.7383	2.29626	1.48639e-15	6.88375e-15	--	--	-	-	-	-	-	-	-
Unigene0001044	5	20	0.2963	1.0165	1.77848	0.0146935	0.0243773	--	--	-	-	-	-	-	-	-
Unigene0001048	2	23	0.0185	0.1828	3.30467	3.62271e-05	8.36162e-05	--	--	-	-	-	-	-	-	-
Unigene0001055	706	374	5.5317	2.5134	-1.13808	7.24953e-35	6.9175e-34	Zbtb7b	PREDICTED: zinc finger and BTB domain-containing protein 7B [Nanorana parkeri]	-	-	-	-	GO:0043231//intracellular membrane-bounded organelle	GO:0043169//cation binding	-
Unigene0001057	20	109	0.2746	1.2835	2.22468	5.32761e-13	2.16895e-12	--	--	-	-	-	-	-	-	-
Unigene0001058	8	45	0.3475	1.6767	2.27054	3.48061e-06	8.86321e-06	--	--	-	-	-	-	-	-	-
Unigene0001060	6	0	0.0735	0.001	-6.19967	0.0312734	0.0486657	C3	PREDICTED: A.superbus venom factor 1-like [Nanorana parkeri]	Human Diseases;Cellular Processes;Organismal Systems	Cancers;Immune diseases;Immune system;Transport and catabolism;Infectious diseases	ko05203//Viral carcinogenesis;ko05168//Herpes simplex infection;ko04145//Phagosome;ko05167//Kaposi sarcoma-associated herpesvirus infection;ko05152//Tuberculosis;ko05142//Chagas disease (American trypanosomiasis);ko04610//Complement and coagulation cascades;ko05134//Legionellosis;ko05322//Systemic lupus erythematosus;ko05133//Pertussis;ko05140//Leishmaniasis;ko05150//Staphylococcus aureus infecti…	K03990	GO:0005576//extracellular region	-	-
Unigene0001061	996	554	27.6296	13.1814	-1.06771	4.69438e-43	5.63423e-42	--	--	-	-	-	-	-	-	-
Unigene0001062	18	71	0.3654	1.2361	1.75825	4.54748e-07	1.24897e-06	--	PREDICTED: signal-regulatory protein gamma-like [Xenopus laevis]	-	-	-	-	-	-	-
Unigene0001068	2	51	0.0734	1.606	4.45155	2.06736e-11	7.66251e-11	--	TPA: G protein-coupled receptor associated sorting protein 2-like [Bos taurus]	-	-	-	-	-	-	GO:0044699//single-organism process
Unigene0001074	7	26	0.1859	0.5921	1.67131	0.00704452	0.01235	--	--	-	-	-	-	-	-	-
Unigene0001075	0	6	0.001	0.1218	6.92837	0.0312734	0.0486657	--	--	-	-	-	-	-	-	-
Unigene0001076	10	63	0.1803	0.9742	2.43382	1.42312e-08	4.40729e-08	--	--	-	-	-	-	-	-	-
Unigene0001077	271	744	2.1591	5.084	1.23553	2.86122e-35	2.76712e-34	--	--	-	-	-	-	-	-	-
Unigene0001078	42	138	1.0043	2.8304	1.49482	5.89269e-10	2.00113e-09	--	--	-	-	-	-	-	-	-
Unigene0001079	2	14	0.0286	0.1714	2.58328	0.0074061	0.0129172	--	--	-	-	-	-	-	-	-
Unigene0001082	784	261	5.6035	1.6	-1.80826	4.38292e-76	1.14463e-74	EDNRA	PREDICTED: endothelin-1 receptor [Nanorana parkeri]	Human Diseases;Organismal Systems;Environmental Information Processing	Signaling molecules and interaction;Circulatory system;Cancers;Endocrine system;Signal transduction	ko05200//Pathways in cancer;ko04024//cAMP signaling pathway;ko04020//Calcium signaling pathway;ko04080//Neuroactive ligand-receptor interaction;ko04022//cGMP - PKG signaling pathway;ko04270//Vascular smooth muscle contraction;ko04924//Renin secretion	K04197	GO:0016021//integral component of membrane;GO:0031090//organelle membrane;GO:0044459//plasma membrane part;GO:0098589//membrane region	GO:0004629//phospholipase C activity;GO:0005488//binding;GO:0008528//G-protein coupled peptide receptor activity	GO:0001932//regulation of protein phosphorylation;GO:0002237//response to molecule of bacterial origin;GO:0007186//G-protein coupled receptor signaling pathway;GO:0007265//Ras protein signal transduction;GO:0007389//pattern specification process;GO:0007567//parturition;GO:0007600//sensory perception;GO:0007620//copulation;GO:0008645//hexose transport;GO:0009612//response to mechanical stimulus;GO…
Unigene0001083	8	50	0.1447	0.7757	2.42243	2.66437e-07	7.44896e-07	--	--	-	-	-	-	-	-	-
Unigene0001093	0	24	0.001	0.2047	7.67737	2.4145e-07	6.77484e-07	--	--	-	-	-	-	-	-	-
Unigene0001094	0	16	0.001	0.2821	8.14006	6.13562e-05	0.000138446	--	--	-	-	-	-	-	-	-
Unigene0001096	135	508	0.4087	1.319	1.69033	3.52875e-39	3.80649e-38	MYO18B	PREDICTED: unconventional myosin-XVIIIb [Nanorana parkeri]	-	-	-	-	-	-	-
Unigene0001101	40	192	0.5422	2.2323	2.04163	4.04279e-20	2.28863e-19	--	--	-	-	-	-	-	-	-
Unigene0001103	2	20	0.0528	0.4532	3.10154	0.000222778	0.000473391	--	--	-	-	-	-	-	-	-
Unigene0001109	48	156	0.9855	2.7471	1.47898	3.75724e-11	1.37158e-10	--	--	-	-	-	-	-	-	-
Unigene0001110	27	104	0.1056	0.349	1.72462	1.44724e-09	4.78262e-09	--	PREDICTED: Fc receptor-like protein 5 isoform X1 [Xenopus laevis]	-	-	-	-	-	-	-
Unigene0001112	2	96	0.0105	0.4341	5.36957	1.69235e-23	1.09921e-22	--	--	-	-	-	-	-	-	-
Unigene0001116	4	164	0.0758	2.6672	5.13698	2.70681e-38	2.84328e-37	--	--	-	-	-	-	-	-	-
Unigene0001119	17	40	0.2168	0.4375	1.01292	0.022427	0.0361771	--	--	-	-	-	-	-	-	-
Unigene0001123	2	42	0.0152	0.2745	4.17466	3.12385e-09	1.01096e-08	ZC3HAV1L	PREDICTED: zinc finger CCCH-type antiviral protein 1-like [Nanorana parkeri]	-	-	-	-	-	-	-
Unigene0001124	107	276	2.231	4.9358	1.14559	6.62441e-13	2.68326e-12	--	--	-	-	-	-	-	-	-
Unigene0001130	46	24	0.6148	0.2751	-1.16016	0.00185416	0.00352083	Gem	PREDICTED: GTP-binding protein GEM isoform X2 [Nanorana parkeri]	-	-	-	-	GO:0005819//spindle;GO:0005886//plasma membrane;GO:0043231//intracellular membrane-bounded organelle	GO:0005515//protein binding;GO:0017111//nucleoside-triphosphatase activity;GO:0032550//purine ribonucleoside binding;GO:0046872//metal ion binding	GO:0000280//nuclear division;GO:0002376//immune system process;GO:0035556//intracellular signal transduction;GO:0051303//establishment of chromosome localization
Unigene0001135	26	78	1.2435	3.1996	1.36349	1.62703e-05	3.87571e-05	--	--	-	-	-	-	-	-	-
Unigene0001137	71	36	4.9753	2.1637	-1.20128	4.87637e-05	0.00011116	--	--	-	-	-	-	-	-	-
Unigene0001139	4	1092	0.0433	10.1313	7.87024	3.03229e-271	6.04636e-269	CD68	PREDICTED: macrosialin-like isoform X2 [Xenopus laevis]	Cellular Processes	Transport and catabolism	ko04142//Lysosome	K06501	-	-	-
Unigene0001140	33	176	0.168	0.7685	2.19358	6.8633e-20	3.84411e-19	--	--	-	-	-	-	-	-	-
Unigene0001142	0	10	0.001	0.1734	7.43796	0.00391328	0.00708954	--	--	-	-	-	-	-	-	-
Unigene0001143	5	54	0.052	0.4813	3.21035	5.96503e-10	2.02495e-09	HSDL1	PREDICTED: inactive hydroxysteroid dehydrogenase-like protein 1 [Nanorana parkeri]	-	-	-	-	-	-	GO:0008152//metabolic process
Unigene0001147	0	10	0.001	0.1122	6.80993	0.00391328	0.00708954	--	--	-	-	-	-	-	-	-
Unigene0001149	0	6	0.001	0.0873	6.44791	0.0312734	0.0486657	--	--	-	-	-	-	-	-	-
Unigene0001150	0	18	0.001	0.3659	8.51531	1.53628e-05	3.67688e-05	--	--	-	-	-	-	-	-	-
Unigene0001158	44	191	0.1494	0.5563	1.89668	4.79161e-18	2.48513e-17	--	PREDICTED: coiled-coil domain-containing protein 7 [Marmota marmota marmota]	-	-	-	-	-	-	-
Unigene0001160	13	46	0.2669	0.8101	1.6018	0.000312981	0.000654091	--	--	-	-	-	-	-	-	-
Unigene0001164	111	325	0.7196	1.8072	1.32849	2.00626e-18	1.05765e-17	--	--	-	-	-	-	-	-	-
Unigene0001176	22	55	0.5813	1.2464	1.10041	0.00248972	0.0046425	--	--	-	-	-	-	-	-	-
Unigene0001178	4	23	0.0607	0.2994	2.30231	0.00152433	0.00291646	--	--	-	-	-	-	-	-	-
Unigene0001182	0	6	0.001	0.068	6.08746	0.0312734	0.0486657	--	--	-	-	-	-	-	-	-
Unigene0001185	301	985	2.2501	6.3156	1.48893	2.32374e-60	4.29098e-59	--	--	-	-	-	-	-	-	-
Unigene0001186	4	80	0.0518	0.8883	4.10002	4.79753e-17	2.37981e-16	--	--	-	-	-	-	-	-	-
Unigene0001187	54	2	2.4796	0.0788	-4.97577	4.42087e-16	2.09778e-15	--	--	-	-	-	-	-	-	-
Unigene0001188	6	79	0.0851	0.9605	3.49655	3.53722e-15	1.60676e-14	dram1	PREDICTED: DNA damage-regulated autophagy modulator protein 1 [Nanorana parkeri]	-	-	-	-	-	-	-
Unigene0001190	18	6	0.2004	0.0573	-1.80628	0.00664208	0.0116824	--	--	-	-	-	-	-	-	-
Unigene0001191	62	28	1.5663	0.6067	-1.36831	2.11513e-05	4.98573e-05	--	--	-	-	-	-	-	-	-
Unigene0001195	0	41	0.001	0.3556	8.47411	3.77503e-12	1.46096e-11	--	--	-	-	-	-	-	-	-
Unigene0001197	1	10	0.0159	0.1365	3.1018	0.0215151	0.0347951	naca	PREDICTED: nascent polypeptide-associated complex subunit alpha isoform X3 [Nanorana parkeri]	Organismal Systems	Endocrine system	ko04928//Parathyroid hormone synthesis, secretion and action	K03626	GO:0031988//membrane-bounded vesicle;GO:0043231//intracellular membrane-bounded organelle	GO:0003676//nucleic acid binding;GO:0003712//transcription cofactor activity;GO:0008134//transcription factor binding	GO:0000122//negative regulation of transcription from RNA polymerase II promoter;GO:0008104//protein localization;GO:0008284//positive regulation of cell proliferation;GO:0010656//negative regulation of muscle cell apoptotic process;GO:0010830//regulation of myotube differentiation;GO:0014812//muscle cell migration;GO:0042246//tissue regeneration;GO:0045944//positive regulation of transcription f…
Unigene0001201	51	21	2.5448	0.8988	-1.50148	5.21881e-05	0.000118757	--	--	-	-	-	-	-	-	-
Unigene0001202	124	827	1.1446	6.5477	2.51614	1.15606e-101	4.67455e-100	mmp18	PREDICTED: matrix metalloproteinase-18-like [Nanorana parkeri]	Human Diseases;Organismal Systems	Cancers;Immune system;Immune diseases;Endocrine system	ko05200//Pathways in cancer;ko04926//Relaxin signaling pathway;ko04657//IL-17 signaling pathway;ko05323//Rheumatoid arthritis;ko03320//PPAR signaling pathway;ko05219//Bladder cancer	K01388	-	GO:0046914//transition metal ion binding;GO:0070011//peptidase activity, acting on L-amino acid peptides	GO:0019538//protein metabolic process
Unigene0001203	31	98	2.2608	6.13	1.43905	4.72825e-07	1.29678e-06	--	--	-	-	-	-	-	-	-
Unigene0001204	5	32	0.0418	0.2296	2.45755	7.05847e-05	0.000157973	--	MGC82982 protein [Xenopus laevis]	-	-	-	-	-	-	-
Unigene0001206	2	18	0.0118	0.0909	2.94549	0.000732495	0.00146486	AIG1	PREDICTED: androgen-induced gene 1 protein [Nanorana parkeri]	-	-	-	-	-	-	-
Unigene0001207	1115	2891	4.0769	9.0664	1.15306	3.2012e-110	1.45669e-108	FARP2	PREDICTED: FERM, RhoGEF and pleckstrin domain-containing protein 2 [Nanorana parkeri]	Cellular Processes;Environmental Information Processing	Signal transduction;Cellular community - eukaryotes	ko04015//Rap1 signaling pathway;ko04520//Adherens junction	K06082	GO:0043232//intracellular non-membrane-bounded organelle;GO:0044425//membrane part	GO:0005515//protein binding	GO:0007165//signal transduction;GO:0016043//cellular component organization
Unigene0001211	153	389	1.7477	3.8111	1.12475	4.83458e-17	2.39794e-16	--	--	-	-	-	-	-	-	-
Unigene0001213	0	27	0.001	0.2551	7.99492	6.05043e-08	1.77823e-07	--	PREDICTED: caldesmon [Nanorana parkeri]	Organismal Systems	Circulatory system	ko04270//Vascular smooth muscle contraction	K12327	-	GO:0005515//protein binding	-
Unigene0001215	50	197	0.8421	2.8457	1.75672	4.06663e-17	2.02243e-16	--	--	-	-	-	-	-	-	-
Unigene0001216	7	23	0.2133	0.601	1.49448	0.0162028	0.0266774	--	--	-	-	-	-	-	-	-
Unigene0001217	33	106	0.9795	2.6986	1.46209	1.12894e-07	3.25276e-07	--	--	-	-	-	-	-	-	-
Unigene0001220	14	50	1.0398	3.1852	1.61508	0.000119881	0.000262658	--	--	-	-	-	-	-	-	-
Unigene0001223	0	35	0.001	0.6308	9.30104	2.39049e-10	8.32238e-10	--	--	-	-	-	-	-	-	-
Unigene0001224	61	17	3.796	0.9074	-2.06467	1.50128e-08	4.64099e-08	--	--	-	-	-	-	-	-	-
Unigene0001230	40	16	0.9263	0.3178	-1.54336	0.000157128	0.000339732	--	--	-	-	-	-	-	-	-
Unigene0001233	10	2	0.0755	0.0129	-2.54911	0.0225028	0.0361771	GPR75	PREDICTED: probable G-protein coupled receptor 75 [Nanorana parkeri]	-	-	-	-	GO:0031224//intrinsic component of membrane	GO:0004950//chemokine receptor activity	GO:0010941//regulation of cell death;GO:0019221//cytokine-mediated signaling pathway
Unigene0001235	15	43	0.3211	0.7894	1.29773	0.00324435	0.00597031	--	--	-	-	-	-	-	-	-
Unigene0001236	8	24	0.2433	0.626	1.36343	0.0295734	0.0467769	--	--	-	-	-	-	-	-	-
Unigene0001249	8	46	0.1942	0.9577	2.30203	2.09641e-06	5.43462e-06	--	--	-	-	-	-	-	-	-
Unigene0001254	114	452	1.8228	6.1988	1.76583	4.37849e-37	4.46205e-36	--	PREDICTED: autoimmune regulator-like [Ficedula albicollis]	Human Diseases;Genetic Information Processing	Immune diseases;Folding, sorting and degradation	ko04120//Ubiquitin mediated proteolysis;ko05340//Primary immunodeficiency	K10603	-	-	-
Unigene0001257	45	4	0.7901	0.0602	-3.7142	2.06736e-11	7.66251e-11	tcaf	PREDICTED: TRPM8 channel-associated factor homolog [Nanorana parkeri]	-	-	-	-	-	-	-
Unigene0001260	285	122	19.2194	7.0565	-1.44554	1.01416e-21	6.13912e-21	--	--	-	-	-	-	-	-	-
Unigene0001268	8	43	0.5861	2.7019	2.20476	9.48459e-06	2.31412e-05	--	--	-	-	-	-	-	-	-
Unigene0001270	318	788	12.8454	27.3011	1.08771	8.95827e-31	7.50588e-30	--	--	-	-	-	-	-	-	-
Unigene0001271	2	40	0.0437	0.7493	4.09984	1.07964e-08	3.37302e-08	--	--	-	-	-	-	-	-	-
Unigene0001280	28	119	0.3411	1.2434	1.86602	1.55671e-11	5.81434e-11	--	--	-	-	-	-	-	-	-
Unigene0001282	94	230	1.3038	2.7362	1.06945	6.70583e-10	2.2703e-09	--	--	-	-	-	-	-	-	-
Unigene0001287	96	276	0.7091	1.7486	1.30214	1.66809e-15	7.7091e-15	--	--	-	-	-	-	-	-	-
Unigene0001293	20	6	0.5302	0.1364	-1.95869	0.00250938	0.00467091	PGBD4	PREDICTED: piggyBac transposable element-derived protein 4-like [Nanorana parkeri]	-	-	-	-	-	-	-
Unigene0001300	0	30	0.001	0.8694	9.76388	7.59254e-09	2.39606e-08	--	--	-	-	-	-	-	-	-
Unigene0001302	502	2077	3.4298	12.1713	1.82729	7.62329e-159	6.08553e-157	ABHD4	PREDICTED: protein ABHD4-like isoform X1 [Xenopus laevis]	-	-	-	-	-	GO:0003824//catalytic activity	-
Unigene0001304	131	62	1.3355	0.5421	-1.30075	2.06802e-09	6.76763e-09	Cbx5	PREDICTED: protein LDOC1L-like [Nanorana parkeri]	-	-	-	-	-	-	-
Unigene0001309	11	39	0.204	0.6204	1.60463	0.000477073	0.000978148	Abra	PREDICTED: actin-binding Rho-activating protein-like [Xenopus tropicalis]	-	-	-	-	-	-	-
Unigene0001320	4	285	0.0259	1.5842	5.93466	2.04772e-69	4.60936e-68	--	--	-	-	-	-	-	-	-
Unigene0001321	45	134	0.9556	2.4406	1.35276	1.07873e-08	3.37302e-08	--	--	-	-	-	-	-	-	-
Unigene0001323	38	104	0.679	1.5939	1.23108	3.78833e-06	9.62674e-06	--	--	-	-	-	-	-	-	-
Unigene0001325	4	108	0.0555	1.2859	4.53415	1.57046e-23	1.02133e-22	--	--	-	-	-	-	-	-	-
Unigene0001326	2	12	0.0313	0.1612	2.36462	0.0225028	0.0361771	--	--	-	-	-	-	-	-	-
Unigene0001329	517	1213	3.791	7.6289	1.0089	3.78558e-40	4.22174e-39	--	--	-	-	-	-	-	-	-
Unigene0001333	132	455	3.5223	10.4136	1.56388	8.46148e-32	7.31523e-31	--	--	-	-	-	-	-	-	-
Unigene0001334	21	89	0.1257	0.457	1.86221	6.00162e-09	1.90735e-08	--	--	-	-	-	-	-	-	-
Unigene0001339	99	312	0.4138	1.1185	1.43456	8.82209e-20	4.91633e-19	Ripk1	PREDICTED: receptor-interacting serine/threonine-protein kinase 1 [Nanorana parkeri]	Organismal Systems;Environmental Information Processing;Cellular Processes;Human Diseases	Signal transduction;Immune system;Infectious diseases;Cell growth and death	ko05163//Human cytomegalovirus infection;ko04621//NOD-like receptor signaling pathway;ko05169//Epstein-Barr virus infection;ko04210//Apoptosis;ko04217//Necroptosis;ko04064//NF-kappa B signaling pathway;ko04668//TNF signaling pathway;ko05160//Hepatitis C;ko04622//RIG-I-like receptor signaling pathway;ko04620//Toll-like receptor signaling pathway;ko04623//Cytosolic DNA-sensing pathway	K02861	-	GO:0005515//protein binding;GO:0016772//transferase activity, transferring phosphorus-containing groups	GO:0006461//protein complex assembly;GO:0009967//positive regulation of signal transduction;GO:0010942//positive regulation of cell death;GO:0016310//phosphorylation;GO:0031325//positive regulation of cellular metabolic process;GO:0042981//regulation of apoptotic process;GO:0044267//cellular protein metabolic process;GO:0097191//extrinsic apoptotic signaling pathway;GO:0097300//programmed necroti…
Unigene0001349	4	18	0.0794	0.3064	1.94821	0.0169593	0.0278194	--	--	-	-	-	-	-	-	-
Unigene0001351	16	85	0.0518	0.2362	2.18898	1.82603e-10	6.39654e-10	Mical2	PREDICTED: protein-methionine sulfoxide oxidase MICAL2-like isoform X3 [Xenopus laevis]	-	-	-	-	-	-	-
Unigene0001356	68	185	0.6508	1.5186	1.22246	5.53348e-10	1.88245e-09	--	--	-	-	-	-	-	-	-
Unigene0001359	18	173	0.1705	1.4051	3.04283	1.40525e-27	1.06038e-26	PLEKHA2	PREDICTED: pleckstrin homology domain-containing family A member 2 [Nanorana parkeri]	-	-	-	-	-	-	-
Unigene0001365	35	107	0.3519	0.9227	1.3907	2.55766e-07	7.16354e-07	--	--	-	-	-	-	-	-	-
Unigene0001370	0	10	0.001	0.1517	7.24508	0.00391328	0.00708954	--	--	-	-	-	-	-	-	-
Unigene0001371	0	15	0.001	0.2389	7.90026	0.000122627	0.000267338	--	--	-	-	-	-	-	-	-
Unigene0001373	1116	263	7.6834	1.553	-2.30669	8.1022e-146	5.70346e-144	Iigp1	PREDICTED: interferon-inducible GTPase 1-like [Nanorana parkeri]	-	-	-	-	-	-	-
Unigene0001374	33	266	0.2671	1.8469	2.78965	2.23985e-38	2.35811e-37	--	--	-	-	-	-	-	-	-
Unigene0001381	3	19	0.1797	0.9764	2.44188	0.00149764	0.00286885	--	--	-	-	-	-	-	-	-
Unigene0001384	11	180	0.3078	4.3199	3.81093	5.69624e-35	5.4589e-34	--	--	-	-	-	-	-	-	-
Unigene0001386	400	4404	5.1411	48.5486	3.23928	0	0	--	Deoxyuridine 5'-triphosphate nucleotidohydrolase [Fukomys damarensis]	-	-	-	-	-	-	-
Unigene0001387	2016	31247	7.622	101.326	3.73269	0	0	DUT1	Deoxyuridine 5'-triphosphate nucleotidohydrolase [Fukomys damarensis]	-	-	-	-	-	-	-
Unigene0001388	4	315	0.123	8.3101	6.07814	4.14633e-76	1.08346e-74	--	PREDICTED: uncharacterized protein LOC104860399 isoform X1 [Fukomys damarensis]	-	-	-	-	-	-	-
Unigene0001389	16	383	0.6039	12.3993	4.35981	5.8553e-79	1.60399e-77	--	Deoxyuridine 5'-triphosphate nucleotidohydrolase [Fukomys damarensis]	-	-	-	-	-	-	-
Unigene0001396	8	52	0.1008	0.562	2.47907	9.31842e-08	2.70044e-07	--	--	-	-	-	-	-	-	-
Unigene0001398	39	21	2.6522	1.2249	-1.11453	0.00450375	0.0080861	--	--	-	-	-	-	-	-	-
Unigene0001403	62	320	0.5646	2.4992	2.14617	2.96048e-34	2.77418e-33	Bhlhe40	PREDICTED: class E basic helix-loop-helix protein 40, partial [Nanorana parkeri]	Organismal Systems	Environmental adaptation	ko04710//Circadian rhythm	K03729	GO:0031981//nuclear lumen	GO:0000981//RNA polymerase II transcription factor activity, sequence-specific DNA binding;GO:0000989//transcription factor activity, transcription factor binding;GO:0003677//DNA binding;GO:0043425//bHLH transcription factor binding;GO:0046983//protein dimerization activity	GO:0006355//regulation of transcription, DNA-templated;GO:0006366//transcription from RNA polymerase II promoter;GO:0007623//circadian rhythm;GO:0009416//response to light stimulus;GO:0009605//response to external stimulus;GO:0044707//single-multicellular organism process;GO:0048167//regulation of synaptic plasticity
Unigene0001407	0	7	0.001	0.1237	6.9507	0.0156414	0.0257896	--	--	-	-	-	-	-	-	-
Unigene0001409	36	186	0.0755	0.3348	2.14875	1.02418e-20	5.94198e-20	Bsn	PREDICTED: protein bassoon, partial [Nanorana parkeri]	-	-	-	-	GO:0043005//neuron projection;GO:0045202//synapse	-	-
Unigene0001411	27	356	0.0686	0.776	3.49978	1.27392e-62	2.49521e-61	S1PR1	PREDICTED: sphingosine 1-phosphate receptor 1 [Nanorana parkeri]	Environmental Information Processing	Signal transduction;Signaling molecules and interaction	ko04080//Neuroactive ligand-receptor interaction;ko04068//FoxO signaling pathway;ko04071//Sphingolipid signaling pathway	K04288	GO:0031224//intrinsic component of membrane;GO:0044459//plasma membrane part	GO:0005102//receptor binding;GO:0045125//bioactive lipid receptor activity	GO:0003241//growth involved in heart morphogenesis;GO:0007155//cell adhesion;GO:0007188//adenylate cyclase-modulating G-protein coupled receptor signaling pathway;GO:0007417//central nervous system development;GO:0030031//cell projection assembly;GO:0030036//actin cytoskeleton organization;GO:0030278//regulation of ossification;GO:0032844//regulation of homeostatic process;GO:0042127//regulation …
Unigene0001413	24	5	0.5306	0.0948	-2.48467	0.000104826	0.000231211	--	--	-	-	-	-	-	-	-
Unigene0001422	8	110	0.0335	0.3949	3.55925	8.99577e-21	5.23345e-20	pgr	PREDICTED: progesterone receptor-like [Nanorana parkeri]	Cellular Processes;Human Diseases;Organismal Systems	Endocrine system;Cancers;Cell growth and death	ko04915//Estrogen signaling pathway;ko05224//Breast cancer;ko04114//Oocyte meiosis;ko04914//Progesterone-mediated oocyte maturation	K08556	GO:0044424//intracellular part	GO:0000981//RNA polymerase II transcription factor activity, sequence-specific DNA binding;GO:0003677//DNA binding;GO:0005515//protein binding;GO:0008289//lipid binding;GO:0046872//metal ion binding	GO:0006355//regulation of transcription, DNA-templated;GO:0007165//signal transduction;GO:0044767//single-organism developmental process;GO:0048856//anatomical structure development
Unigene0001424	37	96	2.0851	4.6402	1.15407	2.37036e-05	5.56169e-05	--	PREDICTED: RNA-directed DNA polymerase from mobile element jockey-like [Hydra vulgaris]	-	-	-	-	-	-	-
Unigene0001428	28	89	0.3074	0.8381	1.44701	1.26252e-06	3.33979e-06	ARRB1	arrestin beta 1 L homeolog [Xenopus laevis]	Human Diseases;Cellular Processes;Environmental Information Processing;Organismal Systems	Sensory system;Transport and catabolism;Nervous system;Substance dependence;Immune system;Endocrine system;Signal transduction	ko04010//MAPK signaling pathway;ko04144//Endocytosis;ko04062//Chemokine signaling pathway;ko04928//Parathyroid hormone synthesis, secretion and action;ko04728//Dopaminergic synapse;ko04926//Relaxin signaling pathway;ko05032//Morphine addiction;ko04740//Olfactory transduction;ko04340//Hedgehog signaling pathway	K04439	GO:0005774//vacuolar membrane;GO:0012506//vesicle membrane;GO:0031981//nuclear lumen;GO:0042995//cell projection;GO:0043234//protein complex;GO:0044425//membrane part	GO:0000975//regulatory region DNA binding;GO:0001664//G-protein coupled receptor binding;GO:0004869//cysteine-type endopeptidase inhibitor activity;GO:0008047//enzyme activator activity;GO:0019901//protein kinase binding;GO:0044389//ubiquitin-like protein ligase binding;GO:0090595//acetyl-CoA:L-lysine N6-acetyltransferase	GO:0001775//cell activation;GO:0001818//negative regulation of cytokine production;GO:0001934//positive regulation of protein phosphorylation;GO:0002090//regulation of receptor internalization;GO:0006357//regulation of transcription from RNA polymerase II promoter;GO:0006511//ubiquitin-dependent protein catabolic process;GO:0007186//G-protein coupled receptor signaling pathway;GO:0007599//hemosta…
Unigene0001429	8	26	0.1861	0.5186	1.47854	0.0136065	0.0226759	--	--	-	-	-	-	-	-	-
Unigene0001432	17	81	0.2052	0.8387	2.03112	3.24981e-09	1.05056e-08	--	--	-	-	-	-	-	-	-
Unigene0001434	16	41	0.5848	1.2852	1.13598	0.0105614	0.0179043	--	--	-	-	-	-	-	-	-
Unigene0001435	26	2	0.0993	0.0066	-3.91126	1.64888e-06	4.31807e-06	Prkcd	PREDICTED: protein kinase C theta type-like [Cuculus canorus]	Organismal Systems;Environmental Information Processing;Human Diseases;Cellular Processes	Endocrine system;Signal transduction;Circulatory system;Endocrine and metabolic diseases;Infectious diseases;Immune system;Transport and catabolism;Sensory system	ko04064//NF-kappa B signaling pathway;ko04140//Autophagy - animal;ko04270//Vascular smooth muscle contraction;ko04931//Insulin resistance;ko04750//Inflammatory mediator regulation of TRP channels;ko05162//Measles;ko04660//T cell receptor signaling pathway;ko04659//Th17 cell differentiation;ko04658//Th1 and Th2 cell differentiation;ko04920//Adipocytokine signaling pathway	K18052	-	GO:0016301//kinase activity	GO:0002684//positive regulation of immune system process;GO:0034110//regulation of homotypic cell-cell adhesion;GO:0043170//macromolecule metabolic process;GO:0044237//cellular metabolic process;GO:0044238//primary metabolic process;GO:0044707//single-multicellular organism process;GO:0048522//positive regulation of cellular process;GO:0050865//regulation of cell activation;GO:0050896//response t…
Unigene0001437	4	67	0.0903	1.2972	3.84453	8.30991e-14	3.51652e-13	--	--	-	-	-	-	-	-	-
Unigene0001438	2	22	0.0167	0.1575	3.23743	6.66138e-05	0.000149685	--	--	-	-	-	-	-	-	-
Unigene0001442	6	21	0.3595	1.0792	1.5859	0.0192367	0.0313406	--	--	-	-	-	-	-	-	-
Unigene0001447	2	25	0.0792	0.8491	3.42236	1.0613e-05	2.57928e-05	--	--	-	-	-	-	-	-	-
Unigene0001449	6	26	0.1321	0.491	1.89409	0.00335045	0.00615362	--	--	-	-	-	-	-	-	-
Unigene0001450	58	137	1.0009	2.0277	1.01855	4.98172e-06	1.2498e-05	--	--	-	-	-	-	-	-	-
Unigene0001452	7	109	0.0501	0.6685	3.73805	2.87763e-21	1.71162e-20	--	--	-	-	-	-	-	-	-
Unigene0001454	235	127	1.4218	0.659	-1.10937	1.48251e-12	5.88445e-12	--	PREDICTED: zinc finger protein 62 homolog [Nanorana parkeri]	-	-	-	-	-	-	-
Unigene0001456	101	718	1.7771	10.8357	2.6082	2.32118e-92	8.00608e-91	--	--	-	-	-	-	-	-	-
Unigene0001457	0	31	0.001	0.601	9.23122	3.80158e-09	1.22145e-08	--	--	-	-	-	-	-	-	-
Unigene0001459	235	75	1.7608	0.482	-1.86913	1.28335e-25	8.985e-25	STK33	PREDICTED: serine/threonine-protein kinase 33-like [Nanorana parkeri]	-	-	-	-	-	-	-
Unigene0001460	708	1759	2.8962	6.1716	1.09148	3.28356e-63	6.50273e-62	RAB5B	PREDICTED: ras-related protein Rab-5B [Nanorana parkeri]	Cellular Processes;Human Diseases;Environmental Information Processing;Organismal Systems	Signal transduction;Infectious diseases;Transport and catabolism;Excretory system	ko04144//Endocytosis;ko04145//Phagosome;ko04014//Ras signaling pathway;ko05152//Tuberculosis;ko05146//Amoebiasis;ko04962//Vasopressin-regulated water reabsorption	K07888	GO:0005769//early endosome;GO:0016020//membrane;GO:0016023//cytoplasmic, membrane-bounded vesicle	GO:0005515//protein binding;GO:0032550//purine ribonucleoside binding	GO:0002376//immune system process;GO:0006897//endocytosis;GO:0006996//organelle organization;GO:0008104//protein localization;GO:0035556//intracellular signal transduction
Unigene0001461	5	22	0.0839	0.3165	1.91546	0.00595708	0.0105612	GBP4	PREDICTED: guanylate-binding protein 1-like, partial [Nanorana parkeri]	Organismal Systems	Immune system	ko04621//NOD-like receptor signaling pathway	K20899	-	-	-
Unigene0001462	4	20	0.1279	0.5486	2.10074	0.00664208	0.0116824	--	--	-	-	-	-	-	-	-
Unigene0001467	84	2	2.1055	0.043	-5.61368	1.77888e-25	1.23964e-24	NLRP12	PREDICTED: NACHT, LRR and PYD domains-containing protein 3-like [Nanorana parkeri]	-	-	-	-	-	-	-
Unigene0001469	5	21	0.363	1.3077	1.84899	0.00939996	0.0160318	--	PREDICTED: NACHT, LRR and PYD domains-containing protein 12-like [Nanorana parkeri]	-	-	-	-	-	-	-
Unigene0001470	12	127	0.0313	0.2839	3.18115	2.11275e-21	1.26363e-20	PCDHGC5	PREDICTED: protocadherin gamma-C5-like isoform X3 [Nanorana parkeri]	-	-	-	-	GO:0016020//membrane	-	-
Unigene0001472	14	95	0.1136	0.6609	2.54047	2.13423e-13	8.86989e-13	--	--	-	-	-	-	-	-	-
Unigene0001473	6	22	0.1966	0.6181	1.65258	0.0126012	0.0211256	--	--	-	-	-	-	-	-	-
Unigene0001476	2	40	0.0649	1.1126	4.09957	1.07964e-08	3.37302e-08	--	--	-	-	-	-	-	-	-
Unigene0001479	159	464	0.6475	1.6206	1.32358	2.09392e-25	1.4546e-24	--	--	-	-	-	-	-	-	-
Unigene0001481	1371	696	4.6373	2.0192	-1.1995	8.04563e-69	1.7834e-67	--	PREDICTED: zinc finger protein 271-like, partial [Nanorana parkeri]	-	-	-	-	-	-	-
Unigene0001484	77	245	0.2978	0.8126	1.4482	4.32879e-16	2.05555e-15	Sycp1	PREDICTED: synaptonemal complex protein 1 isoform X1 [Canis lupus familiaris]	-	-	-	-	GO:0043229//intracellular organelle	-	GO:0000003//reproduction;GO:0044699//single-organism process
Unigene0001494	546	57	3.3473	0.2997	-3.48141	3.70936e-115	1.83728e-113	LYZ	PREDICTED: lysozyme C-1-like [Nanorana parkeri]	Organismal Systems	Digestive system	ko04970//Salivary secretion	K13915	-	-	-
Unigene0001496	34	174	0.2562	1.1245	2.13394	2.89544e-19	1.57964e-18	--	--	-	-	-	-	-	-	-
Unigene0001497	101	419	0.8284	2.9477	1.83119	4.2969e-36	4.27573e-35	--	Transposable element Tcb1 transposase, partial [Larimichthys crocea]	-	-	-	-	-	-	-
Unigene0001498	22	62	0.0848	0.205	1.27349	0.000228483	0.000485028	VTG2	PREDICTED: LOW QUALITY PROTEIN: vitellogenin-A2-like [Nanorana parkeri]	-	-	-	-	-	-	-
Unigene0001500	9	0	0.3429	0.001	-8.42164	0.00195752	0.00369326	--	--	-	-	-	-	-	-	-
Unigene0001508	1	10	0.0224	0.1925	3.10329	0.0215151	0.0347951	--	--	-	-	-	-	-	-	-
Unigene0001510	0	38	0.001	0.5003	8.96665	3.00335e-11	1.10105e-10	--	--	-	-	-	-	-	-	-
Unigene0001513	0	62	0.001	0.537	9.06878	1.14913e-16	5.60039e-16	--	PREDICTED: NF-kappa-B inhibitor zeta-like isoform X3 [Salmo salar]	-	-	-	-	-	-	-
Unigene0001514	189	776	2.4546	8.6441	1.81623	9.88131e-64	1.97626e-62	--	--	-	-	-	-	-	-	-
Unigene0001515	4	119	0.0364	0.9278	4.6718	2.76115e-26	1.98396e-25	--	PREDICTED: ring-infected erythrocyte surface antigen-like [Dufourea novaeangliae]	-	-	-	-	-	-	-
Unigene0001516	6	37	0.0429	0.227	2.40364	1.53892e-05	3.68074e-05	--	--	-	-	-	-	-	-	-
Unigene0001521	2	14	0.0279	0.1676	2.58669	0.0074061	0.0129172	--	--	-	-	-	-	-	-	-
Unigene0001524	7	22	0.1273	0.3433	1.43124	0.0242204	0.0388	--	PREDICTED: nucleolar protein 6 [Nanorana parkeri]	-	-	-	-	-	-	-
Unigene0001525	2	17	0.0766	0.5582	2.86537	0.00131833	0.00254317	--	--	-	-	-	-	-	-	-
Unigene0001530	360	1593	2.9955	11.3688	1.92421	3.056e-134	1.89309e-132	--	--	-	-	-	-	-	-	-
Unigene0001532	6	26	0.0758	0.2817	1.89389	0.00335045	0.00615362	--	--	-	-	-	-	-	-	-
Unigene0001533	12	94	0.7298	4.9035	2.74824	3.17662e-14	1.37174e-13	--	--	-	-	-	-	-	-	-
Unigene0001540	11	34	0.1791	0.4748	1.40655	0.00369432	0.0067566	--	--	-	-	-	-	-	-	-
Unigene0001544	6	34	0.1271	0.6176	2.28071	7.13353e-05	0.00015953	--	--	-	-	-	-	-	-	-
Unigene0001547	14	85	1.0745	5.5953	2.38055	2.29502e-11	8.48194e-11	--	--	-	-	-	-	-	-	-
Unigene0001553	2091	5633	6.7619	15.6239	1.20825	1.23129e-200	1.47818e-198	--	--	-	-	-	-	-	-	-
Unigene0001556	431	1277	3.9604	10.0644	1.34554	7.01865e-66	1.4649e-64	--	PREDICTED: cysteine and histidine-rich protein 1 isoform X1 [Rhinolophus sinicus]	-	-	-	-	-	-	-
Unigene0001563	40	153	0.814	2.6705	1.71401	3.59402e-13	1.48017e-12	--	--	-	-	-	-	-	-	-
Unigene0001564	35	11	0.8586	0.2314	-1.8916	0.00010027	0.00022152	--	--	-	-	-	-	-	-	-
Unigene0001565	91	40	0.8348	0.3147	-1.40745	1.30823e-07	3.74678e-07	--	PREDICTED: phorbol-12-myristate-13-acetate-induced protein 1 [Nanorana parkeri]	Cellular Processes;Human Diseases	Drug resistance;Cancers;Cell growth and death	ko05200//Pathways in cancer;ko05203//Viral carcinogenesis;ko04210//Apoptosis;ko05210//Colorectal cancer;ko01524//Platinum drug resistance;ko04115//p53 signaling pathway;ko04215//Apoptosis - multiple species	K10131	-	-	-
Unigene0001570	1975	1011	19.8205	8.7023	-1.18752	6.05566e-98	2.2818e-96	--	PREDICTED: microtubule-actin cross-linking factor 1 isoform X24 [Dinoponera quadriceps]	-	-	-	-	-	-	-
Unigene0001573	36	157	0.3241	1.2125	1.90347	4.32341e-15	1.95566e-14	--	--	-	-	-	-	-	-	-
Unigene0001583	25	128	0.1627	0.7144	2.13452	2.90089e-14	1.2563e-13	Otud1	PREDICTED: OTU domain-containing protein 1 [Nanorana parkeri]	-	-	-	-	-	-	-
Unigene0001584	558	318	2.9849	1.459	-1.0327	3.90431e-24	2.59246e-23	USP43	PREDICTED: ubiquitin carboxyl-terminal hydrolase 43 [Nanorana parkeri]	-	-	-	-	-	-	-
Unigene0001586	43	121	0.4353	1.0507	1.27127	3.54774e-07	9.84223e-07	--	--	-	-	-	-	-	-	-
Unigene0001590	417	1261	1.2655	3.2822	1.37496	2.26363e-67	4.88928e-66	--	--	-	-	-	-	-	-	-
Unigene0001595	0	37	0.001	2.1223	11.0514	5.99623e-11	2.16309e-10	--	--	-	-	-	-	-	-	-
Unigene0001597	10	257	0.1781	3.9257	4.46219	2.72861e-54	4.37293e-53	--	--	-	-	-	-	-	-	-
Unigene0001600	18	64	0.2836	0.8648	1.60851	8.92823e-06	2.18445e-05	--	--	-	-	-	-	-	-	-
Unigene0001608	11	54	0.0308	0.1297	2.07418	1.94915e-06	5.06559e-06	--	TPA_exp: polyprotein [Lytechinus variegatus]	-	-	-	-	-	-	-
Unigene0001609	221	718	1.4998	4.1792	1.47846	1.2028e-44	1.50911e-43	--	--	-	-	-	-	-	-	-
Unigene0001610	105	315	1.2705	3.2691	1.3635	1.70613e-18	9.0199e-18	--	--	-	-	-	-	-	-	-
Unigene0001612	12	614	0.0771	3.3816	5.45483	2.04877e-140	1.38151e-138	--	--	-	-	-	-	-	-	-
Unigene0001616	14	0	1.1007	0.001	-10.1042	6.13562e-05	0.000138446	--	--	-	-	-	-	-	-	-
Unigene0001617	561	307	3.3877	1.5901	-1.09119	1.51779e-26	1.10268e-25	USH2A	PREDICTED: usherin [Nanorana parkeri]	-	-	-	-	-	-	-
Unigene0001621	1220	571	13.2411	5.3154	-1.31677	8.67065e-72	2.05845e-70	GADD45G	PREDICTED: growth arrest and DNA damage-inducible protein GADD45 gamma [Nanorana parkeri]	Environmental Information Processing;Cellular Processes;Human Diseases	Cancers;Signal transduction;Cell growth and death	ko05200//Pathways in cancer;ko04010//MAPK signaling pathway;ko04210//Apoptosis;ko04218//Cellular senescence;ko05202//Transcriptional misregulation in cancers;ko04064//NF-kappa B signaling pathway;ko05225//Hepatocellular carcinoma;ko04110//Cell cycle;ko05226//Gastric cancer;ko05224//Breast cancer;ko04068//FoxO signaling pathway;ko05222//Small cell lung cancer;ko05212//Pancreatic cancer;ko05210//Co…	K04402	GO:0044424//intracellular part	-	GO:0032874//positive regulation of stress-activated MAPK cascade;GO:0045859//regulation of protein kinase activity
Unigene0001623	60	220	0.5753	1.8092	1.65297	2.05037e-17	1.0314e-16	ass1	PREDICTED: argininosuccinate synthase [Nanorana parkeri]	Human Diseases;Metabolism	Amino acid metabolism;Cardiovascular diseases;Global and overview maps	ko01100//Metabolic pathways;ko05418//Fluid shear stress and atherosclerosis;ko01230//Biosynthesis of amino acids;ko00250//Alanine, aspartate and glutamate metabolism;ko00220//Arginine biosynthesis	K01940	GO:0031988//membrane-bounded vesicle	GO:0003723//RNA binding;GO:0016879//ligase activity, forming carbon-nitrogen bonds;GO:0031406//carboxylic acid binding;GO:0032550//purine ribonucleoside binding	GO:0006525//arginine metabolic process;GO:0006575//cellular modified amino acid metabolic process;GO:0009066//aspartate family amino acid metabolic process;GO:0019627//urea metabolic process;GO:0022408//negative regulation of cell-cell adhesion;GO:0031328//positive regulation of cellular biosynthetic process;GO:0034616//response to laminar fluid shear stress
Unigene0001625	180	55	7.0932	1.8589	-1.93199	9.00971e-21	5.24025e-20	--	--	-	-	-	-	-	-	-
Unigene0001626	2	15	0.0489	0.3147	2.68607	0.00419502	0.00755429	--	--	-	-	-	-	-	-	-
Unigene0001627	26	61	1.0001	2.0125	1.00884	0.00342091	0.00627857	--	hypothetical protein AAES_17597 [Amazona aestiva]	-	-	-	-	-	-	-
Unigene0001629	1075	293	5.411	1.265	-2.09676	1.89931e-124	1.05806e-122	--	--	-	-	-	-	-	-	-
Unigene0001631	12	33	0.1623	0.3827	1.23755	0.00963779	0.0164055	--	--	-	-	-	-	-	-	-
Unigene0001632	63	202	0.8371	2.3021	1.45948	1.16343e-13	4.89566e-13	--	--	-	-	-	-	-	-	-
Unigene0001638	16	45	0.2755	0.6646	1.27043	0.00270936	0.00502001	--	--	-	-	-	-	-	-	-
Unigene0001649	39	21	1.1905	0.5498	-1.11459	0.00450375	0.0080861	--	--	-	-	-	-	-	-	-
Unigene0001652	121	343	1.7459	4.2449	1.28176	2.1072e-18	1.10986e-17	--	--	-	-	-	-	-	-	-
Unigene0001656	18	132	0.6578	4.1377	2.65311	7.30749e-19	3.92039e-18	--	--	-	-	-	-	-	-	-
Unigene0001658	0	8	0.001	0.1298	7.02015	0.00782344	0.0134586	--	--	-	-	-	-	-	-	-
Unigene0001663	4	161	0.0577	1.9925	5.10986	1.89068e-37	1.94683e-36	--	--	-	-	-	-	-	-	-
Unigene0001666	30	83	2.0663	4.9033	1.2467	2.44717e-05	5.73814e-05	--	--	-	-	-	-	-	-	-
Unigene0001672	48	25	0.6388	0.2854	-1.16238	0.00154648	0.00295762	--	--	-	-	-	-	-	-	-
Unigene0001679	6	36	0.1238	0.6372	2.36373	2.57758e-05	6.02963e-05	--	--	-	-	-	-	-	-	-
Unigene0001682	53	26	0.4706	0.198	-1.249	0.000326098	0.000679762	PIEZO2	PREDICTED: LOW QUALITY PROTEIN: piezo-type mechanosensitive ion channel component 2-like [Nanorana parkeri]	-	-	-	-	-	-	-
Unigene0001683	289	140	0.6387	0.2654	-1.26697	4.35763e-18	2.26435e-17	Piezo2	PREDICTED: LOW QUALITY PROTEIN: piezo-type mechanosensitive ion channel component 2-like [Nanorana parkeri]	-	-	-	-	-	-	-
Unigene0001686	24	2848	0.298	30.3314	6.66936	0	0	--	--	-	-	-	-	-	-	-
Unigene0001687	118	3991	0.7091	20.5708	4.85846	0	0	LGMN	PREDICTED: legumain [Nanorana parkeri]	Cellular Processes;Organismal Systems	Transport and catabolism;Immune system	ko04142//Lysosome;ko04612//Antigen processing and presentation	K01369	GO:0000323//lytic vacuole;GO:0005768//endosome;GO:0031988//membrane-bounded vesicle	GO:0004175//endopeptidase activity	GO:0006508//proteolysis;GO:0009057//macromolecule catabolic process;GO:0009268//response to pH;GO:0009968//negative regulation of signal transduction;GO:0040014//regulation of multicellular organism growth;GO:0043066//negative regulation of apoptotic process
Unigene0001693	0	6	0.001	0.1902	7.57137	0.0312734	0.0486657	--	--	-	-	-	-	-	-	-
Unigene0001703	35	344	0.6629	5.588	3.07547	3.05941e-54	4.89801e-53	--	--	-	-	-	-	-	-	-
Unigene0001704	14	60	0.3299	1.2126	1.878	2.49407e-06	6.42998e-06	--	--	-	-	-	-	-	-	-
Unigene0001706	2092	696	38.0128	10.8471	-1.80918	5.12319e-186	5.27768e-184	TUBB3	PREDICTED: tubulin beta-3 chain [Thamnophis sirtalis]	Cellular Processes;Human Diseases	Infectious diseases;Cellular community - eukaryotes;Transport and catabolism	ko04145//Phagosome;ko04540//Gap junction;ko05130//Pathogenic Escherichia coli infection	K07375	GO:0015630//microtubule cytoskeleton;GO:0031224//intrinsic component of membrane;GO:0031988//membrane-bounded vesicle;GO:0032991//macromolecular complex;GO:0043005//neuron projection;GO:0043231//intracellular membrane-bounded organelle;GO:0044297//cell body	GO:0004888//transmembrane signaling receptor activity;GO:0005198//structural molecule activity;GO:0017111//nucleoside-triphosphatase activity;GO:0032550//purine ribonucleoside binding;GO:0033218//amide binding	GO:0000280//nuclear division;GO:0007166//cell surface receptor signaling pathway;GO:0043623//cellular protein complex assembly;GO:0097485//neuron projection guidance
Unigene0001707	2	34	0.0474	0.6912	3.86614	4.26305e-07	1.17446e-06	--	--	-	-	-	-	-	-	-
Unigene0001714	6	0	0.4477	0.001	-8.80639	0.0312734	0.0486657	--	--	-	-	-	-	-	-	-
Unigene0001716	37	13	1.4509	0.4372	-1.73058	0.000201637	0.000431053	--	--	-	-	-	-	-	-	-
Unigene0001717	2026	394	12.157	2.0278	-2.5838	1.10772e-288	2.42759e-286	Efs	PREDICTED: embryonal Fyn-associated substrate isoform X2 [Nanorana parkeri]	Environmental Information Processing;Organismal Systems;Cellular Processes;Human Diseases	Immune system;Signal transduction;Cell motility;Infectious diseases;Cellular community - eukaryotes	ko05163//Human cytomegalovirus infection;ko04810//Regulation of actin cytoskeleton;ko04510//Focal adhesion;ko04015//Rap1 signaling pathway;ko04062//Chemokine signaling pathway;ko04670//Leukocyte transendothelial migration;ko05100//Bacterial invasion of epithelial cells	K05726	-	-	-
Unigene0001719	10	35	0.2704	0.8118	1.58603	0.0012752	0.00246898	--	--	-	-	-	-	-	-	-
Unigene0001720	344	1376	1.3188	4.5246	1.77856	1.91154e-105	8.11795e-104	--	--	-	-	-	-	-	-	-
Unigene0001721	18	6	0.797	0.2279	-1.80618	0.00664208	0.0116824	--	--	-	-	-	-	-	-	-
Unigene0001722	15	106	0.1157	0.7014	2.59985	6.75838e-15	3.02323e-14	--	--	-	-	-	-	-	-	-
Unigene0001727	3	39	0.0763	0.8504	3.47839	1.05341e-07	3.04343e-07	--	--	-	-	-	-	-	-	-
Unigene0001730	361	1041	1.639	4.0537	1.30642	3.56951e-52	5.42846e-51	tldc1	PREDICTED: TLD domain-containing protein 1 [Nanorana parkeri]	-	-	-	-	-	-	-
Unigene0001731	7	0	0.0925	0.001	-6.53138	0.0156414	0.0257896	--	transposase, partial [Pelophylax lessonae]	-	-	-	-	-	-	-
Unigene0001732	4	19	0.0499	0.2031	2.02508	0.0106654	0.0180522	--	--	-	-	-	-	-	-	-
Unigene0001739	6	27	0.4336	1.6737	1.9486	0.0021191	0.00398386	--	--	-	-	-	-	-	-	-
Unigene0001740	299	1074	7.1078	21.8979	1.62332	5.06988e-74	1.26028e-72	--	--	-	-	-	-	-	-	-
Unigene0001741	126	329	9.6245	21.5546	1.16321	1.76361e-15	8.13679e-15	--	--	-	-	-	-	-	-	-
Unigene0001743	224	558	1.1669	2.4931	1.09526	1.05505e-22	6.64556e-22	--	PREDICTED: general transcription factor II-I repeat domain-containing protein 2-like [Oreochromis niloticus]	-	-	-	-	-	-	-
Unigene0001753	0	85	0.001	1.5625	10.6096	7.90806e-23	5.00829e-22	--	--	-	-	-	-	-	-	-
Unigene0001759	38	105	0.4116	0.9755	1.2449	2.69457e-06	6.92269e-06	--	--	-	-	-	-	-	-	-
Unigene0001762	27	224	0.5326	3.7901	2.83111	3.59389e-33	3.25546e-32	--	--	-	-	-	-	-	-	-
Unigene0001763	767	388	3.8415	1.6668	-1.20459	3.98093e-41	4.54097e-40	Arhgap6	PREDICTED: rho GTPase-activating protein 6-like [Nanorana parkeri]	-	-	-	-	GO:0015629//actin cytoskeleton;GO:0044444//cytoplasmic part	GO:0019899//enzyme binding;GO:0030674//protein binding, bridging;GO:0060229//lipase activator activity	GO:0001953//negative regulation of cell-matrix adhesion;GO:0007045//cell-substrate adherens junction assembly;GO:0010863//positive regulation of phospholipase C activity;GO:0032232//negative regulation of actin filament bundle assembly;GO:0043087//regulation of GTPase activity
Unigene0001764	4	84	0.0886	1.5951	4.1702	3.89244e-18	2.02943e-17	--	--	-	-	-	-	-	-	-
Unigene0001773	65	184	1.0947	2.6579	1.27975	1.65542e-10	5.81467e-10	--	--	-	-	-	-	-	-	-
Unigene0001778	80	35	0.5777	0.2168	-1.41396	1.08617e-06	2.88939e-06	--	--	-	-	-	-	-	-	-
Unigene0001783	2	17	0.0296	0.2158	2.86603	0.00131833	0.00254317	--	--	-	-	-	-	-	-	-
Unigene0001785	23	124	1.7322	8.0101	2.20921	6.7711e-15	3.02835e-14	--	--	-	-	-	-	-	-	-
Unigene0001787	8	42	0.0558	0.2513	2.17107	1.55617e-05	3.71149e-05	Stk32a	PREDICTED: serine/threonine-protein kinase 32A-like [Nanorana parkeri]	-	-	-	-	GO:0016020//membrane	GO:0004672//protein kinase activity;GO:0032550//purine ribonucleoside binding;GO:0043169//cation binding	GO:0006464//cellular protein modification process;GO:0006796//phosphate-containing compound metabolic process;GO:0010506//regulation of autophagy
Unigene0001795	293	155	8.2559	3.746	-1.14007	9.32126e-16	4.35899e-15	narf	PREDICTED: nuclear prelamin A recognition factor-like [Xenopus laevis]	-	-	-	-	GO:0005882//intermediate filament;GO:0044428//nuclear part	GO:0043169//cation binding	-
Unigene0001797	58	368	1.1612	6.3195	2.44419	1.38264e-45	1.78141e-44	--	--	-	-	-	-	-	-	-
Unigene0001798	4	42	0.0455	0.41	3.17169	8.11755e-08	2.36274e-07	--	--	-	-	-	-	-	-	-
Unigene0001802	24	304	0.1391	1.5117	3.44198	4.15626e-53	6.47551e-52	C1orf94	PREDICTED: uncharacterized protein C1orf94 homolog [Alligator sinensis]	-	-	-	-	-	-	-
Unigene0001804	137	473	1.0787	3.1943	1.56621	9.14893e-33	8.18524e-32	Ids	PREDICTED: iduronate 2-sulfatase [Nanorana parkeri]	Cellular Processes;Metabolism	Glycan biosynthesis and metabolism;Transport and catabolism;Global and overview maps	ko01100//Metabolic pathways;ko04142//Lysosome;ko00531//Glycosaminoglycan degradation	K01136	GO:0000323//lytic vacuole	GO:0008484//sulfuric ester hydrolase activity;GO:0043169//cation binding	-
Unigene0001805	85	286	6.4927	18.7375	1.52904	6.81745e-20	3.81981e-19	--	--	-	-	-	-	-	-	-
Unigene0001806	4035	138	89.8249	2.6349	-5.0913	0	0	--	hypothetical protein XENTR_v90006953mg, partial [Xenopus tropicalis]	-	-	-	-	-	-	-
Unigene0001808	3709	1911	141.322	62.4522	-1.17816	2.62757e-161	2.15303e-159	Hist1h3b	Histone H3c [Culex quinquefasciatus]	Human Diseases	Substance dependence;Immune diseases;Cancers	ko05202//Transcriptional misregulation in cancers;ko05034//Alcoholism;ko05322//Systemic lupus erythematosus	K11253	GO:0043231//intracellular membrane-bounded organelle;GO:0043232//intracellular non-membrane-bounded organelle	GO:0003676//nucleic acid binding;GO:0046983//protein dimerization activity	-
Unigene0001812	14	94	0.286	1.6469	2.52567	3.61356e-13	1.48756e-12	Tm4sf4	PREDICTED: transmembrane 4 L6 family member 4-like [Nanorana parkeri]	-	-	-	-	-	-	-
Unigene0001815	82	488	1.1153	5.6928	2.35171	2.9616e-57	5.06425e-56	--	PREDICTED: sterile alpha motif domain-containing protein 3-like [Larimichthys crocea]	-	-	-	-	-	-	-
Unigene0001825	10	48	0.2322	0.9561	2.04179	5.53353e-06	1.38316e-05	--	--	-	-	-	-	-	-	-
Unigene0001827	3652	1124	36.7418	9.6991	-1.9215	0	0	Rgs16	PREDICTED: regulator of G-protein signaling 16 [Nanorana parkeri]	-	-	-	-	-	-	-
Unigene0001829	5	147	0.0673	1.6962	4.65556	8.78847e-33	7.86881e-32	--	--	-	-	-	-	-	-	-
Unigene0001836	0	6	0.001	0.1839	7.52278	0.0312734	0.0486657	--	tigerinin-RC2 [Fejervarya cancrivora]	-	-	-	-	-	-	-
Unigene0001837	62	223	0.2843	0.877	1.62516	2.46462e-17	1.2367e-16	Cep95	PREDICTED: centrosomal protein of 95 kDa [Nanorana parkeri]	-	-	-	-	-	-	-
Unigene0001840	69	15	2.9498	0.55	-2.42311	2.97107e-11	1.09068e-10	--	--	-	-	-	-	-	-	-
Unigene0001841	14	80	0.387	1.8969	2.29324	2.88957e-10	9.99922e-10	--	--	-	-	-	-	-	-	-
Unigene0001845	4	187	0.0464	1.8611	5.32589	1.66593e-44	2.07951e-43	--	--	-	-	-	-	-	-	-
Unigene0001846	23	184	0.0885	0.6073	2.77866	4.87927e-27	3.60456e-26	Slc6a8	PREDICTED: sodium- and chloride-dependent creatine transporter 1 isoform X1 [Nanorana parkeri]	Organismal Systems	Nervous system	ko04727//GABAergic synapse	K05039	GO:0031224//intrinsic component of membrane	GO:0015291//secondary active transmembrane transporter activity	GO:0044763//single-organism cellular process;GO:0044765//single-organism transport
Unigene0001852	49	213	0.4807	1.7921	1.89844	2.66337e-20	1.51941e-19	SULT2B1	PREDICTED: sulfotransferase family cytosolic 2B member 1-like [Nanorana parkeri]	Metabolism	Lipid metabolism	ko00140//Steroid hormone biosynthesis	K01015	-	-	-
Unigene0001853	53	134	1.9326	4.1909	1.11672	9.10181e-07	2.43982e-06	--	--	-	-	-	-	-	-	-
Unigene0001854	26	65	0.864	1.8527	1.10053	0.000998264	0.00195257	--	--	-	-	-	-	-	-	-
Unigene0001855	45	168	0.2982	0.9549	1.67907	4.02607e-14	1.73051e-13	--	--	-	-	-	-	-	-	-
Unigene0001856	116	475	0.2653	0.9318	1.8124	4.30236e-40	4.78772e-39	Kif13a	PREDICTED: kinesin-like protein KIF13A isoform X2 [Nanorana parkeri]	-	-	-	-	GO:0005875//microtubule associated complex	GO:0003774//motor activity;GO:0015631//tubulin binding;GO:0032550//purine ribonucleoside binding	GO:0007017//microtubule-based process
Unigene0001860	26	72	0.3869	0.919	1.2481	0.000137099	0.000297812	--	--	-	-	-	-	-	-	-
Unigene0001861	2	15	0.0494	0.318	2.68644	0.00419502	0.00755429	--	--	-	-	-	-	-	-	-
Unigene0001862	56	224	0.3148	1.0801	1.77866	2.037e-19	1.11787e-18	--	--	-	-	-	-	-	-	-
Unigene0001868	0	14	0.001	0.4057	8.66427	0.000245094	0.000516819	--	--	-	-	-	-	-	-	-
Unigene0001869	251	672	4.6985	10.7893	1.19933	6.39784e-31	5.38582e-30	--	--	-	-	-	-	-	-	-
Unigene0001871	1	111	0.0384	3.6534	6.57199	9.25079e-29	7.28831e-28	--	--	-	-	-	-	-	-	-
Unigene0001876	238	129	6.6251	3.0799	-1.10506	1.45822e-12	5.78901e-12	--	--	-	-	-	-	-	-	-
Unigene0001878	43	12	3.2385	0.7752	-2.06269	3.41325e-06	8.70025e-06	--	--	-	-	-	-	-	-	-
Unigene0001884	1353	733	15.4111	7.161	-1.10574	8.8624e-60	1.62105e-58	--	--	-	-	-	-	-	-	-
Unigene0001885	2	100	0.0291	1.2488	5.42338	2.35546e-24	1.57528e-23	--	--	-	-	-	-	-	-	-
Unigene0001891	0	6	0.001	0.1323	7.04767	0.0312734	0.0486657	--	--	-	-	-	-	-	-	-
Unigene0001898	2	84	0.1007	3.6287	5.17132	4.38416e-20	2.47795e-19	--	--	-	-	-	-	-	-	-
Unigene0001900	17	3	0.7527	0.1139	-2.72431	0.00149764	0.00286885	--	--	-	-	-	-	-	-	-
Unigene0001904	2	12	0.0569	0.2926	2.36243	0.0225028	0.0361771	--	PREDICTED: pyruvate carboxylase, mitochondrial-like [Nanorana parkeri]	Metabolism	Carbohydrate metabolism;Global and overview maps	ko01100//Metabolic pathways;ko01200//Carbon metabolism;ko01230//Biosynthesis of amino acids;ko00620//Pyruvate metabolism;ko00020//Citrate cycle (TCA cycle)	K01958	-	-	-
Unigene0001909	16	636	0.1477	5.0355	5.09139	1.15177e-141	7.85776e-140	--	PREDICTED: serglycin-like [Nanorana parkeri]	-	-	-	-	-	-	-
Unigene0001912	12	52	0.3947	1.467	1.89404	1.14648e-05	2.77902e-05	--	--	-	-	-	-	-	-	-
Unigene0001913	4	63	0.0106	0.1435	3.75891	9.67062e-13	3.87425e-12	MUC4	PREDICTED: mucin-4-like [Xenopus tropicalis]	-	-	-	-	-	-	-
Unigene0001914	10	46	0.2196	0.8663	1.97999	1.43708e-05	3.4612e-05	Trim39	PREDICTED: tripartite motif-containing protein 14-like [Nanorana parkeri]	-	-	-	-	-	-	-
Unigene0001918	2	23	0.1123	1.1078	3.30227	3.62271e-05	8.36162e-05	--	--	-	-	-	-	-	-	-
Unigene0001919	0	9	0.001	0.221	7.7879	0.00782344	0.0134586	--	--	-	-	-	-	-	-	-
Unigene0001926	8	31	0.1808	0.601	1.73297	0.00167444	0.00319157	--	--	-	-	-	-	-	-	-
Unigene0001928	2885	1671	11.1028	5.5157	-1.00931	4.03503e-101	1.62169e-99	MARK1	PREDICTED: serine/threonine-protein kinase MARK1 [Nanorana parkeri]	-	-	-	-	-	GO:0004672//protein kinase activity;GO:0032550//purine ribonucleoside binding	GO:0006464//cellular protein modification process;GO:0006796//phosphate-containing compound metabolic process
Unigene0001932	2	14	0.0363	0.2182	2.58761	0.0074061	0.0129172	--	--	-	-	-	-	-	-	-
Unigene0001936	11	75	0.2432	1.4222	2.54791	8.54368e-11	3.05127e-10	--	--	-	-	-	-	-	-	-
Unigene0001941	106	322	1.9025	4.9569	1.38154	2.50041e-19	1.36686e-18	--	--	-	-	-	-	-	-	-
Unigene0001943	125	349	1.8134	4.3425	1.25983	2.23435e-18	1.17523e-17	--	--	-	-	-	-	-	-	-
Unigene0001947	414	1286	2.8024	7.4664	1.41375	3.49266e-71	8.17476e-70	Eloa	PREDICTED: transcription elongation factor B polypeptide 3 [Nanorana parkeri]	-	-	-	-	-	-	-
Unigene0001953	21	312	0.1119	1.4253	3.67098	7.10555e-58	1.23688e-56	PLPP3	PREDICTED: phospholipid phosphatase 3-like [Nanorana parkeri]	Human Diseases;Metabolism;Organismal Systems;Environmental Information Processing	Digestive system;Lipid metabolism;Immune system;Signal transduction;Cancers;Global and overview maps	ko01100//Metabolic pathways;ko04072//Phospholipase D signaling pathway;ko04666//Fc gamma R-mediated phagocytosis;ko05231//Choline metabolism in cancer;ko00564//Glycerophospholipid metabolism;ko00561//Glycerolipid metabolism;ko00600//Sphingolipid metabolism;ko00565//Ether lipid metabolism;ko04975//Fat digestion and absorption	K01080	GO:0016020//membrane	GO:0016791//phosphatase activity	GO:0001932//regulation of protein phosphorylation;GO:0007275//multicellular organism development;GO:0009966//regulation of signal transduction;GO:0010468//regulation of gene expression;GO:0016337//single organismal cell-cell adhesion;GO:0048522//positive regulation of cellular process;GO:0048856//anatomical structure development;GO:0060070//canonical Wnt signaling pathway
Unigene0001959	66	34	2.6862	1.1869	-1.17837	0.000135915	0.000295392	--	--	-	-	-	-	-	-	-
Unigene0001961	2	16	0.0335	0.2297	2.77752	0.0023592	0.00440815	--	--	-	-	-	-	-	-	-
Unigene0001963	0	9	0.001	0.1865	7.54303	0.00782344	0.0134586	--	--	-	-	-	-	-	-	-
Unigene0001968	52	14	0.377	0.0871	-2.11382	1.07518e-07	3.10151e-07	fam151a	PREDICTED: protein FAM151A isoform X2 [Nanorana parkeri]	-	-	-	-	-	-	-
Unigene0001969	0	26	0.001	0.402	8.65105	6.05043e-08	1.77823e-07	VSIR	PREDICTED: V-type immunoglobulin domain-containing suppressor of T-cell activation [Nanorana parkeri]	-	-	-	-	-	-	-
Unigene0001972	46	19	1.8962	0.6717	-1.49722	0.000104092	0.000229678	--	--	-	-	-	-	-	-	-
Unigene0001974	16	66	0.3199	1.132	1.82318	8.5423e-07	2.29474e-06	--	PREDICTED: LOW QUALITY PROTEIN: RNA-directed DNA polymerase from mobile element jockey-like, partial [Nanorana parkeri]	-	-	-	-	-	-	-
Unigene0001975	107	375	0.7544	2.2677	1.58783	6.39124e-27	4.70358e-26	--	--	-	-	-	-	-	-	-
Unigene0001986	6	29	0.106	0.4396	2.05213	0.000829453	0.00165003	--	hypothetical protein I79_007720 [Cricetulus griseus]	-	-	-	-	-	-	-
Unigene0001989	372	197	3.357	1.5248	-1.13855	1.76117e-19	9.6971e-19	foxn3	forkhead box protein N3 [Xenopus tropicalis]	-	-	-	-	GO:0043231//intracellular membrane-bounded organelle	GO:0001071//nucleic acid binding transcription factor activity;GO:0003677//DNA binding;GO:0005515//protein binding	GO:0006355//regulation of transcription, DNA-templated;GO:0031572//G2 DNA damage checkpoint
Unigene0001991	6	66	0.1266	1.1942	3.2377	4.41934e-12	1.70307e-11	--	--	-	-	-	-	-	-	-
Unigene0001993	3	24	0.0776	0.5325	2.77865	0.000313464	0.000654805	--	--	-	-	-	-	-	-	-
Unigene0001994	0	262	0.001	1.3094	10.3547	3.01183e-70	6.89988e-69	--	--	-	-	-	-	-	-	-
Unigene0001995	24	68	0.6774	1.6463	1.28115	0.000136775	0.00029715	--	--	-	-	-	-	-	-	-
Unigene0001996	285	1351	2.6025	10.5813	2.02355	3.13783e-123	1.72118e-121	--	--	-	-	-	-	-	-	-
Unigene0002000	0	33	0.001	0.3545	8.46964	9.53196e-10	3.18601e-09	--	--	-	-	-	-	-	-	-
Unigene0002003	3	18	0.0524	0.2696	2.36318	0.00258886	0.00480844	IL15	Interleukin-15 precursor [Rana catesbeiana]	-	-	-	-	-	-	GO:0002682//regulation of immune system process;GO:0044707//single-multicellular organism process;GO:0044767//single-organism developmental process;GO:0046649//lymphocyte activation;GO:0048518//positive regulation of biological process;GO:0048856//anatomical structure development
Unigene0002007	113	63	6.4583	3.0883	-1.06434	2.0268e-06	5.26209e-06	--	--	-	-	-	-	-	-	-
Unigene0002016	6	99	0.0689	0.9748	3.82253	2.07968e-19	1.14075e-18	AGMAT	PREDICTED: agmatinase, mitochondrial, partial [Nanorana parkeri]	Metabolism	Amino acid metabolism;Global and overview maps	ko01100//Metabolic pathways;ko00330//Arginine and proline metabolism	K01480	GO:0031988//membrane-bounded vesicle	GO:0016813//hydrolase activity, acting on carbon-nitrogen (but not peptide) bonds, in linear amidines;GO:0043169//cation binding	GO:0006525//arginine metabolic process;GO:0006596//polyamine biosynthetic process
Unigene0002017	0	6	0.001	0.0503	5.65249	0.0312734	0.0486657	LMOD2	leiomodin-2 [Xenopus tropicalis]	-	-	-	-	-	GO:0008092//cytoskeletal protein binding	GO:0051693//actin filament capping
Unigene0002024	6	25	0.2364	0.845	1.83772	0.00525564	0.00936837	--	PREDICTED: protein RCC2 homolog [Salmo salar]	-	-	-	-	-	-	-
Unigene0002026	2	16	0.082	0.5628	2.77893	0.0023592	0.00440815	--	--	-	-	-	-	-	-	-
Unigene0002036	324	875	1.8459	4.2757	1.21184	7.17652e-40	7.92916e-39	Umod	PREDICTED: uromodulin-like [Xenopus laevis]	-	-	-	-	-	-	-
Unigene0002037	42	105	1.0495	2.2504	1.10048	1.87805e-05	4.45423e-05	--	--	-	-	-	-	-	-	-
Unigene0002042	27	139	0.5495	2.4261	2.14245	1.00679e-15	4.70154e-15	--	--	-	-	-	-	-	-	-
Unigene0002043	4	53	0.1557	1.7697	3.50666	2.24444e-10	7.83033e-10	--	--	-	-	-	-	-	-	-
Unigene0002044	2	160	0.0816	5.5995	6.10059	1.77166e-39	1.93128e-38	--	--	-	-	-	-	-	-	-
Unigene0002055	7	23	0.2793	0.787	1.49455	0.0162028	0.0266774	--	--	-	-	-	-	-	-	-
Unigene0002057	1243	603	11.0379	4.5927	-1.26505	1.56267e-68	3.43921e-67	--	--	-	-	-	-	-	-	-
Unigene0002065	19	88	0.502	1.9943	1.99012	1.77393e-09	5.83194e-09	--	--	-	-	-	-	-	-	-
Unigene0002080	0	25	0.001	0.6545	9.35425	1.20864e-07	3.47269e-07	--	--	-	-	-	-	-	-	-
Unigene0002083	13	120	0.0441	0.3495	2.98644	4.58594e-19	2.48267e-18	PARP14	PREDICTED: poly [ADP-ribose] polymerase 14-like [Nanorana parkeri]	-	-	-	-	-	-	-
Unigene0002084	3	29	0.0824	0.6829	3.05096	3.43905e-05	7.96145e-05	--	--	-	-	-	-	-	-	-
Unigene0002085	39	616	0.5199	7.0434	3.75997	1.64593e-113	7.9906e-112	Gpx3	PREDICTED: glutathione peroxidase 3 [Nanorana parkeri]	Human Diseases;Organismal Systems;Metabolism	Metabolism of other amino acids;Endocrine system;Neurodegenerative diseases;Lipid metabolism	ko05016//Huntington disease;ko04918//Thyroid hormone synthesis;ko00480//Glutathione metabolism;ko05014//Amyotrophic lateral sclerosis (ALS);ko00590//Arachidonic acid metabolism	K00432	GO:0031988//membrane-bounded vesicle;GO:0044421//extracellular region part	GO:0004601//peroxidase activity;GO:0005488//binding	GO:0006950//response to stress;GO:0042743//hydrogen peroxide metabolic process;GO:0044710//single-organism metabolic process;GO:0051260//protein homooligomerization
Unigene0002086	0	26	0.001	0.232	7.85798	6.05043e-08	1.77823e-07	--	--	-	-	-	-	-	-	-
Unigene0002087	0	7	0.001	0.2189	7.77413	0.0156414	0.0257896	--	--	-	-	-	-	-	-	-
Unigene0002090	14	111	0.4842	3.2928	2.76564	1.38902e-16	6.73842e-16	--	--	-	-	-	-	-	-	-
Unigene0002092	21	106	0.1431	0.6193	2.11361	3.6833e-12	1.42819e-11	NR5A1	PREDICTED: steroidogenic factor 1-like [Nanorana parkeri]	Human Diseases;Organismal Systems	Endocrine system;Endocrine and metabolic diseases	ko04934//Cushing syndrome;ko04927//Cortisol synthesis and secretion	K08560	GO:0043231//intracellular membrane-bounded organelle	GO:0000981//RNA polymerase II transcription factor activity, sequence-specific DNA binding;GO:0003677//DNA binding;GO:0005515//protein binding;GO:0008289//lipid binding;GO:0038023//signaling receptor activity;GO:0046914//transition metal ion binding	GO:0006357//regulation of transcription from RNA polymerase II promoter;GO:0008584//male gonad development;GO:0008585//female gonad development;GO:0009755//hormone-mediated signaling pathway;GO:0035270//endocrine system development;GO:0048869//cellular developmental process;GO:0072595//maintenance of protein localization in organelle
Unigene0002098	115	398	0.276	0.8192	1.56955	3.64035e-28	2.81556e-27	pol	PREDICTED: LOW QUALITY PROTEIN: endogenous retrovirus group K member 25 Pol protein-like [Protobothrops mucrosquamatus]	-	-	-	-	-	-	-
Unigene0002099	2	13	0.0522	0.2908	2.47791	0.0129695	0.0216694	pol	PREDICTED: LOW QUALITY PROTEIN: endogenous retrovirus group K member 113 Pol protein-like [Myotis davidii]	-	-	-	-	-	-	-
Unigene0002100	20	92	0.1683	0.6641	1.98037	1.05827e-09	3.52935e-09	--	--	-	-	-	-	-	-	-
Unigene0002102	17	221	0.0849	0.9467	3.47907	1.66798e-39	1.82039e-38	ERV3-1	PREDICTED: endogenous retrovirus group 3 member 1 Env polyprotein-like [Sus scrofa]	-	-	-	-	-	-	-
Unigene0002105	2	18	0.067	0.5173	2.94877	0.000732495	0.00146486	--	--	-	-	-	-	-	-	-
Unigene0002111	101	284	0.915	2.2068	1.27011	2.58063e-15	1.18112e-14	--	--	-	-	-	-	-	-	-
Unigene0002115	0	11	0.001	0.2097	7.71218	0.00195752	0.00369326	CLNK	cytokine-dependent hematopoietic cell linker [Alligator mississippiensis]	-	-	-	-	-	-	-
Unigene0002122	376	139	11.7901	3.7383	-1.65712	4.57725e-34	4.26769e-33	--	--	-	-	-	-	-	-	-
Unigene0002124	16	4	0.272	0.0583	-2.22204	0.00258886	0.00480844	--	PREDICTED: NK1 transcription factor-related protein 2 [Nanorana parkeri]	-	-	-	-	-	-	-
Unigene0002125	16	71	0.4269	1.625	1.92847	8.92682e-08	2.59277e-07	--	--	-	-	-	-	-	-	-
Unigene0002126	212	70	9.285	2.6295	-1.82011	1.33998e-22	8.39814e-22	--	--	-	-	-	-	-	-	-
Unigene0002128	0	6	0.001	0.0746	6.2211	0.0312734	0.0486657	--	--	-	-	-	-	-	-	-
Unigene0002129	75	34	3.0916	1.2021	-1.3628	3.90871e-06	9.89153e-06	--	--	-	-	-	-	-	-	-
Unigene0002134	0	10	0.001	0.1425	7.15482	0.00391328	0.00708954	--	PREDICTED: LOW QUALITY PROTEIN: cryptochrome-1 [Nanorana parkeri]	Organismal Systems	Environmental adaptation	ko04710//Circadian rhythm	K02295	-	-	-
Unigene0002158	606	1665	4.651	10.9603	1.23667	2.60772e-73	6.37656e-72	--	--	-	-	-	-	-	-	-
Unigene0002160	3	18	0.1253	0.6446	2.36302	0.00258886	0.00480844	--	--	-	-	-	-	-	-	-
Unigene0002161	36	99	1.4993	3.5363	1.23795	5.31101e-06	1.32983e-05	--	--	-	-	-	-	-	-	-
Unigene0002162	504	284	2.1547	1.0414	-1.04896	1.07446e-22	6.76415e-22	THBS3	PREDICTED: thrombospondin-3 [Nanorana parkeri]	Cellular Processes;Human Diseases;Environmental Information Processing	Transport and catabolism;Infectious diseases;Signaling molecules and interaction;Cellular community - eukaryotes;Signal transduction	ko05165//Human papillomavirus infection;ko04151//PI3K-Akt signaling pathway;ko04510//Focal adhesion;ko04145//Phagosome;ko04512//ECM-receptor interaction;ko05144//Malaria	K04659	GO:0044444//cytoplasmic part	GO:0005539//glycosaminoglycan binding;GO:0046872//metal ion binding	GO:0001503//ossification;GO:0022610//biological adhesion;GO:0060343//trabecula formation
Unigene0002164	8	180	0.1073	2.0701	4.26998	1.63136e-37	1.68279e-36	--	--	-	-	-	-	-	-	-
Unigene0002172	2	22	0.0646	0.6095	3.23802	6.66138e-05	0.000149685	--	--	-	-	-	-	-	-	-
Unigene0002173	2	30	0.0191	0.2451	3.68173	4.71992e-06	1.18624e-05	--	--	-	-	-	-	-	-	-
Unigene0002174	2	12	0.0434	0.2233	2.36322	0.0225028	0.0361771	--	--	-	-	-	-	-	-	-
Unigene0002176	8	54	0.3013	1.7441	2.53321	3.22164e-08	9.6891e-08	--	unnamed protein product [Oncorhynchus mykiss]	-	-	-	-	-	-	-
Unigene0002177	15	6	0.0881	0.0302	-1.54459	0.0266814	0.0424934	--	--	-	-	-	-	-	-	-
Unigene0002180	1072	3645	11.6192	33.8855	1.54416	1.60736e-217	2.25613e-215	Phpt1	PREDICTED: 14 kDa phosphohistidine phosphatase isoform X1 [Nanorana parkeri]	-	-	-	-	GO:0031988//membrane-bounded vesicle	GO:0005246//calcium channel regulator activity;GO:0005515//protein binding;GO:0016791//phosphatase activity	GO:0006470//protein dephosphorylation;GO:0031532//actin cytoskeleton reorganization;GO:0040017//positive regulation of locomotion;GO:0050856//regulation of T cell receptor signaling pathway;GO:0051348//negative regulation of transferase activity
Unigene0002192	120	520	0.5167	1.9205	1.89408	3.76144e-46	4.92549e-45	Egfl7	PREDICTED: epidermal growth factor-like protein 7 [Nanorana parkeri]	-	-	-	-	-	-	-
Unigene0002193	0	16	0.001	0.1978	7.6279	6.13562e-05	0.000138446	--	--	-	-	-	-	-	-	-
Unigene0002195	4	17	0.1576	0.5746	1.86629	0.0266814	0.0424934	--	--	-	-	-	-	-	-	-
Unigene0002196	35	18	0.9545	0.421	-1.18092	0.00554751	0.0098663	--	--	-	-	-	-	-	-	-
Unigene0002202	22	57	0.2535	0.5632	1.15166	0.00129029	0.00249581	--	--	-	-	-	-	-	-	-
Unigene0002204	805	1906	2.9568	6.0046	1.02203	6.09467e-61	1.14177e-59	--	--	-	-	-	-	-	-	-
Unigene0002213	136	56	7.0481	2.4892	-1.50155	7.96478e-12	3.02274e-11	--	--	-	-	-	-	-	-	-
Unigene0002218	120	18	2.27	0.2921	-2.95816	3.78322e-23	2.42942e-22	--	--	-	-	-	-	-	-	-
Unigene0002224	4	23	0.0288	0.1422	2.30378	0.00152433	0.00291646	SLC9A9	PREDICTED: sodium/hydrogen exchanger 9-like isoform X2 [Xenopus laevis]	-	-	-	-	GO:0010008//endosome membrane;GO:0031224//intrinsic component of membrane	GO:0005451//monovalent cation:proton antiporter activity;GO:0005488//binding	GO:0006814//sodium ion transport;GO:0015992//proton transport;GO:0044763//single-organism cellular process;GO:0055067//monovalent inorganic cation homeostasis
Unigene0002231	2	21	0.0661	0.5949	3.16993	0.000122056	0.000266856	--	PREDICTED: arf-GAP with GTPase, ANK repeat and PH domain-containing protein 2-like, partial [Falco cherrug]	-	-	-	-	-	-	-
Unigene0002233	0	32	0.001	0.6161	9.26702	1.90354e-09	6.24477e-09	--	--	-	-	-	-	-	-	-
Unigene0002234	55	157	0.6359	1.5569	1.2918	2.70437e-09	8.78207e-09	SINHCAF	PREDICTED: protein FAM60A isoform X1 [Nanorana parkeri]	-	-	-	-	-	-	-
Unigene0002237	80	222	0.5339	1.2708	1.2511	5.53856e-12	2.12417e-11	--	--	-	-	-	-	-	-	-
Unigene0002238	0	51	0.001	0.8504	9.732	7.51669e-15	3.35213e-14	--	--	-	-	-	-	-	-	-
Unigene0002242	18	2	0.201	0.0192	-3.38802	0.000222778	0.000473391	--	--	-	-	-	-	-	-	-
Unigene0002244	6	0	0.1089	0.001	-6.76686	0.0312734	0.0486657	--	--	-	-	-	-	-	-	-
Unigene0002249	4	41	0.0634	0.5573	3.1359	1.44537e-07	4.12683e-07	--	--	-	-	-	-	-	-	-
Unigene0002251	4	31	0.0296	0.1966	2.73159	3.91012e-05	8.99818e-05	--	--	-	-	-	-	-	-	-
Unigene0002253	2	38	0.026	0.423	4.02407	3.70572e-08	1.10969e-07	ARF	PREDICTED: ADP-ribosylation factor-like [Nanorana parkeri]	Cellular Processes;Human Diseases;Environmental Information Processing	Infectious diseases;Transport and catabolism;Signal transduction	ko04144//Endocytosis;ko04072//Phospholipase D signaling pathway;ko05134//Legionellosis;ko05110//Vibrio cholerae infection	K07937	GO:0044464//cell part	GO:0032550//purine ribonucleoside binding	GO:0035556//intracellular signal transduction
Unigene0002255	166	574	6.8078	20.1905	1.56842	1.75694e-39	1.91569e-38	--	--	-	-	-	-	-	-	-
Unigene0002256	220	908	8.5031	30.1007	1.82374	3.18682e-74	7.94312e-73	--	--	-	-	-	-	-	-	-
Unigene0002258	38	22	0.3906	0.194	-1.00964	0.00996464	0.0169395	--	--	-	-	-	-	-	-	-
Unigene0002261	15	0	0.3893	0.001	-8.60474	3.07011e-05	7.13186e-05	--	--	-	-	-	-	-	-	-
Unigene0002262	34	127	1.2714	4.0734	1.67982	7.52972e-11	2.6989e-10	--	--	-	-	-	-	-	-	-
Unigene0002265	30	183	0.2246	1.175	2.38723	1.01539e-22	6.40181e-22	gata4	PREDICTED: transcription factor GATA-4 [Nanorana parkeri]	Environmental Information Processing;Organismal Systems;Cellular Processes	Cell growth and death;Cellular community - eukaryotes;Signal transduction;Endocrine system	ko04218//Cellular senescence;ko04530//Tight junction;ko04022//cGMP - PKG signaling pathway;ko04919//Thyroid hormone signaling pathway	K09183	GO:0043231//intracellular membrane-bounded organelle	GO:0000977//RNA polymerase II regulatory region sequence-specific DNA binding;GO:0000981//RNA polymerase II transcription factor activity, sequence-specific DNA binding;GO:0003712//transcription cofactor activity;GO:0046332//SMAD binding;GO:0046914//transition metal ion binding	GO:0001101//response to acid chemical;GO:0001704//formation of primary germ layer;GO:0001819//positive regulation of cytokine production;GO:0002065//columnar/cuboidal epithelial cell differentiation;GO:0003143//embryonic heart tube morphogenesis;GO:0003181//atrioventricular valve morphogenesis;GO:0003208//cardiac ventricle morphogenesis;GO:0003260//cardioblast migration;GO:0003299//muscle hypertr…
Unigene0002267	14	44	0.5424	1.4621	1.43061	0.00128343	0.00248316	--	--	-	-	-	-	-	-	-
Unigene0002268	74	1397	1.2347	19.9916	4.01716	2.11177e-259	3.89337e-257	--	--	-	-	-	-	-	-	-
Unigene0002269	29	572	0.9697	16.405	4.08045	8.87496e-112	4.17762e-110	--	--	-	-	-	-	-	-	-
Unigene0002272	105	48	3.6394	1.427	-1.35072	3.15915e-08	9.51286e-08	--	--	-	-	-	-	-	-	-
Unigene0002274	17	58	0.2071	0.606	1.54899	5.21881e-05	0.000118757	--	--	-	-	-	-	-	-	-
Unigene0002277	31	191	0.4178	2.2076	2.40159	5.28838e-24	3.49848e-23	--	--	-	-	-	-	-	-	-
Unigene0002279	8	40	0.302	1.295	2.10033	2.54233e-05	5.95106e-05	--	--	-	-	-	-	-	-	-
Unigene0002280	0	24	0.001	0.288	8.16993	2.4145e-07	6.77484e-07	--	--	-	-	-	-	-	-	-
Unigene0002284	4	25	0.155	0.8308	2.42223	0.000550905	0.00111613	--	--	-	-	-	-	-	-	-
Unigene0002285	231	56	1.2896	0.2681	-2.26608	4.24132e-32	3.70259e-31	BCAS1	PREDICTED: breast carcinoma-amplified sequence 1 [Nanorana parkeri]	-	-	-	-	-	-	-
Unigene0002286	120	20	1.2478	0.1784	-2.8062	7.20851e-22	4.38992e-21	--	--	-	-	-	-	-	-	-
Unigene0002289	0	116	0.001	2.7271	11.4132	1.15625e-31	9.94248e-31	--	--	-	-	-	-	-	-	-
Unigene0002290	0	19	0.001	0.2194	7.77742	7.68793e-06	1.89255e-05	--	PREDICTED: rho GTPase-activating protein 20-like [Nanorana parkeri]	-	-	-	-	-	-	-
Unigene0002295	0	44	0.001	0.6533	9.3516	4.74709e-13	1.93873e-12	--	--	-	-	-	-	-	-	-
Unigene0002299	24	85	0.7033	2.1364	1.60297	3.08524e-07	8.59662e-07	--	--	-	-	-	-	-	-	-
Unigene0002301	3	22	0.0456	0.2869	2.65344	0.000916869	0.00181444	--	--	-	-	-	-	-	-	-
Unigene0002304	451	1100	9.2834	19.4204	1.06485	3.94821e-40	4.39995e-39	--	--	-	-	-	-	-	-	-
Unigene0002307	6	98	0.1122	1.5716	3.80809	3.81767e-19	2.07158e-18	--	--	-	-	-	-	-	-	-
Unigene0002313	1	13	0.0381	0.4248	3.47892	0.0034275	0.00628742	--	--	-	-	-	-	-	-	-
Unigene0002315	22	55	0.1713	0.3673	1.10043	0.00248972	0.0046425	--	--	-	-	-	-	-	-	-
Unigene0002316	1	12	0.0257	0.2646	3.36397	0.00636217	0.0112293	--	--	-	-	-	-	-	-	-
Unigene0002319	0	6	0.001	0.1856	7.53605	0.0312734	0.0486657	--	--	-	-	-	-	-	-	-
Unigene0002320	27	15	0.2846	0.1356	-1.06958	0.0317205	0.0493284	--	Putative uncharacterized transposon-derived protein ZK1236.4, partial [Columba livia]	-	-	-	-	-	-	-
Unigene0002322	2	16	0.0281	0.1928	2.77846	0.0023592	0.00440815	--	--	-	-	-	-	-	-	-
Unigene0002323	34	144	0.0566	0.2058	1.86237	7.63982e-14	3.24092e-13	FLNC	PREDICTED: filamin-C [Nanorana parkeri]	Environmental Information Processing;Cellular Processes;Human Diseases	Infectious diseases;Cellular community - eukaryotes;Signal transduction;Cancers	ko04010//MAPK signaling pathway;ko05205//Proteoglycans in cancer;ko04510//Focal adhesion;ko05132//Salmonella infection	K04437	GO:0005886//plasma membrane;GO:0005924//cell-substrate adherens junction;GO:0044424//intracellular part	GO:0003779//actin binding	GO:0055002//striated muscle cell development
Unigene0002324	0	10	0.001	0.1939	7.59917	0.00391328	0.00708954	--	--	-	-	-	-	-	-	-
Unigene0002336	5254	2735	43.8303	19.5694	-1.16333	7.49367e-204	9.46076e-202	aarsd1-b	PREDICTED: alanyl-tRNA editing protein Aarsd1 [Nanorana parkeri]	-	-	-	-	-	GO:0004812//aminoacyl-tRNA ligase activity;GO:0032550//purine ribonucleoside binding	GO:0006418//tRNA aminoacylation for protein translation
Unigene0002339	4	17	0.151	0.5504	1.86593	0.0266814	0.0424934	--	--	-	-	-	-	-	-	-
Unigene0002340	4	37	0.0631	0.501	2.9891	1.41326e-06	3.72138e-06	--	--	-	-	-	-	-	-	-
Unigene0002342	61	5	0.2494	0.0175	-3.83303	3.41276e-15	1.5522e-14	MUC5B	PREDICTED: kielin/chordin-like protein [Xenopus tropicalis]	-	-	-	-	-	-	-
Unigene0002346	10	2	0.381	0.0654	-2.54243	0.0225028	0.0361771	--	--	-	-	-	-	-	-	-
Unigene0002349	36	107	0.894	2.2791	1.35012	4.5322e-07	1.24639e-06	--	--	-	-	-	-	-	-	-
Unigene0002350	6	49	0.2286	1.6013	2.80835	4.15519e-08	1.23925e-07	--	--	-	-	-	-	-	-	-
Unigene0002363	16	68	0.4605	1.6786	1.86599	3.49369e-07	9.69693e-07	--	--	-	-	-	-	-	-	-
Unigene0002365	368	1111	1.4354	3.7169	1.37265	9.29019e-60	1.69796e-58	TIGD1	PREDICTED: tigger transposable element-derived protein 1-like isoform X1 [Pelodiscus sinensis]	-	-	-	-	-	-	-
Unigene0002370	51	22	0.7576	0.2803	-1.43446	9.89384e-05	0.000218639	--	--	-	-	-	-	-	-	-
Unigene0002372	57	25	2.0191	0.7595	-1.41059	4.22655e-05	9.68321e-05	--	--	-	-	-	-	-	-	-
Unigene0002373	16	84	0.5756	2.592	2.17093	2.98238e-10	1.03096e-09	--	--	-	-	-	-	-	-	-
Unigene0002378	144	495	5.1121	15.0722	1.5599	5.38719e-34	5.00678e-33	--	--	-	-	-	-	-	-	-
Unigene0002386	0	21	0.001	0.4195	8.71253	1.92554e-06	5.0062e-06	--	--	-	-	-	-	-	-	-
Unigene0002393	27	14	0.2829	0.1258	-1.16916	0.0196468	0.0319728	RYR1	PREDICTED: ryanodine receptor 1 isoform X7 [Xenopus tropicalis]	Environmental Information Processing;Organismal Systems	Endocrine system;Signal transduction;Nervous system;Environmental adaptation	ko04020//Calcium signaling pathway;ko04921//Oxytocin signaling pathway;ko04371//Apelin signaling pathway;ko04713//Circadian entrainment;ko04730//Long-term depression	K04961	GO:0031224//intrinsic component of membrane	-	GO:0006816//calcium ion transport;GO:0006875//cellular metal ion homeostasis
Unigene0002396	19	241	0.4413	4.8005	3.44335	6.61977e-43	7.91036e-42	--	--	-	-	-	-	-	-	-
Unigene0002399	2	19	0.0069	0.0563	3.02847	0.000404902	0.000836003	NOD1	PREDICTED: nucleotide-binding oligomerization domain-containing protein 1 [Nanorana parkeri]	Organismal Systems;Human Diseases	Immune system;Infectious diseases	ko04621//NOD-like receptor signaling pathway;ko05120//Epithelial cell signaling in Helicobacter pylori infection;ko05133//Pertussis;ko05131//Shigellosis	K08727	GO:0044464//cell part	GO:0005515//protein binding	GO:0001819//positive regulation of cytokine production;GO:0010467//gene expression;GO:0032874//positive regulation of stress-activated MAPK cascade;GO:0042742//defense response to bacterium;GO:0043280//positive regulation of cysteine-type endopeptidase activity involved in apoptotic process
Unigene0002401	0	12	0.001	0.1752	7.45286	0.00097925	0.0019174	--	--	-	-	-	-	-	-	-
Unigene0002410	0	13	0.001	0.4437	8.79344	0.000489894	0.00100055	--	--	-	-	-	-	-	-	-
Unigene0002414	147	38	1.4562	0.3229	-2.17305	3.67206e-20	2.08282e-19	PDZD7	PREDICTED: PDZ domain-containing protein 7 [Nanorana parkeri]	-	-	-	-	-	-	-
Unigene0002415	20	61	0.7712	2.0173	1.38725	0.000105781	0.000233195	--	--	-	-	-	-	-	-	-
Unigene0002419	8	52	0.0337	0.1877	2.47761	9.31842e-08	2.70044e-07	Syngap1	PREDICTED: ras/Rap GTPase-activating protein SynGAP isoform X12 [Xenopus tropicalis]	-	-	-	-	-	-	-
Unigene0002425	26	135	1.0609	4.7246	2.1549	2.63823e-15	1.20642e-14	--	--	-	-	-	-	-	-	-
Unigene0002435	2	20	0.028	0.2404	3.10194	0.000222778	0.000473391	--	PREDICTED: collagen alpha-1(XI) chain-like isoform X2 [Xenopus laevis]	-	-	-	-	-	-	-
Unigene0002436	13	153	0.305	3.0787	3.33544	9.34364e-27	6.83093e-26	--	--	-	-	-	-	-	-	-
Unigene0002439	0	28	0.001	0.391	8.61102	3.02899e-08	9.13278e-08	--	--	-	-	-	-	-	-	-
Unigene0002442	6	30	0.0632	0.2711	2.10083	0.000513761	0.0010464	--	--	-	-	-	-	-	-	-
Unigene0002443	0	8	0.001	0.1638	7.35579	0.00782344	0.0134586	--	--	-	-	-	-	-	-	-
Unigene0002445	36	104	0.6314	1.5644	1.30898	1.32328e-06	3.49296e-06	--	--	-	-	-	-	-	-	-
Unigene0002451	10	31	0.2112	0.5616	1.41093	0.00647851	0.0114263	--	Transposable element Tcb2 transposase [Larimichthys crocea]	-	-	-	-	-	-	-
Unigene0002454	16	40	0.474	1.0165	1.10065	0.0145873	0.0242157	--	--	-	-	-	-	-	-	-
Unigene0002455	11	34	0.4432	1.175	1.40663	0.00369432	0.0067566	--	--	-	-	-	-	-	-	-
Unigene0002457	58	23	2.1589	0.7343	-1.55585	7.82532e-06	1.92515e-05	--	--	-	-	-	-	-	-	-
Unigene0002460	36	124	0.1397	0.4127	1.56276	1.02738e-09	3.42927e-09	Adgrf5	PREDICTED: adhesion G protein-coupled receptor F5-like [Nanorana parkeri]	-	-	-	-	-	-	GO:0044699//single-organism process;GO:0065007//biological regulation
Unigene0002462	2	57	0.0169	0.4125	4.6093	4.5724e-13	1.87166e-12	--	--	-	-	-	-	-	-	-
Unigene0002463	14	128	0.5322	4.1732	2.97111	2.08885e-20	1.19753e-19	--	--	-	-	-	-	-	-	-
Unigene0002464	38	20	1.2867	0.5808	-1.14756	0.00384456	0.00701482	--	--	-	-	-	-	-	-	-
Unigene0002466	6	24	0.2265	0.777	1.7784	0.00525564	0.00936837	--	--	-	-	-	-	-	-	-
Unigene0002467	7	144	0.1243	2.1923	4.14055	4.32693e-30	3.54612e-29	--	--	-	-	-	-	-	-	-
Unigene0002473	2	14	0.0378	0.2272	2.5875	0.0074061	0.0129172	--	--	-	-	-	-	-	-	-
Unigene0002474	6	20	0.1179	0.3372	1.51604	0.0290618	0.0460461	--	PREDICTED: protein ZBED8-like [Protobothrops mucrosquamatus]	-	-	-	-	-	-	-
Unigene0002476	282	735	2.9552	6.6063	1.16059	8.4675e-32	7.31907e-31	--	--	-	-	-	-	-	-	-
Unigene0002477	13	35	0.4989	1.152	1.20732	0.00801499	0.0137754	--	--	-	-	-	-	-	-	-
Unigene0002478	95	19	1.4099	0.2419	-2.54311	3.42628e-16	1.63451e-15	Dab1	PREDICTED: disabled homolog 1 isoform X2 [Nanorana parkeri]	-	-	-	-	-	-	-
Unigene0002480	14	99	0.1041	0.6313	2.60036	2.55683e-14	1.10988e-13	--	--	-	-	-	-	-	-	-
Unigene0002484	0	20	0.001	0.3867	8.59507	3.84742e-06	9.7428e-06	--	--	-	-	-	-	-	-	-
Unigene0002485	0	8	0.001	0.0421	5.39575	0.00782344	0.0134586	Pol	PREDICTED: UDP-Gal:betaGlcNAc beta 1,4- galactosyltransferase, polypeptide 1, gene 1 isoform X1 [Xenopus tropicalis]	-	-	-	-	-	-	-
Unigene0002486	6	28	0.0667	0.2671	2.00162	0.0013304	0.00256261	Sowahd	PREDICTED: ankyrin repeat domain-containing protein SOWAHD [Nanorana parkeri]	-	-	-	-	-	-	-
Unigene0002491	81	245	3.161	8.2006	1.37535	4.53784e-15	2.05026e-14	--	--	-	-	-	-	-	-	-
Unigene0002494	4271	2442	22.1626	10.8685	-1.02797	3.97805e-141	2.69811e-139	foxk2	PREDICTED: forkhead box protein K2-like isoform X1 [Xenopus laevis]	-	-	-	-	GO:0043231//intracellular membrane-bounded organelle	GO:0000977//RNA polymerase II regulatory region sequence-specific DNA binding;GO:0000982//transcription factor activity, RNA polymerase II core promoter proximal region sequence-specific binding;GO:0046872//metal ion binding	GO:0006357//regulation of transcription from RNA polymerase II promoter
Unigene0002497	18	46	0.2798	0.6132	1.13196	0.00522183	0.00932275	--	--	-	-	-	-	-	-	-
Unigene0002499	10	28	0.0919	0.2207	1.26395	0.0201872	0.0327695	--	--	-	-	-	-	-	-	-
Unigene0002500	40	146	0.1694	0.5303	1.64637	6.54566e-12	2.49681e-11	Nlrp12	PREDICTED: NACHT, LRR and PYD domains-containing protein 12-like [Nanorana parkeri]	Organismal Systems	Immune system	ko04621//NOD-like receptor signaling pathway	K20865	-	-	-
Unigene0002501	36	85	1.2293	2.4895	1.01802	0.000462794	0.000949961	--	--	-	-	-	-	-	-	-
Unigene0002502	26	340	0.1015	1.1383	3.48733	5.06585e-60	9.29539e-59	--	--	-	-	-	-	-	-	-
Unigene0002510	4	25	0.0157	0.0839	2.41791	0.000550905	0.00111613	Nhsl2	PREDICTED: NHS-like protein 2 [Nanorana parkeri]	-	-	-	-	-	-	-
Unigene0002511	44	7	0.7449	0.1016	-2.87415	6.04927e-09	1.92157e-08	ADAMTS9	PREDICTED: A disintegrin and metalloproteinase with thrombospondin motifs 9 [Nanorana parkeri]	-	-	-	-	GO:0031012//extracellular matrix	-	-
Unigene0002512	18	187	0.223	1.987	3.15548	9.07544e-31	7.60269e-30	--	--	-	-	-	-	-	-	-
Unigene0002514	6	80	0.1942	2.2207	3.5154	1.9376e-15	8.92001e-15	--	--	-	-	-	-	-	-	-
Unigene0002523	2	12	0.0442	0.2272	2.36184	0.0225028	0.0361771	--	--	-	-	-	-	-	-	-
Unigene0002528	47	16	0.2761	0.0806	-1.77634	7.29944e-06	1.80437e-05	COL9A1	PREDICTED: collagen alpha-1(IX) chain [Nanorana parkeri]	Human Diseases;Cellular Processes;Environmental Information Processing;Organismal Systems	Signaling molecules and interaction;Infectious diseases;Cellular community - eukaryotes;Signal transduction;Digestive system	ko05165//Human papillomavirus infection;ko04151//PI3K-Akt signaling pathway;ko04510//Focal adhesion;ko04974//Protein digestion and absorption;ko04512//ECM-receptor interaction	K08131	GO:0005593//FACIT collagen trimer	-	GO:0009888//tissue development;GO:0048513//animal organ development
Unigene0002529	39	22	1.1285	0.546	-1.04743	0.00723705	0.0126728	--	--	-	-	-	-	-	-	-
Unigene0002532	16	62	0.6989	2.3227	1.73264	4.90384e-06	1.23106e-05	--	--	-	-	-	-	-	-	-
Unigene0002536	4	84	0.1896	3.4153	4.17098	3.89244e-18	2.02943e-17	--	--	-	-	-	-	-	-	-
Unigene0002538	86	482	0.3471	1.6687	2.2653	9.4852e-54	1.49892e-52	--	PREDICTED: elastin isoform X25 [Xenopus tropicalis]	-	-	-	-	GO:0043231//intracellular membrane-bounded organelle;GO:0044420//extracellular matrix component;GO:0044421//extracellular region part	GO:0005201//extracellular matrix structural constituent;GO:0005488//binding	GO:0001666//response to hypoxia;GO:0008064//regulation of actin polymerization or depolymerization;GO:0014706//striated muscle tissue development;GO:0032526//response to retinoic acid;GO:0033591//response to L-ascorbic acid;GO:0042493//response to drug;GO:0046688//response to copper ion;GO:0051017//actin filament bundle assembly;GO:0060840//artery development;GO:0071363//cellular response to grow…
Unigene0002546	17	65	0.8106	2.6584	1.7135	2.85395e-06	7.32364e-06	--	--	-	-	-	-	-	-	-
Unigene0002553	22	237	0.1763	1.6292	3.20806	3.83971e-39	4.13809e-38	acdh-6	PREDICTED: probable acyl-CoA dehydrogenase 6 [Nanorana parkeri]	-	-	-	-	-	GO:0000166//nucleotide binding;GO:0016491//oxidoreductase activity	GO:0044710//single-organism metabolic process
Unigene0002556	10	54	0.0659	0.3052	2.2114	2.88709e-07	8.05563e-07	CLTC	clathrin heavy chain 1 [Xenopus tropicalis]	Cellular Processes;Human Diseases;Organismal Systems	Neurodegenerative diseases;Infectious diseases;Nervous system;Excretory system;Transport and catabolism	ko04144//Endocytosis;ko05016//Huntington disease;ko04142//Lysosome;ko05100//Bacterial invasion of epithelial cells;ko04721//Synaptic vesicle cycle;ko04961//Endocrine and other factor-regulated calcium reabsorption	K04646	GO:0005924//cell-substrate adherens junction;GO:0015630//microtubule cytoskeleton;GO:0030125//clathrin vesicle coat;GO:0033267//axon part;GO:0044459//plasma membrane part;GO:0048770//pigment granule	GO:0003723//RNA binding;GO:0008092//cytoskeletal protein binding;GO:0019900//kinase binding;GO:0030276//clathrin binding;GO:0033218//amide binding	GO:0000280//nuclear division;GO:0006898//receptor-mediated endocytosis;GO:0007052//mitotic spindle organization;GO:0010558//negative regulation of macromolecule biosynthetic process;GO:0015031//protein transport;GO:0051129//negative regulation of cellular component organization
Unigene0002559	20	77	0.5166	1.7058	1.72333	2.40508e-07	6.76474e-07	--	--	-	-	-	-	-	-	-
Unigene0002561	2	928	0.0354	14.0972	8.63744	7.3161e-235	1.14446e-232	--	--	-	-	-	-	-	-	-
Unigene0002563	807	0	37.7004	0.001	-15.2023	4.42639e-247	7.73121e-245	--	--	-	-	-	-	-	-	-
Unigene0002564	0	11	0.001	0.1346	7.07253	0.00195752	0.00369326	--	--	-	-	-	-	-	-	-
Unigene0002570	12	58	0.1126	0.4667	2.05129	1.15442e-06	3.06168e-06	--	--	-	-	-	-	-	-	-
Unigene0002575	19	57	0.477	1.2273	1.36343	0.000263136	0.000553633	--	--	-	-	-	-	-	-	-
Unigene0002580	2	14	0.0388	0.2332	2.58744	0.0074061	0.0129172	--	--	-	-	-	-	-	-	-
Unigene0002581	86	296	0.7628	2.252	1.56183	2.72725e-21	1.62342e-20	--	--	-	-	-	-	-	-	-
Unigene0002585	21	7	0.6783	0.1939	-1.80661	0.00374236	0.00683909	--	--	-	-	-	-	-	-	-
Unigene0002587	32	133	1.4906	5.3138	1.83385	1.25615e-12	5.00349e-12	--	--	-	-	-	-	-	-	-
Unigene0002590	4	19	0.0986	0.4016	2.0261	0.0106654	0.0180522	--	Retrovirus-related Pol polyprotein LINE-1 [Larimichthys crocea]	-	-	-	-	-	-	-
Unigene0002593	94	275	4.1394	10.3867	1.32724	5.63307e-16	2.66022e-15	--	--	-	-	-	-	-	-	-
Unigene0002594	23	84	1.0384	3.2527	1.64728	2.32223e-07	6.53827e-07	--	--	-	-	-	-	-	-	-
Unigene0002595	28	88	1.2931	3.4857	1.43061	1.84577e-06	4.81605e-06	--	--	-	-	-	-	-	-	-
Unigene0002597	4	20	0.204	0.8749	2.10055	0.00664208	0.0116824	--	--	-	-	-	-	-	-	-
Unigene0002601	8	0	0.3632	0.001	-8.50462	0.00782344	0.0134586	--	--	-	-	-	-	-	-	-
Unigene0002602	2	81	0.0199	0.6916	5.1191	3.10205e-19	1.69037e-18	SLC46A2	PREDICTED: thymic stromal cotransporter homolog [Nanorana parkeri]	-	-	-	-	-	-	-
Unigene0002610	363	103	2.0237	0.4925	-2.0388	2.35528e-43	2.84225e-42	Il1rap	PREDICTED: interleukin-1 receptor accessory protein [Nanorana parkeri]	Organismal Systems;Environmental Information Processing	Immune system;Signal transduction;Signaling molecules and interaction;Sensory system	ko04010//MAPK signaling pathway;ko04060//Cytokine-cytokine receptor interaction;ko04750//Inflammatory mediator regulation of TRP channels;ko04659//Th17 cell differentiation	K04723	-	-	GO:0007165//signal transduction
Unigene0002615	503	1303	11.4022	25.3339	1.15176	8.06796e-53	1.24987e-51	--	--	-	-	-	-	-	-	-
Unigene0002617	172	644	3.0067	9.6557	1.6832	2.70146e-48	3.72322e-47	--	--	-	-	-	-	-	-	-
Unigene0002621	0	18	0.001	0.2212	7.78921	1.53628e-05	3.67688e-05	--	PREDICTED: SLAM family member 9-like, partial [Nanorana parkeri]	-	-	-	-	-	-	-
Unigene0002622	0	87	0.001	1.5321	10.5813	2.0413e-23	1.3229e-22	--	--	-	-	-	-	-	-	-
Unigene0002623	102	325	0.5989	1.6367	1.4504	8.10135e-21	4.72198e-20	--	PREDICTED: dentin sialophosphoprotein [Anas platyrhynchos]	-	-	-	-	-	-	-
Unigene0002625	21	60	0.4701	1.152	1.2931	0.000270923	0.000569345	--	--	-	-	-	-	-	-	-
Unigene0002626	3	30	0.0493	0.4232	3.10168	1.95723e-05	4.63588e-05	--	PREDICTED: zinc finger BED domain-containing protein 4-like [Salmo salar]	-	-	-	-	-	-	-
Unigene0002627	12	58	0.6101	2.5293	2.05162	1.15442e-06	3.06168e-06	--	--	-	-	-	-	-	-	-
Unigene0002628	161	572	1.4652	4.4648	1.6075	1.38345e-40	1.55856e-39	--	--	-	-	-	-	-	-	-
Unigene0002631	1	28	0.0127	0.3055	4.58827	4.23548e-07	1.16832e-06	Sgcd	PREDICTED: delta-sarcoglycan [Nanorana parkeri]	-	-	-	-	-	-	-
Unigene0002635	2687	6365	10.3383	21.0046	1.02271	1.99258e-163	1.66803e-161	Mfn2	PREDICTED: mitofusin-2 [Nanorana parkeri]	Organismal Systems;Cellular Processes	Transport and catabolism;Cell growth and death;Immune system	ko04621//NOD-like receptor signaling pathway;ko04214//Apoptosis - fly;ko04137//Mitophagy - animal	K06030	GO:0031224//intrinsic component of membrane;GO:0031966//mitochondrial membrane	GO:0032550//purine ribonucleoside binding	GO:0007005//mitochondrion organization;GO:0008088//axo-dendritic transport;GO:0008285//negative regulation of cell proliferation;GO:0048812//neuron projection morphogenesis;GO:0050808//synapse organization
Unigene0002636	12	44	0.6063	1.9067	1.65297	0.000178556	0.000384416	--	--	-	-	-	-	-	-	-
Unigene0002638	0	15	0.001	0.326	8.34873	0.000122627	0.000267338	--	--	-	-	-	-	-	-	-
Unigene0002639	43	13	1.0073	0.2612	-1.94727	8.45721e-06	2.07566e-05	--	--	-	-	-	-	-	-	-
Unigene0002642	37	108	0.1734	0.4341	1.32392	5.53067e-07	1.50893e-06	--	--	-	-	-	-	-	-	-
Unigene0002644	167	38	8.3074	1.6213	-2.35725	8.63812e-25	5.86821e-24	--	--	-	-	-	-	-	-	-
Unigene0002645	10	45	0.2155	0.8316	1.9482	2.30137e-05	5.40472e-05	--	--	-	-	-	-	-	-	-
Unigene0002647	4	34	0.1221	0.8902	2.86607	7.5604e-06	1.86561e-05	--	--	-	-	-	-	-	-	-
Unigene0002648	21	62	1.0711	2.7123	1.34042	0.000130546	0.000284123	--	--	-	-	-	-	-	-	-
Unigene0002649	756	2815	2.5936	8.2831	1.67521	6.04653e-183	6.04132e-181	--	--	-	-	-	-	-	-	-
Unigene0002654	28	78	0.6493	1.5514	1.25661	4.86729e-05	0.000110986	--	--	-	-	-	-	-	-	-
Unigene0002655	0	8	0.001	0.1736	7.43962	0.00782344	0.0134586	--	--	-	-	-	-	-	-	-
Unigene0002656	29	11	0.5234	0.1703	-1.61984	0.00146635	0.00281259	Vmn2r26	PREDICTED: vomeronasal type-2 receptor 26-like [Nanorana parkeri]	Organismal Systems	Endocrine system;Immune system	ko04621//NOD-like receptor signaling pathway;ko04928//Parathyroid hormone synthesis, secretion and action	K04612	-	-	-
Unigene0002663	14	35	0.6817	1.4617	1.10044	0.0133924	0.0223407	--	--	-	-	-	-	-	-	-
Unigene0002664	4	19	0.1832	0.7462	2.02614	0.0106654	0.0180522	pol	PREDICTED: protein NYNRIN-like [Pygoscelis adeliae]	-	-	-	-	-	-	-
Unigene0002666	0	12	0.001	0.313	8.29002	0.00097925	0.0019174	--	--	-	-	-	-	-	-	-
Unigene0002670	933	529	3.994	1.9423	-1.04007	7.07386e-39	7.55869e-38	GAK	cyclin-G-associated kinase isoform A [Alligator mississippiensis]	Cellular Processes	Transport and catabolism	ko04144//Endocytosis	K09526	GO:0044444//cytoplasmic part	-	-
Unigene0002672	2	12	0.0063	0.0323	2.35811	0.0225028	0.0361771	nmnat2	PREDICTED: nicotinamide/nicotinic acid mononucleotide adenylyltransferase 2 [Nanorana parkeri]	Metabolism	Global and overview maps;Metabolism of cofactors and vitamins	ko01100//Metabolic pathways;ko00760//Nicotinate and nicotinamide metabolism	K06210	GO:0005768//endosome;GO:0031984//organelle subcompartment	GO:0032550//purine ribonucleoside binding;GO:0070566//adenylyltransferase activity	GO:0019359//nicotinamide nucleotide biosynthetic process
Unigene0002675	8	61	0.1472	0.9626	2.70916	1.25169e-09	4.15502e-09	--	--	-	-	-	-	-	-	-
Unigene0002680	156	19	6.5476	0.684	-3.2589	3.99603e-32	3.49108e-31	--	--	-	-	-	-	-	-	-
Unigene0002681	0	39	0.001	1.5448	10.5932	1.50437e-11	5.62657e-11	--	--	-	-	-	-	-	-	-
Unigene0002682	36	136	0.4419	1.4319	1.69614	7.48799e-12	2.85064e-11	--	--	-	-	-	-	-	-	-
Unigene0002684	24	10	0.2955	0.1056	-1.48455	0.00603094	0.0106795	SLC6A1	PREDICTED: sodium- and chloride-dependent GABA transporter 1 isoform X1 [Peromyscus maniculatus bairdii]	Organismal Systems	Nervous system	ko04727//GABAergic synapse	K05034	GO:0016021//integral component of membrane;GO:0043005//neuron projection	GO:0005283//sodium:amino acid symporter activity;GO:0005326//neurotransmitter transporter activity	GO:0001505//regulation of neurotransmitter levels;GO:0006814//sodium ion transport;GO:0007611//learning or memory;GO:0010038//response to metal ion;GO:0010243//response to organonitrogen compound;GO:0010506//regulation of autophagy;GO:0014052//regulation of gamma-aminobutyric acid secretion;GO:0015800//acidic amino acid transport;GO:0032228//regulation of synaptic transmission, GABAergic;GO:00342…
Unigene0002687	4	113	0.1565	3.7915	4.59853	6.62078e-25	4.51359e-24	--	--	-	-	-	-	-	-	-
Unigene0002689	21	57	0.6893	1.6048	1.21919	0.000782068	0.00156017	--	--	-	-	-	-	-	-	-
Unigene0002692	69	22	0.6355	0.1738	-1.87046	3.13028e-08	9.43084e-08	--	--	-	-	-	-	-	-	-
Unigene0002693	8	0	0.1499	0.001	-7.22786	0.00782344	0.0134586	--	--	-	-	-	-	-	-	-
Unigene0002694	81	244	1.3016	3.3629	1.36942	6.49625e-15	2.91019e-14	PIFO	PREDICTED: protein pitchfork [Nanorana parkeri]	-	-	-	-	-	-	-
Unigene0002696	2	15	0.0808	0.5197	2.68525	0.00419502	0.00755429	--	--	-	-	-	-	-	-	-
Unigene0002702	112	315	5.4046	13.0374	1.2704	7.42043e-17	3.65204e-16	--	--	-	-	-	-	-	-	-
Unigene0002705	63	28	0.6509	0.2481	-1.39151	1.44366e-05	3.47436e-05	--	--	-	-	-	-	-	-	-
Unigene0002707	4	47	0.2193	2.2099	3.333	7.88497e-09	2.48414e-08	--	--	-	-	-	-	-	-	-
Unigene0002708	12	48	0.1061	0.364	1.77851	6.68776e-05	0.000150226	--	--	-	-	-	-	-	-	-
Unigene0002709	50	189	2.442	7.9173	1.69695	1.17485e-15	5.46436e-15	--	--	-	-	-	-	-	-	-
Unigene0002711	4	45	0.0883	0.8522	3.27071	2.54158e-08	7.71322e-08	--	--	-	-	-	-	-	-	-
Unigene0002714	90	37	1.8962	0.6686	-1.5039	2.81136e-08	8.5114e-08	--	PREDICTED: SKI family transcriptional corepressor 2-like [Xenopus laevis]	-	-	-	-	-	-	-
Unigene0002723	8	23	0.3837	0.9463	1.30232	0.0295734	0.0467769	--	--	-	-	-	-	-	-	-
Unigene0002730	21	55	1.3815	3.1033	1.16757	0.00154648	0.00295762	--	--	-	-	-	-	-	-	-
Unigene0002731	22	54	0.3744	0.7883	1.07416	0.00343053	0.00629074	--	--	-	-	-	-	-	-	-
Unigene0002732	17	4	0.379	0.0765	-2.30867	0.00149764	0.00286885	--	--	-	-	-	-	-	-	-
Unigene0002734	72	203	0.3996	0.9663	1.27391	2.33313e-11	8.6173e-11	--	--	-	-	-	-	-	-	-
Unigene0002735	6	134	0.0747	1.4315	4.26028	2.87682e-28	2.23357e-27	aplnr	PREDICTED: apelin receptor B-like [Nanorana parkeri]	Environmental Information Processing	Signaling molecules and interaction;Signal transduction	ko04080//Neuroactive ligand-receptor interaction;ko04371//Apelin signaling pathway	K04174	GO:0031224//intrinsic component of membrane;GO:0044424//intracellular part	GO:0001595//angiotensin receptor activity	GO:0001944//vasculature development;GO:0007186//G-protein coupled receptor signaling pathway;GO:0007389//pattern specification process;GO:0048646//anatomical structure formation involved in morphogenesis;GO:0048869//cellular developmental process
Unigene0002736	6	30	0.0383	0.164	2.09828	0.000513761	0.0010464	--	--	-	-	-	-	-	-	-
Unigene0002741	2967	9721	6.4447	18.1107	1.49066	0	0	SEC16A	PREDICTED: protein transport protein Sec16A, partial [Nanorana parkeri]	-	-	-	-	-	-	-
Unigene0002743	3	16	0.0678	0.3102	2.19384	0.00756354	0.0131764	--	--	-	-	-	-	-	-	-
Unigene0002748	237	1297	2.184	10.2513	2.23076	2.83844e-134	1.76067e-132	AADACL4	PREDICTED: arylacetamide deacetylase-like 4 [Nanorana parkeri]	-	-	-	-	-	GO:0016787//hydrolase activity	-
Unigene0002749	10	192	0.077	1.2687	4.04235	1.00882e-38	1.07229e-37	NUAK1	PREDICTED: NUAK family SNF1-like kinase 1 [Nanorana parkeri]	-	-	-	-	-	GO:0004672//protein kinase activity;GO:0032550//purine ribonucleoside binding	GO:0006464//cellular protein modification process
Unigene0002750	10	75	0.115	0.74	2.68589	2.60906e-11	9.60285e-11	--	--	-	-	-	-	-	-	-
Unigene0002751	0	30	0.001	1.1089	10.1149	7.59254e-09	2.39606e-08	--	--	-	-	-	-	-	-	-
Unigene0002753	2	43	0.0957	1.7639	4.20411	1.67633e-09	5.51925e-09	--	--	-	-	-	-	-	-	-
Unigene0002761	2	47	0.0198	0.3986	4.33137	2.56799e-10	8.92028e-10	--	--	-	-	-	-	-	-	-
Unigene0002764	84	37	3.6007	1.3603	-1.40435	4.3682e-07	1.20293e-06	--	--	-	-	-	-	-	-	-
Unigene0002767	14	39	0.1571	0.3754	1.25675	0.00554751	0.0098663	--	--	-	-	-	-	-	-	-
Unigene0002768	32	114	0.411	1.2557	1.61128	2.5535e-09	8.29851e-09	--	--	-	-	-	-	-	-	-
Unigene0002770	55	30	1.7519	0.8196	-1.09593	0.00075084	0.0015	--	PREDICTED: BEN domain-containing protein 5 isoform X3 [Panthera pardus]	-	-	-	-	-	-	-
Unigene0002774	238	120	3.7681	1.6295	-1.20941	3.08621e-14	1.33419e-13	Tbl3	PREDICTED: transducin beta-like protein 3 [Nanorana parkeri]	Genetic Information Processing	Translation	ko03008//Ribosome biogenesis in eukaryotes	K14555	GO:0030684//preribosome	-	GO:0002521//leukocyte differentiation;GO:0051726//regulation of cell cycle
Unigene0002775	83	4	1.9558	0.0808	-4.59726	1.21276e-22	7.61517e-22	CACNA1B	PREDICTED: voltage-dependent N-type calcium channel subunit alpha-1B [Nanorana parkeri]	Environmental Information Processing;Organismal Systems;Human Diseases	Nervous system;Endocrine and metabolic diseases;Signal transduction;Substance dependence	ko04010//MAPK signaling pathway;ko04020//Calcium signaling pathway;ko04728//Dopaminergic synapse;ko04723//Retrograde endocannabinoid signaling;ko04725//Cholinergic synapse;ko04726//Serotonergic synapse;ko04727//GABAergic synapse;ko05032//Morphine addiction;ko04930//Type II diabetes mellitus;ko04721//Synaptic vesicle cycle;ko05033//Nicotine addiction	K04849	-	-	-
Unigene0002776	81	488	0.2213	1.1436	2.36951	1.02221e-57	1.77077e-56	--	--	-	-	-	-	-	-	-
Unigene0002780	72	9	1.0153	0.1088	-3.22216	1.06026e-15	4.94527e-15	Card14	PREDICTED: caspase recruitment domain-containing protein 14 [Nanorana parkeri]	Environmental Information Processing	Signal transduction	ko04064//NF-kappa B signaling pathway	K20913	-	-	-
Unigene0002781	2	30	0.0272	0.3497	3.68444	4.71992e-06	1.18624e-05	--	--	-	-	-	-	-	-	-
Unigene0002782	0	21	0.001	0.3197	8.32057	1.92554e-06	5.0062e-06	--	--	-	-	-	-	-	-	-
Unigene0002786	2	29	0.0389	0.4842	3.63776	8.54838e-06	2.0946e-05	--	PREDICTED: collagen alpha-6(VI) chain-like [Nanorana parkeri]	-	-	-	-	-	-	-
Unigene0002795	4	21	0.1715	0.7721	2.17058	0.00409952	0.00740038	--	--	-	-	-	-	-	-	-
Unigene0002797	36	192	0.114	0.5213	2.19308	9.25522e-22	5.61134e-21	limk1	PREDICTED: LIM domain kinase 1 [Nanorana parkeri]	Organismal Systems;Cellular Processes	Immune system;Cell motility;Development	ko04810//Regulation of actin cytoskeleton;ko04360//Axon guidance;ko04666//Fc gamma R-mediated phagocytosis	K05743	GO:0005924//cell-substrate adherens junction;GO:0030426//growth cone;GO:0031981//nuclear lumen;GO:0044444//cytoplasmic part	GO:0004672//protein kinase activity;GO:0032550//purine ribonucleoside binding;GO:0046914//transition metal ion binding;GO:0046983//protein dimerization activity	GO:0002431//Fc receptor mediated stimulatory signaling pathway;GO:0006796//phosphate-containing compound metabolic process;GO:0006952//defense response;GO:0007169//transmembrane receptor protein tyrosine kinase signaling pathway;GO:0007265//Ras protein signal transduction;GO:0030307//positive regulation of cell growth;GO:0031397//negative regulation of protein ubiquitination;GO:0032233//positive …
Unigene0002799	4	15	0.1776	0.5712	1.68536	0.0309574	0.0486657	--	--	-	-	-	-	-	-	-
Unigene0002801	1	36	0.0432	1.3342	4.9488	2.15153e-09	7.02806e-09	--	--	-	-	-	-	-	-	-
Unigene0002803	10	54	0.444	2.0564	2.21149	2.88709e-07	8.05563e-07	--	--	-	-	-	-	-	-	-
Unigene0002804	0	62	0.001	0.7376	9.52669	1.14913e-16	5.60039e-16	--	--	-	-	-	-	-	-	-
Unigene0002809	20	50	0.5454	1.1695	1.10051	0.00360132	0.00659404	--	--	-	-	-	-	-	-	-
Unigene0002810	41	228	0.5171	2.4662	2.25377	2.45347e-26	1.76698e-25	--	--	-	-	-	-	-	-	-
Unigene0002812	4	37	0.0847	0.6721	2.98824	1.41326e-06	3.72138e-06	--	--	-	-	-	-	-	-	-
Unigene0002817	14	78	0.6033	2.883	2.25662	7.84158e-10	2.64153e-09	--	--	-	-	-	-	-	-	-
Unigene0002818	486	278	6.7178	3.2959	-1.02732	3.16195e-21	1.87737e-20	--	--	-	-	-	-	-	-	-
Unigene0002819	70	24	0.3646	0.1072	-1.76601	4.55589e-08	1.35423e-07	ANKRD9	PREDICTED: ankyrin repeat domain-containing protein 9 [Nanorana parkeri]	-	-	-	-	-	-	-
Unigene0002823	0	12	0.001	0.4595	8.84392	0.00097925	0.0019174	--	--	-	-	-	-	-	-	-
Unigene0002824	72	220	1.8449	4.835	1.38997	8.37462e-14	3.54261e-13	--	--	-	-	-	-	-	-	-
Unigene0002825	4	18	0.0453	0.175	1.94977	0.0169593	0.0278194	SMAD6	PREDICTED: mothers against decapentaplegic homolog 6-like [Nanorana parkeri]	Environmental Information Processing	Signal transduction	ko04350//TGF-beta signaling pathway	K04677	-	-	-
Unigene0002826	10	51	0.0584	0.2555	2.12928	1.28417e-06	3.39434e-06	WDR86	PREDICTED: WD repeat-containing protein 86 [Nanorana parkeri]	-	-	-	-	-	-	-
Unigene0002834	0	10	0.001	0.1596	7.31832	0.00391328	0.00708954	--	--	-	-	-	-	-	-	-
Unigene0002837	63	154	2.8205	5.9135	1.06806	3.48459e-07	9.67456e-07	--	--	-	-	-	-	-	-	-
Unigene0002838	130	308	2.2385	4.5489	1.02299	4.23127e-12	1.63303e-11	--	--	-	-	-	-	-	-	-
Unigene0002843	75	33	2.8112	1.0609	-1.4059	2.14802e-06	5.56406e-06	--	--	-	-	-	-	-	-	-
Unigene0002845	0	14	0.001	0.173	7.43463	0.000245094	0.000516819	--	--	-	-	-	-	-	-	-
Unigene0002852	6	46619	0.0587	391.051	12.7017	0	0	Apoa4	PREDICTED: apolipoprotein A-IV [Nanorana parkeri]	Organismal Systems	Digestive system	ko04979//Cholesterol metabolism;ko04975//Fat digestion and absorption;ko04977//Vitamin digestion and absorption	K08760	GO:0034358//plasma lipoprotein particle	GO:0005488//binding	GO:0019538//protein metabolic process;GO:0030301//cholesterol transport;GO:0031323//regulation of cellular metabolic process;GO:0042221//response to chemical;GO:0044255//cellular lipid metabolic process;GO:0044281//small molecule metabolic process;GO:0044707//single-multicellular organism process;GO:0044712//single-organism catabolic process;GO:0045834//positive regulation of lipid metabolic proc…
Unigene0002855	0	19	0.001	1.152	10.1699	7.68793e-06	1.89255e-05	--	--	-	-	-	-	-	-	-
Unigene0002857	120	409	4.089	11.9533	1.54759	3.88825e-28	3.00379e-27	--	--	-	-	-	-	-	-	-
Unigene0002859	34	374	0.1821	1.7176	3.23759	9.63502e-62	1.8414e-60	--	--	-	-	-	-	-	-	-
Unigene0002860	54	514	0.1317	1.0751	3.02914	2.46695e-78	6.69869e-77	--	PREDICTED: protein AHNAK2 [Nanorana parkeri]	-	-	-	-	-	-	-
Unigene0002862	2	92	0.0731	2.8839	5.30201	2.33669e-22	1.45021e-21	--	--	-	-	-	-	-	-	-
Unigene0002864	4	24	0.0819	0.4216	2.36394	0.00091941	0.00181589	LTC4S	PREDICTED: leukotriene C4 synthase-like [Nanorana parkeri]	Metabolism	Lipid metabolism;Global and overview maps	ko01100//Metabolic pathways;ko00590//Arachidonic acid metabolism	K00807	GO:0012505//endomembrane system;GO:0031224//intrinsic component of membrane;GO:0043231//intracellular membrane-bounded organelle	GO:0005488//binding;GO:0030234//enzyme regulator activity	GO:0006690//icosanoid metabolic process;GO:0009893//positive regulation of metabolic process
Unigene0002866	290	155	14.6521	6.7169	-1.12524	2.39477e-15	1.0979e-14	--	--	-	-	-	-	-	-	-
Unigene0002870	100	555	0.9739	4.6358	2.25097	4.3627e-61	8.19285e-60	HEPACAM	PREDICTED: carcinoembryonic antigen-related cell adhesion molecule 1-like [Nanorana parkeri]	-	-	-	-	-	-	-
Unigene0002871	7	0	0.0711	0.001	-6.15178	0.0156414	0.0257896	--	--	-	-	-	-	-	-	-
Unigene0002880	15	40	0.4205	0.9617	1.19348	0.00916558	0.0156493	--	--	-	-	-	-	-	-	-
Unigene0002881	235	2470	0.6914	6.2331	3.17236	0	0	A2M	PREDICTED: LOW QUALITY PROTEIN: alpha-2-macroglobulin-like [Nanorana parkeri]	Organismal Systems	Immune system	ko04610//Complement and coagulation cascades	K03910	GO:0005576//extracellular region	-	-
Unigene0002892	2	201	0.0269	2.3155	6.42757	1.09131e-50	1.58643e-49	--	LOC393076 [Homo sapiens]	-	-	-	-	-	-	-
Unigene0002895	6	45	0.0733	0.4716	2.68568	3.73491e-07	1.03479e-06	--	--	-	-	-	-	-	-	-
Unigene0002902	2	20	0.036	0.3086	3.09967	0.000222778	0.000473391	--	--	-	-	-	-	-	-	-
Unigene0002904	2	79	0.0378	1.2818	5.08364	5.95025e-19	3.20372e-18	--	--	-	-	-	-	-	-	-
Unigene0002905	6	21	0.0478	0.1434	1.58496	0.0192367	0.0313406	--	--	-	-	-	-	-	-	-
Unigene0002910	2	36	0.0262	0.4053	3.95135	1.26225e-07	3.61732e-07	--	--	-	-	-	-	-	-	-
Unigene0002911	368	1274	5.5796	16.5677	1.57014	1.35875e-82	3.9803e-81	--	--	-	-	-	-	-	-	-
Unigene0002913	25	155	0.0825	0.4385	2.41011	7.87446e-20	4.40091e-19	--	--	-	-	-	-	-	-	-
Unigene0002915	0	198	0.001	2.4201	11.2409	1.06354e-52	1.64323e-51	LRRN4CL	PREDICTED: LRRN4 C-terminal-like protein [Nanorana parkeri]	-	-	-	-	-	-	-
Unigene0002919	6	61	0.1461	1.2738	3.12411	8.12163e-11	2.90411e-10	--	--	-	-	-	-	-	-	-
Unigene0002921	350	141	12.0022	4.1471	-1.53312	1.87502e-28	1.46434e-27	--	--	-	-	-	-	-	-	-
Unigene0002925	0	32	0.001	0.2161	7.75556	1.90354e-09	6.24477e-09	TMEM26	PREDICTED: transmembrane protein 26 [Nanorana parkeri]	-	-	-	-	-	-	-
Unigene0002937	20	50	0.8223	1.7632	1.10046	0.00360132	0.00659404	--	--	-	-	-	-	-	-	-
Unigene0002938	18	74	0.5536	1.9522	1.81819	1.88579e-07	5.341e-07	--	--	-	-	-	-	-	-	-
Unigene0002942	2	30	0.0197	0.253	3.68287	4.71992e-06	1.18624e-05	--	--	-	-	-	-	-	-	-
Unigene0002944	14	4	0.3013	0.0738	-2.02951	0.0192663	0.0313777	--	--	-	-	-	-	-	-	-
Unigene0002945	30	97	1.2179	3.3776	1.4716	2.02146e-07	5.71654e-07	--	--	-	-	-	-	-	-	-
Unigene0002947	0	17	0.001	0.4728	8.88509	3.07011e-05	7.13186e-05	--	--	-	-	-	-	-	-	-
Unigene0002954	48	271	0.9276	4.4919	2.27575	1.65831e-31	1.42097e-30	--	--	-	-	-	-	-	-	-
Unigene0002966	12	42	0.3109	0.9334	1.58604	0.000416456	0.000859095	--	--	-	-	-	-	-	-	-
Unigene0002969	278	150	5.2713	2.4395	-1.11157	1.37463e-14	6.04955e-14	--	--	-	-	-	-	-	-	-
Unigene0002974	0	17	0.001	0.3287	8.36063	3.07011e-05	7.13186e-05	--	--	-	-	-	-	-	-	-
Unigene0002975	15	6	0.4502	0.1545	-1.54296	0.0266814	0.0424934	--	--	-	-	-	-	-	-	-
Unigene0002977	2	21	0.0425	0.3825	3.16993	0.000122056	0.000266856	--	--	-	-	-	-	-	-	-
Unigene0002980	20	146	0.4944	3.0955	2.64642	8.21621e-21	4.78712e-20	--	--	-	-	-	-	-	-	-
Unigene0002983	342	1951	1.3701	6.704	2.29074	7.7058e-202	9.39662e-200	DUSP27	PREDICTED: inactive dual specificity phosphatase 27 [Nanorana parkeri]	-	-	-	-	-	GO:0004721//phosphoprotein phosphatase activity	GO:0006796//phosphate-containing compound metabolic process
Unigene0002984	28	78	1.2501	2.9869	1.25661	4.86729e-05	0.000110986	--	--	-	-	-	-	-	-	-
Unigene0002987	0	7	0.001	0.2209	7.78725	0.0156414	0.0257896	--	--	-	-	-	-	-	-	-
Unigene0002996	2	15	0.0895	0.576	2.68611	0.00419502	0.00755429	--	--	-	-	-	-	-	-	-
Unigene0002997	20	117	0.1938	0.9726	2.32728	1.0082e-14	4.47211e-14	--	mucin-1 [Castor canadensis]	-	-	-	-	-	-	-
Unigene0002999	2	107	0.0808	3.7071	5.51979	2.34317e-26	1.68886e-25	--	--	-	-	-	-	-	-	-
Unigene0003001	24	8	0.2465	0.0705	-1.80589	0.0013304	0.00256261	--	--	-	-	-	-	-	-	-
Unigene0003007	100	241	0.8148	1.6843	1.04763	4.41488e-10	1.51276e-09	--	cleavage stimulation factor subunit 2-like protein [Camelus ferus]	-	-	-	-	-	-	-
Unigene0003008	7	44	0.1467	0.791	2.43081	2.01779e-06	5.23927e-06	--	--	-	-	-	-	-	-	-
Unigene0003009	18	57	0.195	0.5295	1.44116	0.000145535	0.000315342	--	--	-	-	-	-	-	-	-
Unigene0003011	0	12	0.001	0.198	7.62936	0.00097925	0.0019174	--	--	-	-	-	-	-	-	-
Unigene0003012	83	8	0.9381	0.0776	-3.59561	1.03939e-19	5.77976e-19	Srms	PREDICTED: tyrosine-protein kinase Srms [Nanorana parkeri]	-	-	-	-	-	-	-
Unigene0003015	71	26	3.1611	0.9929	-1.67071	9.1495e-08	2.65479e-07	--	--	-	-	-	-	-	-	-
Unigene0003019	42	136	2.3669	6.5736	1.47368	1.26423e-09	4.19453e-09	--	--	-	-	-	-	-	-	-
Unigene0003020	3	14	0.0556	0.2225	2.00065	0.0213208	0.034509	--	--	-	-	-	-	-	-	-
Unigene0003022	2	99	0.0911	3.866	5.40725	4.5464e-24	3.01278e-23	--	--	-	-	-	-	-	-	-
Unigene0003023	76	34	0.815	0.3127	-1.38202	2.69021e-06	6.91223e-06	--	--	-	-	-	-	-	-	-
Unigene0003025	0	8	0.001	0.2633	8.04056	0.00782344	0.0134586	--	--	-	-	-	-	-	-	-
Unigene0003028	50	19	2.077	0.6769	-1.61749	1.98265e-05	4.68201e-05	--	--	-	-	-	-	-	-	-
Unigene0003029	294	1212	1.7861	6.3153	1.82204	6.26704e-97	2.31268e-95	GLUL	PREDICTED: glutamine synthetase [Nanorana parkeri]	Metabolism;Organismal Systems;Cellular Processes	Global and overview maps;Amino acid metabolism;Nervous system;Energy metabolism;Cell growth and death;Carbohydrate metabolism	ko01100//Metabolic pathways;ko04217//Necroptosis;ko04724//Glutamatergic synapse;ko04727//GABAergic synapse;ko01230//Biosynthesis of amino acids;ko00630//Glyoxylate and dicarboxylate metabolism;ko00250//Alanine, aspartate and glutamate metabolism;ko00220//Arginine biosynthesis;ko00910//Nitrogen metabolism	K01915	GO:0031988//membrane-bounded vesicle;GO:0042995//cell projection;GO:0043231//intracellular membrane-bounded organelle	GO:0005515//protein binding;GO:0016211//ammonia ligase activity;GO:0016831//carboxy-lyase activity;GO:0032550//purine ribonucleoside binding	GO:0006541//glutamine metabolic process;GO:0009746//response to hexose;GO:0033554//cellular response to stress
Unigene0003030	14	38	0.2133	0.4965	1.21891	0.00465245	0.00833826	--	--	-	-	-	-	-	-	-
Unigene0003034	401	1257	2.2653	6.0906	1.42688	6.99791e-71	1.6248e-69	--	--	-	-	-	-	-	-	-
Unigene0003036	0	36	0.001	0.6018	9.23314	1.19721e-10	4.23823e-10	--	PREDICTED: SPRY domain-containing SOCS box protein 3-like [Nanorana parkeri]	-	-	-	-	-	-	-
Unigene0003043	1241	3634	11.5817	29.0884	1.3286	8.84931e-169	7.772e-167	KRT3	larva-specific keratin RLK [Rana catesbeiana]	-	-	-	-	GO:0005882//intermediate filament;GO:0031988//membrane-bounded vesicle;GO:0043231//intracellular membrane-bounded organelle	-	-
Unigene0003045	400	971	2.2094	4.6	1.05798	1.43544e-35	1.40372e-34	--	--	-	-	-	-	-	-	-
Unigene0003047	0	16	0.001	0.2704	8.07895	6.13562e-05	0.000138446	--	--	-	-	-	-	-	-	-
Unigene0003050	0	27	0.001	0.4983	8.96087	6.05043e-08	1.77823e-07	--	--	-	-	-	-	-	-	-
Unigene0003051	0	17	0.001	0.2704	8.07895	3.07011e-05	7.13186e-05	--	--	-	-	-	-	-	-	-
Unigene0003056	0	8	0.001	0.1549	7.27519	0.00782344	0.0134586	--	--	-	-	-	-	-	-	-
Unigene0003057	94	810	0.2397	1.7714	2.88559	1.01782e-115	5.07926e-114	Sema4b	PREDICTED: semaphorin-4B isoform X1 [Nanorana parkeri]	Organismal Systems	Development	ko04360//Axon guidance	K06521	GO:0031224//intrinsic component of membrane	-	GO:0044707//single-multicellular organism process
Unigene0003058	12	390	0.0333	0.9279	4.80038	9.55237e-86	2.94495e-84	MGAM	PREDICTED: maltase-glucoamylase, intestinal [Nanorana parkeri]	Organismal Systems;Metabolism	Carbohydrate metabolism;Global and overview maps;Digestive system	ko01100//Metabolic pathways;ko04973//Carbohydrate digestion and absorption;ko00500//Starch and sucrose metabolism;ko00052//Galactose metabolism	K12047	GO:0016020//membrane;GO:0031988//membrane-bounded vesicle	GO:0090599//alpha-glucosidase activity	GO:0005982//starch metabolic process;GO:0007586//digestion;GO:0044710//single-organism metabolic process;GO:0051704//multi-organism process
Unigene0003059	26	206	0.2356	1.6007	2.76429	9.7639e-30	7.9223e-29	VIPR2	PREDICTED: vasoactive intestinal polypeptide receptor 2 [Nanorana parkeri]	Environmental Information Processing	Signaling molecules and interaction;Signal transduction	ko04024//cAMP signaling pathway;ko04080//Neuroactive ligand-receptor interaction	K04590	GO:0031224//intrinsic component of membrane	GO:0004930//G-protein coupled receptor activity	GO:0007187//G-protein coupled receptor signaling pathway, coupled to cyclic nucleotide second messenger
Unigene0003061	0	10	0.001	0.2054	7.68229	0.00391328	0.00708954	--	--	-	-	-	-	-	-	-
Unigene0003062	4	22	0.0771	0.3638	2.23834	0.00250938	0.00467091	--	--	-	-	-	-	-	-	-
Unigene0003063	0	23	0.001	0.5007	8.9678	4.82371e-07	1.31992e-06	--	--	-	-	-	-	-	-	-
Unigene0003064	2	42	0.0178	0.3201	4.16857	3.12385e-09	1.01096e-08	--	--	-	-	-	-	-	-	-
Unigene0003068	55	259	0.5589	2.2575	2.01406	3.95577e-26	2.82616e-25	--	--	-	-	-	-	-	-	-
Unigene0003070	14	87	0.3313	1.766	2.41428	8.21774e-12	3.11772e-11	--	--	-	-	-	-	-	-	-
Unigene0003075	50	134	0.7963	1.8304	1.20077	2.16818e-07	6.11767e-07	--	--	-	-	-	-	-	-	-
Unigene0003076	5	102	0.0937	1.6396	4.12915	5.11434e-21	3.01004e-20	--	--	-	-	-	-	-	-	-
Unigene0003081	476	156	19.3733	5.4457	-1.83088	1.81883e-48	2.51871e-47	--	--	-	-	-	-	-	-	-
Unigene0003087	2	67	0.0446	1.2828	4.84611	1.42039e-15	6.58203e-15	--	--	-	-	-	-	-	-	-
Unigene0003088	0	6	0.001	0.1065	6.73471	0.0312734	0.0486657	--	IgA1 immunoglobulin heavy chain constant region, partial [Alligator sinensis]	Cellular Processes;Human Diseases;Organismal Systems;Environmental Information Processing	Infectious diseases;Transport and catabolism;Cancers;Cardiovascular diseases;Immune diseases;Immune system;Signal transduction	ko04151//PI3K-Akt signaling pathway;ko05169//Epstein-Barr virus infection;ko04145//Phagosome;ko04020//Calcium signaling pathway;ko05152//Tuberculosis;ko05202//Transcriptional misregulation in cancers;ko04064//NF-kappa B signaling pathway;ko04072//Phospholipase D signaling pathway;ko04666//Fc gamma R-mediated phagocytosis;ko04650//Natural killer cell mediated cytotoxicity;ko05416//Viral myocarditi…	K06856	-	-	-
Unigene0003091	152	382	1.1475	2.4734	1.108	2.58726e-16	1.23998e-15	--	--	-	-	-	-	-	-	-
Unigene0003092	4	26	0.0599	0.334	2.47922	0.000550905	0.00111613	--	--	-	-	-	-	-	-	-
Unigene0003094	0	7	0.001	0.1361	7.08852	0.0156414	0.0257896	--	--	-	-	-	-	-	-	-
Unigene0003095	2	32	0.0259	0.3556	3.77923	1.42613e-06	3.75122e-06	--	--	-	-	-	-	-	-	-
Unigene0003102	0	20	0.001	0.3911	8.61139	3.84742e-06	9.7428e-06	--	--	-	-	-	-	-	-	-
Unigene0003104	8	38	0.0404	0.1644	2.02478	6.69334e-05	0.000150265	PIDD1	PREDICTED: p53-induced death domain-containing protein 1 [Nanorana parkeri]	Cellular Processes;Environmental Information Processing	Cell growth and death;Signal transduction	ko04210//Apoptosis;ko04064//NF-kappa B signaling pathway;ko04115//p53 signaling pathway	K10130	-	-	GO:0051716//cellular response to stimulus
Unigene0003105	14	43	0.1412	0.372	1.39756	0.00186826	0.0035466	--	--	-	-	-	-	-	-	-
Unigene0003106	130	373	1.797	4.4222	1.29917	3.07114e-20	1.74859e-19	--	--	-	-	-	-	-	-	-
Unigene0003107	0	12	0.001	0.2377	7.893	0.00097925	0.0019174	--	--	-	-	-	-	-	-	-
Unigene0003108	639	1606	1.598	3.4447	1.10811	7.62904e-60	1.39655e-58	Ddx17	PREDICTED: probable ATP-dependent RNA helicase DDX17 isoform X1 [Nanorana parkeri]	-	-	-	-	GO:0043231//intracellular membrane-bounded organelle	GO:0017111//nucleoside-triphosphatase activity;GO:0032550//purine ribonucleoside binding	GO:0048731//system development
Unigene0003111	6	30	0.1229	0.527	2.10032	0.000513761	0.0010464	--	--	-	-	-	-	-	-	-
Unigene0003112	42	103	0.7844	1.6499	1.07272	3.50746e-05	8.11416e-05	--	--	-	-	-	-	-	-	-
Unigene0003114	58	197	0.8794	2.5619	1.54262	2.29266e-14	9.9838e-14	--	--	-	-	-	-	-	-	-
Unigene0003119	28	67	0.2628	0.5394	1.03739	0.00129455	0.00250363	--	--	-	-	-	-	-	-	-
Unigene0003122	0	8	0.001	0.0935	6.54689	0.00782344	0.0134586	--	--	-	-	-	-	-	-	-
Unigene0003123	4	44	0.0625	0.59	3.23879	4.54762e-08	1.35203e-07	--	--	-	-	-	-	-	-	-
Unigene0003124	16	75	0.3884	1.5614	2.00723	2.22199e-08	6.78054e-08	--	--	-	-	-	-	-	-	-
Unigene0003126	8	34	0.1735	0.6326	1.86636	0.00043649	0.000897713	--	--	-	-	-	-	-	-	-
Unigene0003127	0	8	0.001	0.1676	7.38888	0.00782344	0.0134586	--	--	-	-	-	-	-	-	-
Unigene0003129	115	475	0.5365	1.9005	1.82473	1.97765e-40	2.2199e-39	FV3-005R	FPV250 [Rana catesbeiana]	-	-	-	-	-	-	-
Unigene0003130	53	227	0.5263	1.9335	1.87726	5.19147e-21	3.05311e-20	--	--	-	-	-	-	-	-	-
Unigene0003131	60	30	1.2559	0.5386	-1.22144	0.000136775	0.00029715	--	--	-	-	-	-	-	-	-
Unigene0003137	12	0	0.2853	0.001	-8.15634	0.000245094	0.000516819	--	--	-	-	-	-	-	-	-
Unigene0003140	14	126	0.1826	1.4092	2.94812	6.36895e-20	3.5724e-19	--	--	-	-	-	-	-	-	-
Unigene0003141	6	35	0.1437	0.7189	2.32273	4.29809e-05	9.83546e-05	--	--	-	-	-	-	-	-	-
Unigene0003144	12	47	0.2935	0.9859	1.74808	4.82359e-05	0.000110038	--	--	-	-	-	-	-	-	-
Unigene0003145	0	66	0.001	1.3782	10.4286	1.52039e-17	7.69469e-17	--	--	-	-	-	-	-	-	-
Unigene0003146	0	8	0.001	0.0604	5.91648	0.00782344	0.0134586	xirp1	PREDICTED: xin actin-binding repeat-containing protein 1-like [Nanorana parkeri]	-	-	-	-	GO:0005913//cell-cell adherens junction;GO:0044291//cell-cell contact zone	-	GO:0030036//actin cytoskeleton organization;GO:0044707//single-multicellular organism process;GO:0055002//striated muscle cell development;GO:0065007//biological regulation
Unigene0003147	0	6	0.001	0.0977	6.61029	0.0312734	0.0486657	Hhipl1	PREDICTED: HHIP-like protein 1 [Nanorana parkeri]	-	-	-	-	-	-	-
Unigene0003148	20	8	0.6512	0.2234	-1.54347	0.0126012	0.0211256	--	--	-	-	-	-	-	-	-
Unigene0003149	8	42	0.1606	0.723	2.17052	1.55617e-05	3.71149e-05	--	--	-	-	-	-	-	-	-
Unigene0003150	25	69	0.1359	0.3217	1.24317	0.000163075	0.000352033	IKZF1	PREDICTED: DNA-binding protein Ikaros [Nanorana parkeri]	-	-	-	-	GO:0000775//chromosome, centromeric region;GO:0043231//intracellular membrane-bounded organelle	GO:0001071//nucleic acid binding transcription factor activity;GO:0003677//DNA binding;GO:0043169//cation binding;GO:0046983//protein dimerization activity	GO:0006357//regulation of transcription from RNA polymerase II promoter;GO:0030854//positive regulation of granulocyte differentiation;GO:0040014//regulation of multicellular organism growth;GO:0046638//positive regulation of alpha-beta T cell differentiation;GO:0048537//mucosal-associated lymphoid tissue development
Unigene0003152	10	54	0.2232	1.0339	2.21169	2.88709e-07	8.05563e-07	SELE	PREDICTED: P-selectin-like [Nanorana parkeri]	Environmental Information Processing;Human Diseases	Signaling molecules and interaction;Infectious diseases	ko04514//Cell adhesion molecules (CAMs);ko05150//Staphylococcus aureus infection;ko05144//Malaria	K06496	-	-	-
Unigene0003157	0	39	0.001	0.7295	9.51076	1.50437e-11	5.62657e-11	--	--	-	-	-	-	-	-	-
Unigene0003159	8	92	0.1335	1.3166	3.30191	2.06893e-16	9.95673e-16	--	--	-	-	-	-	-	-	-
Unigene0003161	44	264	1.1257	5.7928	2.36344	8.10331e-32	7.00818e-31	--	--	-	-	-	-	-	-	-
Unigene0003162	30	99	0.7163	2.0275	1.50107	9.25418e-08	2.68383e-07	--	--	-	-	-	-	-	-	-
Unigene0003163	14	33	0.189	0.3821	1.01556	0.0260653	0.041595	--	--	-	-	-	-	-	-	-
Unigene0003164	4	84	0.0961	1.7305	4.17051	3.89244e-18	2.02943e-17	--	--	-	-	-	-	-	-	-
Unigene0003165	14	54	0.0934	0.3091	1.72658	2.23574e-05	5.26096e-05	Sec16b	PREDICTED: protein transport protein Sec16B [Nanorana parkeri]	-	-	-	-	-	-	GO:0006996//organelle organization;GO:0051641//cellular localization
Unigene0003166	255	624	1.3801	2.8966	1.06959	3.84267e-24	2.55226e-23	--	--	-	-	-	-	-	-	-
Unigene0003168	223	531	5.6247	11.4874	1.0302	8.24964e-20	4.60615e-19	--	--	-	-	-	-	-	-	-
Unigene0003170	6	54	0.0292	0.2257	2.95037	2.51897e-09	8.18918e-09	KIAA1324L	PREDICTED: UPF0577 protein KIAA1324-like homolog [Nanorana parkeri]	-	-	-	-	GO:0031224//intrinsic component of membrane	-	-
Unigene0003175	22	61	0.2607	0.62	1.24988	0.000326098	0.000679762	--	PREDICTED: LOW QUALITY PROTEIN: ATP-binding cassette sub-family A member 13 [Alligator mississippiensis]	Environmental Information Processing	Membrane transport	ko02010//ABC transporters	K05647	-	-	-
Unigene0003176	4	20	0.0148	0.0634	2.09889	0.00664208	0.0116824	SRCIN1	SRC kinase signaling inhibitor 1 [Xenopus tropicalis]	-	-	-	-	-	-	GO:0016477//cell migration;GO:0048814//regulation of dendrite morphogenesis
Unigene0003178	80	213	1.9245	4.3947	1.19128	6.59431e-11	2.37258e-10	--	--	-	-	-	-	-	-	-
Unigene0003180	123	301	3.4537	7.2491	1.06966	1.1522e-12	4.59536e-12	--	--	-	-	-	-	-	-	-
Unigene0003181	2	46	0.0539	1.0634	4.30226	4.80598e-10	1.64072e-09	--	--	-	-	-	-	-	-	-
Unigene0003188	135	41	1.1698	0.3047	-1.9408	3.58099e-16	1.70726e-15	exoc3l1	PREDICTED: exocyst complex component 3-like protein [Xenopus tropicalis]	-	-	-	-	-	-	-
Unigene0003191	0	12	0.001	0.2084	7.70321	0.00097925	0.0019174	--	--	-	-	-	-	-	-	-
Unigene0003195	13	0	0.3498	0.001	-8.45039	0.000122627	0.000267338	--	Pogo transposable element with KRAB, partial [Stegodyphus mimosarum]	-	-	-	-	-	-	-
Unigene0003203	48	653	0.1567	1.8281	3.54427	1.11043e-113	5.40781e-112	ADAMTS1	PREDICTED: LOW QUALITY PROTEIN: A disintegrin and metalloproteinase with thrombospondin motifs 1 [Nanorana parkeri]	-	-	-	-	GO:0031982//vesicle;GO:0044420//extracellular matrix component;GO:0044424//intracellular part	GO:0004175//endopeptidase activity;GO:0005539//glycosaminoglycan binding;GO:0046914//transition metal ion binding	GO:0019538//protein metabolic process;GO:0060343//trabecula formation
Unigene0003211	8	40	0.1677	0.7191	2.10031	2.54233e-05	5.95106e-05	--	--	-	-	-	-	-	-	-
Unigene0003212	8	151	0.2121	3.4332	4.01674	7.75493e-31	6.50938e-30	--	--	-	-	-	-	-	-	-
Unigene0003216	40	18	0.4133	0.1595	-1.37363	0.00059507	0.00120319	--	PREDICTED: coiled-coil domain-containing protein 42B-like [Nanorana parkeri]	-	-	-	-	-	-	-
Unigene0003218	8	0	0.2107	0.001	-7.71905	0.00782344	0.0134586	--	--	-	-	-	-	-	-	-
Unigene0003219	61	26	1.6224	0.5931	-1.45178	8.88235e-06	2.17449e-05	--	--	-	-	-	-	-	-	-
Unigene0003220	0	16	0.001	0.1846	7.52826	6.13562e-05	0.000138446	Klf7	PREDICTED: Krueppel-like factor 7 [Nanorana parkeri]	-	-	-	-	-	GO:0001071//nucleic acid binding transcription factor activity;GO:0043169//cation binding;GO:0097159//organic cyclic compound binding	GO:0006355//regulation of transcription, DNA-templated;GO:0021603//cranial nerve formation;GO:0097485//neuron projection guidance
Unigene0003224	69	183	1.8382	4.1814	1.18569	1.75452e-09	5.77056e-09	--	--	-	-	-	-	-	-	-
Unigene0003226	4	44	0.0448	0.4227	3.23806	4.54762e-08	1.35203e-07	--	--	-	-	-	-	-	-	-
Unigene0003227	152	88	4.0161	1.9943	-1.00991	1.74384e-07	4.9541e-07	--	--	-	-	-	-	-	-	-
Unigene0003229	84	17	2.1942	0.3809	-2.52621	6.44268e-14	2.7431e-13	ADAM28	PREDICTED: zinc metalloproteinase-disintegrin-like crotastatin isoform X3 [Xenopus laevis]	-	-	-	-	-	-	-
Unigene0003230	72	41	1.8627	0.9098	-1.03377	0.00023615	0.000500731	--	--	-	-	-	-	-	-	-
Unigene0003234	2	21	0.0395	0.3558	3.17114	0.000122056	0.000266856	--	transposase domain containing protein [Lasius niger]	-	-	-	-	-	-	-
Unigene0003240	2	22	0.0415	0.3919	3.2393	6.66138e-05	0.000149685	--	--	-	-	-	-	-	-	-
Unigene0003242	0	18	0.001	0.2824	8.1416	1.53628e-05	3.67688e-05	AADACL4	PREDICTED: arylacetamide deacetylase-like 4 [Nanorana parkeri]	-	-	-	-	GO:0031224//intrinsic component of membrane	GO:0016788//hydrolase activity, acting on ester bonds	-
Unigene0003243	2	45	0.0306	0.5896	4.26813	8.98214e-10	3.01046e-09	--	--	-	-	-	-	-	-	-
Unigene0003245	17	42	0.2079	0.4405	1.08325	0.0120502	0.0202566	--	--	-	-	-	-	-	-	-
Unigene0003250	10	110	0.0477	0.4496	3.23658	2.29985e-19	1.25885e-18	DSE	PREDICTED: dermatan-sulfate epimerase isoform X1 [Nanorana parkeri]	Metabolism	Global and overview maps;Glycan biosynthesis and metabolism	ko01100//Metabolic pathways;ko00532//Glycosaminoglycan biosynthesis - chondroitin sulfate / dermatan sulfate	K01794	GO:0031224//intrinsic component of membrane;GO:0043231//intracellular membrane-bounded organelle	GO:0016857//racemase and epimerase activity, acting on carbohydrates and derivatives	GO:0006024//glycosaminoglycan biosynthetic process
Unigene0003252	14	108	0.3348	2.2151	2.726	1.98677e-16	9.57027e-16	--	--	-	-	-	-	-	-	-
Unigene0003253	4	28	0.0692	0.4158	2.58705	0.00019426	0.000415895	--	--	-	-	-	-	-	-	-
Unigene0003257	167	60	2.6388	0.8132	-1.6982	1.74453e-16	8.42786e-16	--	PREDICTED: retrotransposon-derived protein PEG10 [Xenopus tropicalis]	-	-	-	-	-	GO:0005488//binding	-
Unigene0003258	84	45	1.8622	0.8557	-1.12183	2.37036e-05	5.56169e-05	--	PREDICTED: EF-hand calcium-binding domain-containing protein 12 [Nanorana parkeri]	-	-	-	-	-	-	-
Unigene0003264	5	21	0.1108	0.3993	1.84952	0.00939996	0.0160318	--	--	-	-	-	-	-	-	-
Unigene0003267	14	114	0.0665	0.4643	2.80363	4.69473e-17	2.33056e-16	CDH5	PREDICTED: cadherin-5 [Nanorana parkeri]	Human Diseases;Organismal Systems;Environmental Information Processing	Signaling molecules and interaction;Cardiovascular diseases;Immune system	ko04514//Cell adhesion molecules (CAMs);ko05418//Fluid shear stress and atherosclerosis;ko04670//Leukocyte transendothelial migration	K06533	GO:0016020//membrane;GO:0030054//cell junction	GO:0005515//protein binding	GO:0001525//angiogenesis;GO:0007155//cell adhesion;GO:0048523//negative regulation of cellular process;GO:0061154//endothelial tube morphogenesis
Unigene0003275	1001	482	29.3335	12.1147	-1.27579	4.41993e-57	7.53577e-56	MIEN1	PREDICTED: migration and invasion enhancer 1-like, partial [Xenopus tropicalis]	-	-	-	-	-	-	-
Unigene0003286	48	139	1.1722	2.9114	1.31249	1.37523e-08	4.26779e-08	--	--	-	-	-	-	-	-	-
Unigene0003291	0	10	0.001	0.2347	7.87467	0.00391328	0.00708954	--	--	-	-	-	-	-	-	-
Unigene0003292	8	34	0.035	0.1277	1.86733	0.00043649	0.000897713	--	--	-	-	-	-	-	-	-
Unigene0003294	50	145	0.9559	2.3778	1.3147	4.93458e-09	1.57589e-08	--	--	-	-	-	-	-	-	-
Unigene0003296	28	141	0.8161	3.5247	2.11068	9.98107e-16	4.66191e-15	--	--	-	-	-	-	-	-	-
Unigene0003301	48	12	0.4124	0.0884	-2.22193	1.00305e-07	2.90334e-07	Ptprn	PREDICTED: protein tyrosine phosphatase, receptor type N L homeolog isoform X2 [Xenopus laevis]	Human Diseases	Endocrine and metabolic diseases	ko04940//Type I diabetes mellitus	K07817	-	GO:0016787//hydrolase activity	GO:0006470//protein dephosphorylation
Unigene0003307	3	24	0.0602	0.4132	2.779	0.000313464	0.000654805	Scarf2	PREDICTED: scavenger receptor class F member 2 [Nanorana parkeri]	-	-	-	-	-	-	-
Unigene0003312	0	40	0.001	0.5251	9.03645	7.53576e-12	2.86624e-11	Igll1	PREDICTED: Ig lambda-1 chain V regions MOPC 104E/RPC20/J558/S104 [Xenopus laevis]	-	-	-	-	-	-	-
Unigene0003314	0	188	0.001	0.3068	8.26115	4.56097e-50	6.51607e-49	Fndc7	PREDICTED: serine-rich adhesin for platelets-like [Sinocyclocheilus anshuiensis]	-	-	-	-	-	-	-
Unigene0003316	2	60	0.0225	0.5788	4.68507	6.71722e-14	2.85737e-13	skap2-a	PREDICTED: src kinase-associated phosphoprotein 2 [Nanorana parkeri]	-	-	-	-	GO:0044464//cell part	-	GO:0009987//cellular process;GO:0044699//single-organism process
Unigene0003319	6	28	0.1194	0.4779	2.00091	0.0013304	0.00256261	--	--	-	-	-	-	-	-	-
Unigene0003320	35	4	0.3584	0.0351	-3.35203	2.00203e-08	6.12823e-08	pol	PREDICTED: protein NYNRIN-like [Nothobranchius furzeri]	-	-	-	-	-	-	-
Unigene0003322	22	55	0.6298	1.3505	1.10053	0.00248972	0.0046425	--	--	-	-	-	-	-	-	-
Unigene0003324	56	30	1.4534	0.6678	-1.12194	0.000538925	0.0010951	--	--	-	-	-	-	-	-	-
Unigene0003327	2	12	0.057	0.2931	2.36236	0.0225028	0.0361771	--	--	-	-	-	-	-	-	-
Unigene0003328	8	41	0.1847	0.812	2.1363	1.55617e-05	3.71149e-05	--	--	-	-	-	-	-	-	-
Unigene0003330	2	17	0.0496	0.3615	2.86558	0.00131833	0.00254317	--	--	-	-	-	-	-	-	-
Unigene0003332	4	91	0.0398	0.777	4.28707	4.68074e-20	2.64141e-19	--	PREDICTED: rho GTPase-activating protein 23-like [Nanorana parkeri]	Genetic Information Processing	Folding, sorting and degradation	ko03018//RNA degradation	K14442	-	-	-
Unigene0003335	192	93	2.2375	0.9296	-1.26721	1.11701e-12	4.45997e-12	ADRA2A	PREDICTED: alpha-2A adrenergic receptor [Nanorana parkeri]	Environmental Information Processing	Signaling molecules and interaction;Signal transduction	ko04080//Neuroactive ligand-receptor interaction;ko04022//cGMP - PKG signaling pathway	K04138	GO:0031224//intrinsic component of membrane	GO:0004936//alpha-adrenergic receptor activity	GO:0001775//cell activation;GO:0006937//regulation of muscle contraction;GO:0007186//G-protein coupled receptor signaling pathway;GO:1903522//regulation of blood circulation
Unigene0003337	28	2	0.5838	0.0358	-4.02744	3.04139e-08	9.16777e-08	--	--	-	-	-	-	-	-	-
Unigene0003352	17	41	0.5027	1.04	1.04881	0.0164996	0.0271448	--	--	-	-	-	-	-	-	-
Unigene0003355	12	36	0.1471	0.3784	1.36311	0.00312177	0.00575295	slc22a16	PREDICTED: solute carrier family 22 member 16 [Nanorana parkeri]	-	-	-	-	GO:0031224//intrinsic component of membrane	GO:0005215//transporter activity	GO:0044763//single-organism cellular process;GO:0044765//single-organism transport
Unigene0003357	8	0	0.1237	0.001	-6.9507	0.00782344	0.0134586	--	--	-	-	-	-	-	-	-
Unigene0003360	18	85	0.2774	1.1233	2.0177	1.21976e-09	4.05335e-09	--	--	-	-	-	-	-	-	-
Unigene0003363	26	73	0.7703	1.855	1.26793	9.70356e-05	0.000214649	--	--	-	-	-	-	-	-	-
Unigene0003365	67	259	1.2384	4.1059	1.72922	1.56369e-21	9.38621e-21	--	--	-	-	-	-	-	-	-
Unigene0003366	24	189	0.0727	0.4907	2.75481	1.18061e-27	8.94509e-27	Stk39	PREDICTED: STE20/SPS1-related proline-alanine-rich protein kinase isoform X1 [Nanorana parkeri]	-	-	-	-	GO:0005886//plasma membrane;GO:0043231//intracellular membrane-bounded organelle;GO:0043232//intracellular non-membrane-bounded organelle	GO:0004672//protein kinase activity;GO:0019900//kinase binding;GO:0032550//purine ribonucleoside binding	GO:0001932//regulation of protein phosphorylation;GO:0006971//hypotonic response;GO:0007165//signal transduction;GO:0008015//blood circulation;GO:0031347//regulation of defense response;GO:0032413//negative regulation of ion transmembrane transporter activity;GO:0032844//regulation of homeostatic process;GO:0035826//rubidium ion transport;GO:0043267//negative regulation of potassium ion transport
Unigene0003367	2	20	0.0603	0.5168	3.09938	0.000222778	0.000473391	--	--	-	-	-	-	-	-	-
Unigene0003373	4	69	0.0588	0.8695	3.8863	2.42017e-14	1.05233e-13	--	--	-	-	-	-	-	-	-
Unigene0003374	0	15	0.001	0.2592	8.01792	0.000122627	0.000267338	--	--	-	-	-	-	-	-	-
Unigene0003378	26	92	0.2001	0.6073	1.60169	1.05787e-07	3.05574e-07	--	--	-	-	-	-	-	-	-
Unigene0003379	198	515	0.578	1.2895	1.15767	6.93529e-23	4.40363e-22	--	--	-	-	-	-	-	-	-
Unigene0003382	138	45	1.1869	0.3319	-1.83838	1.87844e-15	8.65798e-15	SPHK1	PREDICTED: sphingosine kinase 1 isoform X1 [Nanorana parkeri]	Environmental Information Processing;Metabolism;Organismal Systems;Human Diseases	Infectious diseases;Immune system;Signal transduction;Global and overview maps;Lipid metabolism	ko01100//Metabolic pathways;ko04020//Calcium signaling pathway;ko05152//Tuberculosis;ko04072//Phospholipase D signaling pathway;ko04371//Apelin signaling pathway;ko04666//Fc gamma R-mediated phagocytosis;ko04071//Sphingolipid signaling pathway;ko04370//VEGF signaling pathway;ko00600//Sphingolipid metabolism	K04718	-	GO:0016301//kinase activity	GO:0008152//metabolic process;GO:0009987//cellular process
Unigene0003384	2	31	0.0598	0.7951	3.73292	2.59816e-06	6.6857e-06	--	PREDICTED: 1,25-dihydroxyvitamin D(3) 24-hydroxylase, mitochondrial-like [Xenopus laevis]	Organismal Systems;Metabolism;Human Diseases	Lipid metabolism;Endocrine system;Global and overview maps;Cancers	ko01100//Metabolic pathways;ko05206//MicroRNAs in cancer;ko04928//Parathyroid hormone synthesis, secretion and action;ko00100//Steroid biosynthesis	K07436	-	-	-
Unigene0003385	30	173	0.2582	1.2768	2.30597	9.04823e-21	5.25936e-20	--	--	-	-	-	-	-	-	-
Unigene0003386	4	48	0.164	1.6884	3.36389	4.37784e-09	1.40166e-08	--	--	-	-	-	-	-	-	-
Unigene0003387	98	33	0.6303	0.182	-1.7921	4.73483e-11	1.71873e-10	PPP1R16B	PREDICTED: protein phosphatase 1 regulatory inhibitor subunit 16B [Nanorana parkeri]	-	-	-	-	GO:0016020//membrane	-	GO:0060491//regulation of cell projection assembly
Unigene0003393	32	75	1.0173	2.0449	1.00729	0.000847353	0.00168362	--	--	-	-	-	-	-	-	-
Unigene0003394	380	1409	1.6147	5.1352	1.66915	1.1706e-98	4.4799e-97	--	--	-	-	-	-	-	-	-
Unigene0003395	223	1073	2.133	8.8029	2.04509	6.4401e-101	2.57937e-99	--	--	-	-	-	-	-	-	-
Unigene0003397	2	12	0.0269	0.1386	2.36525	0.0225028	0.0361771	MAL2	PREDICTED: protein MAL2 [Nanorana parkeri]	-	-	-	-	GO:0005737//cytoplasm;GO:0005886//plasma membrane;GO:0031224//intrinsic component of membrane;GO:0031988//membrane-bounded vesicle;GO:0098589//membrane region	GO:0005488//binding	-
Unigene0003402	2	23	0.0434	0.4285	3.30353	3.62271e-05	8.36162e-05	PTH1R	PREDICTED: parathyroid hormone/parathyroid hormone-related peptide receptor-like, partial [Eurypyga helias]	Organismal Systems;Environmental Information Processing	Endocrine system;Signaling molecules and interaction;Excretory system	ko04080//Neuroactive ligand-receptor interaction;ko04928//Parathyroid hormone synthesis, secretion and action;ko04961//Endocrine and other factor-regulated calcium reabsorption	K04585	-	-	-
Unigene0003403	46	16	1.2652	0.3774	-1.7452	1.14648e-05	2.77902e-05	--	--	-	-	-	-	-	-	-
Unigene0003407	0	12	0.001	0.192	7.58496	0.00097925	0.0019174	--	--	-	-	-	-	-	-	-
Unigene0003413	11	37	0.2926	0.844	1.52831	0.00110289	0.002148	--	--	-	-	-	-	-	-	-
Unigene0003415	6	182	0.0529	1.3756	4.70065	6.21673e-40	6.88509e-39	--	--	-	-	-	-	-	-	-
Unigene0003421	6	69	0.1069	1.054	3.30154	7.56474e-13	3.05244e-12	--	--	-	-	-	-	-	-	-
Unigene0003422	29	81	0.8115	1.944	1.26037	2.89781e-05	6.75356e-05	--	--	-	-	-	-	-	-	-
Unigene0003427	6	22	0.1406	0.442	1.65245	0.0126012	0.0211256	--	--	-	-	-	-	-	-	-
Unigene0003429	2	14	0.0496	0.2977	2.58545	0.0074061	0.0129172	--	--	-	-	-	-	-	-	-
Unigene0003437	2	15	0.031	0.1994	2.68533	0.00419502	0.00755429	--	--	-	-	-	-	-	-	-
Unigene0003444	16	44	0.2797	0.6597	1.23793	0.00384456	0.00701482	--	--	-	-	-	-	-	-	-
Unigene0003446	25	91	0.0663	0.2069	1.64185	7.96024e-08	2.31899e-07	DVL1	PREDICTED: segment polarity protein dishevelled homolog DVL-1 isoform X2 [Nanorana parkeri]	Human Diseases;Cellular Processes;Organismal Systems;Environmental Information Processing	Signal transduction;Endocrine system;Cancers;Endocrine and metabolic diseases;Infectious diseases;Cellular community - eukaryotes	ko05200//Pathways in cancer;ko05165//Human papillomavirus infection;ko05166//HTLV-I infection;ko05225//Hepatocellular carcinoma;ko04390//Hippo signaling pathway;ko04934//Cushing syndrome;ko05226//Gastric cancer;ko04150//mTOR signaling pathway;ko05224//Breast cancer;ko04310//Wnt signaling pathway;ko04550//Signaling pathways regulating pluripotency of stem cells;ko04916//Melanogenesis;ko05217//Basa…	K02353	-	-	-
Unigene0003449	4	39	0.0692	0.5785	3.06347	4.5458e-07	1.24858e-06	--	--	-	-	-	-	-	-	-
Unigene0003455	0	18	0.001	0.349	8.44708	1.53628e-05	3.67688e-05	--	--	-	-	-	-	-	-	-
Unigene0003464	2	18	0.0504	0.3894	2.94976	0.000732495	0.00146486	--	--	-	-	-	-	-	-	-
Unigene0003468	2	62	0.0197	0.5226	4.72944	1.86281e-14	8.14168e-14	--	--	-	-	-	-	-	-	-
Unigene0003479	33	188	0.9397	4.5916	2.28872	1.96436e-22	1.22354e-21	--	--	-	-	-	-	-	-	-
Unigene0003480	7	38	0.1664	0.7748	2.21917	2.59419e-05	6.06565e-05	--	--	-	-	-	-	-	-	-
Unigene0003481	15	5	0.3976	0.1137	-1.80609	0.0118586	0.019944	--	--	-	-	-	-	-	-	-
Unigene0003483	2	35	0.0467	0.7012	3.90833	2.32231e-07	6.53827e-07	--	--	-	-	-	-	-	-	-
Unigene0003488	0	18	0.001	0.3962	8.63009	1.53628e-05	3.67688e-05	--	--	-	-	-	-	-	-	-
Unigene0003490	144	50	3.2505	0.9681	-1.74743	7.711e-15	3.43714e-14	--	hypothetical protein XELAEV_18020322mg [Xenopus laevis]	-	-	-	-	-	-	GO:0006952//defense response;GO:0006955//immune response;GO:0044763//single-organism cellular process;GO:0050794//regulation of cellular process
Unigene0003491	1998	5390	5.7824	13.3795	1.21028	7.28716e-195	8.06099e-193	aebp2	PREDICTED: zinc finger protein AEBP2 isoform X1 [Nanorana parkeri]	-	-	-	-	GO:0031519//PcG protein complex	GO:0000977//RNA polymerase II regulatory region sequence-specific DNA binding;GO:0000982//transcription factor activity, RNA polymerase II core promoter proximal region sequence-specific binding;GO:0003712//transcription cofactor activity;GO:0043169//cation binding	GO:0010468//regulation of gene expression
Unigene0003492	22	88	0.4715	1.6177	1.77861	2.0466e-08	6.25888e-08	Sar1b	PREDICTED: GTP-binding protein SAR1b [Nanorana parkeri]	Human Diseases;Genetic Information Processing	Infectious diseases;Folding, sorting and degradation	ko04141//Protein processing in endoplasmic reticulum;ko05134//Legionellosis	K07953	GO:0043231//intracellular membrane-bounded organelle	GO:0032550//purine ribonucleoside binding	GO:0015031//protein transport
Unigene0003493	2	22	0.0454	0.4283	3.23786	6.66138e-05	0.000149685	--	--	-	-	-	-	-	-	-
Unigene0003494	0	8	0.001	0.1933	7.5947	0.00782344	0.0134586	--	--	-	-	-	-	-	-	-
Unigene0003498	6	66	0.0949	0.8954	3.23805	4.41934e-12	1.70307e-11	--	--	-	-	-	-	-	-	-
Unigene0003499	24	210	0.2447	1.8362	2.90764	8.07798e-32	6.98888e-31	--	--	-	-	-	-	-	-	-
Unigene0003500	0	8	0.001	0.1825	7.51175	0.00782344	0.0134586	--	--	-	-	-	-	-	-	-
Unigene0003501	20	52	0.5577	1.2437	1.15708	0.00185416	0.00352083	--	--	-	-	-	-	-	-	-
Unigene0003504	2	28	0.0499	0.5992	3.58593	1.54321e-05	3.6851e-05	--	--	-	-	-	-	-	-	-
Unigene0003509	10	35	0.0651	0.1953	1.58496	0.0012752	0.00246898	FREM1	PREDICTED: FRAS1-related extracellular matrix protein 1 [Nanorana parkeri]	-	-	-	-	-	-	-
Unigene0003510	4	23	0.0614	0.3028	2.30205	0.00152433	0.00291646	--	--	-	-	-	-	-	-	-
Unigene0003512	2	14	0.0074	0.0442	2.57845	0.0074061	0.0129172	fam135b	PREDICTED: protein FAM135B [Nanorana parkeri]	-	-	-	-	-	-	-
Unigene0003517	12	33	0.19	0.4481	1.23782	0.00963779	0.0164055	--	--	-	-	-	-	-	-	-
Unigene0003518	9	44	0.1361	0.5706	2.06781	1.509e-05	3.6254e-05	--	--	-	-	-	-	-	-	-
Unigene0003520	203	744	2.0011	6.2905	1.65238	4.53486e-54	7.23274e-53	--	--	-	-	-	-	-	-	-
Unigene0003521	37	18	0.6378	0.2661	-1.26114	0.00270283	0.00500931	--	--	-	-	-	-	-	-	-
Unigene0003525	8	78	0.123	1.0289	3.06437	6.39609e-13	2.59327e-12	--	--	-	-	-	-	-	-	-
Unigene0003526	0	36	0.001	0.2353	7.87836	1.19721e-10	4.23823e-10	TSHB	PREDICTED: thyrotropin subunit beta [Nanorana parkeri]	Environmental Information Processing;Organismal Systems;Human Diseases	Immune diseases;Endocrine system;Signaling molecules and interaction	ko04080//Neuroactive ligand-receptor interaction;ko05320//Autoimmune thyroid disease;ko04918//Thyroid hormone synthesis;ko04923//Regulation of lipolysis in adipocyte	K05251	-	-	-
Unigene0003527	60	162	0.5287	1.2244	1.21155	6.58688e-09	2.08835e-08	ITGAV	PREDICTED: integrin alpha-V isoform X2 [Nanorana parkeri]	Environmental Information Processing;Organismal Systems;Human Diseases;Cellular Processes	Cell motility;Transport and catabolism;Cellular community - eukaryotes;Cancers;Endocrine system;Cardiovascular diseases;Signal transduction;Signaling molecules and interaction;Infectious diseases	ko05200//Pathways in cancer;ko05165//Human papillomavirus infection;ko04151//PI3K-Akt signaling pathway;ko05163//Human cytomegalovirus infection;ko04810//Regulation of actin cytoskeleton;ko05205//Proteoglycans in cancer;ko04510//Focal adhesion;ko04145//Phagosome;ko04514//Cell adhesion molecules (CAMs);ko05418//Fluid shear stress and atherosclerosis;ko04919//Thyroid hormone signaling pathway;ko054…	K06487	GO:0005887//integral component of plasma membrane	-	GO:0001667//ameboidal-type cell migration;GO:0001944//vasculature development;GO:0007166//cell surface receptor signaling pathway;GO:0048646//anatomical structure formation involved in morphogenesis;GO:0050673//epithelial cell proliferation
Unigene0003528	65	25	0.4026	0.1328	-1.60009	8.64827e-07	2.32227e-06	Aoc1	PREDICTED: amiloride-sensitive amine oxidase [copper-containing], partial [Nanorana parkeri]	Metabolism	Amino acid metabolism;Global and overview maps	ko01100//Metabolic pathways;ko00330//Arginine and proline metabolism;ko00380//Tryptophan metabolism;ko00340//Histidine metabolism	K11182	-	GO:0016641//oxidoreductase activity, acting on the CH-NH2 group of donors, oxygen as acceptor;GO:0046914//transition metal ion binding;GO:0048037//cofactor binding	GO:0044710//single-organism metabolic process;GO:1901564//organonitrogen compound metabolic process
Unigene0003530	2	17	0.016	0.1165	2.86419	0.00131833	0.00254317	--	--	-	-	-	-	-	-	-
Unigene0003531	22	4	0.3265	0.0509	-2.68135	8.8826e-05	0.000197155	Slc6a1	PREDICTED: sodium- and chloride-dependent GABA transporter 1 [Xenopus laevis]	Organismal Systems	Nervous system	ko04727//GABAergic synapse	K05034	GO:0016021//integral component of membrane	GO:0005283//sodium:amino acid symporter activity	GO:0006865//amino acid transport;GO:0044763//single-organism cellular process
Unigene0003532	4	20	0.0515	0.2207	2.09944	0.00664208	0.0116824	--	--	-	-	-	-	-	-	-
Unigene0003533	279	687	0.8386	1.7712	1.07867	8.88711e-27	6.50331e-26	TRPV1	PREDICTED: transient receptor potential cation channel subfamily V member 1-like [Nanorana parkeri]	Organismal Systems;Environmental Information Processing	Sensory system;Signaling molecules and interaction	ko04080//Neuroactive ligand-receptor interaction;ko04750//Inflammatory mediator regulation of TRP channels	K05222	GO:0005886//plasma membrane;GO:0030426//growth cone;GO:0044425//membrane part	GO:0005261//cation channel activity	GO:0006816//calcium ion transport;GO:0009628//response to abiotic stimulus;GO:0034220//ion transmembrane transport;GO:0048522//positive regulation of cellular process
Unigene0003534	4	43	0.0163	0.1498	3.20009	4.54762e-08	1.35203e-07	--	--	-	-	-	-	-	-	-
Unigene0003535	0	8	0.001	0.118	6.88264	0.00782344	0.0134586	--	PREDICTED: gamma-tubulin complex component 6 [Nanorana parkeri]	-	-	-	-	-	-	-
Unigene0003536	22	6	0.3571	0.0835	-2.09648	0.00091941	0.00181589	--	PREDICTED: myb-related transcription factor, partner of profilin-like [Xenopus laevis]	-	-	-	-	-	-	-
Unigene0003537	2	119	0.0567	2.8911	5.67213	1.6362e-29	1.32067e-28	--	--	-	-	-	-	-	-	-
Unigene0003538	129	309	1.2978	2.6664	1.03883	2.10289e-12	8.27408e-12	c1qtnf12	PREDICTED: adipolin isoform X1 [Nanorana parkeri]	-	-	-	-	-	-	-
Unigene0003543	26	4	0.3606	0.0476	-2.92137	4.71992e-06	1.18624e-05	--	--	-	-	-	-	-	-	-
Unigene0003544	6	47	0.2036	1.3678	2.74805	1.25283e-07	3.59455e-07	--	--	-	-	-	-	-	-	-
Unigene0003549	0	99	0.001	0.7211	9.49406	5.99696e-27	4.41832e-26	RPL3	60S ribosomal protein L3 [Xenopus tropicalis]	Genetic Information Processing	Translation	ko03010//Ribosome	K02925	GO:0030529//intracellular ribonucleoprotein complex	-	GO:0010467//gene expression;GO:0044767//single-organism developmental process
Unigene0003550	51	163	0.8179	2.2421	1.45485	3.13089e-11	1.14708e-10	--	--	-	-	-	-	-	-	-
Unigene0003555	92	763	0.3985	2.8346	2.83049	7.88433e-107	3.43304e-105	STAT1	PREDICTED: signal transducer and activator of transcription 1-alpha/beta [Nanorana parkeri]	Human Diseases;Cellular Processes;Organismal Systems;Environmental Information Processing	Development;Immune system;Cell growth and death;Cancers;Signal transduction;Immune diseases;Endocrine system;Infectious diseases;Endocrine and metabolic diseases	ko05200//Pathways in cancer;ko05165//Human papillomavirus infection;ko04621//NOD-like receptor signaling pathway;ko05168//Herpes simplex infection;ko05167//Kaposi sarcoma-associated herpesvirus infection;ko04217//Necroptosis;ko05152//Tuberculosis;ko04062//Chemokine signaling pathway;ko05164//Influenza A;ko05161//Hepatitis B;ko04919//Thyroid hormone signaling pathway;ko04933//AGE-RAGE signaling pa…	K11220	GO:0043231//intracellular membrane-bounded organelle	GO:0001071//nucleic acid binding transcription factor activity;GO:0060089//molecular transducer activity	GO:0010468//regulation of gene expression;GO:0034645//cellular macromolecule biosynthetic process;GO:0050794//regulation of cellular process
Unigene0003558	0	13	0.001	0.6441	9.33114	0.000489894	0.00100055	--	--	-	-	-	-	-	-	-
Unigene0003559	102	714	0.3061	1.8377	2.58583	3.43067e-91	1.16257e-89	MYO3A	PREDICTED: myosin-IIIa, partial [Nanorana parkeri]	Organismal Systems	Sensory system	ko04745//Phototransduction - fly	K08834	GO:0015629//actin cytoskeleton;GO:0030175//filopodium;GO:0043234//protein complex	GO:0003774//motor activity;GO:0004672//protein kinase activity;GO:0005515//protein binding;GO:0032550//purine ribonucleoside binding	GO:0006468//protein phosphorylation;GO:0044707//single-multicellular organism process
Unigene0003561	108	482	0.2464	0.9432	1.93656	1.47707e-44	1.84872e-43	Stab1	PREDICTED: stabilin-1 [Nanorana parkeri]	-	-	-	-	-	-	-
Unigene0003562	6	26	0.1072	0.3985	1.89427	0.00335045	0.00615362	--	--	-	-	-	-	-	-	-
Unigene0003563	62	19	1.0815	0.2843	-1.92755	5.94539e-08	1.75324e-07	CACNA1B	PREDICTED: voltage-dependent N-type calcium channel subunit alpha-1B-like isoform X3 [Xenopus tropicalis]	Environmental Information Processing;Organismal Systems;Human Diseases	Substance dependence;Signal transduction;Endocrine and metabolic diseases;Nervous system	ko04010//MAPK signaling pathway;ko04020//Calcium signaling pathway;ko04728//Dopaminergic synapse;ko04723//Retrograde endocannabinoid signaling;ko04725//Cholinergic synapse;ko04726//Serotonergic synapse;ko04727//GABAergic synapse;ko05032//Morphine addiction;ko04930//Type II diabetes mellitus;ko04721//Synaptic vesicle cycle;ko05033//Nicotine addiction	K04849	-	-	-
Unigene0003564	186	506	3.3198	7.7462	1.22239	1.7955e-24	1.2067e-23	--	--	-	-	-	-	-	-	-
Unigene0003566	132	529	0.7625	2.6211	1.78136	1.58878e-43	1.92376e-42	EZR	PREDICTED: ezrin isoform X1 [Nanorana parkeri]	Organismal Systems;Human Diseases;Cellular Processes	Cancers;Immune system;Digestive system;Cell motility;Infectious diseases;Cellular community - eukaryotes	ko04810//Regulation of actin cytoskeleton;ko05205//Proteoglycans in cancer;ko05206//MicroRNAs in cancer;ko04530//Tight junction;ko04670//Leukocyte transendothelial migration;ko05130//Pathogenic Escherichia coli infection;ko04971//Gastric acid secretion	K08007	GO:0005815//microtubule organizing center;GO:0005902//microvillus;GO:0005924//cell-substrate adherens junction;GO:0015629//actin cytoskeleton;GO:0031253//cell projection membrane;GO:0031254//cell trailing edge;GO:0031988//membrane-bounded vesicle;GO:0044421//extracellular region part;GO:0044444//cytoplasmic part	GO:0003723//RNA binding;GO:0003779//actin binding	GO:0001885//endothelial cell development;GO:0006898//receptor-mediated endocytosis;GO:0010467//gene expression;GO:0016337//single organismal cell-cell adhesion;GO:0022406//membrane docking;GO:0022604//regulation of cell morphogenesis;GO:0022607//cellular component assembly;GO:0061245//establishment or maintenance of bipolar cell polarity
Unigene0003568	0	18	0.001	0.2731	8.09329	1.53628e-05	3.67688e-05	KCNMB2	PREDICTED: calcium-activated potassium channel subunit beta-1 [Nanorana parkeri]	Environmental Information Processing;Organismal Systems	Circulatory system;Endocrine system;Signal transduction	ko04022//cGMP - PKG signaling pathway;ko04270//Vascular smooth muscle contraction;ko04911//Insulin secretion	K04937	GO:0016020//membrane	-	GO:0006811//ion transport
Unigene0003572	28	103	0.1879	0.5928	1.65758	4.62995e-09	1.48064e-08	--	--	-	-	-	-	-	-	-
Unigene0003574	12	64	0.2123	0.9712	2.19366	6.5551e-08	1.92109e-07	CHAD	PREDICTED: chondroadherin [Nanorana parkeri]	Human Diseases;Cellular Processes;Environmental Information Processing	Signaling molecules and interaction;Infectious diseases;Cellular community - eukaryotes;Signal transduction	ko05165//Human papillomavirus infection;ko04151//PI3K-Akt signaling pathway;ko04510//Focal adhesion;ko04512//ECM-receptor interaction	K06248	-	-	GO:0051093//negative regulation of developmental process
Unigene0003577	10	33	0.1763	0.4991	1.5013	0.002916	0.00538698	--	--	-	-	-	-	-	-	-
Unigene0003585	61	28	0.7729	0.3043	-1.34479	3.08723e-05	7.17057e-05	TFAP2C	PREDICTED: transcription factor AP-2 gamma isoform X1 [Nanorana parkeri]	-	-	-	-	GO:0043231//intracellular membrane-bounded organelle	GO:0000977//RNA polymerase II regulatory region sequence-specific DNA binding;GO:0000982//transcription factor activity, RNA polymerase II core promoter proximal region sequence-specific binding;GO:0005515//protein binding	GO:0001708//cell fate specification;GO:0002064//epithelial cell development;GO:0006357//regulation of transcription from RNA polymerase II promoter;GO:0008406//gonad development;GO:0014031//mesenchymal cell development;GO:0019827//stem cell population maintenance;GO:0022405//hair cycle process;GO:0033598//mammary gland epithelial cell proliferation;GO:0043588//skin development;GO:0048646//anatomi…
Unigene0003587	0	7	0.001	0.0794	6.31107	0.0156414	0.0257896	--	PREDICTED: LOW QUALITY PROTEIN: nephrocystin-4 [Xenopus tropicalis]	-	-	-	-	-	-	-
Unigene0003588	11	80	0.1523	0.9501	2.64116	1.02531e-11	3.87188e-11	--	--	-	-	-	-	-	-	-
Unigene0003590	12	2	0.0795	0.0114	-2.80192	0.0074061	0.0129172	pol	PREDICTED: retroviral-like aspartic protease 1 [Cyprinus carpio]	-	-	-	-	-	-	-
Unigene0003592	274	132	4.8797	2.0163	-1.27508	1.46181e-17	7.40629e-17	--	--	-	-	-	-	-	-	-
Unigene0003593	0	12	0.001	0.1776	7.47249	0.00097925	0.0019174	--	--	-	-	-	-	-	-	-
Unigene0003595	0	8	0.001	0.123	6.94251	0.00782344	0.0134586	--	--	-	-	-	-	-	-	-
Unigene0003598	0	15	0.001	0.1123	6.81121	0.000122627	0.000267338	--	--	-	-	-	-	-	-	-
Unigene0003599	4	31	0.0719	0.4777	2.73204	3.91012e-05	8.99818e-05	--	--	-	-	-	-	-	-	-
Unigene0003601	51	26	1.0392	0.4544	-1.19344	0.000921643	0.00181948	--	--	-	-	-	-	-	-	-
Unigene0003602	0	6	0.001	0.1072	6.74416	0.0312734	0.0486657	--	Cc8L18.2-like protein [Daphnia magna]	-	-	-	-	-	-	-
Unigene0003605	0	8	0.001	0.0982	6.61765	0.00782344	0.0134586	--	--	-	-	-	-	-	-	-
Unigene0003606	75	379	0.2558	1.1088	2.11591	1.01459e-39	1.11648e-38	Znf608	PREDICTED: zinc finger protein 608 isoform X1 [Nanorana parkeri]	-	-	-	-	-	-	-
Unigene0003607	1015	2390	21.3844	43.1881	1.01408	1.40156e-75	3.60957e-74	--	--	-	-	-	-	-	-	-
Unigene0003609	8	43	0.1683	0.776	2.20502	9.48459e-06	2.31412e-05	--	--	-	-	-	-	-	-	-
Unigene0003613	225	38	4.5273	0.6558	-2.78732	1.23247e-39	1.35144e-38	--	PREDICTED: zinc finger BED domain-containing protein 1-like [Danio rerio]	-	-	-	-	-	-	-
Unigene0003615	18	79	0.3377	1.2713	1.91249	1.98419e-08	6.0802e-08	--	--	-	-	-	-	-	-	-
Unigene0003617	0	12	0.001	0.1994	7.63952	0.00097925	0.0019174	--	--	-	-	-	-	-	-	-
Unigene0003621	44	167	0.996	3.2424	1.70284	2.93656e-14	1.27115e-13	--	--	-	-	-	-	-	-	-
Unigene0003623	2	14	0.0413	0.2481	2.58671	0.0074061	0.0129172	--	Transposable element Tcb1 transposase [Dicentrarchus labrax]	-	-	-	-	-	-	-
Unigene0003624	2	23	0.0262	0.2587	3.30364	3.62271e-05	8.36162e-05	--	--	-	-	-	-	-	-	-
Unigene0003626	118	301	0.8571	1.8752	1.12951	9.28905e-14	3.92479e-13	Ca11	PREDICTED: carbonic anhydrase-related protein 10-like [Nanorana parkeri]	-	-	-	-	-	-	-
Unigene0003627	15	0	0.178	0.001	-7.47573	3.07011e-05	7.13186e-05	--	--	-	-	-	-	-	-	-
Unigene0003628	143	39	1.5458	0.3616	-2.09589	7.30112e-19	3.91833e-18	--	hypothetical protein WN55_03710, partial [Dufourea novaeangliae]	-	-	-	-	-	-	-
Unigene0003629	0	9	0.001	0.1495	7.224	0.00782344	0.0134586	--	--	-	-	-	-	-	-	-
Unigene0003631	12	49	0.2541	0.8901	1.80857	4.33203e-05	9.9097e-05	--	--	-	-	-	-	-	-	-
Unigene0003632	116	18	2.4186	0.3219	-2.90949	3.78651e-22	2.33039e-21	--	--	-	-	-	-	-	-	-
Unigene0003633	2	17	0.0278	0.2029	2.86761	0.00131833	0.00254317	--	--	-	-	-	-	-	-	-
Unigene0003634	26	67	0.5499	1.2155	1.14431	0.000524138	0.00106627	--	--	-	-	-	-	-	-	-
Unigene0003637	25	0	0.5247	0.001	-9.03535	3.02899e-08	9.13278e-08	--	--	-	-	-	-	-	-	-
Unigene0003643	0	8	0.001	0.111	6.79442	0.00782344	0.0134586	HPGD	PREDICTED: 15-hydroxyprostaglandin dehydrogenase [NAD(+)] isoform X1 [Nanorana parkeri]	Human Diseases	Cancers	ko05202//Transcriptional misregulation in cancers	K00069	GO:0016020//membrane;GO:0031988//membrane-bounded vesicle;GO:0044424//intracellular part	GO:0000166//nucleotide binding;GO:0016616//oxidoreductase activity, acting on the CH-OH group of donors, NAD or NADP as acceptor;GO:0043168//anion binding	GO:0006692//prostanoid metabolic process;GO:0007178//transmembrane receptor protein serine/threonine kinase signaling pathway;GO:0044703//multi-organism reproductive process;GO:0048844//artery morphogenesis;GO:0051726//regulation of cell cycle
Unigene0003644	10	34	0.0708	0.2063	1.54292	0.00193496	0.00366408	scg3	PREDICTED: secretogranin-3 [Nanorana parkeri]	-	-	-	-	GO:0030659//cytoplasmic vesicle membrane	-	-
Unigene0003646	319	766	6.2624	12.8977	1.04233	5.18755e-28	3.98765e-27	--	--	-	-	-	-	-	-	-
Unigene0003651	42	116	0.5402	1.2798	1.24435	4.93688e-07	1.35057e-06	--	PREDICTED: zinc finger protein 709-like [Chrysochloris asiatica]	-	-	-	-	-	GO:0005488//binding	-
Unigene0003653	4	26	0.0258	0.1438	2.47862	0.000550905	0.00111613	--	--	-	-	-	-	-	-	-
Unigene0003654	14	36	0.1071	0.2363	1.14166	0.00948508	0.0161698	--	--	-	-	-	-	-	-	-
Unigene0003656	1391	3418	3.5813	7.5479	1.07559	4.00907e-112	1.89869e-110	UBN2	PREDICTED: ubinuclein-2 [Nanorana parkeri]	-	-	-	-	-	-	-
Unigene0003662	0	6	0.001	0.085	6.40939	0.0312734	0.0486657	MET	PREDICTED: hepatocyte growth factor receptor [Nanorana parkeri]	Environmental Information Processing;Organismal Systems;Cellular Processes;Human Diseases	Development;Cancers;Signal transduction;Drug resistance;Infectious diseases;Cellular community - eukaryotes	ko05200//Pathways in cancer;ko04151//PI3K-Akt signaling pathway;ko04010//MAPK signaling pathway;ko05205//Proteoglycans in cancer;ko04510//Focal adhesion;ko04015//Rap1 signaling pathway;ko05206//MicroRNAs in cancer;ko04014//Ras signaling pathway;ko05202//Transcriptional misregulation in cancers;ko04360//Axon guidance;ko05225//Hepatocellular carcinoma;ko05226//Gastric cancer;ko04520//Adherens junct…	K05099	GO:0031224//intrinsic component of membrane	GO:0004713//protein tyrosine kinase activity;GO:0032550//purine ribonucleoside binding;GO:0060089//molecular transducer activity	GO:0006468//protein phosphorylation;GO:0007167//enzyme linked receptor protein signaling pathway;GO:0009653//anatomical structure morphogenesis;GO:0016477//cell migration;GO:0021515//cell differentiation in spinal cord;GO:0021533//cell differentiation in hindbrain;GO:0033333//fin development
Unigene0003664	0	18	0.001	0.3399	8.40897	1.53628e-05	3.67688e-05	--	--	-	-	-	-	-	-	-
Unigene0003668	39	16	0.6708	0.2361	-1.50648	0.000239046	0.000506663	--	--	-	-	-	-	-	-	-
Unigene0003670	0	9	0.001	0.1324	7.04876	0.00782344	0.0134586	--	PREDICTED: Ig heavy chain Mem5-like, partial [Alligator sinensis]	-	-	-	-	-	-	-
Unigene0003671	20	50	1.2998	2.7871	1.10048	0.00360132	0.00659404	--	--	-	-	-	-	-	-	-
Unigene0003672	0	13	0.001	0.0576	5.848	0.000489894	0.00100055	--	--	-	-	-	-	-	-	-
Unigene0003674	182	561	1.1273	2.9805	1.40268	4.91399e-33	4.42707e-32	lhfpl3	PREDICTED: lipoma HMGIC fusion partner-like 3 protein isoform X2 [Nanorana parkeri]	-	-	-	-	GO:0031224//intrinsic component of membrane	-	-
Unigene0003675	0	9	0.001	0.1503	7.2317	0.00782344	0.0134586	--	PREDICTED: polymeric immunoglobulin receptor-like [Haliaeetus albicilla]	Organismal Systems	Immune system	ko04672//Intestinal immune network for IgA production	K13073	-	-	-
Unigene0003678	52	2	0.907	0.0299	-4.92289	1.69916e-15	7.84875e-15	--	--	-	-	-	-	-	-	-
Unigene0003681	17	66	0.3325	1.1072	1.73549	1.85618e-06	4.84185e-06	--	--	-	-	-	-	-	-	-
Unigene0003683	20	72	0.2021	0.624	1.62648	1.31659e-06	3.4761e-06	--	--	-	-	-	-	-	-	-
Unigene0003685	18	58	0.0347	0.096	1.4681	9.89384e-05	0.000218639	TTC28	PREDICTED: tetratricopeptide repeat protein 28 [Nanorana parkeri]	-	-	-	-	GO:0044464//cell part	-	GO:0000278//mitotic cell cycle
Unigene0003687	30	7	0.2657	0.0532	-2.3203	2.47469e-05	5.79827e-05	--	--	-	-	-	-	-	-	-
Unigene0003688	5	303	0.05	2.6	5.70044	8.79683e-72	2.08734e-70	METTL11B	PREDICTED: alpha N-terminal protein methyltransferase 1B [Nanorana parkeri]	-	-	-	-	-	-	GO:0008152//metabolic process
Unigene0003693	4	28	0.0462	0.2777	2.58756	0.00019426	0.000415895	--	PREDICTED: nucleolar protein 6 [Nanorana parkeri]	Genetic Information Processing;Cellular Processes;Organismal Systems	Folding, sorting and degradation;Endocrine system;Cell growth and death	ko04110//Cell cycle;ko04120//Ubiquitin mediated proteolysis;ko04914//Progesterone-mediated oocyte maturation	K03364	-	-	-
Unigene0003694	6	38	0.0703	0.382	2.44198	9.1492e-06	2.23522e-05	--	--	-	-	-	-	-	-	-
Unigene0003697	0	7	0.001	0.0671	6.06824	0.0156414	0.0257896	FOXP3	PREDICTED: forkhead box protein P3 [Nanorana parkeri]	Organismal Systems;Human Diseases	Immune diseases;Immune system	ko04659//Th17 cell differentiation;ko05321//Inflammatiory bowel disease (IBD)	K10163	-	-	-
Unigene0003698	58	12	0.6976	0.1238	-2.49439	4.9515e-10	1.68866e-09	--	PREDICTED: fibronectin type III and SPRY domain-containing protein 1-like [Xenopus laevis]	-	-	-	-	-	-	-
Unigene0003702	10	78	0.0406	0.2718	2.74299	8.86744e-12	3.35927e-11	Nrxn1	PREDICTED: neurexin-1 isoform X2 [Xenopus tropicalis]	Environmental Information Processing	Signaling molecules and interaction	ko04514//Cell adhesion molecules (CAMs)	K07377	GO:0031224//intrinsic component of membrane	-	-
Unigene0003705	0	12	0.001	0.1371	7.09908	0.00097925	0.0019174	--	--	-	-	-	-	-	-	-
Unigene0003706	12	32	0.1627	0.372	1.19309	0.0138181	0.0230022	--	--	-	-	-	-	-	-	-
Unigene0003707	0	12	0.001	0.1206	6.91409	0.00097925	0.0019174	--	--	-	-	-	-	-	-	-
Unigene0003708	14	312	0.1028	1.9658	4.2572	1.00358e-63	2.00456e-62	ATF5	PREDICTED: cyclic AMP-dependent transcription factor ATF-5 [Nanorana parkeri]	-	-	-	-	-	GO:0003677//DNA binding	GO:0006355//regulation of transcription, DNA-templated
Unigene0003711	40	117	0.3905	0.9796	1.32687	1.16873e-07	3.36425e-07	Cacng6	voltage-dependent calcium channel gamma-6 subunit [Xenopus tropicalis]	Human Diseases;Organismal Systems;Environmental Information Processing	Circulatory system;Cardiovascular diseases;Signal transduction;Endocrine system	ko04010//MAPK signaling pathway;ko04921//Oxytocin signaling pathway;ko04261//Adrenergic signaling in cardiomyocytes;ko05414//Dilated cardiomyopathy (DCM);ko05410//Hypertrophic cardiomyopathy (HCM);ko05412//Arrhythmogenic right ventricular cardiomyopathy (ARVC);ko04260//Cardiac muscle contraction	K04871	GO:0034704//calcium channel complex	GO:0005262//calcium channel activity	GO:0006816//calcium ion transport;GO:0034220//ion transmembrane transport
Unigene0003718	0	6	0.001	0.0561	5.80993	0.0312734	0.0486657	--	--	-	-	-	-	-	-	-
Unigene0003720	12	38	0.1311	0.3561	1.44161	0.00142124	0.00273091	--	PREDICTED: gamma-tubulin complex component 6 [Nanorana parkeri]	Genetic Information Processing	Translation	ko03008//Ribosome biogenesis in eukaryotes	K14544	-	-	-
Unigene0003721	2	36	0.0221	0.3411	3.94808	1.26225e-07	3.61732e-07	NR2F2	PREDICTED: COUP transcription factor 2 isoform X2 [Nanorana parkeri]	-	-	-	-	GO:0043231//intracellular membrane-bounded organelle	GO:0000981//RNA polymerase II transcription factor activity, sequence-specific DNA binding;GO:0003677//DNA binding;GO:0005501//retinoid binding;GO:0038023//signaling receptor activity;GO:0046914//transition metal ion binding;GO:0046983//protein dimerization activity	GO:0000079//regulation of cyclin-dependent protein serine/threonine kinase activity;GO:0001568//blood vessel development;GO:0001936//regulation of endothelial cell proliferation;GO:0003002//regionalization;GO:0009755//hormone-mediated signaling pathway;GO:0010594//regulation of endothelial cell migration;GO:0014706//striated muscle tissue development;GO:0044702//single organism reproductive proce…
Unigene0003722	645	253	6.9212	2.3285	-1.57162	3.2551e-52	4.96005e-51	dll4	PREDICTED: homeobox protein DLX-2 [Nanorana parkeri]	-	-	-	-	GO:0043231//intracellular membrane-bounded organelle	GO:0003677//DNA binding	GO:0010468//regulation of gene expression
Unigene0003723	141	52	7.3072	2.3114	-1.66055	1.26593e-13	5.31543e-13	--	--	-	-	-	-	-	-	-
Unigene0003727	10	114	0.0709	0.693	3.289	4.00721e-20	2.26905e-19	--	--	-	-	-	-	-	-	-
Unigene0003728	51	123	0.4149	0.8583	1.04872	8.24072e-06	2.02445e-05	Slc4a4	PREDICTED: electrogenic sodium bicarbonate cotransporter 1-like, partial [Nanorana parkeri]	Organismal Systems	Excretory system;Digestive system	ko04972//Pancreatic secretion;ko04976//Bile secretion;ko04964//Proximal tubule bicarbonate reclamation	K13575	GO:0031224//intrinsic component of membrane;GO:0044464//cell part	GO:0015301//anion:anion antiporter activity	GO:0006820//anion transport
Unigene0003729	115	414	0.7965	2.4594	1.62656	2.00388e-30	1.65807e-29	--	--	-	-	-	-	-	-	-
Unigene0003735	44	122	0.1481	0.3521	1.24941	4.22819e-07	1.1668e-06	RASGRF1	PREDICTED: ras-specific guanine nucleotide-releasing factor 1 [Nanorana parkeri]	Cellular Processes;Environmental Information Processing	Cellular community - eukaryotes;Signal transduction	ko04010//MAPK signaling pathway;ko04510//Focal adhesion;ko04014//Ras signaling pathway	K04349	GO:0043005//neuron projection;GO:0044444//cytoplasmic part	GO:0005088//Ras guanyl-nucleotide exchange factor activity;GO:0005102//receptor binding	GO:0010469//regulation of receptor activity;GO:0030030//cell projection organization;GO:0043087//regulation of GTPase activity;GO:0048167//regulation of synaptic plasticity
Unigene0003742	441	135	0.5352	0.1405	-1.92951	2.14785e-48	2.96902e-47	RYR3	ryanodine receptor beta isoform [Rana catesbeiana]	Human Diseases;Environmental Information Processing;Organismal Systems	Signal transduction;Endocrine system;Digestive system;Neurodegenerative diseases;Environmental adaptation	ko04020//Calcium signaling pathway;ko05010//Alzheimer disease;ko04921//Oxytocin signaling pathway;ko04371//Apelin signaling pathway;ko04713//Circadian entrainment;ko04970//Salivary secretion	K04963	GO:0005789//endoplasmic reticulum membrane;GO:0016528//sarcoplasm;GO:0031224//intrinsic component of membrane	GO:0005262//calcium channel activity;GO:0046872//metal ion binding	GO:0006816//calcium ion transport;GO:0006875//cellular metal ion homeostasis;GO:0006936//muscle contraction
Unigene0003743	77	319	0.3456	1.228	1.82914	7.48992e-28	5.72244e-27	Ciita	PREDICTED: MHC class II transactivator [Xenopus tropicalis]	Human Diseases;Organismal Systems	Infectious diseases;Immune diseases;Immune system	ko05152//Tuberculosis;ko05164//Influenza A;ko05145//Toxoplasmosis;ko04612//Antigen processing and presentation;ko05340//Primary immunodeficiency	K08060	-	-	-
Unigene0003747	10	34	0.0553	0.1612	1.5435	0.00193496	0.00366408	--	Enzymatic polyprotein [Orchesella cincta]	Genetic Information Processing;Cellular Processes;Organismal Systems	Endocrine system;Folding, sorting and degradation;Cell growth and death	ko04110//Cell cycle;ko04120//Ubiquitin mediated proteolysis;ko04914//Progesterone-mediated oocyte maturation	K03364	-	-	-
Unigene0003748	4	39	0.0315	0.2638	3.06602	4.5458e-07	1.24858e-06	--	--	-	-	-	-	-	-	-
Unigene0003749	2	18	0.019	0.1465	2.94683	0.000732495	0.00146486	--	PREDICTED: mucin-5AC-like [Nanorana parkeri]	-	-	-	-	-	-	-
Unigene0003752	8	119	0.0733	0.9347	3.67262	7.34317e-23	4.65562e-22	--	--	-	-	-	-	-	-	-
Unigene0003754	8	38	0.0727	0.2963	2.02703	6.69334e-05	0.000150265	--	PREDICTED: A-kinase anchor protein 5 [Nanorana parkeri]	-	-	-	-	-	-	-
Unigene0003755	0	6	0.001	0.0583	5.86542	0.0312734	0.0486657	--	--	-	-	-	-	-	-	-
Unigene0003761	2	19	0.0199	0.162	3.02515	0.000404902	0.000836003	--	--	-	-	-	-	-	-	-
Unigene0003762	4	53	0.0394	0.4476	3.50594	2.24444e-10	7.83033e-10	ZAP70	PREDICTED: tyrosine-protein kinase ZAP-70 isoform X3 [Nanorana parkeri]	Organismal Systems;Environmental Information Processing;Human Diseases	Immune diseases;Signal transduction;Immune system	ko04014//Ras signaling pathway;ko04064//NF-kappa B signaling pathway;ko04650//Natural killer cell mediated cytotoxicity;ko04660//T cell receptor signaling pathway;ko04659//Th17 cell differentiation;ko04658//Th1 and Th2 cell differentiation;ko05340//Primary immunodeficiency	K07360	GO:0044424//intracellular part	GO:0004713//protein tyrosine kinase activity;GO:0032550//purine ribonucleoside binding	GO:0006468//protein phosphorylation;GO:0007165//signal transduction;GO:0009653//anatomical structure morphogenesis;GO:0043536//positive regulation of blood vessel endothelial cell migration
Unigene0003763	22	85	0.206	0.6828	1.72882	7.41664e-08	2.16429e-07	DSEL	PREDICTED: dermatan-sulfate epimerase-like protein [Nanorana parkeri]	-	-	-	-	-	-	-
Unigene0003767	317	55	2.3266	0.3462	-2.74855	4.76755e-54	7.59343e-53	gckr	PREDICTED: glucokinase regulatory protein [Nanorana parkeri]	-	-	-	-	-	-	-
Unigene0003768	12	31	0.0958	0.2124	1.14869	0.0196468	0.0319728	--	--	-	-	-	-	-	-	-
Unigene0003769	28	167	0.2815	1.4402	2.35506	7.73923e-21	4.51487e-20	--	--	-	-	-	-	-	-	-
Unigene0003770	720	36	5.1644	0.2215	-4.54322	2.43492e-184	2.48084e-182	UNC5C	PREDICTED: netrin receptor UNC5C [Nanorana parkeri]	-	-	-	-	GO:0016020//membrane	-	GO:0007166//cell surface receptor signaling pathway;GO:0007411//axon guidance;GO:0007417//central nervous system development;GO:0016477//cell migration;GO:0042981//regulation of apoptotic process
Unigene0003778	56	153	0.7509	1.7596	1.22855	1.78024e-08	5.47022e-08	GPR141	PREDICTED: probable G-protein coupled receptor 141 [Nanorana parkeri]	-	-	-	-	-	-	-
Unigene0003781	124	6	1.4388	0.0597	-4.59099	9.32298e-34	8.60612e-33	CARD14	PREDICTED: caspase recruitment domain-containing protein 14 [Nanorana parkeri]	Environmental Information Processing	Signal transduction	ko04064//NF-kappa B signaling pathway	K20913	-	-	-
Unigene0003782	4	318	0.0298	2.0352	6.09371	5.85239e-77	1.55018e-75	NACAD	NAC-alpha domain-containing protein 1 [Xenopus tropicalis]	-	-	-	-	-	-	GO:0008104//protein localization
Unigene0003785	12	0	0.17	0.001	-7.40939	0.000245094	0.000516819	--	--	-	-	-	-	-	-	-
Unigene0003788	6	45	0.0193	0.1238	2.68134	3.73491e-07	1.03479e-06	--	--	-	-	-	-	-	-	-
Unigene0003789	16	126	0.1755	1.1857	2.7562	8.88498e-19	4.75188e-18	--	hypothetical protein XELAEV_18000873mg, partial [Xenopus laevis]	-	-	-	-	-	-	-
Unigene0003791	0	22	0.001	0.3274	8.35491	9.6373e-07	2.57357e-06	--	--	-	-	-	-	-	-	-
Unigene0003792	20	63	0.2267	0.6124	1.43369	4.93536e-05	0.000112478	rergl	PREDICTED: ras-related and estrogen-regulated growth inhibitor-like protein [Nanorana parkeri]	-	-	-	-	-	GO:0032550//purine ribonucleoside binding	GO:0035556//intracellular signal transduction
Unigene0003797	16	40	0.1747	0.3746	1.10047	0.0145873	0.0242157	--	PREDICTED: protein LDOC1L-like [Nanorana parkeri]	-	-	-	-	-	-	-
Unigene0003799	12	44	0.0793	0.2493	1.65249	0.000178556	0.000384416	GRIA2	glutamate receptor 2 precursor [Xenopus tropicalis]	Human Diseases;Organismal Systems;Environmental Information Processing	Environmental adaptation;Signaling molecules and interaction;Nervous system;Substance dependence;Signal transduction;Neurodegenerative diseases	ko04024//cAMP signaling pathway;ko04080//Neuroactive ligand-receptor interaction;ko04728//Dopaminergic synapse;ko04723//Retrograde endocannabinoid signaling;ko04713//Circadian entrainment;ko04724//Glutamatergic synapse;ko04730//Long-term depression;ko05031//Amphetamine addiction;ko04720//Long-term potentiation;ko05014//Amyotrophic lateral sclerosis (ALS);ko05030//Cocaine addiction;ko05033//Nicoti…	K05198	GO:0008328//ionotropic glutamate receptor complex;GO:0016023//cytoplasmic, membrane-bounded vesicle;GO:0097060//synaptic membrane	GO:0005231//excitatory extracellular ligand-gated ion channel activity	GO:0006811//ion transport;GO:0007215//glutamate receptor signaling pathway;GO:0007267//cell-cell signaling
Unigene0003802	14	42	0.2338	0.6017	1.36377	0.00270283	0.00500931	GJB7	PREDICTED: gap junction beta-7 protein [Nanorana parkeri]	-	-	-	-	GO:0005911//cell-cell junction;GO:0031224//intrinsic component of membrane;GO:0043234//protein complex	-	GO:0044763//single-organism cellular process
Unigene0003805	2	37	0.048	0.7623	3.98925	6.84614e-08	2.00272e-07	--	PREDICTED: signal-regulatory protein beta-1-like isoform X3 [Xenopus laevis]	-	-	-	-	-	-	-
Unigene0003810	6	28	0.1094	0.4379	2.00099	0.0013304	0.00256261	--	--	-	-	-	-	-	-	-
Unigene0003812	0	6	0.001	0.0588	5.87774	0.0312734	0.0486657	--	--	-	-	-	-	-	-	-
Unigene0003814	0	8	0.001	0.0972	6.60288	0.00782344	0.0134586	--	--	-	-	-	-	-	-	-
Unigene0003816	0	6	0.001	0.0769	6.26491	0.0312734	0.0486657	--	--	-	-	-	-	-	-	-
Unigene0003820	16	6	0.216	0.0695	-1.63595	0.0169593	0.0278194	--	--	-	-	-	-	-	-	-
Unigene0003824	6	42	0.0832	0.4997	2.58641	1.09983e-06	2.92273e-06	--	--	-	-	-	-	-	-	-
Unigene0003826	29	164	0.4015	1.9477	2.2783	9.90946e-20	5.51369e-19	--	--	-	-	-	-	-	-	-
Unigene0003829	13	47	0.0952	0.2953	1.63315	0.000208018	0.000444406	--	--	-	-	-	-	-	-	-
Unigene0003830	4	37	0.0559	0.4432	2.98704	1.41326e-06	3.72138e-06	Lrrn4cl	PREDICTED: LRRN4 C-terminal-like protein [Nanorana parkeri]	-	-	-	-	-	-	-
Unigene0003831	1	120	0.0137	1.4142	6.68967	4.35139e-31	3.68243e-30	--	PREDICTED: zinc finger and SCAN domain-containing protein 21-like [Xenopus tropicalis]	-	-	-	-	-	-	-
Unigene0003833	2	30	0.0256	0.3297	3.68694	4.71992e-06	1.18624e-05	--	--	-	-	-	-	-	-	-
Unigene0003836	0	20	0.001	0.1602	7.32373	3.84742e-06	9.7428e-06	ranbp9	PREDICTED: ran-binding protein 9 isoform X1 [Nanorana parkeri]	-	-	-	-	GO:0043231//intracellular membrane-bounded organelle;GO:0043234//protein complex;GO:0044444//cytoplasmic part	GO:0017016//Ras GTPase binding	GO:0000226//microtubule cytoskeleton organization;GO:0043409//negative regulation of MAPK cascade;GO:0065003//macromolecular complex assembly;GO:0097485//neuron projection guidance
Unigene0003840	6	39	0.0432	0.241	2.47993	5.41749e-06	1.35554e-05	--	--	-	-	-	-	-	-	-
Unigene0003841	8	49	0.1026	0.5389	2.39299	4.48459e-07	1.23396e-06	rnf182	PREDICTED: E3 ubiquitin-protein ligase RNF182 [Nanorana parkeri]	-	-	-	-	GO:0031224//intrinsic component of membrane;GO:0044424//intracellular part	GO:0019787//ubiquitin-like protein transferase activity;GO:0046914//transition metal ion binding	GO:0032446//protein modification by small protein conjugation
Unigene0003842	0	6	0.001	0.0646	6.01346	0.0312734	0.0486657	--	--	-	-	-	-	-	-	-
Unigene0003844	10	41	0.1283	0.4513	1.81457	0.000144544	0.000313283	BEND4	PREDICTED: BEN domain-containing protein 4 [Nanorana parkeri]	-	-	-	-	-	-	-
Unigene0003845	4	15	0.0605	0.1947	1.68625	0.0309574	0.0486657	--	--	-	-	-	-	-	-	-
Unigene0003848	6	64	0.0713	0.6525	3.194	1.4229e-11	5.32956e-11	--	--	-	-	-	-	-	-	-
Unigene0003849	10	48	0.1221	0.5027	2.04163	5.53353e-06	1.38316e-05	--	--	-	-	-	-	-	-	-
Unigene0003850	26	12	0.3074	0.1217	-1.33679	0.00954372	0.0162573	--	--	-	-	-	-	-	-	-
Unigene0003852	4	93	0.0448	0.8934	4.31774	1.31662e-20	7.60066e-20	Lingo3	PREDICTED: leucine-rich repeat and immunoglobulin-like domain-containing nogo receptor-interacting protein 3 [Nanorana parkeri]	-	-	-	-	-	-	-
Unigene0003853	25	10	0.286	0.0981	-1.54369	0.00396469	0.00717091	--	--	-	-	-	-	-	-	-
Unigene0003855	1462	522	27.8858	8.5397	-1.70727	2.14558e-124	1.19381e-122	HSP70	heat shock 70kDa protein [Xenopus tropicalis]	Organismal Systems;Environmental Information Processing;Human Diseases;Genetic Information Processing;Cellular Processes	Infectious diseases;Aging;Neurodegenerative diseases;Folding, sorting and degradation;Signal transduction;Transcription;Endocrine system;Transport and catabolism;Immune system	ko04010//MAPK signaling pathway;ko04144//Endocytosis;ko05169//Epstein-Barr virus infection;ko04141//Protein processing in endoplasmic reticulum;ko05164//Influenza A;ko04915//Estrogen signaling pathway;ko03040//Spliceosome;ko05145//Toxoplasmosis;ko05162//Measles;ko04612//Antigen processing and presentation;ko05134//Legionellosis;ko04213//Longevity regulating pathway - multiple species;ko05020//Pri…	K03283	-	GO:0032550//purine ribonucleoside binding	-
Unigene0003858	12	63	0.1364	0.6142	2.17086	1.06556e-07	3.07644e-07	--	transposase [Salmo salar]	Human Diseases	Infectious diseases	ko05120//Epithelial cell signaling in Helicobacter pylori infection	K08114	-	-	-
Unigene0003861	0	6	0.001	0.0935	6.54689	0.0312734	0.0486657	--	--	-	-	-	-	-	-	-
Unigene0003863	34	88	0.4551	1.0104	1.15067	7.65506e-05	0.000170815	--	vacuolar protein sorting 52 [Salmo salar]	-	-	-	-	-	-	-
Unigene0003864	368	891	0.5442	1.1302	1.05437	1.10951e-32	9.89595e-32	HSPG2	PREDICTED: basement membrane-specific heparan sulfate proteoglycan core protein-like isoform X10 [Xenopus laevis]	Environmental Information Processing;Human Diseases	Cancers;Infectious diseases;Signaling molecules and interaction	ko05205//Proteoglycans in cancer;ko05161//Hepatitis B;ko04512//ECM-receptor interaction	K06255	-	-	-
Unigene0003865	12	68	0.0836	0.4064	2.28133	9.12791e-09	2.86562e-08	--	--	-	-	-	-	-	-	-
Unigene0003867	6	0	0.162	0.001	-7.33985	0.0312734	0.0486657	--	--	-	-	-	-	-	-	-
Unigene0003873	134	426	3.4336	9.3624	1.44716	1.09742e-26	8.01037e-26	--	--	-	-	-	-	-	-	-
Unigene0003875	35	271	0.1757	1.1671	2.73174	1.97943e-38	2.08631e-37	CCDC178	PREDICTED: coiled-coil domain-containing protein 178-like [Nanorana parkeri]	-	-	-	-	-	-	-
Unigene0003876	0	6	0.001	0.1146	6.84046	0.0312734	0.0486657	--	--	-	-	-	-	-	-	-
Unigene0003878	0	16	0.001	0.1462	7.1918	6.13562e-05	0.000138446	--	PREDICTED: uncharacterized protein LOC103376870 [Cynoglossus semilaevis]	-	-	-	-	-	-	-
Unigene0003879	0	132	0.001	1.9516	10.9304	4.36154e-36	4.3382e-35	--	--	-	-	-	-	-	-	-
Unigene0003886	94	265	1.5914	3.848	1.27381	1.76942e-14	7.74446e-14	--	--	-	-	-	-	-	-	-
Unigene0003889	18	63	0.371	1.1137	1.58587	1.34663e-05	3.24925e-05	--	--	-	-	-	-	-	-	-
Unigene0003891	0	16	0.001	0.2899	8.17941	6.13562e-05	0.000138446	--	--	-	-	-	-	-	-	-
Unigene0003892	0	33	0.001	0.7073	9.46618	9.53196e-10	3.18601e-09	--	--	-	-	-	-	-	-	-
Unigene0003893	84	282	0.4409	1.2694	1.52562	1.66672e-19	9.1825e-19	--	--	-	-	-	-	-	-	-
Unigene0003896	8	66	0.1963	1.3887	2.8226	7.85989e-11	2.81398e-10	--	--	-	-	-	-	-	-	-
Unigene0003898	0	8	0.001	0.1704	7.41278	0.00782344	0.0134586	--	--	-	-	-	-	-	-	-
Unigene0003904	22	88	0.3393	1.1641	1.77858	2.0466e-08	6.25888e-08	--	--	-	-	-	-	-	-	-
Unigene0003910	4	25	0.0364	0.1953	2.42368	0.000550905	0.00111613	--	--	-	-	-	-	-	-	-
Unigene0003913	4	23	0.1009	0.4976	2.30206	0.00152433	0.00291646	--	protein NKG7 [Alligator mississippiensis]	-	-	-	-	-	-	-
Unigene0003918	4	24	0.1009	0.5192	2.36336	0.00091941	0.00181589	--	--	-	-	-	-	-	-	-
Unigene0003922	8	177	0.1149	2.1808	4.24641	1.05659e-36	1.06809e-35	--	--	-	-	-	-	-	-	-
Unigene0003923	4	31	0.0234	0.1555	2.73233	3.91012e-05	8.99818e-05	vxn	PREDICTED: uncharacterized protein C8orf46 homolog [Xenopus tropicalis]	-	-	-	-	-	-	-
Unigene0003924	0	8	0.001	0.1284	7.0045	0.00782344	0.0134586	--	--	-	-	-	-	-	-	-
Unigene0003926	0	6	0.001	0.1247	6.96232	0.0312734	0.0486657	--	--	-	-	-	-	-	-	-
Unigene0003928	114	7583	0.2733	15.5921	5.83419	0	0	Slit2	PREDICTED: slit homolog 2 protein isoform X4 [Nanorana parkeri]	Organismal Systems	Development	ko04360//Axon guidance	K06839	GO:0031988//membrane-bounded vesicle;GO:0044421//extracellular region part;GO:0044424//intracellular part	GO:0001948//glycoprotein binding;GO:0004857//enzyme inhibitor activity;GO:0005102//receptor binding;GO:0005539//glycosaminoglycan binding;GO:0043236//laminin binding;GO:0046872//metal ion binding;GO:0046983//protein dimerization activity	GO:0001932//regulation of protein phosphorylation;GO:0001960//negative regulation of cytokine-mediated signaling pathway;GO:0008283//cell proliferation;GO:0009892//negative regulation of metabolic process;GO:0010468//regulation of gene expression;GO:0010591//regulation of lamellipodium assembly;GO:0010594//regulation of endothelial cell migration;GO:0014912//negative regulation of smooth muscle c…
Unigene0003930	4	21	0.1048	0.472	2.17115	0.00409952	0.00740038	--	--	-	-	-	-	-	-	-
Unigene0003936	6	29	0.1578	0.654	2.05119	0.000829453	0.00165003	--	--	-	-	-	-	-	-	-
Unigene0003944	0	17	0.001	0.384	8.58496	3.07011e-05	7.13186e-05	--	--	-	-	-	-	-	-	-
Unigene0003949	0	30	0.001	0.6743	9.39725	7.59254e-09	2.39606e-08	--	--	-	-	-	-	-	-	-
Unigene0003950	119	64	2.2147	1.0216	-1.11628	4.81339e-07	1.31935e-06	--	--	-	-	-	-	-	-	-
Unigene0003951	74	196	0.384	0.8723	1.18372	6.49113e-10	2.19937e-09	slc35f2	PREDICTED: solute carrier family 35 member F1 [Nanorana parkeri]	-	-	-	-	GO:0031224//intrinsic component of membrane	-	GO:0051234//establishment of localization
Unigene0003953	18	85	0.131	0.5307	2.01833	1.21976e-09	4.05335e-09	--	--	-	-	-	-	-	-	-
Unigene0003954	0	10	0.001	0.0899	6.49025	0.00391328	0.00708954	--	--	-	-	-	-	-	-	-
Unigene0003955	0	9	0.001	0.2003	7.64602	0.00782344	0.0134586	--	--	-	-	-	-	-	-	-
Unigene0003956	0	6	0.001	0.1333	7.05853	0.0312734	0.0486657	--	--	-	-	-	-	-	-	-
Unigene0003959	0	8	0.001	0.1755	7.45533	0.00782344	0.0134586	--	--	-	-	-	-	-	-	-
Unigene0003962	106	361	2.7467	8.0231	1.54646	3.90332e-25	2.68704e-24	--	--	-	-	-	-	-	-	-
Unigene0003964	14	60	0.9726	3.5751	1.87807	2.49407e-06	6.42998e-06	--	--	-	-	-	-	-	-	-
Unigene0003969	8	52	0.175	0.9754	2.47864	9.31842e-08	2.70044e-07	IGFBP1	PREDICTED: insulin-like growth factor-binding protein 1 [Nanorana parkeri]	-	-	-	-	-	GO:0019838//growth factor binding	-
Unigene0003970	0	14	0.001	0.2834	8.1467	0.000245094	0.000516819	--	--	-	-	-	-	-	-	-
Unigene0003971	6	44	0.0882	0.555	2.65364	6.41947e-07	1.74251e-06	--	--	-	-	-	-	-	-	-
Unigene0003979	8	42	0.1219	0.5488	2.17058	1.55617e-05	3.71149e-05	--	--	-	-	-	-	-	-	-
Unigene0003984	14	64	0.2661	1.0433	1.97111	4.03967e-07	1.11676e-06	--	--	-	-	-	-	-	-	-
Unigene0003985	2	18	0.0387	0.2991	2.95022	0.000732495	0.00146486	--	--	-	-	-	-	-	-	-
Unigene0003989	0	6	0.001	0.0936	6.54844	0.0312734	0.0486657	--	--	-	-	-	-	-	-	-
Unigene0003994	16	6	0.2897	0.0932	-1.63616	0.0169593	0.0278194	GPR61	PREDICTED: probable G-protein coupled receptor 61 [Nanorana parkeri]	-	-	-	-	GO:0031224//intrinsic component of membrane	GO:0004888//transmembrane signaling receptor activity	GO:0007166//cell surface receptor signaling pathway
Unigene0003996	6	20	0.0868	0.2482	1.51574	0.0290618	0.0460461	--	--	-	-	-	-	-	-	-
Unigene0003998	0	8	0.001	0.1099	6.78005	0.00782344	0.0134586	--	--	-	-	-	-	-	-	-
Unigene0003999	6	251	0.1158	4.1554	5.16528	5.17597e-58	9.02687e-57	--	--	-	-	-	-	-	-	-
Unigene0004002	141	582	2.6486	9.377	1.8239	6.21009e-49	8.69824e-48	--	--	-	-	-	-	-	-	-
Unigene0004006	0	7	0.001	0.1912	7.57894	0.0156414	0.0257896	--	--	-	-	-	-	-	-	-
Unigene0004008	172	428	3.2385	6.9119	1.09376	9.94518e-18	5.07974e-17	--	--	-	-	-	-	-	-	-
Unigene0004012	0	8	0.001	0.098	6.61471	0.00782344	0.0134586	--	--	-	-	-	-	-	-	-
Unigene0004013	6	53	0.0476	0.3607	2.92177	4.43322e-09	1.41861e-08	Mid2	PREDICTED: E3 ubiquitin/ISG15 ligase TRIM25 [Alligator mississippiensis]	-	-	-	-	-	-	-
Unigene0004015	8	33	0.1469	0.5196	1.82257	0.000687676	0.00138201	--	--	-	-	-	-	-	-	-
Unigene0004022	0	23	0.001	0.3676	8.52199	4.82371e-07	1.31992e-06	--	--	-	-	-	-	-	-	-
Unigene0004024	0	13	0.001	0.2409	7.91229	0.000489894	0.00100055	--	--	-	-	-	-	-	-	-
Unigene0004025	8	0	0.1735	0.001	-7.43879	0.00782344	0.0134586	--	--	-	-	-	-	-	-	-
Unigene0004029	10	134	0.0268	0.3083	3.52403	5.31157e-25	3.63172e-24	F5	PREDICTED: coagulation factor V [Nanorana parkeri]	Organismal Systems	Immune system	ko04610//Complement and coagulation cascades	K03902	-	-	-
Unigene0004031	14	39	0.1482	0.354	1.2562	0.00554751	0.0098663	Pol	PREDICTED: UDP-Gal:betaGlcNAc beta 1,4- galactosyltransferase, polypeptide 1, gene 1 isoform X1 [Xenopus tropicalis]	-	-	-	-	-	-	-
Unigene0004033	66	164	0.681	1.4514	1.09172	1.29297e-07	3.70467e-07	--	--	-	-	-	-	-	-	-
Unigene0004036	0	30	0.001	0.2655	8.05257	7.59254e-09	2.39606e-08	--	--	-	-	-	-	-	-	-
Unigene0004037	36	143	0.5739	1.9553	1.76852	1.24578e-12	4.96305e-12	--	--	-	-	-	-	-	-	-
Unigene0004040	0	17	0.001	0.1643	7.36019	3.07011e-05	7.13186e-05	--	--	-	-	-	-	-	-	-
Unigene0004041	0	10	0.001	0.1851	7.53216	0.00391328	0.00708954	--	--	-	-	-	-	-	-	-
Unigene0004042	27	132	0.5637	2.3637	2.06805	2.77678e-14	1.20367e-13	--	--	-	-	-	-	-	-	-
Unigene0004043	2	22	0.0431	0.4066	3.23785	6.66138e-05	0.000149685	--	--	-	-	-	-	-	-	-
Unigene0004045	0	12	0.001	0.2266	7.824	0.00097925	0.0019174	--	--	-	-	-	-	-	-	-
Unigene0004047	18	157	0.2704	2.0227	2.90312	1.51155e-24	1.01822e-23	--	--	-	-	-	-	-	-	-
Unigene0004049	14	35	0.3062	0.6565	1.10032	0.0133924	0.0223407	KLHL29	PREDICTED: kelch-like protein 29 [Nanorana parkeri]	-	-	-	-	-	-	-
Unigene0004050	10	41	0.2214	0.7785	1.81404	0.000144544	0.000313283	--	--	-	-	-	-	-	-	-
Unigene0004054	16	53	0.3504	0.9955	1.50642	0.000134215	0.00029178	--	--	-	-	-	-	-	-	-
Unigene0004055	18	96	0.3863	1.7671	2.19359	2.60338e-11	9.58348e-11	--	--	-	-	-	-	-	-	-
Unigene0004057	0	44	0.001	0.7537	9.55785	4.74709e-13	1.93873e-12	--	--	-	-	-	-	-	-	-
Unigene0004062	10	82	0.1935	1.3608	2.81405	1.0029e-12	4.01437e-12	--	--	-	-	-	-	-	-	-
Unigene0004063	4	26	0.0771	0.4299	2.4792	0.000550905	0.00111613	--	--	-	-	-	-	-	-	-
Unigene0004065	20	108	1.2446	5.7644	2.21149	5.32761e-13	2.16895e-12	--	--	-	-	-	-	-	-	-
Unigene0004066	13	31	0.2534	0.5182	1.03209	0.0317205	0.0493284	--	--	-	-	-	-	-	-	-
Unigene0004070	66	256	1.2941	4.3052	1.73413	2.60609e-21	1.55209e-20	--	--	-	-	-	-	-	-	-
Unigene0004077	2	14	0.0388	0.2329	2.58558	0.0074061	0.0129172	--	--	-	-	-	-	-	-	-
Unigene0004080	10	103	0.1174	1.037	3.14291	1.31258e-17	6.66548e-17	--	--	-	-	-	-	-	-	-
Unigene0004082	14	115	0.1242	0.8749	2.81645	2.72448e-17	1.36327e-16	Olfml1	PREDICTED: olfactomedin-like protein 1 [Nanorana parkeri]	-	-	-	-	-	-	-
Unigene0004085	87	277	1.5773	4.3073	1.44933	4.84541e-18	2.51219e-17	--	--	-	-	-	-	-	-	-
Unigene0004089	468	1131	3.3243	6.8906	1.05158	2.88218e-40	3.22433e-39	--	--	-	-	-	-	-	-	-
Unigene0004092	16	56	0.138	0.4142	1.58566	4.00474e-05	9.20088e-05	--	--	-	-	-	-	-	-	-
Unigene0004094	16	92	0.3149	1.5529	2.302	5.56313e-12	2.13288e-11	--	--	-	-	-	-	-	-	-
Unigene0004095	11	529	0.0595	2.4523	5.3651	1.0843e-120	5.77054e-119	--	--	-	-	-	-	-	-	-
Unigene0004096	2	17	0.0387	0.2821	2.8658	0.00131833	0.00254317	--	--	-	-	-	-	-	-	-
Unigene0004097	0	7	0.001	0.118	6.88264	0.0156414	0.0257896	--	--	-	-	-	-	-	-	-
Unigene0004099	41	18	0.2571	0.0968	-1.40925	0.000401804	0.000830974	--	PREDICTED: fizzy-related protein homolog [Nanorana parkeri]	Genetic Information Processing;Cellular Processes;Organismal Systems	Folding, sorting and degradation;Endocrine system;Cell growth and death	ko04110//Cell cycle;ko04120//Ubiquitin mediated proteolysis;ko04914//Progesterone-mediated oocyte maturation	K03364	-	-	-
Unigene0004102	52	143	0.2462	0.5807	1.23796	4.82537e-08	1.43195e-07	Sema7a	PREDICTED: semaphorin-7A [Nanorana parkeri]	Organismal Systems	Development	ko04360//Axon guidance	K06529	-	-	GO:0007275//multicellular organism development;GO:0044763//single-organism cellular process;GO:0050789//regulation of biological process
Unigene0004103	58	322	1.1372	5.4152	2.25153	2.29771e-36	2.30167e-35	--	--	-	-	-	-	-	-	-
Unigene0004109	6	56	0.1091	0.8737	3.00149	8.08072e-10	2.71933e-09	--	--	-	-	-	-	-	-	-
Unigene0004113	2	20	0.0279	0.239	3.09867	0.000222778	0.000473391	--	--	-	-	-	-	-	-	-
Unigene0004116	33	14	0.5897	0.2146	-1.45833	0.00211339	0.00397571	--	--	-	-	-	-	-	-	-
Unigene0004118	13	31	0.2028	0.4148	1.03236	0.0317205	0.0493284	--	--	-	-	-	-	-	-	-
Unigene0004119	557	1487	10.4998	24.0421	1.1952	4.72227e-63	9.33207e-62	--	--	-	-	-	-	-	-	-
Unigene0004120	6	143	0.1132	2.3148	4.35394	1.00724e-30	8.41664e-30	--	--	-	-	-	-	-	-	-
Unigene0004123	12	37	0.2257	0.5968	1.40284	0.00211339	0.00397571	--	--	-	-	-	-	-	-	-
Unigene0004125	87	217	1.6634	3.5584	1.09709	7.70903e-10	2.59895e-09	--	--	-	-	-	-	-	-	-
Unigene0004128	281	118	11.6127	4.1826	-1.47323	5.40912e-22	3.31147e-21	--	--	-	-	-	-	-	-	-
Unigene0004130	737	316	15.1511	5.5718	-1.44321	5.61448e-52	8.48014e-51	rprml	PREDICTED: reprimo-like protein [Nanorana parkeri]	-	-	-	-	GO:0031224//intrinsic component of membrane	-	-
Unigene0004134	56	31	0.4099	0.1946	-1.07476	0.000868658	0.00172344	--	PREDICTED: T-cell surface glycoprotein CD4-like [Nanorana parkeri]	Human Diseases;Environmental Information Processing;Organismal Systems	Signaling molecules and interaction;Immune diseases;Immune system	ko04514//Cell adhesion molecules (CAMs);ko04060//Cytokine-cytokine receptor interaction;ko04612//Antigen processing and presentation;ko04660//T cell receptor signaling pathway;ko04659//Th17 cell differentiation;ko04658//Th1 and Th2 cell differentiation;ko04640//Hematopoietic cell lineage;ko05340//Primary immunodeficiency	K06454	-	-	GO:0044763//single-organism cellular process;GO:0050794//regulation of cellular process
Unigene0004137	2	17	0.0381	0.2781	2.86774	0.00131833	0.00254317	--	--	-	-	-	-	-	-	-
Unigene0004139	20	0	0.3815	0.001	-8.57554	9.6373e-07	2.57357e-06	RPE65	PREDICTED: retinoid isomerohydrolase isoform X1 [Nanorana parkeri]	Metabolism	Metabolism of cofactors and vitamins	ko00830//Retinol metabolism	K11158	-	-	-
Unigene0004143	0	44	0.001	0.6082	9.2484	4.74709e-13	1.93873e-12	MMRN1	PREDICTED: multimerin-1 [Nanorana parkeri]	-	-	-	-	-	-	-
Unigene0004145	0	10	0.001	0.1646	7.36282	0.00391328	0.00708954	--	--	-	-	-	-	-	-	-
Unigene0004148	26	92	0.919	2.789	1.60161	1.05787e-07	3.05574e-07	--	--	-	-	-	-	-	-	-
Unigene0004150	119	320	0.6011	1.3863	1.20556	1.10017e-15	5.12215e-15	EHD2	PREDICTED: EH domain-containing protein 2 [Nanorana parkeri]	Cellular Processes	Transport and catabolism	ko04144//Endocytosis	K12469	-	GO:0032550//purine ribonucleoside binding;GO:0046872//metal ion binding	GO:0007010//cytoskeleton organization;GO:0016192//vesicle-mediated transport
Unigene0004153	1	39	0.0122	0.4066	5.05866	2.92715e-09	9.48696e-09	--	--	-	-	-	-	-	-	-
Unigene0004155	14	4	0.2796	0.0685	-2.02919	0.0192663	0.0313777	--	--	-	-	-	-	-	-	-
Unigene0004158	84	45	1.8445	0.8475	-1.12194	2.37036e-05	5.56169e-05	MAN1C1	PREDICTED: mannosyl-oligosaccharide 1,2-alpha-mannosidase IC [Nanorana parkeri]	Metabolism;Genetic Information Processing	Global and overview maps;Folding, sorting and degradation;Glycan biosynthesis and metabolism	ko01100//Metabolic pathways;ko04141//Protein processing in endoplasmic reticulum;ko00510//N-Glycan biosynthesis	K01230	-	-	-
Unigene0004162	8	85	0.1733	1.5793	3.18794	1.18712e-14	5.24571e-14	--	--	-	-	-	-	-	-	-
Unigene0004163	18	0	0.4121	0.001	-8.68685	3.84742e-06	9.7428e-06	--	PREDICTED: polycystin-1-like [Nanorana parkeri]	-	-	-	-	-	-	-
Unigene0004164	2823	8386	19.0453	48.5251	1.3493	2.94789208247638e-319	7.73780021916106e-317	TCN2	PREDICTED: transcobalamin-2 [Nanorana parkeri]	-	-	-	-	-	-	-
Unigene0004165	98	231	3.4714	7.0182	1.01558	2.64933e-09	8.60633e-09	--	--	-	-	-	-	-	-	-
Unigene0004171	123	446	1.6465	5.1208	1.63697	6.7342e-33	6.04465e-32	--	--	-	-	-	-	-	-	-
Unigene0004173	54	403	0.143	0.9152	2.67807	5.38194e-55	8.75814e-54	LAMA4	PREDICTED: laminin subunit alpha-4-like isoform X2 [Xenopus laevis]	Environmental Information Processing;Cellular Processes;Human Diseases	Cancers;Signal transduction;Infectious diseases;Signaling molecules and interaction;Cellular community - eukaryotes	ko05200//Pathways in cancer;ko05165//Human papillomavirus infection;ko04151//PI3K-Akt signaling pathway;ko04510//Focal adhesion;ko05145//Toxoplasmosis;ko05146//Amoebiasis;ko05222//Small cell lung cancer;ko04512//ECM-receptor interaction;ko05143//African trypanosomiasis	K06241	GO:0005605//basal lamina	-	GO:0007155//cell adhesion;GO:0044763//single-organism cellular process;GO:0044767//single-organism developmental process;GO:0050789//regulation of biological process
Unigene0004174	2	44	0.0696	1.3137	4.2384	8.98214e-10	3.01046e-09	--	--	-	-	-	-	-	-	-
Unigene0004178	284	1336	1.0305	4.1577	2.01244	2.13399e-121	1.14486e-119	--	--	-	-	-	-	-	-	-
Unigene0004179	16	6	0.149	0.0479	-1.63721	0.0169593	0.0278194	--	--	-	-	-	-	-	-	-
Unigene0004180	4	71	0.0635	0.967	3.92869	7.02044e-15	3.13625e-14	--	--	-	-	-	-	-	-	-
Unigene0004194	12	34	0.5773	1.403	1.28112	0.00666872	0.0117191	--	--	-	-	-	-	-	-	-
Unigene0004199	0	10	0.001	0.3005	8.23122	0.00391328	0.00708954	--	--	-	-	-	-	-	-	-
Unigene0004203	40	131	1.439	4.0422	1.49007	1.68101e-09	5.53427e-09	--	--	-	-	-	-	-	-	-
Unigene0004206	12	91	0.3622	2.3557	2.7013	9.41406e-14	3.97652e-13	--	--	-	-	-	-	-	-	-
Unigene0004210	34	14	0.6028	0.2129	-1.5015	0.00142124	0.00273091	--	--	-	-	-	-	-	-	-
Unigene0004212	12	30	0.4269	0.9155	1.10066	0.0276903	0.0440263	--	--	-	-	-	-	-	-	-
Unigene0004214	85	400	1.3755	5.5517	2.01297	2.30818e-39	2.50556e-38	--	--	-	-	-	-	-	-	-
Unigene0004218	19	45	0.204	0.4144	1.02245	0.0112675	0.0190173	cxcl12	PREDICTED: stromal cell-derived factor 1 [Nanorana parkeri]	Human Diseases;Cellular Processes;Environmental Information Processing;Organismal Systems	Immune system;Cell motility;Development;Signal transduction;Immune diseases;Cancers;Infectious diseases;Signaling molecules and interaction	ko05200//Pathways in cancer;ko05163//Human cytomegalovirus infection;ko04810//Regulation of actin cytoskeleton;ko04064//NF-kappa B signaling pathway;ko04062//Chemokine signaling pathway;ko04360//Axon guidance;ko04060//Cytokine-cytokine receptor interaction;ko04670//Leukocyte transendothelial migration;ko05323//Rheumatoid arthritis;ko04672//Intestinal immune network for IgA production	K10031	GO:0031988//membrane-bounded vesicle;GO:0044421//extracellular region part;GO:0044459//plasma membrane part	GO:0005125//cytokine activity;GO:0042379//chemokine receptor binding	GO:0002690//positive regulation of leukocyte chemotaxis;GO:0002692//negative regulation of cellular extravasation;GO:0003006//developmental process involved in reproduction;GO:0007389//pattern specification process;GO:0007411//axon guidance;GO:0007417//central nervous system development;GO:0008078//mesodermal cell migration;GO:0010831//positive regulation of myotube differentiation;GO:0019221//cy…
Unigene0004228	2	14	0.0371	0.2227	2.58561	0.0074061	0.0129172	--	--	-	-	-	-	-	-	-
Unigene0004229	430	1063	14.8403	31.4662	1.08428	4.06698e-40	4.53013e-39	--	--	-	-	-	-	-	-	-
Unigene0004230	2	20	0.0133	0.1143	3.10333	0.000222778	0.000473391	A2M	PREDICTED: alpha-2-macroglobulin-like [Xenopus tropicalis]	Organismal Systems	Immune system	ko04610//Complement and coagulation cascades	K03910	-	-	-
Unigene0004235	5	51	0.155	1.3558	3.1288	3.40032e-09	1.09799e-08	--	--	-	-	-	-	-	-	-
Unigene0004238	8	35	0.2362	0.8861	1.90746	0.000275406	0.0005784	--	--	-	-	-	-	-	-	-
Unigene0004241	0	6	0.001	0.1408	7.1375	0.0312734	0.0486657	--	--	-	-	-	-	-	-	-
Unigene0004242	26	128	0.4254	1.7964	2.07822	7.29765e-14	3.09973e-13	--	--	-	-	-	-	-	-	-
Unigene0004243	8	56	0.2574	1.5452	2.58571	1.1019e-08	3.4391e-08	--	--	-	-	-	-	-	-	-
Unigene0004244	24	8	0.1443	0.0413	-1.80486	0.0013304	0.00256261	SYNPO2L	PREDICTED: synaptopodin 2-like protein [Nanorana parkeri]	-	-	-	-	-	-	-
Unigene0004247	8	32	0.0784	0.2691	1.77922	0.00107662	0.00209947	--	--	-	-	-	-	-	-	-
Unigene0004248	0	6	0.001	0.1077	6.75087	0.0312734	0.0486657	--	--	-	-	-	-	-	-	-
Unigene0004250	2	16	0.0658	0.4514	2.77825	0.0023592	0.00440815	--	--	-	-	-	-	-	-	-
Unigene0004254	10	34	0.7675	2.2381	1.54404	0.00193496	0.00366408	--	--	-	-	-	-	-	-	-
Unigene0004257	2	36	0.0687	1.0611	3.94911	1.26225e-07	3.61732e-07	--	--	-	-	-	-	-	-	-
Unigene0004261	16	45	0.4978	1.2009	1.27048	0.00270936	0.00502001	--	--	-	-	-	-	-	-	-
Unigene0004263	0	10	0.001	0.1143	6.83668	0.00391328	0.00708954	--	--	-	-	-	-	-	-	-
Unigene0004264	10	57	0.6199	3.0306	2.2895	1.76973e-07	5.02425e-07	--	--	-	-	-	-	-	-	-
Unigene0004265	1498	852	15.9049	7.7588	-1.03557	1.02155e-58	1.81913e-57	--	--	-	-	-	-	-	-	-
Unigene0004266	6	0	0.1043	0.001	-6.7046	0.0312734	0.0486657	--	--	-	-	-	-	-	-	-
Unigene0004268	2	18	0.0095	0.0734	2.94978	0.000732495	0.00146486	Pol	LINE-1 reverse transcriptase [Larimichthys crocea]	Genetic Information Processing;Cellular Processes;Organismal Systems;Environmental Information Processing	Cell growth and death;Aging;Signal transduction;Replication and repair	ko04210//Apoptosis;ko04217//Necroptosis;ko04064//NF-kappa B signaling pathway;ko04212//Longevity regulating pathway - worm;ko04214//Apoptosis - fly;ko03410//Base excision repair	K10798	-	-	-
Unigene0004272	29	204	0.4181	2.5224	2.59288	1.1289e-27	8.55743e-27	--	--	-	-	-	-	-	-	-
Unigene0004278	125	71	1.6002	0.7796	-1.03745	1.27444e-06	3.36979e-06	--	PREDICTED: major histocompatibility complex class I-related gene protein-like [Nanorana parkeri]	Human Diseases;Cellular Processes;Environmental Information Processing;Organismal Systems	Cancers;Immune diseases;Cardiovascular diseases;Endocrine and metabolic diseases;Signaling molecules and interaction;Infectious diseases;Immune system;Transport and catabolism;Cell growth and death	ko05165//Human papillomavirus infection;ko05166//HTLV-I infection;ko04144//Endocytosis;ko05163//Human cytomegalovirus infection;ko05203//Viral carcinogenesis;ko05169//Epstein-Barr virus infection;ko05168//Herpes simplex infection;ko04145//Phagosome;ko05167//Kaposi sarcoma-associated herpesvirus infection;ko04218//Cellular senescence;ko04514//Cell adhesion molecules (CAMs);ko04650//Natural killer …	K06751	-	-	-
Unigene0004279	6	0	0.1431	0.001	-7.16088	0.0312734	0.0486657	--	PREDICTED: lamina-associated polypeptide 2-like [Xenopus laevis]	-	-	-	-	-	-	-
Unigene0004286	0	15	0.001	0.1824	7.51096	0.000122627	0.000267338	--	--	-	-	-	-	-	-	-
Unigene0004290	20	76	0.6888	2.2449	1.70449	3.69603e-07	1.02475e-06	--	--	-	-	-	-	-	-	-
Unigene0004292	0	6	0.001	0.1376	7.10434	0.0312734	0.0486657	--	--	-	-	-	-	-	-	-
Unigene0004293	84	226	2.9241	6.7477	1.2064	1.09366e-11	4.12532e-11	--	--	-	-	-	-	-	-	-
Unigene0004294	20	9	0.4264	0.1646	-1.37324	0.0242204	0.0388	--	PREDICTED: vomeronasal type-2 receptor 26-like [Xenopus laevis]	Organismal Systems	Endocrine system;Immune system	ko04621//NOD-like receptor signaling pathway;ko04928//Parathyroid hormone synthesis, secretion and action	K04612	-	-	-
Unigene0004297	2	39	0.0352	0.5886	4.06364	2.00203e-08	6.12823e-08	--	--	-	-	-	-	-	-	-
Unigene0004301	80	357	2.9778	11.3974	1.93639	2.94952e-33	2.68117e-32	--	--	-	-	-	-	-	-	-
Unigene0004302	8	37	0.2978	1.1812	1.98784	0.000107819	0.00023736	--	--	-	-	-	-	-	-	-
Unigene0004306	22	142	0.3271	1.8109	2.4689	1.32252e-18	7.01742e-18	--	--	-	-	-	-	-	-	-
Unigene0004310	42	112	0.6689	1.5299	1.19357	1.92561e-06	5.0062e-06	--	--	-	-	-	-	-	-	-
Unigene0004311	28	14	0.9421	0.404	-1.22152	0.0138181	0.0230022	--	--	-	-	-	-	-	-	-
Unigene0004316	8	38	0.1465	0.5969	2.02659	6.69334e-05	0.000150265	--	--	-	-	-	-	-	-	-
Unigene0004319	897	2382	9.5616	21.778	1.18755	1.64547e-98	6.27142e-97	--	--	-	-	-	-	-	-	-
Unigene0004320	0	40	0.001	0.7734	9.59507	7.53576e-12	2.86624e-11	--	--	-	-	-	-	-	-	-
Unigene0004324	2	37	0.0268	0.4248	3.98648	6.84614e-08	2.00272e-07	--	--	-	-	-	-	-	-	-
Unigene0004332	62	31	3.5945	1.5415	-1.22146	0.000115215	0.000252912	--	--	-	-	-	-	-	-	-
Unigene0004335	87	227	3.1941	7.1481	1.16215	4.64781e-11	1.68859e-10	--	--	-	-	-	-	-	-	-
Unigene0004336	2	17	0.0509	0.3713	2.86685	0.00131833	0.00254317	--	--	-	-	-	-	-	-	-
Unigene0004340	0	10	0.001	0.1239	6.95303	0.00391328	0.00708954	--	--	-	-	-	-	-	-	-
Unigene0004342	10	33	0.132	0.3736	1.50096	0.002916	0.00538698	--	--	-	-	-	-	-	-	-
Unigene0004356	0	6	0.001	0.1055	6.7211	0.0312734	0.0486657	--	--	-	-	-	-	-	-	-
Unigene0004360	4	33	0.0458	0.3242	2.82346	1.31274e-05	3.16931e-05	ST6GALNAC2	PREDICTED: alpha-N-acetylgalactosaminide alpha-2,6-sialyltransferase 2-like [Nanorana parkeri]	-	-	-	-	GO:0031228//intrinsic component of Golgi membrane	GO:0016757//transferase activity, transferring glycosyl groups	GO:0006464//cellular protein modification process
Unigene0004366	28	83	1.0446	2.656	1.3463	8.17221e-06	2.00826e-05	--	--	-	-	-	-	-	-	-
Unigene0004367	2	40	0.0707	1.2126	4.10025	1.07964e-08	3.37302e-08	--	--	-	-	-	-	-	-	-
Unigene0004368	69	245	4.4842	13.6566	1.60668	1.32906e-18	7.05129e-18	--	--	-	-	-	-	-	-	-
Unigene0004369	77	39	2.2605	0.982	-1.20285	1.7442e-05	4.14652e-05	--	--	-	-	-	-	-	-	-
Unigene0004373	76	41	1.6575	0.7669	-1.1119	6.60537e-05	0.000148728	--	--	-	-	-	-	-	-	-
Unigene0004375	336	11	5.8799	0.1651	-5.15438	2.52132e-95	9.1089e-94	--	--	-	-	-	-	-	-	-
Unigene0004377	225	577	3.7309	8.2061	1.13717	7.55741e-25	5.14382e-24	mdk-a	PREDICTED: midkine [Nanorana parkeri]	-	-	-	-	-	GO:0005102//receptor binding;GO:0005539//glycosaminoglycan binding;GO:0043168//anion binding	GO:0009617//response to bacterium;GO:0048522//positive regulation of cellular process;GO:0048731//system development;GO:0048869//cellular developmental process;GO:0050808//synapse organization
Unigene0004379	0	6	0.001	0.101	6.65821	0.0312734	0.0486657	--	--	-	-	-	-	-	-	-
Unigene0004382	0	8	0.001	0.1591	7.31379	0.00782344	0.0134586	--	PREDICTED: uncharacterized protein LOC106591180 isoform X4 [Salmo salar]	-	-	-	-	-	-	-
Unigene0004385	3751	878	31.5203	6.3281	-2.31644	0	0	THTPA	PREDICTED: thiamine-triphosphatase isoform X1 [Nanorana parkeri]	Metabolism	Global and overview maps;Metabolism of cofactors and vitamins	ko01100//Metabolic pathways;ko00730//Thiamine metabolism	K05307	-	GO:0017111//nucleoside-triphosphatase activity	GO:0042723//thiamine-containing compound metabolic process
Unigene0004387	54	451	0.1356	0.9714	2.84071	4.848e-65	9.95307e-64	LTBP4	PREDICTED: LOW QUALITY PROTEIN: latent-transforming growth factor beta-binding protein 4 [Nanorana parkeri]	-	-	-	-	GO:0031012//extracellular matrix;GO:0044421//extracellular region part	-	GO:0007178//transmembrane receptor protein serine/threonine kinase signaling pathway;GO:0023061//signal release
Unigene0004390	2	30	0.0483	0.6218	3.68636	4.71992e-06	1.18624e-05	twist1	PREDICTED: twist-related protein 1 [Nanorana parkeri]	Human Diseases	Cancers	ko05205//Proteoglycans in cancer	K09069	-	GO:0000976//transcription regulatory region sequence-specific DNA binding;GO:0005515//protein binding	GO:0030278//regulation of ossification;GO:0048731//system development
Unigene0004395	0	172	0.001	2.1955	11.1003	2.17499e-45	2.78145e-44	--	PREDICTED: carcinoembryonic antigen-related cell adhesion molecule 5-like [Xenopus tropicalis]	-	-	-	-	-	-	-
Unigene0004396	0	12	0.001	0.2411	7.91349	0.00097925	0.0019174	sox18	PREDICTED: transcription factor SOX-18 [Nanorana parkeri]	-	-	-	-	GO:0043231//intracellular membrane-bounded organelle	GO:0003677//DNA binding	GO:0001568//blood vessel development;GO:0003158//endothelium development;GO:0006355//regulation of transcription, DNA-templated;GO:0007507//heart development;GO:0009653//anatomical structure morphogenesis;GO:0009968//negative regulation of signal transduction;GO:0030154//cell differentiation
Unigene0004398	10	40	0.3013	1.0336	1.77841	0.000144544	0.000313283	--	--	-	-	-	-	-	-	-
Unigene0004400	176	516	3.2756	8.2368	1.33032	3.14227e-28	2.43601e-27	--	--	-	-	-	-	-	-	-
Unigene0004404	0	13	0.001	0.3832	8.58195	0.000489894	0.00100055	--	--	-	-	-	-	-	-	-
Unigene0004407	73	18	0.7037	0.1488	-2.24159	1.05558e-10	3.75171e-10	cnih2	PREDICTED: protein cornichon homolog 2 isoform X3 [Nanorana parkeri]	-	-	-	-	GO:0008328//ionotropic glutamate receptor complex;GO:0030425//dendrite;GO:0031090//organelle membrane;GO:0044309//neuron spine;GO:0097060//synaptic membrane	GO:0005488//binding	GO:0007270//neuron-neuron synaptic transmission;GO:0010469//regulation of receptor activity;GO:0051641//cellular localization;GO:0065008//regulation of biological quality
Unigene0004410	138	33	4.4306	0.9087	-2.28563	7.87446e-20	4.40091e-19	--	--	-	-	-	-	-	-	-
Unigene0004412	6	20	0.0879	0.2513	1.51548	0.0290618	0.0460461	DRAXIN	PREDICTED: draxin isoform X2 [Nanorana parkeri]	-	-	-	-	-	-	GO:0021515//cell differentiation in spinal cord;GO:0030178//negative regulation of Wnt signaling pathway;GO:0030308//negative regulation of cell growth;GO:0043066//negative regulation of apoptotic process;GO:0097485//neuron projection guidance
Unigene0004413	270	678	1.5969	3.4395	1.10692	1.95211e-27	1.46329e-26	--	--	-	-	-	-	-	-	-
Unigene0004418	0	47	0.001	1.4633	10.515	1.19181e-13	5.00964e-13	--	--	-	-	-	-	-	-	-
Unigene0004421	41	289	0.163	0.9857	2.59628	1.34978e-38	1.43077e-37	--	PREDICTED: collagen alpha-1(XIV) chain [Nanorana parkeri]	Organismal Systems	Digestive system	ko04974//Protein digestion and absorption	K08133	-	-	-
Unigene0004425	8	39	0.1224	0.512	2.06454	4.13482e-05	9.48239e-05	--	--	-	-	-	-	-	-	-
Unigene0004426	6	54	0.2388	1.8432	2.94834	2.51897e-09	8.18918e-09	--	--	-	-	-	-	-	-	-
Unigene0004430	85	344	0.2494	0.8659	1.79574	2.96332e-29	2.3729e-28	--	PREDICTED: breast cancer type 2 susceptibility protein [Nanorana parkeri]	Human Diseases;Genetic Information Processing	Cancers;Replication and repair	ko05200//Pathways in cancer;ko05224//Breast cancer;ko05212//Pancreatic cancer;ko03460//Fanconi anemia pathway;ko03440//Homologous recombination	K08775	-	-	-
Unigene0004435	4	25	0.0921	0.4937	2.42236	0.000550905	0.00111613	--	--	-	-	-	-	-	-	-
Unigene0004436	63	187	0.8385	2.1346	1.34808	1.95836e-11	7.28116e-11	--	--	-	-	-	-	-	-	-
Unigene0004437	4	18	0.0576	0.2222	1.94772	0.0169593	0.0278194	--	--	-	-	-	-	-	-	-
Unigene0004438	5	23	0.1951	0.7698	1.98027	0.00374236	0.00683909	--	--	-	-	-	-	-	-	-
Unigene0004440	1	12	0.029	0.2984	3.36312	0.00636217	0.0112293	--	--	-	-	-	-	-	-	-
Unigene0004441	22	64	0.242	0.6039	1.3193	0.000110675	0.000243407	--	--	-	-	-	-	-	-	-
Unigene0004442	14	282	0.1674	2.8919	4.11065	4.06757e-57	6.93756e-56	Arpc1b	PREDICTED: actin-related protein 2/3 complex subunit 1B [Nanorana parkeri]	Human Diseases;Cellular Processes;Organismal Systems	Cell motility;Immune system;Infectious diseases;Transport and catabolism	ko04144//Endocytosis;ko04810//Regulation of actin cytoskeleton;ko04666//Fc gamma R-mediated phagocytosis;ko05132//Salmonella infection;ko05100//Bacterial invasion of epithelial cells;ko05130//Pathogenic Escherichia coli infection;ko05131//Shigellosis	K05757	GO:0005856//cytoskeleton;GO:0005924//cell-substrate adherens junction;GO:0031988//membrane-bounded vesicle;GO:0043234//protein complex	GO:0003779//actin binding	GO:0045010//actin nucleation
Unigene0004447	236	25	2.5823	0.2346	-3.46038	3.55969e-51	5.24527e-50	Pol	pol-like protein [Danio rerio]	Environmental Information Processing;Organismal Systems	Digestive system;Membrane transport	ko02010//ABC transporters;ko04979//Cholesterol metabolism;ko04975//Fat digestion and absorption	K05641	-	-	-
Unigene0004448	1	10	0.0172	0.1477	3.10219	0.0215151	0.0347951	pol	PREDICTED: protein NYNRIN-like [Xenopus tropicalis]	-	-	-	-	-	-	-
Unigene0004449	44	184	1.4562	5.223	1.84267	6.70168e-17	3.30285e-16	--	--	-	-	-	-	-	-	-
Unigene0004453	171	2	6.562	0.0658	-6.6399	1.46276e-54	2.36136e-53	--	riddle 1 L homeolog precursor [Xenopus laevis]	-	-	-	-	-	-	-
Unigene0004455	144	394	1.6414	3.8519	1.23064	8.71302e-20	4.85904e-19	ABO	PREDICTED: histo-blood group ABO system transferase-like [Nanorana parkeri]	Metabolism	Glycan biosynthesis and metabolism;Global and overview maps	ko01100//Metabolic pathways;ko00601//Glycosphingolipid biosynthesis - lacto and neolacto series	K00709	-	GO:0016757//transferase activity, transferring glycosyl groups	-
Unigene0004458	309	176	11.2675	5.5045	-1.03348	2.50775e-14	1.08949e-13	--	--	-	-	-	-	-	-	-
Unigene0004460	0	8	0.001	0.2022	7.65964	0.00782344	0.0134586	--	--	-	-	-	-	-	-	-
Unigene0004463	4	58	0.1257	1.5629	3.63617	1.1039e-11	4.15921e-11	--	--	-	-	-	-	-	-	-
Unigene0004465	16	3	0.4029	0.0648	-2.63636	0.00258886	0.00480844	GRM8	PREDICTED: metabotropic glutamate receptor 8 [Hipposideros armiger]	Organismal Systems;Environmental Information Processing	Signaling molecules and interaction;Nervous system;Signal transduction	ko04080//Neuroactive ligand-receptor interaction;ko04072//Phospholipase D signaling pathway;ko04724//Glutamatergic synapse	K04608	GO:0031224//intrinsic component of membrane	GO:0004888//transmembrane signaling receptor activity	GO:0007166//cell surface receptor signaling pathway
Unigene0004468	0	8	0.001	0.1519	7.24698	0.00782344	0.0134586	--	--	-	-	-	-	-	-	-
Unigene0004469	2	26	0.0439	0.4897	3.47961	5.71982e-06	1.42474e-05	--	--	-	-	-	-	-	-	-
Unigene0004475	2	17	0.0556	0.4052	2.86548	0.00131833	0.00254317	--	--	-	-	-	-	-	-	-
Unigene0004476	0	7	0.001	0.1883	7.55689	0.0156414	0.0257896	--	--	-	-	-	-	-	-	-
Unigene0004479	8	23	0.1347	0.3322	1.3023	0.0295734	0.0467769	--	--	-	-	-	-	-	-	-
Unigene0004481	22	185	0.245	1.7674	2.85077	7.62271e-28	5.82007e-27	--	--	-	-	-	-	-	-	-
Unigene0004484	2	22	0.0517	0.4874	3.23687	6.66138e-05	0.000149685	--	--	-	-	-	-	-	-	-
Unigene0004485	65	20	1.6068	0.424	-1.92205	3.54218e-08	1.06291e-07	SV2B	PREDICTED: synaptic vesicle glycoprotein 2B [Nanorana parkeri]	Environmental Information Processing	Signaling molecules and interaction	ko04512//ECM-receptor interaction	K06258	GO:0016023//cytoplasmic, membrane-bounded vesicle;GO:0031224//intrinsic component of membrane	GO:0005215//transporter activity	GO:0044763//single-organism cellular process;GO:0051234//establishment of localization
Unigene0004486	199	585	2.3636	5.9594	1.33418	9.28413e-32	8.00855e-31	--	--	-	-	-	-	-	-	-
Unigene0004488	2	14	0.0622	0.3736	2.58651	0.0074061	0.0129172	--	--	-	-	-	-	-	-	-
Unigene0004489	0	12	0.001	0.2952	8.20555	0.00097925	0.0019174	--	--	-	-	-	-	-	-	-
Unigene0004490	89	294	1.3622	3.8596	1.50251	4.08628e-20	2.31241e-19	--	--	-	-	-	-	-	-	-
Unigene0004491	6	0	0.0571	0.001	-5.83542	0.0312734	0.0486657	--	--	-	-	-	-	-	-	-
Unigene0004492	99	353	2.7322	8.3558	1.61271	5.73858e-26	4.06921e-25	--	--	-	-	-	-	-	-	-
Unigene0004500	74	28	2.067	0.6708	-1.62358	1.13304e-07	3.26315e-07	--	--	-	-	-	-	-	-	-
Unigene0004501	2	20	0.0079	0.0681	3.10773	0.000222778	0.000473391	lgalsl	PREDICTED: galectin-related protein [Nanorana parkeri]	-	-	-	-	-	GO:0005488//binding	-
Unigene0004504	0	48	0.001	1.15	10.1674	5.97214e-14	2.54883e-13	--	--	-	-	-	-	-	-	-
Unigene0004506	168	431	0.6619	1.4564	1.13772	4.36605e-19	2.36584e-18	flrt3	PREDICTED: leucine-rich repeat transmembrane protein FLRT3 [Nanorana parkeri]	-	-	-	-	-	GO:0005515//protein binding	GO:0006935//chemotaxis
Unigene0004514	6	65	0.1926	1.7899	3.2162	7.93599e-12	3.01231e-11	--	--	-	-	-	-	-	-	-
Unigene0004523	0	11	0.001	0.1887	7.55995	0.00195752	0.00369326	IGDCC3	PREDICTED: immunoglobulin superfamily DCC subclass member 3 [Nanorana parkeri]	-	-	-	-	-	-	-
Unigene0004524	0	29	0.001	0.6168	9.26866	1.51646e-08	4.68077e-08	Cst11	PREDICTED: cystatin-like [Xenopus laevis]	-	-	-	-	-	-	-
Unigene0004527	0	6	0.001	0.1583	7.30652	0.0312734	0.0486657	--	--	-	-	-	-	-	-	-
Unigene0004528	0	18	0.001	0.5152	9.00899	1.53628e-05	3.67688e-05	--	--	-	-	-	-	-	-	-
Unigene0004529	0	14	0.001	0.2681	8.06663	0.000245094	0.000516819	--	--	-	-	-	-	-	-	-
Unigene0004530	14	107	0.0982	0.6437	2.71259	3.42628e-16	1.63451e-15	Cdc42ep1	PREDICTED: cdc42 effector protein 1-like [Nanorana parkeri]	-	-	-	-	-	-	-
Unigene0004533	48	26	0.3466	0.161	-1.10621	0.00248972	0.0046425	Pol	PREDICTED: zinc finger CCHC domain-containing protein 3, partial [Xenopus tropicalis]	-	-	-	-	-	-	-
Unigene0004535	4	58	0.1363	1.6951	3.63651	1.1039e-11	4.15921e-11	--	--	-	-	-	-	-	-	-
Unigene0004536	0	22	0.001	0.2723	8.08905	9.6373e-07	2.57357e-06	--	PREDICTED: sorbin and SH3 domain-containing protein 1 [Ornithorhynchus anatinus]	Organismal Systems;Cellular Processes	Endocrine system;Cellular community - eukaryotes	ko04910//Insulin signaling pathway;ko04520//Adherens junction;ko03320//PPAR signaling pathway	K06086	-	-	-
Unigene0004537	0	23	0.001	0.6423	9.3271	4.82371e-07	1.31992e-06	--	--	-	-	-	-	-	-	-
Unigene0004540	45	17	1.2951	0.4197	-1.62563	3.86337e-05	8.89986e-05	hsp90ab1	PREDICTED: heat shock protein HSP 90-alpha [Callithrix jacchus]	Environmental Information Processing;Organismal Systems;Genetic Information Processing;Human Diseases;Cellular Processes	Cell growth and death;Folding, sorting and degradation;Cancers;Cardiovascular diseases;Endocrine system;Immune system;Signal transduction	ko05200//Pathways in cancer;ko04151//PI3K-Akt signaling pathway;ko04621//NOD-like receptor signaling pathway;ko04217//Necroptosis;ko04141//Protein processing in endoplasmic reticulum;ko04915//Estrogen signaling pathway;ko05418//Fluid shear stress and atherosclerosis;ko05215//Prostate cancer;ko04914//Progesterone-mediated oocyte maturation;ko04612//Antigen processing and presentation;ko04659//Th17…	K04079	GO:0016020//membrane;GO:0031674//I band;GO:0031981//nuclear lumen;GO:0048770//pigment granule;GO:0060205//cytoplasmic membrane-bounded vesicle lumen	GO:0003723//RNA binding;GO:0017111//nucleoside-triphosphatase activity;GO:0019904//protein domain specific binding;GO:0023023//MHC protein complex binding;GO:0030234//enzyme regulator activity;GO:0032550//purine ribonucleoside binding;GO:0046983//protein dimerization activity	GO:0002431//Fc receptor mediated stimulatory signaling pathway;GO:0006457//protein folding;GO:0006839//mitochondrial transport;GO:0006897//endocytosis;GO:0006952//defense response;GO:0007015//actin filament organization;GO:0007169//transmembrane receptor protein tyrosine kinase signaling pathway;GO:0009408//response to heat;GO:0031328//positive regulation of cellular biosynthetic process;GO:00327…
Unigene0004545	0	33	0.001	0.7732	9.5947	9.53196e-10	3.18601e-09	--	--	-	-	-	-	-	-	-
Unigene0004546	96	588	0.7055	3.7065	2.39334	2.20915e-69	4.96792e-68	HMCN1	PREDICTED: intercellular adhesion molecule 5-like [Xenopus laevis]	Organismal Systems;Environmental Information Processing	Immune system;Signaling molecules and interaction	ko04514//Cell adhesion molecules (CAMs);ko04662//B cell receptor signaling pathway;ko04640//Hematopoietic cell lineage	K06467	-	-	-
Unigene0004548	1	66	0.0331	1.8735	5.82276	2.46454e-16	1.183e-15	--	--	-	-	-	-	-	-	-
Unigene0004553	9	28	0.1841	0.4912	1.41582	0.0114032	0.0192289	--	--	-	-	-	-	-	-	-
Unigene0004554	0	44	0.001	0.75	9.55075	4.74709e-13	1.93873e-12	Opn5	PREDICTED: opsin-5 [Nanorana parkeri]	-	-	-	-	GO:0031224//intrinsic component of membrane	GO:0004888//transmembrane signaling receptor activity;GO:0016918//retinal binding	GO:0006464//cellular protein modification process;GO:0007166//cell surface receptor signaling pathway;GO:0050953//sensory perception of light stimulus
Unigene0004556	20	70	0.6003	1.802	1.58584	3.02117e-06	7.73694e-06	--	--	-	-	-	-	-	-	-
Unigene0004570	6	0	0.1256	0.001	-6.97269	0.0312734	0.0486657	--	--	-	-	-	-	-	-	-
Unigene0004571	2	23	0.0604	0.5954	3.30124	3.62271e-05	8.36162e-05	--	--	-	-	-	-	-	-	-
Unigene0004572	8	32	0.1464	0.5021	1.77806	0.00107662	0.00209947	--	--	-	-	-	-	-	-	-
Unigene0004575	0	8	0.001	0.1725	7.43045	0.00782344	0.0134586	--	--	-	-	-	-	-	-	-
Unigene0004577	0	7	0.001	0.1301	7.02348	0.0156414	0.0257896	--	--	-	-	-	-	-	-	-
Unigene0004578	6	0	0.1781	0.001	-7.47654	0.0312734	0.0486657	--	--	-	-	-	-	-	-	-
Unigene0004579	0	9	0.001	0.2295	7.84235	0.00782344	0.0134586	--	--	-	-	-	-	-	-	-
Unigene0004586	137	6	3.8335	0.144	-4.73452	9.2742e-38	9.62213e-37	--	--	-	-	-	-	-	-	-
Unigene0004591	160	18	1.7389	0.1678	-3.37336	6.40194e-34	5.93799e-33	--	PREDICTED: cystinosin [Latimeria chalumnae]	Cellular Processes	Transport and catabolism	ko04142//Lysosome	K12386	-	-	-
Unigene0004592	71	20	1.197	0.2892	-2.04928	2.07543e-09	6.7895e-09	--	Reverse transcriptase/ribonuclease h/methyltransferase [Daphnia magna]	-	-	-	-	-	-	-
Unigene0004595	0	18	0.001	0.2345	7.87344	1.53628e-05	3.67688e-05	--	PREDICTED: A-kinase anchor protein 9-like [Nanorana parkeri]	-	-	-	-	-	-	-
Unigene0004601	6	41	0.1784	1.0457	2.55128	1.878e-06	4.89519e-06	--	--	-	-	-	-	-	-	-
Unigene0004604	661	1716	3.8212	8.5085	1.15488	1.11142e-67	2.41405e-66	--	unnamed protein product [Oncorhynchus mykiss]	-	-	-	-	-	-	-
Unigene0004606	16	83	0.494	2.198	2.15361	4.86041e-10	1.65845e-09	--	--	-	-	-	-	-	-	-
Unigene0004607	14	92	0.3265	1.8405	2.49494	6.10836e-13	2.48072e-12	--	--	-	-	-	-	-	-	-
Unigene0004610	6	20	0.1688	0.4825	1.51521	0.0290618	0.0460461	--	PREDICTED: breast cancer type 2 susceptibility protein [Nanorana parkeri]	-	-	-	-	-	-	-
Unigene0004614	14	2	0.1821	0.0223	-3.02962	0.0023592	0.00440815	--	--	-	-	-	-	-	-	-
Unigene0004616	8	23	0.1066	0.2628	1.30176	0.0295734	0.0467769	--	--	-	-	-	-	-	-	-
Unigene0004617	41	245	1.3008	6.667	2.35764	9.0536e-30	7.35368e-29	--	--	-	-	-	-	-	-	-
Unigene0004618	7	0	0.1607	0.001	-7.32823	0.0156414	0.0257896	--	--	-	-	-	-	-	-	-
Unigene0004621	0	7	0.001	0.1607	7.32823	0.0156414	0.0257896	--	--	-	-	-	-	-	-	-
Unigene0004624	57	431	0.4251	2.7571	2.69728	5.36691e-59	9.61985e-58	ATF4	PREDICTED: cyclic AMP-dependent transcription factor ATF-4-like [Nanorana parkeri]	Cellular Processes;Human Diseases;Genetic Information Processing;Organismal Systems;Environmental Information Processing	Transport and catabolism;Nervous system;Cell growth and death;Substance dependence;Endocrine and metabolic diseases;Infectious diseases;Aging;Folding, sorting and degradation;Cancers;Signal transduction;Endocrine system;Circulatory system	ko04151//PI3K-Akt signaling pathway;ko04010//MAPK signaling pathway;ko05166//HTLV-I infection;ko05163//Human cytomegalovirus infection;ko05203//Viral carcinogenesis;ko04210//Apoptosis;ko04141//Protein processing in endoplasmic reticulum;ko04022//cGMP - PKG signaling pathway;ko04928//Parathyroid hormone synthesis, secretion and action;ko04934//Cushing syndrome;ko04915//Estrogen signaling pathway;k…	K04374	GO:0043231//intracellular membrane-bounded organelle	GO:0003677//DNA binding	GO:0008219//cell death;GO:0034976//response to endoplasmic reticulum stress;GO:0045944//positive regulation of transcription from RNA polymerase II promoter
Unigene0004625	0	20	0.001	0.2935	8.19722	3.84742e-06	9.7428e-06	B3GALT5	PREDICTED: beta-1,3-galactosyltransferase 5-like [Nanorana parkeri]	Metabolism	Global and overview maps;Glycan biosynthesis and metabolism	ko01100//Metabolic pathways;ko00601//Glycosphingolipid biosynthesis - lacto and neolacto series;ko00603//Glycosphingolipid biosynthesis - globo and isoglobo series	K03877	GO:0031224//intrinsic component of membrane	GO:0016758//transferase activity, transferring hexosyl groups	GO:0006464//cellular protein modification process
Unigene0004628	864	2079	2.8759	5.9355	1.04536	1.01787e-70	2.35041e-69	--	--	-	-	-	-	-	-	-
Unigene0004629	8	29	0.0845	0.2627	1.63639	0.00396469	0.00717091	--	--	-	-	-	-	-	-	-
Unigene0004635	2	18	0.0391	0.302	2.94931	0.000732495	0.00146486	--	--	-	-	-	-	-	-	-
Unigene0004639	0	6	0.001	0.1553	7.27891	0.0312734	0.0486657	--	--	-	-	-	-	-	-	-
Unigene0004641	308	853	9.142	21.7158	1.24816	1.3844e-40	1.55926e-39	--	--	-	-	-	-	-	-	-
Unigene0004645	4	29	0.0276	0.1717	2.63715	0.000114409	0.000251203	--	--	-	-	-	-	-	-	-
Unigene0004649	6	43	0.1583	0.9729	2.61963	1.09983e-06	2.92273e-06	--	--	-	-	-	-	-	-	-
Unigene0004652	76	201	3.3286	7.5505	1.18166	3.37442e-10	1.16346e-09	--	PREDICTED: mucin-22-like, partial [Falco peregrinus]	-	-	-	-	GO:0044424//intracellular part	-	-
Unigene0004653	2	41	0.0429	0.7537	4.13494	5.81221e-09	1.84842e-08	KCNN3	PREDICTED: small conductance calcium-activated potassium channel protein 3 [Sarcophilus harrisii]	Organismal Systems	Endocrine system	ko04911//Insulin secretion	K04944	-	-	-
Unigene0004660	445	236	7.3561	3.3461	-1.13646	5.98159e-23	3.81005e-22	--	--	-	-	-	-	-	-	-
Unigene0004662	1542	874	4.7025	2.2861	-1.04054	1.09957e-60	2.04671e-59	mapkbp1	PREDICTED: mitogen-activated protein kinase-binding protein 1 [Nanorana parkeri]	-	-	-	-	-	-	-
Unigene0004663	110	43	3.5177	1.1794	-1.57658	3.48122e-10	1.1993e-09	--	--	-	-	-	-	-	-	-
Unigene0004665	2	16	0.0092	0.0632	2.78022	0.0023592	0.00440815	Prune2	PREDICTED: protein prune homolog 2 isoform X1 [Nanorana parkeri]	-	-	-	-	-	-	GO:0012501//programmed cell death
Unigene0004667	2	15	0.0558	0.3587	2.68444	0.00419502	0.00755429	--	--	-	-	-	-	-	-	-
Unigene0004668	6	89	0.0642	0.8169	3.66951	4.77766e-17	2.37122e-16	--	--	-	-	-	-	-	-	-
Unigene0004669	4	88	0.134	2.5291	4.23832	3.12417e-19	1.70223e-18	--	--	-	-	-	-	-	-	-
Unigene0004678	157	24	5.0812	0.6662	-2.93114	1.36994e-29	1.10787e-28	--	--	-	-	-	-	-	-	-
Unigene0004690	1670	3945	9.63	19.5116	1.01872	2.81632e-114	1.38462e-112	abhd14a	PREDICTED: protein ABHD14A-like [Nanorana parkeri]	-	-	-	-	-	-	-
Unigene0004691	0	35	0.001	1.8258	10.8343	2.39049e-10	8.32238e-10	--	--	-	-	-	-	-	-	-
Unigene0004692	5	50	0.1923	1.6496	3.10069	6.04927e-09	1.92157e-08	--	--	-	-	-	-	-	-	-
Unigene0004694	40	202	1.2567	5.4433	2.11484	9.36235e-22	5.67408e-21	--	--	-	-	-	-	-	-	-
Unigene0004695	82	282	1.4816	4.3703	1.56058	4.58445e-20	2.58833e-19	--	--	-	-	-	-	-	-	-
Unigene0004697	6	24	0.0971	0.3331	1.77841	0.00525564	0.00936837	--	--	-	-	-	-	-	-	-
Unigene0004702	148	658	3.1933	12.1768	1.93102	1.74605e-59	3.17252e-58	--	--	-	-	-	-	-	-	-
Unigene0004706	49	16	0.3361	0.0941	-1.83662	2.92444e-06	7.49748e-06	ERICH3	PREDICTED: glutamate-rich protein 3 [Nanorana parkeri]	-	-	-	-	-	-	-
Unigene0004715	24	77	0.2293	0.631	1.4604	7.25774e-06	1.79483e-05	--	--	-	-	-	-	-	-	-
Unigene0004721	2	23	0.0475	0.4689	3.30328	3.62271e-05	8.36162e-05	--	--	-	-	-	-	-	-	-
Unigene0004723	10	33	0.143	0.4048	1.50119	0.002916	0.00538698	--	--	-	-	-	-	-	-	-
Unigene0004724	39	872	0.1971	3.78	4.26139	5.90586e-173	5.455e-171	gja1	PREDICTED: gap junction alpha-1 protein [Nanorana parkeri]	Human Diseases;Cellular Processes	Cellular community - eukaryotes;Cardiovascular diseases	ko04540//Gap junction;ko05412//Arrhythmogenic right ventricular cardiomyopathy (ARVC)	K07372	GO:0005911//cell-cell junction;GO:0031224//intrinsic component of membrane;GO:0043234//protein complex	GO:0005215//transporter activity	GO:0007154//cell communication;GO:0044767//single-organism developmental process
Unigene0004731	18	3	0.3358	0.048	-2.8065	0.000860688	0.00170836	--	PREDICTED: uncharacterized protein C20orf202 homolog [Nanorana parkeri]	-	-	-	-	-	-	-
Unigene0004733	197	14	4.6969	0.2863	-4.03611	7.02464e-48	9.59897e-47	--	--	-	-	-	-	-	-	-
Unigene0004734	10	0	0.1492	0.001	-7.2211	0.00097925	0.0019174	--	--	-	-	-	-	-	-	-
Unigene0004739	6	47	0.1164	0.7819	2.74789	1.25283e-07	3.59455e-07	--	--	-	-	-	-	-	-	-
Unigene0004742	12	71	0.1758	0.8923	2.34359	2.02451e-09	6.62618e-09	--	--	-	-	-	-	-	-	-
Unigene0004746	16	38	0.0814	0.1658	1.02634	0.0199992	0.0325178	EVPL	PREDICTED: envoplakin [Nanorana parkeri]	-	-	-	-	-	-	-
Unigene0004747	80	395	0.3102	1.3139	2.08258	2.51253e-40	2.81282e-39	--	--	-	-	-	-	-	-	-
Unigene0004748	10	28	0.3256	0.782	1.26407	0.0201872	0.0327695	--	--	-	-	-	-	-	-	-
Unigene0004755	7	0	0.2048	0.001	-7.67807	0.0156414	0.0257896	--	--	-	-	-	-	-	-	-
Unigene0004756	10	59	0.1898	0.9607	2.33961	1.07518e-07	3.10151e-07	--	--	-	-	-	-	-	-	-
Unigene0004757	27	10	0.8617	0.2737	-1.65459	0.00167444	0.00319157	--	--	-	-	-	-	-	-	-
Unigene0004758	2	57	0.0497	1.216	4.61275	4.5724e-13	1.87166e-12	--	--	-	-	-	-	-	-	-
Unigene0004759	400	1023	1.5697	3.4433	1.1333	1.92314e-41	2.20997e-40	CSDC2	PREDICTED: cold shock domain-containing protein C2 [Nanorana parkeri]	-	-	-	-	-	GO:0003676//nucleic acid binding	GO:0010468//regulation of gene expression
Unigene0004764	2	16	0.0369	0.2534	2.77972	0.0023592	0.00440815	--	--	-	-	-	-	-	-	-
Unigene0004765	2	16	0.0476	0.3267	2.77893	0.0023592	0.00440815	--	--	-	-	-	-	-	-	-
Unigene0004769	0	122	0.001	1.5674	10.6142	3.87989e-33	3.50768e-32	--	--	-	-	-	-	-	-	-
Unigene0004771	0	33	0.001	0.9253	9.85378	9.53196e-10	3.18601e-09	--	--	-	-	-	-	-	-	-
Unigene0004772	69	16	1.4203	0.2825	-2.32987	9.35382e-11	3.33215e-10	PCDH9	PREDICTED: protocadherin-9 isoform X1 [Nanorana parkeri]	-	-	-	-	GO:0005911//cell-cell junction;GO:0031224//intrinsic component of membrane;GO:0043005//neuron projection	-	GO:0098742//cell-cell adhesion via plasma-membrane adhesion molecules
Unigene0004773	12	65	0.306	1.4218	2.21611	4.02091e-08	1.20074e-07	--	--	-	-	-	-	-	-	-
Unigene0004774	14	48	0.0509	0.1496	1.55537	0.000269861	0.000567191	Ccdc85b	PREDICTED: coiled-coil domain-containing protein 85B [Nanorana parkeri]	-	-	-	-	-	-	-
Unigene0004778	48	282	0.9805	4.9408	2.33316	1.20363e-33	1.10646e-32	--	--	-	-	-	-	-	-	-
Unigene0004780	739	2296	7.6547	20.3981	1.41402	2.09659e-119	1.0957e-117	--	--	-	-	-	-	-	-	-
Unigene0004782	6	74	0.066	0.6983	3.40331	3.88593e-14	1.67167e-13	--	PREDICTED: interleukin-10 receptor subunit alpha [Nanorana parkeri]	Human Diseases;Environmental Information Processing	Signaling molecules and interaction;Infectious diseases;Signal transduction	ko05163//Human cytomegalovirus infection;ko05169//Epstein-Barr virus infection;ko05152//Tuberculosis;ko04060//Cytokine-cytokine receptor interaction;ko04630//Jak-STAT signaling pathway;ko05145//Toxoplasmosis	K05134	-	-	-
Unigene0004785	14	38	0.0576	0.134	1.21809	0.00465245	0.00833826	AFF3	PREDICTED: AF4/FMR2 family member 3-like [Nanorana parkeri]	-	-	-	-	GO:0031981//nuclear lumen	-	GO:0030326//embryonic limb morphogenesis;GO:0034097//response to cytokine
Unigene0004786	10	117	0.1442	1.4467	3.32662	6.92804e-21	4.05088e-20	--	--	-	-	-	-	-	-	-
Unigene0004787	14	54	0.4568	1.5111	1.72596	2.23574e-05	5.26096e-05	--	--	-	-	-	-	-	-	-
Unigene0004790	10	91	0.2336	1.8231	2.96428	6.79027e-15	3.03605e-14	--	--	-	-	-	-	-	-	-
Unigene0004792	2	14	0.0689	0.4135	2.58531	0.0074061	0.0129172	--	--	-	-	-	-	-	-	-
Unigene0004793	0	122	0.001	3.2308	11.6577	3.87989e-33	3.50768e-32	--	--	-	-	-	-	-	-	-
Unigene0004795	49	19	0.5682	0.189	-1.58801	3.02082e-05	7.0332e-05	--	--	-	-	-	-	-	-	-
Unigene0004798	2	22	0.065	0.6132	3.23785	6.66138e-05	0.000149685	--	--	-	-	-	-	-	-	-
Unigene0004800	16	6	0.1748	0.0562	-1.63706	0.0169593	0.0278194	--	PREDICTED: collagen alpha-6(VI) chain-like [Nanorana parkeri]	Human Diseases;Cellular Processes;Environmental Information Processing;Organismal Systems	Infectious diseases;Signaling molecules and interaction;Cellular community - eukaryotes;Digestive system;Signal transduction	ko05165//Human papillomavirus infection;ko04151//PI3K-Akt signaling pathway;ko04510//Focal adhesion;ko04974//Protein digestion and absorption;ko04512//ECM-receptor interaction	K06238	-	-	-
Unigene0004801	0	36	0.001	1.0136	9.98527	1.19721e-10	4.23823e-10	--	--	-	-	-	-	-	-	-
Unigene0004804	4	58	0.0903	1.1229	3.63636	1.1039e-11	4.15921e-11	--	--	-	-	-	-	-	-	-
Unigene0004805	0	31	0.001	0.7202	9.49225	3.80158e-09	1.22145e-08	--	--	-	-	-	-	-	-	-
Unigene0004807	188	650	1.6966	5.0311	1.56823	3.85821e-44	4.75975e-43	--	--	-	-	-	-	-	-	-
Unigene0004808	17	59	0.3205	0.9539	1.57351	3.48732e-05	8.06918e-05	--	--	-	-	-	-	-	-	-
Unigene0004809	69	36	0.8489	0.3799	-1.15997	9.57778e-05	0.000211937	--	--	-	-	-	-	-	-	-
Unigene0004816	57	144	3.4279	7.4277	1.11559	3.8601e-07	1.06839e-06	--	--	-	-	-	-	-	-	-
Unigene0004821	42	102	0.9643	2.0086	1.05864	4.77142e-05	0.000108912	--	--	-	-	-	-	-	-	-
Unigene0004831	29	11	1.0341	0.3364	-1.62013	0.00146635	0.00281259	--	--	-	-	-	-	-	-	-
Unigene0004833	53	197	0.2744	0.8748	1.67267	3.75485e-16	1.7885e-15	--	--	-	-	-	-	-	-	-
Unigene0004837	35	8	0.1058	0.0207	-2.35364	5.41749e-06	1.35554e-05	ZNF583	PREDICTED: zinc finger protein 850-like [Nanorana parkeri]	-	-	-	-	-	-	-
Unigene0004838	14	78	0.3945	1.8851	2.25654	7.84158e-10	2.64153e-09	--	--	-	-	-	-	-	-	-
Unigene0004843	709	2121	4.8606	12.4714	1.35942	8.16251e-105	3.42575e-103	DGUOK	PREDICTED: deoxyguanosine kinase, mitochondrial-like [Nanorana parkeri]	Metabolism	Global and overview maps;Nucleotide metabolism	ko01100//Metabolic pathways;ko00230//Purine metabolism	K00904	-	-	GO:0006139//nucleobase-containing compound metabolic process
Unigene0004845	129	402	1.1576	3.0942	1.41843	9.35679e-25	6.34993e-24	--	--	-	-	-	-	-	-	-
Unigene0004848	133	621	0.3787	1.5167	2.00181	9.99306e-59	1.78157e-57	adal-a	PREDICTED: adenosine deaminase-like protein [Nanorana parkeri]	-	-	-	-	-	GO:0003824//catalytic activity	-
Unigene0004851	880	288	17.3601	4.873	-1.83289	2.80558e-86	8.71888e-85	--	PREDICTED: carcinoembryonic antigen-related cell adhesion molecule 5-like [Xenopus tropicalis]	-	-	-	-	-	-	-
Unigene0004852	28	12	0.3023	0.1111	-1.44412	0.0043629	0.00784261	--	PREDICTED: carcinoembryonic antigen-related cell adhesion molecule 6-like [Xenopus tropicalis]	-	-	-	-	-	-	-
Unigene0004853	252	843	1.1418	3.2762	1.52071	7.8344e-54	1.241e-52	--	PREDICTED: matrix-remodeling-associated protein 7 isoform X3 [Nanorana parkeri]	-	-	-	-	-	-	-
Unigene0004860	334	785	1.3666	2.7549	1.01141	2.07376e-27	1.55273e-26	--	--	-	-	-	-	-	-	-
Unigene0004863	7	0	0.1202	0.001	-6.90929	0.0156414	0.0257896	--	--	-	-	-	-	-	-	-
Unigene0004871	362	1008	5.5779	13.3216	1.25597	7.13731e-48	9.75006e-47	--	--	-	-	-	-	-	-	-
Unigene0004875	109	421	1.0811	3.5814	1.72802	8.21879e-34	7.59588e-33	--	--	-	-	-	-	-	-	-
Unigene0004884	19	144	0.053	0.3442	2.69918	4.04146e-21	2.38828e-20	--	PREDICTED: proline-rich protein 36-like [Latimeria chalumnae]	-	-	-	-	-	-	-
Unigene0004890	163	483	1.0551	2.6815	1.34566	6.51864e-27	4.7943e-26	--	--	-	-	-	-	-	-	-
Unigene0004892	761	268	7.5899	2.2926	-1.7271	2.06543e-69	4.64696e-68	Ethe1	PREDICTED: persulfide dioxygenase ETHE1, mitochondrial [Nanorana parkeri]	Metabolism	Energy metabolism	ko00920//Sulfur metabolism	K17725	-	-	-
Unigene0004901	26	4	0.1873	0.0247	-2.92277	4.71992e-06	1.18624e-05	--	--	-	-	-	-	-	-	-
Unigene0004907	53	172	0.7723	2.1498	1.47697	5.20232e-12	1.99769e-11	--	--	-	-	-	-	-	-	-
Unigene0004912	61	35	1.4851	0.7309	-1.02281	0.00107897	0.00210342	--	--	-	-	-	-	-	-	-
Unigene0004913	6	28	0.1185	0.4743	2.00091	0.0013304	0.00256261	--	--	-	-	-	-	-	-	-
Unigene0004914	47	112	0.8757	1.7899	1.03137	3.02973e-05	7.05216e-05	--	--	-	-	-	-	-	-	-
Unigene0004931	193	816	1.3153	4.7696	1.85848	3.06783e-69	6.86899e-68	--	--	-	-	-	-	-	-	-
Unigene0004932	44	180	0.3901	1.3687	1.81089	3.79789e-16	1.80844e-15	--	--	-	-	-	-	-	-	-
Unigene0004933	486	1718	1.203	3.6476	1.60031	4.02758e-111	1.86748e-109	--	--	-	-	-	-	-	-	-
Unigene0004936	32	306	0.2551	2.092	3.03575	5.0251e-48	6.88893e-47	--	--	-	-	-	-	-	-	-
Unigene0004937	0	6	0.001	0.1757	7.45697	0.0312734	0.0486657	--	--	-	-	-	-	-	-	-
Unigene0004939	10	2	0.054	0.0093	-2.53766	0.0225028	0.0361771	Sept4	PREDICTED: septin-4-like [Nanorana parkeri]	Cellular Processes	Cell growth and death	ko04210//Apoptosis;ko04215//Apoptosis - multiple species	K16943	GO:0031514//motile cilium;GO:0043231//intracellular membrane-bounded organelle;GO:0044441//ciliary part	GO:0032550//purine ribonucleoside binding	GO:0007005//mitochondrion organization;GO:0007281//germ cell development;GO:0007417//central nervous system development;GO:0031396//regulation of protein ubiquitination;GO:0042981//regulation of apoptotic process;GO:0097193//intrinsic apoptotic signaling pathway
Unigene0004958	5	51	0.043	0.3762	3.12909	3.40032e-09	1.09799e-08	--	--	-	-	-	-	-	-	-
Unigene0004965	244	100	2.4112	0.8476	-1.5083	5.85747e-20	3.29425e-19	--	--	-	-	-	-	-	-	-
Unigene0004973	4	215	0.1133	5.2234	5.52677	1.04678e-50	1.52409e-49	--	--	-	-	-	-	-	-	-
Unigene0004975	971	2635	11.2025	26.0742	1.2188	4.52992e-112	2.14318e-110	--	--	-	-	-	-	-	-	-
Unigene0004981	48	122	1.8915	4.1235	1.12434	2.95579e-06	7.57576e-06	--	--	-	-	-	-	-	-	-
Unigene0004988	98	230	2.4992	5.0308	1.00932	3.52925e-09	1.13781e-08	--	--	-	-	-	-	-	-	-
Unigene0004992	212	954	1.0067	3.8857	1.94854	5.48957e-85	1.67024e-83	--	--	-	-	-	-	-	-	-
Unigene0004993	373	1721	1.2569	4.974	1.98454	3.77444e-150	2.7703e-148	--	--	-	-	-	-	-	-	-
Unigene0004998	6	29	0.0644	0.2671	2.05225	0.000829453	0.00165003	--	PREDICTED: guanylate-binding protein 1-like [Nanorana parkeri]	-	-	-	-	-	-	-
Unigene0004999	394	1420	1.5773	4.8758	1.62818	6.42428e-96	2.34096e-94	--	--	-	-	-	-	-	-	-
Unigene0005000	536	1328	10.7049	22.7485	1.0875	5.30698e-49	7.45127e-48	--	--	-	-	-	-	-	-	-
Unigene0005002	8	0	0.1105	0.001	-6.7879	0.00782344	0.0134586	--	--	-	-	-	-	-	-	-
Unigene0005011	44	241	0.2724	1.2799	2.23223	8.94375e-28	6.80522e-27	--	--	-	-	-	-	-	-	-
Unigene0005013	36	175	1.4015	5.8434	2.05984	1.85241e-18	9.78212e-18	--	--	-	-	-	-	-	-	-
Unigene0005019	193	713	0.9125	2.8913	1.66382	1.89926e-52	2.91028e-51	--	--	-	-	-	-	-	-	-
Unigene0005026	936	2334	14.9958	32.0723	1.09677	1.18181e-84	3.57466e-83	--	--	-	-	-	-	-	-	-
Unigene0005030	51	29	2.2276	1.0864	-1.03593	0.00237118	0.00442893	--	--	-	-	-	-	-	-	-
Unigene0005038	181	1111	0.996	5.2435	2.39631	4.4466e-127	2.54107e-125	--	--	-	-	-	-	-	-	-
Unigene0005044	225	127	7.0552	3.4156	-1.04655	6.64256e-11	2.38939e-10	--	--	-	-	-	-	-	-	-
Unigene0005047	31	90	1.0453	2.6028	1.31615	5.02866e-06	1.26124e-05	--	--	-	-	-	-	-	-	-
Unigene0005049	450	1787	1.1986	4.0825	1.7681	1.15429e-132	7.02863e-131	COL4A5	PREDICTED: collagen alpha-5(IV) chain isoform X4 [Nanorana parkeri]	Cellular Processes;Human Diseases;Environmental Information Processing;Organismal Systems	Cellular community - eukaryotes;Digestive system;Endocrine and metabolic diseases;Signaling molecules and interaction;Infectious diseases;Cancers;Signal transduction;Endocrine system	ko05200//Pathways in cancer;ko05165//Human papillomavirus infection;ko04151//PI3K-Akt signaling pathway;ko04510//Focal adhesion;ko04926//Relaxin signaling pathway;ko04933//AGE-RAGE signaling pathway in diabetic complications;ko05146//Amoebiasis;ko05222//Small cell lung cancer;ko04974//Protein digestion and absorption;ko04512//ECM-receptor interaction	K06237	-	-	-
Unigene0005050	0	6	0.001	0.1047	6.71012	0.0312734	0.0486657	--	--	-	-	-	-	-	-	-
Unigene0005053	95	267	5.9347	14.306	1.26937	1.51349e-14	6.64433e-14	--	--	-	-	-	-	-	-	-
Unigene0005056	9	33	0.1825	0.5738	1.65265	0.00146635	0.00281259	--	Transposable element Tc1 transposase [Salmo salar]	-	-	-	-	-	-	-
Unigene0005058	14	93	0.2897	1.6503	2.5101	3.61356e-13	1.48756e-12	tc1a	PREDICTED: LOW QUALITY PROTEIN: protein phosphatase 1 regulatory subunit 12A [Xiphophorus maculatus]	-	-	-	-	-	-	-
Unigene0005070	4	22	0.0313	0.1476	2.23746	0.00250938	0.00467091	--	transposase [Acipenser fulvescens]	-	-	-	-	-	-	-
Unigene0005073	12	122	0.1042	0.9087	3.12445	8.37218e-21	4.87616e-20	--	--	-	-	-	-	-	-	-
Unigene0005074	36	109	0.1366	0.3547	1.37664	2.18941e-07	6.17532e-07	--	--	-	-	-	-	-	-	-
Unigene0005077	816	2255	4.9239	11.6708	1.24503	1.42382e-96	5.22931e-95	--	--	-	-	-	-	-	-	-
Unigene0005082	296	136	3.9168	1.5435	-1.34347	2.92402e-20	1.66585e-19	--	--	-	-	-	-	-	-	-
Unigene0005083	28	9	0.3654	0.1007	-1.85941	0.000477614	0.000978997	--	--	-	-	-	-	-	-	-
Unigene0005084	86	37	0.8829	0.3258	-1.43826	1.36955e-07	3.91854e-07	--	--	-	-	-	-	-	-	-
Unigene0005088	221	585	1.7872	4.0577	1.18296	1.39325e-26	1.01332e-25	--	--	-	-	-	-	-	-	-
Unigene0005091	227	564	1.6132	3.4377	1.09152	8.82263e-23	5.5761e-22	--	--	-	-	-	-	-	-	-
Unigene0005093	6	71	0.1765	1.791	3.34303	2.31603e-13	9.61512e-13	--	--	-	-	-	-	-	-	-
Unigene0005094	2	58	0.0755	1.8777	4.63635	2.41464e-13	1.00031e-12	--	--	-	-	-	-	-	-	-
Unigene0005101	210	629	1.2691	3.2603	1.3612	5.20826e-35	5.00053e-34	NUDT7	PREDICTED: peroxisomal coenzyme A diphosphatase NUDT7 [Nanorana parkeri]	Cellular Processes	Transport and catabolism	ko04146//Peroxisome	K17879	-	GO:0005488//binding;GO:0016787//hydrolase activity	GO:0006753//nucleoside phosphate metabolic process;GO:0009109//coenzyme catabolic process
Unigene0005103	36	133	0.1285	0.4073	1.66432	2.62803e-11	9.66961e-11	--	--	-	-	-	-	-	-	-
Unigene0005110	69	185	1.3303	3.0591	1.20136	9.11029e-10	3.05209e-09	--	--	-	-	-	-	-	-	-
Unigene0005114	33	1195	0.1718	5.3375	4.95736	2.79506e-255	5.0726e-253	Cfp	PREDICTED: properdin-like [Nanorana parkeri]	Human Diseases	Infectious diseases	ko05168//Herpes simplex infection	K15412	-	-	-
Unigene0005115	6	41	0.2319	1.3592	2.55118	1.878e-06	4.89519e-06	--	--	-	-	-	-	-	-	-
Unigene0005116	86	218	0.6965	1.5144	1.12055	3.61925e-10	1.24602e-09	--	--	-	-	-	-	-	-	-
Unigene0005118	148	393	0.9661	2.2004	1.18752	1.37801e-18	7.3085e-18	SLC5A10	PREDICTED: sodium/glucose cotransporter 5 [Nanorana parkeri]	-	-	-	-	GO:0031224//intrinsic component of membrane	-	GO:0044763//single-organism cellular process;GO:0051234//establishment of localization
Unigene0005131	240	1170	2.7848	11.6442	2.06397	5.14371e-111	2.37551e-109	--	--	-	-	-	-	-	-	-
Unigene0005135	142	376	4.0364	9.1671	1.1834	7.8795e-18	4.04421e-17	--	--	-	-	-	-	-	-	-
Unigene0005136	1504	3830	11.9943	26.1975	1.12708	5.59508e-133	3.42036e-131	--	--	-	-	-	-	-	-	-
Unigene0005138	166	83	2.0392	0.8745	-1.22147	1.44066e-10	5.0776e-10	--	--	-	-	-	-	-	-	-
Unigene0005147	13	4	0.226	0.0596	-1.92294	0.0309574	0.0486657	--	--	-	-	-	-	-	-	-
Unigene0005149	67	330	0.4223	1.7841	2.07886	4.71156e-34	4.38763e-33	DPT	PREDICTED: dermatopontin [Nanorana parkeri]	-	-	-	-	GO:0031988//membrane-bounded vesicle;GO:0044421//extracellular region part	-	GO:0008283//cell proliferation;GO:0022610//biological adhesion;GO:0030198//extracellular matrix organization
Unigene0005152	66	346	1.602	7.2034	2.1688	1.60866e-37	1.66012e-36	--	PREDICTED: zinc finger protein 91-like [Nanorana parkeri]	-	-	-	-	-	-	-
Unigene0005165	562	280	16.0034	6.8386	-1.22661	8.48337e-32	7.33142e-31	--	Transposable element Tcb1 transposase [Salmo salar]	-	-	-	-	-	-	-
Unigene0005166	235	2114	1.1544	8.9069	2.94778	3.14272e-289	6.98616e-287	--	PREDICTED: interleukin-17 receptor A-like [Nanorana parkeri]	Organismal Systems;Environmental Information Processing	Immune system;Signaling molecules and interaction	ko04060//Cytokine-cytokine receptor interaction;ko04657//IL-17 signaling pathway	K05164	-	-	-
Unigene0005167	4	19	0.0536	0.2183	2.02601	0.0106654	0.0180522	--	--	-	-	-	-	-	-	-
Unigene0005171	1298	3223	7.5388	16.0555	1.09066	1.53038e-109	6.88968e-108	--	--	-	-	-	-	-	-	-
Unigene0005174	2	21	0.0515	0.4637	3.17055	0.000122056	0.000266856	--	--	-	-	-	-	-	-	-
Unigene0005175	3	35	0.09	0.901	3.32353	1.10678e-06	2.93953e-06	--	--	-	-	-	-	-	-	-
Unigene0005184	49	215	0.5283	1.988	1.91189	1.09055e-20	6.32073e-20	--	--	-	-	-	-	-	-	-
Unigene0005202	139	327	1.3202	2.6637	1.01268	1.42455e-12	5.65728e-12	aasdhppt	PREDICTED: L-aminoadipate-semialdehyde dehydrogenase-phosphopantetheinyl transferase [Nanorana parkeri]	Metabolism	Metabolism of cofactors and vitamins	ko00770//Pantothenate and CoA biosynthesis	K06133	GO:0031988//membrane-bounded vesicle;GO:0044424//intracellular part	GO:0016780//phosphotransferase activity, for other substituted phosphate groups;GO:0043169//cation binding	GO:0006631//fatty acid metabolic process;GO:0043170//macromolecule metabolic process
Unigene0005207	13	161	0.0764	0.8111	3.40824	8.66361e-29	6.83265e-28	--	--	-	-	-	-	-	-	-
Unigene0005210	108	303	1.279	3.0776	1.26679	3.78505e-16	1.80252e-15	--	--	-	-	-	-	-	-	-
Unigene0005217	25	133	0.7824	3.57	2.18995	2.64186e-15	1.20784e-14	--	--	-	-	-	-	-	-	-
Unigene0005219	828	3082	3.2313	10.316	1.6747	1.8587e-216	2.59324e-214	Ift88	PREDICTED: intraflagellar transport protein 88 homolog [Nanorana parkeri]	-	-	-	-	GO:0005815//microtubule organizing center;GO:0030667//secretory granule membrane;GO:0030990//intraciliary transport particle;GO:0031513//nonmotile primary cilium;GO:0044447//axoneme part	GO:0008092//cytoskeletal protein binding	GO:0000045//autophagosome assembly;GO:0000226//microtubule cytoskeleton organization;GO:0000904//cell morphogenesis involved in differentiation;GO:0001944//vasculature development;GO:0003006//developmental process involved in reproduction;GO:0006997//nucleus organization;GO:0007166//cell surface receptor signaling pathway;GO:0007417//central nervous system development;GO:0008285//negative regulat…
Unigene0005227	58	179	1.0611	2.8087	1.40434	7.84838e-12	2.98148e-11	--	--	-	-	-	-	-	-	-
Unigene0005235	38	146	1.6117	5.3112	1.72045	1.55561e-12	6.16875e-12	--	--	-	-	-	-	-	-	-
Unigene0005239	4	23	0.0635	0.3129	2.30087	0.00152433	0.00291646	--	--	-	-	-	-	-	-	-
Unigene0005240	2	28	0.0434	0.521	3.58552	1.54321e-05	3.6851e-05	--	--	-	-	-	-	-	-	-
Unigene0005250	10	83	0.0394	0.2803	2.8307	5.79189e-13	2.35466e-12	MICU3	PREDICTED: calcium uptake protein 3, mitochondrial [Nanorana parkeri]	-	-	-	-	-	-	-
Unigene0005252	14	41	0.2275	0.5713	1.32838	0.00388515	0.00708026	--	--	-	-	-	-	-	-	-
Unigene0005258	3466	1870	11.8654	5.4908	-1.11167	2.50463e-138	1.63894e-136	SPHK2	PREDICTED: sphingosine kinase 2 [Nanorana parkeri]	Human Diseases;Metabolism;Organismal Systems;Environmental Information Processing	Infectious diseases;Global and overview maps;Signal transduction;Immune system;Lipid metabolism	ko01100//Metabolic pathways;ko04020//Calcium signaling pathway;ko05152//Tuberculosis;ko04072//Phospholipase D signaling pathway;ko04371//Apelin signaling pathway;ko04666//Fc gamma R-mediated phagocytosis;ko04071//Sphingolipid signaling pathway;ko04370//VEGF signaling pathway;ko00600//Sphingolipid metabolism	K04718	GO:0016020//membrane;GO:0044444//cytoplasmic part	GO:0016301//kinase activity	GO:0006796//phosphate-containing compound metabolic process;GO:0007186//G-protein coupled receptor signaling pathway
Unigene0005260	30	230	0.0915	0.6015	2.71672	1.15507e-32	1.02865e-31	TMEM229A	PREDICTED: transmembrane protein 229A [Nanorana parkeri]	-	-	-	-	-	-	-
Unigene0005263	19	45	0.6366	1.2933	1.0226	0.0112675	0.0190173	--	--	-	-	-	-	-	-	-
Unigene0005266	547	1500	2.9936	7.041	1.2339	1.30446e-66	2.76106e-65	--	--	-	-	-	-	-	-	-
Unigene0005269	19	54	0.4876	1.1887	1.28561	0.000547159	0.00111086	--	PREDICTED: gastrula zinc finger protein XlCGF57.1-like [Nanorana parkeri]	-	-	-	-	-	-	-
Unigene0005270	10	47	0.3542	1.428	2.01136	8.9357e-06	2.1857e-05	--	--	-	-	-	-	-	-	-
Unigene0005275	9	29	0.2111	0.5835	1.46681	0.00768692	0.0133808	--	--	-	-	-	-	-	-	-
Unigene0005276	468	196	7.689	2.7619	-1.47713	1.41439e-35	1.38342e-34	--	--	-	-	-	-	-	-	-
Unigene0005277	43	184	0.7265	2.6662	1.87575	2.99977e-17	1.49827e-16	--	--	-	-	-	-	-	-	-
Unigene0005280	270	658	5.4807	11.456	1.06367	3.14077e-25	2.16853e-24	--	--	-	-	-	-	-	-	-
Unigene0005283	366	932	1.8949	4.1387	1.12706	9.31883e-38	9.66413e-37	--	--	-	-	-	-	-	-	-
Unigene0005288	2	22	0.0594	0.5601	3.23715	6.66138e-05	0.000149685	--	--	-	-	-	-	-	-	-
Unigene0005299	26	106	0.8265	2.8902	1.80608	2.7966e-10	9.68761e-10	--	--	-	-	-	-	-	-	-
Unigene0005300	2623	6762	36.922	81.6389	1.14478	1.05706e-207	1.37182e-205	--	--	-	-	-	-	-	-	-
Unigene0005301	20	124	0.091	0.4839	2.41077	2.89925e-16	1.38694e-15	--	--	-	-	-	-	-	-	-
Unigene0005311	6	44	0.0582	0.3658	2.65196	6.41947e-07	1.74251e-06	Ankrd46	PREDICTED: ankyrin repeat domain-containing protein 46, partial [Propithecus coquereli]	-	-	-	-	-	-	-
Unigene0005331	11	46	0.4221	1.514	1.84271	3.38464e-05	7.84292e-05	--	--	-	-	-	-	-	-	-
Unigene0005332	13	40	0.1121	0.2959	1.40032	0.00179266	0.00340949	--	Reverse transcriptase/ribonuclease h/methyltransferase [Daphnia magna]	-	-	-	-	-	-	-
Unigene0005336	1985	154	3.6723	0.2444	-3.90937	0	0	GREB1	PREDICTED: protein GREB1 [Nanorana parkeri]	-	-	-	-	-	-	-
Unigene0005337	15	71	0.1407	0.5713	2.02163	3.71862e-08	1.11305e-07	--	PREDICTED: golgin subfamily A member 6-like protein 22 [Xenopus tropicalis]	-	-	-	-	-	-	-
Unigene0005351	1	10	0.072	0.6171	3.09944	0.0215151	0.0347951	--	--	-	-	-	-	-	-	-
Unigene0005355	6	96	0.0266	0.3645	3.77642	7.0026e-19	3.76203e-18	RAB34	PREDICTED: ras-related protein Rab-34 isoform X1 [Nanorana parkeri]	-	-	-	-	-	GO:0032550//purine ribonucleoside binding	GO:0008104//protein localization;GO:0035556//intracellular signal transduction
Unigene0005358	12	75	0.2445	1.3107	2.42243	2.62961e-10	9.12206e-10	--	--	-	-	-	-	-	-	-
Unigene0005360	35	94	0.2539	0.5848	1.20368	1.73463e-05	4.12482e-05	--	transposable element tcb1 transposase [Lasius niger]	-	-	-	-	-	-	-
Unigene0005366	32	124	1.4528	4.8286	1.73277	6.11864e-11	2.20588e-10	--	PREDICTED: histone-lysine N-methyltransferase NSD2 [Hippocampus comes]	Genetic Information Processing	Replication and repair	ko03440//Homologous recombination	K20776	-	-	-
Unigene0005371	27	67	0.5986	1.274	1.0897	0.000832606	0.00165573	--	PREDICTED: RNA-directed DNA polymerase from mobile element jockey-like [Larimichthys crocea]	-	-	-	-	-	-	-
Unigene0005374	30	81	2.1879	5.0666	1.21147	4.87637e-05	0.00011116	--	--	-	-	-	-	-	-	-
Unigene0005383	12	38	0.5117	1.3897	1.4414	0.00142124	0.00273091	--	--	-	-	-	-	-	-	-
Unigene0005384	2	18	0.0306	0.2361	2.94779	0.000732495	0.00146486	--	--	-	-	-	-	-	-	-
Unigene0005390	1020	334	4.4831	1.2591	-1.8321	6.62211e-99	2.54478e-97	Abca5	PREDICTED: ATP-binding cassette sub-family A member 5-like, partial [Nanorana parkeri]	Environmental Information Processing	Membrane transport	ko02010//ABC transporters	K05648	GO:0000323//lytic vacuole;GO:0005774//vacuolar membrane;GO:0010008//endosome membrane;GO:0031224//intrinsic component of membrane	GO:0017111//nucleoside-triphosphatase activity;GO:0032550//purine ribonucleoside binding	GO:0010743//regulation of macrophage derived foam cell differentiation;GO:0030301//cholesterol transport;GO:0034369//plasma lipoprotein particle remodeling
Unigene0005391	149	354	2.7383	5.58	1.02698	9.84577e-14	4.15547e-13	--	--	-	-	-	-	-	-	-
Unigene0005395	18	97	0.1602	0.7404	2.20843	1.60258e-11	5.97897e-11	--	PREDICTED: aminoacyl tRNA synthase complex-interacting multifunctional protein 1-like isoform X3 [Neolamprologus brichardi]	-	-	-	-	-	-	-
Unigene0005403	24	106	0.235	0.8902	1.92147	5.39483e-11	1.95221e-10	--	--	-	-	-	-	-	-	-
Unigene0005411	16	221	0.1174	1.3906	3.5662	3.07135e-40	3.43429e-39	--	--	-	-	-	-	-	-	-
Unigene0005412	6	0	0.1277	0.001	-6.99661	0.0312734	0.0486657	--	--	-	-	-	-	-	-	-
Unigene0005417	22	86	0.4272	1.4323	1.74535	4.84145e-08	1.43618e-07	--	hypothetical protein XELAEV_18037748mg [Xenopus laevis]	-	-	-	-	-	-	-
Unigene0005419	1362	421	18.3543	4.8661	-1.91528	1.95005e-137	1.25658e-135	--	--	-	-	-	-	-	-	-
Unigene0005421	20	89	0.1745	0.6661	1.93251	2.63369e-09	8.55672e-09	--	--	-	-	-	-	-	-	-
Unigene0005422	5	79	0.2343	3.1747	3.76019	6.04668e-16	2.84975e-15	Nlrp4e	PREDICTED: NACHT, LRR and PYD domains-containing protein 3-like [Nanorana parkeri]	Organismal Systems	Immune system	ko04621//NOD-like receptor signaling pathway	K20865	-	-	GO:0009968//negative regulation of signal transduction;GO:0060255//regulation of macromolecule metabolic process;GO:1902531//regulation of intracellular signal transduction
Unigene0005423	16	6	0.4758	0.153	-1.63682	0.0169593	0.0278194	--	--	-	-	-	-	-	-	-
Unigene0005425	1319	4104	4.3051	11.489	1.41613	5.41569e-207	7.00871e-205	CDCA2	PREDICTED: cell division cycle-associated protein 2 [Nanorana parkeri]	-	-	-	-	-	-	-
Unigene0005437	70	21	0.438	0.1127	-1.95844	8.32038e-09	2.61883e-08	C3	PREDICTED: A.superbus venom factor 1-like [Nanorana parkeri]	Organismal Systems;Cellular Processes;Human Diseases	Infectious diseases;Transport and catabolism;Immune diseases;Immune system;Cancers	ko05203//Viral carcinogenesis;ko05168//Herpes simplex infection;ko04145//Phagosome;ko05167//Kaposi sarcoma-associated herpesvirus infection;ko05152//Tuberculosis;ko05142//Chagas disease (American trypanosomiasis);ko04610//Complement and coagulation cascades;ko05134//Legionellosis;ko05322//Systemic lupus erythematosus;ko05133//Pertussis;ko05140//Leishmaniasis;ko05150//Staphylococcus aureus infecti…	K03990	GO:0005576//extracellular region	-	GO:0019538//protein metabolic process;GO:0050789//regulation of biological process;GO:0050896//response to stimulus
Unigene0005440	127	8	2.8272	0.1527	-4.2106	2.10911e-32	1.86079e-31	--	--	-	-	-	-	-	-	-
Unigene0005447	505	169	6.1059	1.7526	-1.80071	5.03744e-50	7.19015e-49	--	--	-	-	-	-	-	-	-
Unigene0005453	612	257	1.4158	0.5099	-1.47333	2.56072e-45	3.26664e-44	DYNC1I1	PREDICTED: cytoplasmic dynein 1 intermediate chain 1 isoform X2 [Nanorana parkeri]	Organismal Systems;Cellular Processes;Human Diseases	Excretory system;Transport and catabolism;Infectious diseases	ko04145//Phagosome;ko05132//Salmonella infection;ko04962//Vasopressin-regulated water reabsorption	K10415	-	-	GO:0007017//microtubule-based process
Unigene0005454	46	110	1.7779	3.6466	1.03638	3.61335e-05	8.35289e-05	--	PREDICTED: spondin-1-like [Sinocyclocheilus grahami]	-	-	-	-	-	-	-
Unigene0005455	84	24	2.2378	0.5484	-2.02878	4.22091e-11	1.53686e-10	--	--	-	-	-	-	-	-	-
Unigene0005456	71	28	4.2859	1.4497	-1.56384	3.97141e-07	1.09842e-06	--	SJCHGC03036 protein [Schistosoma japonicum]	-	-	-	-	-	-	-
Unigene0005457	2	69	0.0455	1.3453	4.88592	3.90687e-16	1.85843e-15	Trim25	PREDICTED: E3 ubiquitin-protein ligase TRIM39-like [Nanorana parkeri]	-	-	-	-	-	-	-
Unigene0005459	10	63	0.1842	0.9953	2.43386	1.42312e-08	4.40729e-08	--	--	-	-	-	-	-	-	-
Unigene0005460	72	30	1.6531	0.5908	-1.48443	1.03237e-06	2.74992e-06	--	--	-	-	-	-	-	-	-
Unigene0005466	577	1621	4.9049	11.8188	1.26879	2.24968e-74	5.6406e-73	--	--	-	-	-	-	-	-	-
Unigene0005468	283	846	3.4528	8.8531	1.35842	8.40271e-46	1.08987e-44	--	PREDICTED: gastrula zinc finger protein XlCGF26.1-like [Nanorana parkeri]	-	-	-	-	-	-	-
Unigene0005475	31	92	0.2669	0.6794	1.34796	2.43395e-06	6.28403e-06	Ncf2	PREDICTED: neutrophil cytosol factor 2 [Nanorana parkeri]	Cellular Processes;Human Diseases;Organismal Systems	Infectious diseases;Transport and catabolism;Development;Cardiovascular diseases;Immune system	ko04145//Phagosome;ko05418//Fluid shear stress and atherosclerosis;ko04670//Leukocyte transendothelial migration;ko04380//Osteoclast differentiation;ko05140//Leishmaniasis	K08010	GO:0043232//intracellular non-membrane-bounded organelle	GO:0017048//Rho GTPase binding;GO:0050664//oxidoreductase activity, acting on NAD(P)H, oxygen as acceptor	GO:0002237//response to molecule of bacterial origin;GO:0006801//superoxide metabolic process;GO:0008217//regulation of blood pressure;GO:0009725//response to hormone;GO:0009746//response to hexose;GO:0043065//positive regulation of apoptotic process
Unigene0005489	56	24	1.4259	0.5241	-1.44396	3.35003e-05	7.76775e-05	Acbd4	PREDICTED: acyl-CoA-binding domain-containing protein 4 [Nanorana parkeri]	-	-	-	-	-	GO:0043168//anion binding	-
Unigene0005493	20	6	0.1296	0.0334	-1.95615	0.00250938	0.00467091	--	--	-	-	-	-	-	-	-
Unigene0005501	726	1726	1.689	3.444	1.02792	2.35782e-56	3.95466e-55	--	PREDICTED: acidic leucine-rich nuclear phosphoprotein 32 family member B-like isoform X1 [Salmo salar]	-	-	-	-	-	-	-
Unigene0005504	922	2659	2.2492	5.5634	1.30655	6.50712e-127	3.70946e-125	--	--	-	-	-	-	-	-	-
Unigene0005506	812	2271	3.9682	9.5191	1.26234	2.2111e-99	8.53929e-98	--	--	-	-	-	-	-	-	-
Unigene0005510	2671	7739	7.7833	19.3423	1.31331	5.34891e-289	1.18338e-286	e2f8	PREDICTED: transcription factor E2F8 [Nanorana parkeri]	-	-	-	-	GO:0044424//intracellular part	GO:0001071//nucleic acid binding transcription factor activity;GO:0003676//nucleic acid binding;GO:0003712//transcription cofactor activity	GO:0000278//mitotic cell cycle;GO:0001525//angiogenesis;GO:0006357//regulation of transcription from RNA polymerase II promoter;GO:0010948//negative regulation of cell cycle process;GO:0030855//epithelial cell differentiation;GO:0032875//regulation of DNA endoreduplication
Unigene0005515	4	18	0.0387	0.1494	1.94877	0.0169593	0.0278194	--	--	-	-	-	-	-	-	-
Unigene0005518	235	574	2.4373	5.1061	1.06694	2.18431e-22	1.35763e-21	--	PREDICTED: oocyte zinc finger protein XlCOF6-like [Nanorana parkeri]	-	-	-	-	-	-	-
Unigene0005524	38	93	0.2603	0.5464	1.06978	9.68826e-05	0.000214331	Slc47a2	PREDICTED: multidrug and toxin extrusion protein 2-like isoform X2 [Nanorana parkeri]	-	-	-	-	-	GO:0022857//transmembrane transporter activity	-
Unigene0005525	351	175	1.3479	0.5764	-1.22557	1.68213e-20	9.67702e-20	MCOLN3	PREDICTED: mucolipin-3 isoform X1 [Nanorana parkeri]	-	-	-	-	GO:0016020//membrane	-	GO:0007610//behavior;GO:0035315//hair cell differentiation
Unigene0005528	6	33	0.1248	0.5886	2.23767	0.000117812	0.000258321	--	--	-	-	-	-	-	-	-
Unigene0005529	84	44	2.0544	0.923	-1.15431	1.46013e-05	3.5109e-05	--	unnamed protein product [Oncorhynchus mykiss]	-	-	-	-	-	-	-
Unigene0005531	10	38	0.4186	1.3644	1.70462	0.000351377	0.000729868	--	--	-	-	-	-	-	-	-
Unigene0005535	227	752	0.8338	2.3691	1.50657	7.50052e-48	1.02372e-46	--	--	-	-	-	-	-	-	-
Unigene0005536	46	2	1.0369	0.0387	-4.7438	9.58416e-14	4.0469e-13	--	--	-	-	-	-	-	-	-
Unigene0005549	8	43	0.0947	0.4364	2.20421	9.48459e-06	2.31412e-05	--	--	-	-	-	-	-	-	-
Unigene0005552	20	223	0.0812	0.7763	3.25706	6.6084e-38	6.88554e-37	ENPP3	PREDICTED: ectonucleotide pyrophosphatase/phosphodiesterase family member 3 [Nanorana parkeri]	Metabolism	Carbohydrate metabolism;Global and overview maps;Nucleotide metabolism;Metabolism of cofactors and vitamins	ko01100//Metabolic pathways;ko00230//Purine metabolism;ko00240//Pyrimidine metabolism;ko00760//Nicotinate and nicotinamide metabolism;ko00500//Starch and sucrose metabolism;ko00770//Pantothenate and CoA biosynthesis;ko00740//Riboflavin metabolism	K01513	GO:0031988//membrane-bounded vesicle;GO:0044444//cytoplasmic part	GO:0001871//pattern binding;GO:0004527//exonuclease activity;GO:0016462//pyrophosphatase activity;GO:0038024//cargo receptor activity;GO:0043169//cation binding	GO:0002376//immune system process;GO:0006897//endocytosis;GO:0009141//nucleoside triphosphate metabolic process;GO:0090304//nucleic acid metabolic process
Unigene0005557	93	249	0.8745	2.0082	1.19937	1.55573e-12	6.16875e-12	--	--	-	-	-	-	-	-	-
Unigene0005558	1424	4187	3.1815	8.0233	1.33449	3.11188e-190	3.31601e-188	CYP17A1	PREDICTED: steroid 17-alpha-hydroxylase/17,20 lyase [Nanorana parkeri]	Organismal Systems;Metabolism;Human Diseases	Global and overview maps;Endocrine system;Lipid metabolism;Endocrine and metabolic diseases	ko01100//Metabolic pathways;ko04934//Cushing syndrome;ko04917//Prolactin signaling pathway;ko04927//Cortisol synthesis and secretion;ko00140//Steroid hormone biosynthesis;ko04913//Ovarian Steroidogenesis	K00512	-	GO:0016491//oxidoreductase activity;GO:0046906//tetrapyrrole binding;GO:0046914//transition metal ion binding	GO:0044710//single-organism metabolic process
Unigene0005559	0	7	0.001	0.2726	8.09064	0.0156414	0.0257896	--	--	-	-	-	-	-	-	-
Unigene0005563	492	1216	6.5427	13.8694	1.08395	4.51748e-45	5.72672e-44	--	--	-	-	-	-	-	-	-
Unigene0005571	11	58	0.063	0.2849	2.17703	2.86865e-07	8.00801e-07	--	PREDICTED: LOW QUALITY PROTEIN: RNA-directed DNA polymerase from mobile element jockey-like, partial [Nanorana parkeri]	-	-	-	-	-	-	-
Unigene0005574	0	10	0.001	0.1042	6.70321	0.00391328	0.00708954	Rnf14	PREDICTED: LOW QUALITY PROTEIN: E3 ubiquitin-protein ligase RNF14-like [Nanorana parkeri]	-	-	-	-	-	GO:0005488//binding;GO:0070735//protein-glycine ligase activity	GO:0006351//transcription, DNA-templated;GO:0050794//regulation of cellular process
Unigene0005579	143	407	2.1242	5.1855	1.28756	9.66698e-22	5.85412e-21	--	--	-	-	-	-	-	-	-
Unigene0005583	49	193	0.4565	1.5422	1.7563	1.04141e-16	5.08985e-16	--	--	-	-	-	-	-	-	-
Unigene0005587	7	107	0.1295	1.6982	3.71298	9.6559e-21	5.60626e-20	--	--	-	-	-	-	-	-	-
Unigene0005594	18	385	0.1648	3.024	4.19767	1.11983e-77	3.0091e-76	HLA-DPA1	major histocompatibility complex, class II, DR alpha L homeolog precursor [Xenopus laevis]	Cellular Processes;Human Diseases;Organismal Systems;Environmental Information Processing	Cardiovascular diseases;Immune diseases;Immune system;Transport and catabolism;Endocrine and metabolic diseases;Signaling molecules and interaction;Infectious diseases	ko05166//HTLV-I infection;ko05169//Epstein-Barr virus infection;ko05168//Herpes simplex infection;ko04145//Phagosome;ko05152//Tuberculosis;ko05164//Influenza A;ko04514//Cell adhesion molecules (CAMs);ko05416//Viral myocarditis;ko05145//Toxoplasmosis;ko04612//Antigen processing and presentation;ko04659//Th17 cell differentiation;ko05322//Systemic lupus erythematosus;ko05323//Rheumatoid arthritis;k…	K06752	GO:0016020//membrane	-	-
Unigene0005595	58	150	1.8012	3.9953	1.14935	1.25879e-07	3.61121e-07	--	--	-	-	-	-	-	-	-
Unigene0005596	16	77	0.4903	2.0236	2.04519	8.67371e-09	2.72727e-08	--	--	-	-	-	-	-	-	-
Unigene0005599	142	333	6.5204	13.1149	1.00817	1.15069e-12	4.58972e-12	--	--	-	-	-	-	-	-	-
Unigene0005608	63	28	2.5512	0.9725	-1.39141	1.44366e-05	3.47436e-05	--	--	-	-	-	-	-	-	-
Unigene0005609	224	93	2.6352	0.9384	-1.48964	4.07228e-18	2.11987e-17	--	PREDICTED: uncharacterized protein LOC108791590 [Nanorana parkeri]	-	-	-	-	-	-	-
Unigene0005610	2	36	0.005	0.0766	3.93734	1.26225e-07	3.61732e-07	--	histone-lysine n-methyltransferase setmar-like protein [Lasius niger]	-	-	-	-	-	-	-
Unigene0005611	18	210	0.0569	0.5689	3.32167	2.93172e-36	2.92857e-35	Ccbe1	PREDICTED: collagen and calcium-binding EGF domain-containing protein 1 [Nanorana parkeri]	-	-	-	-	-	-	-
Unigene0005618	213	575	1.3048	3.0212	1.21129	3.22384e-27	2.39916e-26	--	--	-	-	-	-	-	-	-
Unigene0005619	25	61	0.3218	0.6735	1.06551	0.00224225	0.00420943	--	--	-	-	-	-	-	-	-
Unigene0005623	644	26	5.4145	0.1875	-4.85187	3.32704e-172	3.0488e-170	--	PREDICTED: autophagy-related protein 16-1 isoform X2 [Paralichthys olivaceus]	-	-	-	-	-	-	-
Unigene0005627	89	26	0.7817	0.1959	-1.9965	1.57024e-11	5.86349e-11	--	Phosphatidylinositol 3,4,5-trisphosphate 3-phosphatase and dual-specificity protein phosphatase PTEN [Habropoda laboriosa]	-	-	-	-	-	-	-
Unigene0005628	63	204	2.6791	7.4408	1.47371	5.47117e-14	2.33997e-13	--	--	-	-	-	-	-	-	-
Unigene0005629	2	37	0.0526	0.8344	3.9876	6.84614e-08	2.00272e-07	--	--	-	-	-	-	-	-	-
Unigene0005636	0	7	0.001	0.1302	7.02459	0.0156414	0.0257896	--	--	-	-	-	-	-	-	-
Unigene0005637	583	208	20.4269	6.2508	-1.70836	2.55299e-53	3.9977e-52	--	PREDICTED: V-set and immunoglobulin domain-containing protein 10-like [Xenopus tropicalis]	-	-	-	-	-	-	-
Unigene0005644	46	14	1.0637	0.2777	-1.93749	2.03745e-06	5.28944e-06	--	--	-	-	-	-	-	-	-
Unigene0005645	438	160	1.3692	0.429	-1.67428	9.18044e-40	1.01216e-38	pol	LReO_3 [Oryzias latipes]	-	-	-	-	-	-	-
Unigene0005652	89	291	1.6394	4.5974	1.48765	1.27421e-19	7.05263e-19	--	--	-	-	-	-	-	-	-
Unigene0005653	6140	3372	17.8725	8.4186	-1.08609	9.67166e-201	1.16411e-198	MEIOC	PREDICTED: meiosis-specific coiled-coil domain-containing protein MEIOC [Nanorana parkeri]	-	-	-	-	-	-	-
Unigene0005656	918	2354	9.3113	20.4791	1.1371	1.21672e-90	4.08739e-89	--	--	-	-	-	-	-	-	-
Unigene0005665	16	84	1.0233	4.6079	2.17088	2.98238e-10	1.03096e-09	--	--	-	-	-	-	-	-	-
Unigene0005667	121	351	3.7432	9.3132	1.315	1.37513e-19	7.60305e-19	--	--	-	-	-	-	-	-	-
Unigene0005668	6	48	0.3022	2.0736	2.77856	7.2249e-08	2.10993e-07	--	PREDICTED: sporozoite surface protein 2-like [Papilio xuthus]	-	-	-	-	-	-	-
Unigene0005670	70	205	2.9926	7.5169	1.32874	4.01199e-12	1.55073e-11	--	--	-	-	-	-	-	-	-
Unigene0005673	14	48	0.6066	1.7837	1.55606	0.000269861	0.000567191	--	--	-	-	-	-	-	-	-
Unigene0005675	75	38	0.2387	0.1037	-1.20278	2.06618e-05	4.87234e-05	--	--	-	-	-	-	-	-	-
Unigene0005680	0	7	0.001	0.3982	8.63735	0.0156414	0.0257896	--	--	-	-	-	-	-	-	-
Unigene0005681	218	536	5.8268	12.2878	1.07645	2.48334e-21	1.4807e-20	--	--	-	-	-	-	-	-	-
Unigene0005692	2145	5287	19.8345	41.9314	1.08002	1.12421e-157	8.80792e-156	Cryz	PREDICTED: quinone oxidoreductase [Nanorana parkeri]	-	-	-	-	GO:0031988//membrane-bounded vesicle;GO:0043231//intracellular membrane-bounded organelle;GO:0044444//cytoplasmic part	GO:0016655//oxidoreductase activity, acting on NAD(P)H, quinone or similar compound as acceptor;GO:0043168//anion binding;GO:0046914//transition metal ion binding	GO:0006805//xenobiotic metabolic process;GO:0044710//single-organism metabolic process;GO:0051260//protein homooligomerization
Unigene0005693	192	514	3.2101	7.3708	1.1992	3.53294e-24	2.3499e-23	--	--	-	-	-	-	-	-	-
Unigene0005696	11	103	0.1195	0.9601	3.00617	5.5942e-17	2.76938e-16	--	--	-	-	-	-	-	-	-
Unigene0005697	50	130	0.2324	0.5183	1.15718	5.8103e-07	1.58298e-06	--	--	-	-	-	-	-	-	-
Unigene0005700	26	166	0.2199	1.204	2.45292	1.43982e-21	8.65268e-21	--	--	-	-	-	-	-	-	-
Unigene0005707	90	210	0.3528	0.7062	1.00123	2.16113e-08	6.60001e-08	--	--	-	-	-	-	-	-	-
Unigene0005715	156	518	0.4235	1.2061	1.50992	5.2583e-34	4.89188e-33	CERKL	PREDICTED: ceramide kinase-like protein [Nanorana parkeri]	-	-	-	-	GO:0043231//intracellular membrane-bounded organelle;GO:0044444//cytoplasmic part	GO:0016301//kinase activity	GO:0003407//neural retina development;GO:0006796//phosphate-containing compound metabolic process;GO:0007186//G-protein coupled receptor signaling pathway;GO:0046530//photoreceptor cell differentiation
Unigene0005733	20	6	0.0726	0.0187	-1.95693	0.00250938	0.00467091	--	transposable element tcb1 transposase [Lasius niger]	-	-	-	-	-	-	-
Unigene0005734	210	89	3.9819	1.4474	-1.45999	1.01033e-16	4.94261e-16	--	--	-	-	-	-	-	-	-
Unigene0005737	15	74	0.6791	2.8735	2.08111	8.95085e-09	2.81174e-08	--	--	-	-	-	-	-	-	-
Unigene0005738	98	269	3.3044	7.7795	1.23529	3.61632e-14	1.55742e-13	--	--	-	-	-	-	-	-	-
Unigene0005743	169	457	6.2761	14.5564	1.21371	4.33361e-22	2.66252e-21	--	--	-	-	-	-	-	-	-
Unigene0005744	46	168	0.9898	3.1007	1.64739	1.67844e-13	7.0082e-13	tc1a	Transposable element Tcb1 transposase [Dicentrarchus labrax]	Human Diseases	Infectious diseases	ko05120//Epithelial cell signaling in Helicobacter pylori infection	K08114	-	-	-
Unigene0005751	2	34	0.0773	1.1271	3.866	4.26305e-07	1.17446e-06	--	--	-	-	-	-	-	-	-
Unigene0005752	6	24	0.2015	0.6912	1.77832	0.00525564	0.00936837	--	--	-	-	-	-	-	-	-
Unigene0005756	468	2085	2.482	9.4842	1.93402	2.63374e-172	2.42304e-170	--	--	-	-	-	-	-	-	-
Unigene0005762	29	102	0.4312	1.3008	1.59297	1.42154e-08	4.40417e-08	--	--	-	-	-	-	-	-	-
Unigene0005764	30	84	1.7207	4.1324	1.26398	1.72456e-05	4.10234e-05	--	--	-	-	-	-	-	-	-
Unigene0005768	25	94	1.7829	5.7497	1.68926	2.28335e-08	6.96185e-08	--	--	-	-	-	-	-	-	-
Unigene0005778	75	340	0.4186	1.6275	1.95901	2.26732e-32	1.99848e-31	--	PREDICTED: retrotransposon-like protein 1 [Callorhinchus milii]	-	-	-	-	-	-	-
Unigene0005782	3	34	0.043	0.4182	3.28178	1.97889e-06	5.14001e-06	--	--	-	-	-	-	-	-	-
Unigene0005791	25	72	1.8399	4.5448	1.30459	8.10713e-05	0.000180461	--	--	-	-	-	-	-	-	-
Unigene0005799	8	60	0.0461	0.2963	2.68422	2.16356e-09	7.06488e-09	fen1	PREDICTED: flap endonuclease 1-like [Nanorana parkeri]	Genetic Information Processing	Replication and repair	ko03410//Base excision repair;ko03030//DNA replication;ko03450//Non-homologous end-joining	K04799	GO:0043231//intracellular membrane-bounded organelle	GO:0004519//endonuclease activity	GO:0006259//DNA metabolic process;GO:0009888//tissue development
Unigene0005800	102	263	1.207	2.6694	1.14509	2.81666e-12	1.10116e-11	tc1a	SJCHGC03036 protein [Schistosoma japonicum]	-	-	-	-	-	-	-
Unigene0005803	2	32	0.0542	0.7435	3.77797	1.42613e-06	3.75122e-06	--	--	-	-	-	-	-	-	-
Unigene0005808	0	22	0.001	0.4277	8.74046	9.6373e-07	2.57357e-06	--	--	-	-	-	-	-	-	-
Unigene0005817	34	209	0.1019	0.5373	2.39857	2.56426e-26	1.84506e-25	itga4	PREDICTED: integrin alpha-4 [Nanorana parkeri]	Organismal Systems;Environmental Information Processing;Human Diseases;Cellular Processes	Cell motility;Cardiovascular diseases;Immune system;Signal transduction;Infectious diseases;Signaling molecules and interaction;Cellular community - eukaryotes	ko05165//Human papillomavirus infection;ko04151//PI3K-Akt signaling pathway;ko04810//Regulation of actin cytoskeleton;ko04510//Focal adhesion;ko04514//Cell adhesion molecules (CAMs);ko04670//Leukocyte transendothelial migration;ko05414//Dilated cardiomyopathy (DCM);ko05410//Hypertrophic cardiomyopathy (HCM);ko04512//ECM-receptor interaction;ko05140//Leishmaniasis;ko05412//Arrhythmogenic right ven…	K06483	GO:0008305//integrin complex;GO:0030054//cell junction	GO:0043169//cation binding	GO:0007159//leukocyte cell-cell adhesion;GO:0007166//cell surface receptor signaling pathway;GO:0009653//anatomical structure morphogenesis;GO:0016043//cellular component organization;GO:0030154//cell differentiation;GO:0031589//cell-substrate adhesion;GO:0044707//single-multicellular organism process;GO:0050900//leukocyte migration
Unigene0005818	6	190	0.19	5.1602	4.76336	7.27731e-42	8.4653e-41	--	--	-	-	-	-	-	-	-
Unigene0005828	194	644	1.5025	4.278	1.50957	1.14056e-41	1.3185e-40	--	--	-	-	-	-	-	-	-
Unigene0005831	34	157	0.4006	1.5865	1.98561	8.00602e-16	3.75496e-15	--	--	-	-	-	-	-	-	-
Unigene0005834	5	30	0.1442	0.7419	2.36315	0.000197437	0.000422423	--	--	-	-	-	-	-	-	-
Unigene0005835	103	848	1.5385	10.8643	2.82	3.47757e-118	1.7952e-116	--	--	-	-	-	-	-	-	-
Unigene0005836	114	340	2.714	6.9425	1.35503	1.3684e-19	7.56766e-19	--	--	-	-	-	-	-	-	-
Unigene0005841	4	21	0.2185	0.9841	2.17117	0.00409952	0.00740038	--	Amiloride-sensitive cation channel 2, neuronal [Larimichthys crocea]	-	-	-	-	-	-	-
Unigene0005844	136	359	7.2104	16.3248	1.17891	4.5268e-17	2.24888e-16	--	PREDICTED: gastrula zinc finger protein XlCGF53.1-like [Nanorana parkeri]	-	-	-	-	-	-	-
Unigene0005846	2	46	0.0262	0.5174	4.30364	4.80598e-10	1.64072e-09	--	--	-	-	-	-	-	-	-
Unigene0005858	3	29	0.0298	0.247	3.05113	3.43905e-05	7.96145e-05	--	--	-	-	-	-	-	-	-
Unigene0005859	819	1951	3.3418	6.8279	1.03082	5.85337e-63	1.15379e-61	--	--	-	-	-	-	-	-	-
Unigene0005860	54	23	1.4852	0.5426	-1.4527	3.89189e-05	8.96377e-05	--	--	-	-	-	-	-	-	-
Unigene0005862	603	321	6.2823	2.8684	-1.13105	6.82582e-30	5.55779e-29	--	--	-	-	-	-	-	-	-
Unigene0005866	49	118	1.2556	2.5933	1.04641	1.5807e-05	3.76785e-05	--	PREDICTED: gastrula zinc finger protein XlCGF57.1-like [Nanorana parkeri]	-	-	-	-	-	-	-
Unigene0005868	64	17	1.0645	0.2425	-2.13412	3.42548e-09	1.10581e-08	--	PREDICTED: collagen alpha-1(XV) chain [Anolis carolinensis]	-	-	-	-	-	-	-
Unigene0005873	27	69	0.3108	0.6813	1.1323	0.000438108	0.00090096	Syna	PREDICTED: endogenous retrovirus group 3 member 1 Env polyprotein-like [Xenopus laevis]	-	-	-	-	-	-	-
Unigene0005875	370	922	2.4153	5.1622	1.09578	1.07598e-35	1.05554e-34	--	--	-	-	-	-	-	-	-
Unigene0005877	116	292	1.1109	2.3984	1.11034	6.00791e-13	2.44099e-12	--	--	-	-	-	-	-	-	-
Unigene0005878	26	6	0.1672	0.0331	-2.33667	6.70428e-05	0.000150401	pkgC	PREDICTED: protein kinase C delta type-like [Nanorana parkeri]	Organismal Systems;Human Diseases;Cellular Processes	Endocrine and metabolic diseases;Sensory system;Transport and catabolism;Nervous system;Endocrine system;Immune system;Circulatory system	ko04621//NOD-like receptor signaling pathway;ko04062//Chemokine signaling pathway;ko04140//Autophagy - animal;ko04270//Vascular smooth muscle contraction;ko04915//Estrogen signaling pathway;ko04722//Neurotrophin signaling pathway;ko04931//Insulin resistance;ko04666//Fc gamma R-mediated phagocytosis;ko04933//AGE-RAGE signaling pathway in diabetic complications;ko04625//C-type lectin receptor signa…	K06068	-	-	-
Unigene0005884	110	22	3.2118	0.5509	-2.54352	2.62214e-18	1.37531e-17	--	--	-	-	-	-	-	-	-
Unigene0005886	110	29	1.9876	0.4494	-2.14496	2.44725e-15	1.1214e-14	--	--	-	-	-	-	-	-	-
Unigene0005887	204	42	3.0642	0.5411	-2.50154	4.02895e-32	3.51851e-31	--	--	-	-	-	-	-	-	-
Unigene0005897	0	26	0.001	0.9434	9.88173	6.05043e-08	1.77823e-07	--	--	-	-	-	-	-	-	-
Unigene0005898	4	23	0.0829	0.4087	2.3016	0.00152433	0.00291646	--	--	-	-	-	-	-	-	-
Unigene0005899	601	1683	3.9504	9.4884	1.26417	1.49529e-76	3.9338e-75	--	--	-	-	-	-	-	-	-
Unigene0005900	70	281	0.8187	2.8189	1.78373	4.60898e-24	3.05381e-23	--	--	-	-	-	-	-	-	-
Unigene0005901	90	271	0.4937	1.2751	1.3689	2.48678e-16	1.19343e-15	pol	PREDICTED: protein NYNRIN-like [Xenopus tropicalis]	-	-	-	-	-	-	-
Unigene0005902	36	91	0.3536	0.7666	1.11636	7.39611e-05	0.000165211	pol	PREDICTED: protein NYNRIN-like [Nothobranchius furzeri]	-	-	-	-	-	-	-
Unigene0005912	108	52	0.7945	0.3281	-1.27591	1.03572e-07	2.99513e-07	--	PREDICTED: carcinoembryonic antigen-related cell adhesion molecule 1-like [Xenopus laevis]	-	-	-	-	-	-	-
Unigene0005918	170	725	1.6079	5.8816	1.87103	3.68717e-62	7.11995e-61	--	--	-	-	-	-	-	-	-
Unigene0005924	37	88	0.5963	1.2165	1.02863	0.00028758	0.000603068	--	Transposable element Tc1 transposase, partial [Stegodyphus mimosarum]	-	-	-	-	-	-	-
Unigene0005925	160	570	1.5782	4.8223	1.61144	1.53551e-40	1.72777e-39	POGK	BrkDBD domain containing protein [Trichuris trichiura]	-	-	-	-	-	-	-
Unigene0005929	6	23	0.1325	0.4355	1.71668	0.00817489	0.0140253	--	unnamed protein product [Oncorhynchus mykiss]	-	-	-	-	-	-	-
Unigene0005946	64	164	0.2224	0.4887	1.13579	5.26452e-08	1.55879e-07	myrf	PREDICTED: myelin regulatory factor [Nanorana parkeri]	-	-	-	-	GO:0031090//organelle membrane;GO:0031224//intrinsic component of membrane;GO:0043231//intracellular membrane-bounded organelle	GO:0001071//nucleic acid binding transcription factor activity;GO:0016787//hydrolase activity	GO:0006355//regulation of transcription, DNA-templated;GO:0019538//protein metabolic process;GO:0021782//glial cell development;GO:0031641//regulation of myelination;GO:0032291//axon ensheathment in central nervous system;GO:0043217//myelin maintenance
Unigene0005950	120	47	1.6687	0.5606	-1.57368	3.16584e-11	1.15943e-10	--	Transposable element Tcb1 transposase, partial [Larimichthys crocea]	-	-	-	-	-	-	-
Unigene0005956	451	1338	3.205	8.1553	1.34741	1.19434e-68	2.63858e-67	--	--	-	-	-	-	-	-	-
Unigene0005961	132	323	1.2412	2.6051	1.0696	1.64074e-13	6.85386e-13	--	--	-	-	-	-	-	-	-
Unigene0005962	102	411	0.7169	2.4778	1.78922	1.80874e-34	1.70351e-33	--	--	-	-	-	-	-	-	-
Unigene0005971	11	259	0.1748	3.5309	4.33626	6.68504e-54	1.06293e-52	HLA-B	MHC class Ia antigen [Pelophylax nigromaculatus]	Organismal Systems;Environmental Information Processing;Cellular Processes;Human Diseases	Cell growth and death;Transport and catabolism;Immune system;Signaling molecules and interaction;Infectious diseases;Endocrine and metabolic diseases;Cancers;Cardiovascular diseases;Immune diseases	ko05165//Human papillomavirus infection;ko05166//HTLV-I infection;ko04144//Endocytosis;ko05163//Human cytomegalovirus infection;ko05203//Viral carcinogenesis;ko05169//Epstein-Barr virus infection;ko05168//Herpes simplex infection;ko04145//Phagosome;ko05167//Kaposi sarcoma-associated herpesvirus infection;ko04218//Cellular senescence;ko04514//Cell adhesion molecules (CAMs);ko04650//Natural killer …	K06751	-	-	-
Unigene0005972	390	1034	2.5428	5.7823	1.18523	7.10005e-45	8.95166e-44	NLRP3	PREDICTED: NACHT, LRR and PYD domains-containing protein 3-like, partial [Nanorana parkeri]	Organismal Systems	Immune system	ko04621//NOD-like receptor signaling pathway	K20865	-	-	-
Unigene0005973	59	195	0.1562	0.4428	1.50326	9.42619e-14	3.98128e-13	--	infB, partial [Ophiophagus hannah]	-	-	-	-	-	-	-
Unigene0005988	8	62	0.4689	3.1166	2.73262	7.22558e-10	2.44057e-09	tc1a	transposase [Acipenser fulvescens]	-	-	-	-	-	-	-
Unigene0005989	57	179	1.4914	4.017	1.42945	4.31248e-12	1.66327e-11	--	Transposable element Tcb1 transposase [Dicentrarchus labrax]	Cellular Processes;Genetic Information Processing	Transport and catabolism;Cell growth and death;Replication and repair	ko04217//Necroptosis;ko04140//Autophagy - animal;ko03410//Base excision repair	K10802	-	-	-
Unigene0005990	14	34	0.2208	0.4599	1.05858	0.0187608	0.0306177	--	--	-	-	-	-	-	-	-
Unigene0005991	10	40	0.4713	1.6168	1.77842	0.000144544	0.000313283	--	--	-	-	-	-	-	-	-
Unigene0005994	33	107	0.8791	2.4449	1.47568	7.71512e-08	2.2497e-07	--	hypothetical protein XELAEV_18019297mg [Xenopus laevis]	-	-	-	-	-	-	-
Unigene0005995	71	217	2.3594	6.1851	1.39038	1.39409e-13	5.84138e-13	--	PREDICTED: RNA-directed DNA polymerase from mobile element jockey-like [Larimichthys crocea]	-	-	-	-	-	-	-
Unigene0005997	88	251	3.6649	8.9658	1.29066	6.34539e-14	2.70316e-13	--	ORF2-encoded protein, partial [Danio rerio]	-	-	-	-	-	-	-
Unigene0006000	56	31	2.8653	1.3604	-1.07466	0.000868658	0.00172344	--	--	-	-	-	-	-	-	-
Unigene0006001	161	531	1.1854	3.3533	1.50021	1.35958e-34	1.28464e-33	--	Transposable element Tcb1 transposase [Salmo salar]	-	-	-	-	-	-	-
Unigene0006002	346	1061	1.6777	4.4125	1.39511	9.00968e-59	1.60749e-57	GNB5	guanine nucleotide binding protein (G protein), beta 5a isoform A [Alligator mississippiensis]	Human Diseases;Environmental Information Processing;Organismal Systems	Endocrine system;Signal transduction;Cancers;Infectious diseases;Environmental adaptation;Immune system;Substance dependence;Nervous system	ko05200//Pathways in cancer;ko04151//PI3K-Akt signaling pathway;ko05163//Human cytomegalovirus infection;ko05167//Kaposi sarcoma-associated herpesvirus infection;ko04014//Ras signaling pathway;ko04062//Chemokine signaling pathway;ko04728//Dopaminergic synapse;ko04723//Retrograde endocannabinoid signaling;ko04926//Relaxin signaling pathway;ko04371//Apelin signaling pathway;ko05034//Alcoholism;ko04…	K04539	GO:0016020//membrane	GO:0005515//protein binding	GO:0007166//cell surface receptor signaling pathway;GO:1901020//negative regulation of calcium ion transmembrane transporter activity
Unigene0006005	6	39	0.0611	0.3408	2.47968	5.41749e-06	1.35554e-05	--	PREDICTED: carcinoembryonic antigen-related cell adhesion molecule 16-like [Xenopus laevis]	-	-	-	-	-	-	-
Unigene0006006	25	132	0.2407	1.09	2.17902	4.2785e-15	1.93666e-14	--	--	-	-	-	-	-	-	-
Unigene0006014	273	762	0.9127	2.185	1.25942	3.36185e-37	3.43504e-36	--	--	-	-	-	-	-	-	-
Unigene0006015	17	44	0.0773	0.1716	1.15051	0.00629421	0.0111211	--	Octapeptide-repeat protein T2, partial [Ophiophagus hannah]	-	-	-	-	-	-	-
Unigene0006020	4	17	0.048	0.175	1.86625	0.0266814	0.0424934	--	PREDICTED: poly [ADP-ribose] polymerase 4-like [Nanorana parkeri]	-	-	-	-	-	-	-
Unigene0006021	32	80	0.1777	0.381	1.10035	0.000179469	0.000386239	--	PREDICTED: major facilitator superfamily domain-containing protein 8-like [Nanorana parkeri]	Cellular Processes	Transport and catabolism	ko04142//Lysosome	K12307	-	-	GO:0044763//single-organism cellular process
Unigene0006022	46	1	1.877	0.035	-5.74493	3.76734e-15	1.70862e-14	--	PREDICTED: transmembrane gamma-carboxyglutamic acid protein 1 isoform X1 [Xenopus laevis]	-	-	-	-	-	-	-
Unigene0006026	6	287	0.0877	3.5969	5.35803	2.04919e-66	4.31574e-65	--	PREDICTED: cysteine and tyrosine-rich protein 1 [Loxodonta africana]	-	-	-	-	-	-	-
Unigene0006033	20	78	0.1559	0.5214	1.74177	1.56036e-07	4.44806e-07	--	PREDICTED: LOW QUALITY PROTEIN: uncharacterized protein LOC102361187 [Latimeria chalumnae]	-	-	-	-	-	-	-
Unigene0006034	3	15	0.0814	0.3491	2.10054	0.0127622	0.0213792	--	PREDICTED: uncharacterized protein LOC106705246 [Latimeria chalumnae]	-	-	-	-	-	-	-
Unigene0006037	1	118	0.0078	0.7915	6.66497	1.66265e-30	1.37965e-29	--	PREDICTED: unconventional myosin-VIIa-like [Nothobranchius furzeri]	-	-	-	-	-	-	-
Unigene0006038	154	496	3.6447	10.0684	1.46596	1.97892e-31	1.69195e-30	--	Transposable element Tcb1 transposase, partial [Stegodyphus mimosarum]	-	-	-	-	-	-	-
Unigene0006039	118	362	1.9811	5.2127	1.39573	7.66808e-22	4.66491e-21	tc1a	transposase domain containing protein [Lasius niger]	-	-	-	-	-	-	-
Unigene0006044	1	16	0.0222	0.3042	3.77639	0.000521183	0.00106049	--	ORF2 [Acanthochelys spixii]	-	-	-	-	-	-	-
Unigene0006052	20	48	0.9004	1.8535	1.04161	0.00683275	0.0119919	--	--	-	-	-	-	-	-	-
Unigene0006057	201	85	2.7361	0.9924	-1.46313	6.93397e-16	3.26098e-15	--	--	-	-	-	-	-	-	-
Unigene0006063	690	290	8.3616	3.0142	-1.472	1.7765e-50	2.56643e-49	--	PREDICTED: syncytin-2-like isoform X1 [Xenopus laevis]	-	-	-	-	-	-	-
Unigene0006067	187	560	2.0901	5.3685	1.36095	2.8946e-31	2.46216e-30	tc3a	Transposable element Tc3 transposase [Dicentrarchus labrax]	-	-	-	-	-	-	-
Unigene0006068	3	83	0.237	5.6244	4.56874	8.71215e-19	4.6616e-18	--	--	-	-	-	-	-	-	-
Unigene0006069	17	59	0.7307	2.1749	1.5736	3.48732e-05	8.06918e-05	--	--	-	-	-	-	-	-	-
Unigene0006070	17	60	0.8203	2.4833	1.59804	2.32053e-05	5.44862e-05	--	--	-	-	-	-	-	-	-
Unigene0006071	88	303	0.33	0.9745	1.5622	9.83016e-22	5.95216e-21	--	PREDICTED: myosin-9-like, partial [Stegastes partitus]	-	-	-	-	-	-	-
Unigene0006072	60	220	1.298	4.0822	1.65306	2.05037e-17	1.0314e-16	--	--	-	-	-	-	-	-	-
Unigene0006073	8	67	0.2944	2.1146	2.84454	4.49207e-11	1.6338e-10	--	--	-	-	-	-	-	-	-
Unigene0006074	5270	20088	36.9618	120.841	1.709	0	0	ERVV-1	provirus ancestral Env polyprotein, partial [Larimichthys crocea]	-	-	-	-	-	-	-
Unigene0006075	12785	44083	41.2119	121.879	1.56432	0	0	gag-pol	PREDICTED: protein NYNRIN-like [Xenopus tropicalis]	-	-	-	-	-	-	-
Unigene0006077	24	10	0.5063	0.1809	-1.4848	0.00603094	0.0106795	--	--	-	-	-	-	-	-	-
Unigene0006080	42	23	1.0901	0.512	-1.09024	0.00433513	0.00779632	--	PREDICTED: gastrula zinc finger protein XlCGF17.1-like, partial [Nanorana parkeri]	-	-	-	-	-	-	-
Unigene0006083	68	292	0.2701	0.995	1.8812	1.27361e-26	9.27751e-26	NSUN5	NOP2/Sun RNA methyltransferase family member 7 L homeolog [Xenopus laevis]	-	-	-	-	-	-	-
Unigene0006085	54	10	1.4244	0.2262	-2.65468	1.25169e-09	4.15502e-09	--	--	-	-	-	-	-	-	-
Unigene0006092	0	28	0.001	0.3587	8.48663	3.02899e-08	9.13278e-08	--	--	-	-	-	-	-	-	-
Unigene0006096	1557	103	6.6125	0.3752	-4.13946	0	0	NXPE3	PREDICTED: NXPE family member 3 isoform X1 [Nanorana parkeri]	-	-	-	-	-	-	-
Unigene0006098	83	858	1.3445	11.9204	3.14829	4.02172e-133	2.46503e-131	HLA-B	MHC class Ia antigen [Pelophylax nigromaculatus]	Environmental Information Processing;Organismal Systems;Human Diseases;Cellular Processes	Endocrine and metabolic diseases;Infectious diseases;Signaling molecules and interaction;Cancers;Immune diseases;Cardiovascular diseases;Transport and catabolism;Cell growth and death;Immune system	ko05165//Human papillomavirus infection;ko05166//HTLV-I infection;ko04144//Endocytosis;ko05163//Human cytomegalovirus infection;ko05203//Viral carcinogenesis;ko05169//Epstein-Barr virus infection;ko05168//Herpes simplex infection;ko04145//Phagosome;ko05167//Kaposi sarcoma-associated herpesvirus infection;ko04218//Cellular senescence;ko04514//Cell adhesion molecules (CAMs);ko04650//Natural killer …	K06751	-	-	-
Unigene0006099	61	183	1.3431	3.4559	1.36349	2.65944e-11	9.78288e-11	--	--	-	-	-	-	-	-	-
Unigene0006101	71	36	1.2331	0.5363	-1.20118	4.87637e-05	0.00011116	--	PREDICTED: zinc finger protein 605-like [Nanorana parkeri]	-	-	-	-	-	-	-
Unigene0006102	0	14	0.001	0.3029	8.2427	0.000245094	0.000516819	NIPSNAP2	similar to NipSnap2 protein (Glioblastoma amplified sequence) [Rattus norvegicus]	-	-	-	-	GO:0043231//intracellular membrane-bounded organelle	-	GO:0006091//generation of precursor metabolites and energy;GO:0009152//purine ribonucleotide biosynthetic process;GO:0051348//negative regulation of transferase activity
Unigene0006113	38	173	0.2775	1.0836	1.96527	2.73207e-17	1.36677e-16	--	PREDICTED: phospholipase A2 inhibitor and Ly6/PLAUR domain-containing protein-like [Xenopus laevis]	-	-	-	-	-	-	-
Unigene0006115	8	33	0.3027	1.0709	1.82286	0.000687676	0.00138201	--	hypothetical protein EH28_19535 [Larimichthys crocea]	-	-	-	-	-	-	-
Unigene0006116	4	15	0.1858	0.5976	1.68543	0.0309574	0.0486657	--	--	-	-	-	-	-	-	-
Unigene0006118	36	158	0.9094	3.4234	1.91244	2.76817e-15	1.26447e-14	--	--	-	-	-	-	-	-	-
Unigene0006124	0	12	0.001	0.5233	9.03149	0.00097925	0.0019174	--	--	-	-	-	-	-	-	-
Unigene0006136	34	86	0.3728	0.8087	1.1172	0.000144518	0.000313283	--	--	-	-	-	-	-	-	-
Unigene0006139	0	6	0.001	0.1312	7.03562	0.0312734	0.0486657	--	--	-	-	-	-	-	-	-
Unigene0006141	21	97	0.4465	1.769	1.9862	2.52277e-10	8.77109e-10	--	--	-	-	-	-	-	-	-
Unigene0006142	0	15	0.001	0.2516	7.97499	0.000122627	0.000267338	--	--	-	-	-	-	-	-	-
Unigene0006144	705	27	6.4051	0.2104	-4.92801	6.71919e-190	7.11101e-188	--	PREDICTED: E3 ubiquitin-protein ligase SMURF2 [Python bivittatus]	-	-	-	-	-	-	-
Unigene0006145	8	35	0.2709	1.0165	1.90778	0.000275406	0.0005784	--	--	-	-	-	-	-	-	-
Unigene0006153	100	47	2.9958	1.2077	-1.31068	1.1123e-07	3.2058e-07	--	--	-	-	-	-	-	-	-
Unigene0006155	9	49	0.0472	0.2206	2.22457	1.28576e-06	3.39798e-06	--	--	-	-	-	-	-	-	-
Unigene0006156	50	132	2.741	6.2066	1.1791	3.01853e-07	8.41226e-07	--	--	-	-	-	-	-	-	-
Unigene0006160	400	1114	4.189	10.0063	1.25623	2.09704e-52	3.20805e-51	--	--	-	-	-	-	-	-	-
Unigene0006162	2	13	0.0551	0.3072	2.47905	0.0129695	0.0216694	--	titin a [Danio rerio]	-	-	-	-	-	GO:0016772//transferase activity, transferring phosphorus-containing groups;GO:0097159//organic cyclic compound binding;GO:1901363//heterocyclic compound binding	GO:0003015//heart process;GO:0031032//actomyosin structure organization;GO:0032989//cellular component morphogenesis
Unigene0006164	0	13	0.001	0.2826	8.14262	0.000489894	0.00100055	--	--	-	-	-	-	-	-	-
Unigene0006166	72	209	0.9313	2.3188	1.31606	2.94346e-12	1.14967e-11	--	--	-	-	-	-	-	-	-
Unigene0006172	2	18	0.0753	0.5814	2.94881	0.000732495	0.00146486	--	--	-	-	-	-	-	-	-
Unigene0006178	39	93	0.9993	2.0439	1.03233	0.000149111	0.000322805	--	Transposable element Tcb1 transposase [Dicentrarchus labrax]	Metabolism	Global and overview maps;Glycan biosynthesis and metabolism	ko01100//Metabolic pathways;ko00510//N-Glycan biosynthesis	K00737	-	-	-
Unigene0006185	6	20	0.1124	0.3215	1.51618	0.0290618	0.0460461	--	--	-	-	-	-	-	-	-
Unigene0006186	2	37	0.0683	1.0836	3.9878	6.84614e-08	2.00272e-07	--	--	-	-	-	-	-	-	-
Unigene0006192	170	479	1.4851	3.5889	1.27298	1.03916e-24	7.03575e-24	--	--	-	-	-	-	-	-	-
Unigene0006195	4	24	0.1069	0.5502	2.36369	0.00091941	0.00181589	--	--	-	-	-	-	-	-	-
Unigene0006199	13	72	0.3063	1.4551	2.2481	3.42548e-09	1.10581e-08	--	PREDICTED: mitogen-activated protein kinase 10-like [Xenopus laevis]	Cellular Processes;Human Diseases;Genetic Information Processing;Organismal Systems;Environmental Information Processing	Sensory system;Cellular community - eukaryotes;Immune system;Development;Endocrine and metabolic diseases;Signal transduction;Cancers;Transport and catabolism;Cell growth and death;Nervous system;Aging;Infectious diseases;Cardiovascular diseases;Drug resistance;Endocrine system;Folding, sorting and degradation	ko05200//Pathways in cancer;ko04010//MAPK signaling pathway;ko05166//HTLV-I infection;ko04621//NOD-like receptor signaling pathway;ko05169//Epstein-Barr virus infection;ko04510//Focal adhesion;ko05168//Herpes simplex infection;ko05167//Kaposi sarcoma-associated herpesvirus infection;ko04210//Apoptosis;ko04217//Necroptosis;ko04024//cAMP signaling pathway;ko04014//Ras signaling pathway;ko04530//Tig…	K04440	-	-	-
Unigene0006204	12	170	0.0759	0.9223	3.60306	1.40919e-31	1.20974e-30	--	--	-	-	-	-	-	-	-
[truncated: 13,862 more rows]
