# Supplementary material for: Analyzing the gonadal transcriptome of the frog Hoplobatrachus rugulosus to identify genes involved in sex development
Source: BMC Genomics. 2021 Jul 19;22:552. doi: 10.1186/s12864-021-07879-6 (PMC8290591; doi:10.1186/s12864-021-07879-6)
Supplement: Supplementary file 1 — Additional file 1. [file 12864_2021_7879_MOESM1_ESM.zip › Table S9.xlsx]

## Sheet: Table S9
Table S9 List of differential genes between 3M and 15M.
GeneID	3M_count	15M_count	3M_rpkm	15M_rpkm	log2 Ratio(15M/3M)	Pvalue	FDR	Symbol	Description	KEGG_A_class	KEGG_B_class	Pathway	K_ID	GO Component	GO Function	GO Process
Unigene0000002	56	23	2.254	1.0492	-1.1032	0.00207182	0.00397341	--	--	-	-	-	-	-	-	-
Unigene0000009	420	133	2.7936	1.0026	-1.47838	1.4e-27	1.26e-26	Eva1b	PREDICTED: protein eva-1 homolog B [Nanorana parkeri]	-	-	-	-	-	-	-
Unigene0000012	80	246	0.7295	2.5425	1.80127	3.49e-25	2.88e-24	--	--	-	-	-	-	-	-	-
Unigene0000016	317	137	4.3719	2.1415	-1.02964	1.04e-12	4.74e-12	--	PREDICTED: gastrula zinc finger protein XlCGF57.1-like [Nanorana parkeri]	-	-	-	-	-	-	-
Unigene0000025	122	41	2.2481	0.8563	-1.39252	2.33e-08	7.77e-08	--	--	-	-	-	-	-	-	-
Unigene0000026	96	22	2.2921	0.5953	-1.94498	2.52e-10	9.81e-10	--	--	-	-	-	-	-	-	-
Unigene0000029	2608	75	33.5057	1.0921	-4.93923	0	0	--	--	-	-	-	-	-	-	-
Unigene0000034	34	107	1.9358	6.9047	1.83465	6.86e-12	2.97e-11	--	--	-	-	-	-	-	-	-
Unigene0000036	2145	372	9.2393	1.8161	-2.34694	1.19e-230	1.68e-228	nrp1	PREDICTED: neuropilin-1 [Nanorana parkeri]	Human Diseases;Organismal Systems	Infectious diseases;Development	ko05166//HTLV-I infection;ko04360//Axon guidance	K06724	GO:0005768//endosome;GO:0005882//intermediate filament;GO:0005924//cell-substrate adherens junction;GO:0031224//intrinsic component of membrane;GO:0031982//vesicle;GO:0043005//neuron projection;GO:0043235//receptor complex;GO:0044297//cell body;GO:0044421//extracellular region part	GO:0004714//transmembrane receptor protein tyrosine kinase activity;GO:0005539//glycosaminoglycan binding;GO:0019838//growth factor binding;GO:0043169//cation binding	GO:0001525//angiogenesis;GO:0001764//neuron migration;GO:0001934//positive regulation of protein phosphorylation;GO:0001936//regulation of endothelial cell proliferation;GO:0006950//response to stress;GO:0008038//neuron recognition;GO:0008045//motor neuron axon guidance;GO:0010594//regulation of endothelial cell migration;GO:0014910//regulation of smooth muscle cell migration;GO:0016192//vesicle-…
Unigene0000043	59	15	1.5689	0.4521	-1.79504	5.47e-06	1.46e-05	--	--	-	-	-	-	-	-	-
Unigene0000045	1267	546	6.1921	3.0244	-1.03378	4.67e-44	6.86e-43	--	--	-	-	-	-	-	-	-
Unigene0000051	211	81	4.6851	2.0385	-1.20057	4.76e-11	1.95e-10	--	--	-	-	-	-	-	-	-
Unigene0000055	246	44	5.3904	1.0928	-2.30236	1.03e-29	9.95e-29	--	PREDICTED: vomeronasal 2 receptor 554 isoform X1 [Monodelphis domestica]	-	-	-	-	GO:0031224//intrinsic component of membrane	GO:0004888//transmembrane signaling receptor activity	GO:0007166//cell surface receptor signaling pathway
Unigene0000058	133	43	2.3848	0.8739	-1.44833	1.85e-09	6.73e-09	--	--	-	-	-	-	-	-	-
Unigene0000059	182	16	5.17	0.5151	-3.32724	5.07e-32	5.31e-31	--	--	-	-	-	-	-	-	-
Unigene0000064	6052	189	37.38	1.3231	-4.82027	0	0	ZP3	PREDICTED: zona pellucida sperm-binding protein 3-like [Nanorana parkeri]	-	-	-	-	-	-	-
Unigene0000065	266	39	3.0923	0.5139	-2.58912	2.31e-36	2.78e-35	--	--	-	-	-	-	-	-	-
Unigene0000067	249	108	2.0069	0.9866	-1.02443	3.26e-10	1.26e-09	ST6GALNAC5	PREDICTED: alpha-N-acetylgalactosaminide alpha-2,6-sialyltransferase 5-like [Xenopus laevis]	Metabolism	Glycan biosynthesis and metabolism;Global and overview maps	ko01100//Metabolic pathways;ko00604//Glycosphingolipid biosynthesis - ganglio series	K03375	GO:0031224//intrinsic component of membrane;GO:0043231//intracellular membrane-bounded organelle	GO:0016757//transferase activity, transferring glycosyl groups	GO:0006464//cellular protein modification process;GO:0006687//glycosphingolipid metabolic process;GO:0009311//oligosaccharide metabolic process
Unigene0000068	75	400	1.5612	9.4374	2.59573	9.4e-63	2.1e-61	--	--	-	-	-	-	-	-	-
Unigene0000071	77	24	1.7358	0.6132	-1.50117	2.62e-06	7.22e-06	--	--	-	-	-	-	-	-	-
Unigene0000085	157	63	1.5517	0.7057	-1.13672	4.64e-08	1.51e-07	--	--	-	-	-	-	-	-	-
Unigene0000086	4789	1759	12.9154	5.3767	-1.2643	4.45e-195	4.82e-193	igsf3	immunoglobulin superfamily member 3 precursor [Xenopus laevis]	-	-	-	-	GO:0031224//intrinsic component of membrane	-	-
Unigene0000087	46	18	0.7566	0.3356	-1.17279	0.00374401	0.00690261	--	--	-	-	-	-	-	-	-
Unigene0000089	352	155	8.2563	4.1206	-1.00264	1.87e-13	8.96e-13	--	--	-	-	-	-	-	-	-
Unigene0000121	26	71	0.5464	1.691	1.62985	2.95e-07	8.94e-07	--	--	-	-	-	-	-	-	-
Unigene0000122	93	20	4.4891	1.0942	-2.03655	1.73e-10	6.79e-10	--	--	-	-	-	-	-	-	-
Unigene0000123	826	175	1.7219	0.4135	-2.05804	3.19e-81	9.79e-80	--	--	-	-	-	-	-	-	-
Unigene0000137	176	19	2.1029	0.2573	-3.03086	8.44e-29	7.96e-28	--	PREDICTED: micronuclear linker histone polyprotein-like [Xenopus tropicalis]	-	-	-	-	-	-	-
Unigene0000160	70	128	1.0526	2.1815	1.05136	9.41e-07	2.72e-06	--	--	-	-	-	-	-	-	-
Unigene0000164	113	47	0.8299	0.3912	-1.08503	1.07e-05	2.76e-05	--	--	-	-	-	-	-	-	-
Unigene0000167	1239	433	9.7098	3.846	-1.33608	2.74e-64	6.29e-63	--	--	-	-	-	-	-	-	-
Unigene0000169	1594	594	3.8654	1.6326	-1.24345	2.44e-72	6.54e-71	--	--	-	-	-	-	-	-	-
Unigene0000184	91	28	5.3883	1.8791	-1.51979	3.97e-07	1.19e-06	--	--	-	-	-	-	-	-	-
Unigene0000193	201	65	6.7452	2.4723	-1.44801	1.01e-13	4.92e-13	--	--	-	-	-	-	-	-	-
Unigene0000198	241	74	1.3674	0.4759	-1.5227	2.8e-17	1.64e-16	--	--	-	-	-	-	-	-	-
Unigene0000202	79	23	3.2585	1.0752	-1.5996	6e-07	1.77e-06	--	--	-	-	-	-	-	-	-
Unigene0000215	27	48	1.0219	2.0591	1.01076	0.00390268	0.00717519	MRC1	PREDICTED: macrophage mannose receptor 1-like [Xenopus laevis]	Cellular Processes;Human Diseases	Infectious diseases;Transport and catabolism	ko04145//Phagosome;ko05152//Tuberculosis	K06560	-	-	GO:0009987//cellular process;GO:0050896//response to stimulus
Unigene0000218	31	0	0.5208	0.001	-9.02459	1.9e-09	6.93e-09	--	--	-	-	-	-	-	-	-
Unigene0000227	73	23	4.3225	1.5435	-1.48566	6.65e-06	1.76e-05	--	--	-	-	-	-	-	-	-
Unigene0000230	417	112	2.6058	0.7932	-1.71597	1.14e-33	1.26e-32	LRRK2	PREDICTED: leucine-rich repeat serine/threonine-protein kinase 2 [Nanorana parkeri]	Human Diseases	Neurodegenerative diseases	ko05012//Parkinson disease	K08844	GO:0000323//lytic vacuole;GO:0016023//cytoplasmic, membrane-bounded vesicle;GO:0019866//organelle inner membrane;GO:0031984//organelle subcompartment;GO:0032838//cell projection cytoplasm;GO:0032991//macromolecular complex;GO:0043005//neuron projection;GO:0044297//cell body;GO:0044421//extracellular region part;GO:0044455//mitochondrial membrane part;GO:0098589//membrane region	GO:0004674//protein serine/threonine kinase activity;GO:0004712//protein serine/threonine/tyrosine kinase activity;GO:0004857//enzyme inhibitor activity;GO:0008047//enzyme activator activity;GO:0008092//cytoskeletal protein binding;GO:0017016//Ras GTPase binding;GO:0017111//nucleoside-triphosphatase activity;GO:0019905//syntaxin binding;GO:0032550//purine ribonucleoside binding;GO:0046983//protei…	GO:0003254//regulation of membrane depolarization;GO:0006979//response to oxidative stress;GO:0007212//dopamine receptor signaling pathway;GO:0007626//locomotory behavior;GO:0008104//protein localization;GO:0010042//response to manganese ion;GO:0010259//multicellular organism aging;GO:0010506//regulation of autophagy;GO:0010737//protein kinase A signaling;GO:0010823//negative regulation of mitoch…
Unigene0000231	887	296	3.9286	1.4859	-1.40268	3.81e-51	6.64e-50	--	--	-	-	-	-	-	-	-
Unigene0000232	1358	462	5.187	2	-1.3749	3.79e-73	1.03e-71	--	--	-	-	-	-	-	-	-
Unigene0000235	78	11	1.7092	0.2732	-2.64529	1.75e-11	7.37e-11	--	PREDICTED: oocyte zinc finger protein XlCOF6-like, partial [Nanorana parkeri]	-	-	-	-	-	-	-
Unigene0000236	82	30	1.7649	0.7318	-1.27007	2.45e-05	6.05e-05	--	--	-	-	-	-	-	-	-
Unigene0000238	99	33	1.5517	0.5862	-1.40438	4.06e-07	1.22e-06	--	--	-	-	-	-	-	-	-
Unigene0000241	92	38	2.1732	1.0174	-1.09493	6.2e-05	0.000146069	--	--	-	-	-	-	-	-	-
Unigene0000254	96	177	4.1257	8.6215	1.0633	4.62e-09	1.63e-08	--	--	-	-	-	-	-	-	-
Unigene0000261	293	568	2.4111	5.2976	1.13565	4.17e-28	3.83e-27	pou3f3a	PREDICTED: POU domain, class 3, transcription factor 3-B-like [Xenopus laevis]	-	-	-	-	GO:0043231//intracellular membrane-bounded organelle	GO:0001071//nucleic acid binding transcription factor activity;GO:0003677//DNA binding	GO:0006355//regulation of transcription, DNA-templated;GO:0007417//central nervous system development
Unigene0000274	105	204	0.7366	1.6221	1.13891	2.87e-11	1.19e-10	Gpsm3	PREDICTED: G-protein-signaling modulator 3 [Nanorana parkeri]	-	-	-	-	-	-	-
Unigene0000275	40	87	0.7231	1.7825	1.30163	1.51e-06	4.26e-06	--	--	-	-	-	-	-	-	-
Unigene0000282	738	241	5.0473	1.8681	-1.43394	1.85e-44	2.74e-43	--	--	-	-	-	-	-	-	-
Unigene0000291	41	103	1.3323	3.7934	1.50957	6.53e-09	2.28e-08	--	--	-	-	-	-	-	-	-
Unigene0000297	493	187	3.5331	1.5189	-1.21791	3.91e-24	3.1e-23	--	--	-	-	-	-	-	-	-
Unigene0000298	180	64	2.7128	1.0932	-1.31123	8.03e-11	3.24e-10	--	--	-	-	-	-	-	-	-
Unigene0000302	304	111	2.7237	1.1272	-1.27282	1.65e-16	9.32e-16	GALNT15	PREDICTED: polypeptide N-acetylgalactosaminyltransferase 15 [Nanorana parkeri]	Metabolism	Glycan biosynthesis and metabolism;Global and overview maps	ko01100//Metabolic pathways;ko00512//Mucin type O-glycan biosynthesis	K00710	-	-	-
Unigene0000303	2338	4590	7.7657	17.2796	1.15388	2.3e-180	2.18e-178	F13A1	PREDICTED: coagulation factor XIII A chain [Nanorana parkeri]	-	-	-	-	GO:0044421//extracellular region part	GO:0043169//cation binding	GO:0006464//cellular protein modification process;GO:0007599//hemostasis
Unigene0000305	53	117	0.6327	1.5831	1.32316	1.81e-08	6.08e-08	--	--	-	-	-	-	-	-	-
Unigene0000308	83	236	0.8552	2.7561	1.68829	4.06e-22	2.97e-21	--	PREDICTED: uncharacterized protein LOC108788744 [Nanorana parkeri]	-	-	-	-	-	-	-
Unigene0000309	156	61	2.5407	1.126	-1.17402	2.47e-08	8.21e-08	--	--	-	-	-	-	-	-	-
Unigene0000312	228	57	2.1109	0.5981	-1.8194	1.01e-20	6.93e-20	--	--	-	-	-	-	-	-	-
Unigene0000314	64	117	2.6983	5.5908	1.051	2.66e-06	7.31e-06	--	--	-	-	-	-	-	-	-
Unigene0000319	268	793	6.6988	22.4657	1.74575	2.38e-72	6.37e-71	UPRT	PREDICTED: uracil phosphoribosyltransferase homolog [Alligator sinensis]	Metabolism	Global and overview maps;Nucleotide metabolism	ko01100//Metabolic pathways;ko00240//Pyrimidine metabolism	K00761	-	-	-
Unigene0000321	478	140	2.8776	0.9553	-1.59084	1.3e-34	1.48e-33	--	--	-	-	-	-	-	-	-
Unigene0000323	417	183	1.9085	0.9493	-1.0075	1.16e-15	6.28e-15	KCTD14	PREDICTED: BTB/POZ domain-containing protein KCTD14 [Nanorana parkeri]	-	-	-	-	-	-	-
Unigene0000329	1529	299	11.7138	2.5962	-2.17374	2.35e-154	1.76e-152	--	--	-	-	-	-	-	-	-
Unigene0000330	105	20	3.1086	0.6711	-2.21167	5.24e-13	2.44e-12	--	--	-	-	-	-	-	-	-
Unigene0000333	150	37	2.1888	0.6119	-1.83877	3.93e-14	1.96e-13	--	--	-	-	-	-	-	-	-
Unigene0000335	548	1340	1.8993	5.2637	1.47061	4.85e-91	1.74e-89	ART5	PREDICTED: ecto-ADP-ribosyltransferase 5-like [Nanorana parkeri]	-	-	-	-	-	GO:0016740//transferase activity;GO:0016799//hydrolase activity, hydrolyzing N-glycosyl compounds	GO:0006486//protein glycosylation
Unigene0000341	164	63	1.529	0.6657	-1.19964	6.6e-09	2.3e-08	--	--	-	-	-	-	-	-	-
Unigene0000344	144	283	1.5274	3.4023	1.15543	2.45e-15	1.31e-14	--	--	-	-	-	-	-	-	-
Unigene0000347	581	200	5.4858	2.1403	-1.35789	6.45e-33	6.96e-32	--	--	-	-	-	-	-	-	-
Unigene0000351	6099	13076	20.915	50.8227	1.28094	0	0	SAXO2	PREDICTED: stabilizer of axonemal microtubules 2 [Nanorana parkeri]	-	-	-	-	-	-	-
Unigene0000355	34	8	0.7652	0.2041	-1.90656	0.00043649	0.000925544	FUT2	PREDICTED: galactoside 2-alpha-L-fucosyltransferase 2-like [Nanorana parkeri]	Metabolism	Global and overview maps;Glycan biosynthesis and metabolism	ko01100//Metabolic pathways;ko00601//Glycosphingolipid biosynthesis - lacto and neolacto series;ko00603//Glycosphingolipid biosynthesis - globo and isoglobo series	K00718	-	GO:0031127//alpha-(1,2)-fucosyltransferase activity	GO:0070085//glycosylation
Unigene0000357	4226	8208	15.2703	33.6154	1.13839	4.59e-260	8.01e-258	TRIM2	PREDICTED: tripartite motif-containing protein 2 [Nanorana parkeri]	-	-	-	-	-	GO:0046914//transition metal ion binding	-
Unigene0000360	86	1426	0.2737	5.1439	4.2322	0	0	--	PREDICTED: protein-glutamine gamma-glutamyltransferase E-like [Nanorana parkeri]	-	-	-	-	-	-	-
Unigene0000383	9	101	0.1421	1.807	3.66862	1.01e-23	7.89e-23	--	--	-	-	-	-	-	-	-
Unigene0000385	525	1118	2.1099	5.0925	1.2712	4.57e-62	1e-60	--	--	-	-	-	-	-	-	-
Unigene0000390	101	39	1.433	0.6272	-1.19204	5.31e-06	1.42e-05	--	--	-	-	-	-	-	-	-
Unigene0000393	18	95	0.373	2.2309	2.58038	5.9e-16	3.23e-15	--	--	-	-	-	-	-	-	-
Unigene0000405	108	21	1.3561	0.2989	-2.18173	3.26e-13	1.54e-12	--	--	-	-	-	-	-	-	-
Unigene0000410	27	55	0.6076	1.4029	1.20722	0.000388827	0.000829861	--	hypothetical protein XELAEV_18019297mg [Xenopus laevis]	-	-	-	-	-	-	-
Unigene0000413	31	9	0.4465	0.1469	-1.60383	0.00340811	0.00632614	--	--	-	-	-	-	-	-	-
Unigene0000414	176	61	5.3412	2.0982	-1.34801	3.61e-11	1.49e-10	--	--	-	-	-	-	-	-	-
Unigene0000421	28	59	0.5635	1.3458	1.25598	0.000162334	0.000363204	--	--	-	-	-	-	-	-	-
Unigene0000432	2293	921	8.5763	3.9043	-1.13529	9.17e-90	3.24e-88	lrrc58	PREDICTED: leucine-rich repeat-containing protein 58 [Nanorana parkeri]	-	-	-	-	-	-	-
Unigene0000433	89	27	1.3308	0.4576	-1.54013	4.57e-07	1.36e-06	TY3B-G	PREDICTED: dynein beta chain, flagellar outer arm-like [Nanorana parkeri]	-	-	-	-	-	-	-
Unigene0000438	398	92	1.6812	0.4405	-1.93228	1.67e-37	2.07e-36	GPR84	PREDICTED: G-protein coupled receptor 84 [Nanorana parkeri]	-	-	-	-	GO:0031224//intrinsic component of membrane	-	GO:0007166//cell surface receptor signaling pathway
Unigene0000442	230	78	6.1162	2.3509	-1.37942	1.95e-14	9.86e-14	--	--	-	-	-	-	-	-	-
Unigene0000443	202	974	2.2904	12.5168	2.45019	3.44e-136	2.09e-134	--	--	-	-	-	-	-	-	-
Unigene0000445	39	10	0.9973	0.2898	-1.78297	0.00022598	0.000496543	--	--	-	-	-	-	-	-	-
Unigene0000451	88	30	1.3858	0.5355	-1.37176	4.11e-06	1.11e-05	--	--	-	-	-	-	-	-	-
Unigene0000453	263	104	2.6207	1.1746	-1.15778	1.1e-12	5e-12	--	--	-	-	-	-	-	-	-
Unigene0000468	113	11	3.9307	0.4337	-3.18002	1.05e-19	6.87e-19	--	--	-	-	-	-	-	-	-
Unigene0000488	59	117	0.6847	1.5389	1.16836	2.56e-07	7.82e-07	--	PREDICTED: FH1/FH2 domain-containing protein 1 [Nanorana parkeri]	-	-	-	-	-	-	-
Unigene0000489	141	35	0.8312	0.2338	-1.82992	2.65e-13	1.26e-12	CDKN1C	PREDICTED: LOW QUALITY PROTEIN: cyclin-dependent kinase inhibitor 1C [Nanorana parkeri]	Environmental Information Processing;Cellular Processes;Human Diseases	Endocrine and metabolic diseases;Infectious diseases;Cell growth and death;Cancers;Drug resistance;Signal transduction	ko05200//Pathways in cancer;ko05165//Human papillomavirus infection;ko04151//PI3K-Akt signaling pathway;ko05203//Viral carcinogenesis;ko05169//Epstein-Barr virus infection;ko05206//MicroRNAs in cancer;ko05202//Transcriptional misregulation in cancers;ko04110//Cell cycle;ko04934//Cushing syndrome;ko05226//Gastric cancer;ko05161//Hepatitis B;ko04068//FoxO signaling pathway;ko04933//AGE-RAGE signali…	K06624	GO:0044424//intracellular part	-	GO:0000278//mitotic cell cycle;GO:0008219//cell death;GO:0010605//negative regulation of macromolecule metabolic process;GO:0022402//cell cycle process;GO:0032268//regulation of cellular protein metabolic process;GO:0033673//negative regulation of kinase activity;GO:0045786//negative regulation of cell cycle;GO:0048518//positive regulation of biological process
Unigene0000511	42	75	0.7343	1.4862	1.01719	0.000304815	0.000658611	--	--	-	-	-	-	-	-	-
Unigene0000515	1502	76	9.8043	0.5623	-4.124	1.23e-288	2.61e-286	--	--	-	-	-	-	-	-	-
Unigene0000517	93	198	0.6	1.4478	1.27083	8.19e-13	3.76e-12	STRC	PREDICTED: stereocilin [Xenopus tropicalis]	-	-	-	-	-	-	-
Unigene0000520	101	188	1.0993	2.3193	1.0771	9.39e-10	3.5e-09	--	--	-	-	-	-	-	-	-
Unigene0000524	73	162	0.4733	1.1904	1.33062	1.51e-11	6.38e-11	apoeb	PREDICTED: apolipoprotein E [Nanorana parkeri]	Human Diseases;Organismal Systems	Neurodegenerative diseases;Digestive system	ko05010//Alzheimer disease;ko04979//Cholesterol metabolism	K04524	-	GO:0005488//binding	GO:0019538//protein metabolic process;GO:0044763//single-organism cellular process;GO:0044765//single-organism transport;GO:0050789//regulation of biological process
Unigene0000530	64	120	0.6406	1.3614	1.0876	7.67e-07	2.23e-06	--	PREDICTED: RNA-directed DNA polymerase from mobile element jockey-like [Nanorana parkeri]	-	-	-	-	-	-	-
Unigene0000532	433	995	1.4925	3.8873	1.38104	1.71e-63	3.87e-62	--	--	-	-	-	-	-	-	-
Unigene0000533	58	24	1.0009	0.4694	-1.09241	0.00172494	0.00335366	--	--	-	-	-	-	-	-	-
Unigene0000536	24	8	0.3843	0.1452	-1.40419	0.0201593	0.0327566	--	--	-	-	-	-	-	-	-
Unigene0000538	499	199	3.5418	1.6009	-1.1456	2.79e-22	2.06e-21	Cyb5r1	PREDICTED: NADH-cytochrome b5 reductase 1 [Nanorana parkeri]	Metabolism	Carbohydrate metabolism	ko00520//Amino sugar and nucleotide sugar metabolism	K00326	GO:0031224//intrinsic component of membrane;GO:0031988//membrane-bounded vesicle;GO:0043231//intracellular membrane-bounded organelle	GO:0005488//binding;GO:0016653//oxidoreductase activity, acting on NAD(P)H, heme protein as acceptor	GO:0006694//steroid biosynthetic process;GO:0010822//positive regulation of mitochondrion organization
Unigene0000539	93	39	1.6903	0.8034	-1.07309	7.11e-05	0.000166243	--	PREDICTED: cob(I)yrinic acid a,c-diamide adenosyltransferase, mitochondrial [Nanorana parkeri]	-	-	-	-	-	-	-
Unigene0000555	68	0	1.2814	0.001	-10.3235	2.01e-18	1.24e-17	--	--	-	-	-	-	-	-	-
Unigene0000557	104	37	3.4989	1.4108	-1.31039	6.5e-07	1.91e-06	--	--	-	-	-	-	-	-	-
Unigene0000559	251	97	2.7867	1.2206	-1.19097	8.13e-13	3.74e-12	Mfap4	PREDICTED: microfibril-associated glycoprotein 4-like [Nanorana parkeri]	-	-	-	-	-	-	GO:0009987//cellular process;GO:0044699//single-organism process
Unigene0000567	60	26	0.8241	0.4047	-1.02597	0.00224225	0.00428134	PTGIS	PREDICTED: prostacyclin synthase isoform X2 [Xenopus tropicalis]	Metabolism	Lipid metabolism;Global and overview maps	ko01100//Metabolic pathways;ko00590//Arachidonic acid metabolism	K01831	GO:0043231//intracellular membrane-bounded organelle;GO:0044425//membrane part	GO:0016491//oxidoreductase activity;GO:0046906//tetrapyrrole binding;GO:0046914//transition metal ion binding	GO:0006915//apoptotic process;GO:0006950//response to stress;GO:0007165//signal transduction;GO:0031326//regulation of cellular biosynthetic process;GO:0034097//response to cytokine;GO:0044271//cellular nitrogen compound biosynthetic process;GO:0044710//single-organism metabolic process;GO:0048519//negative regulation of biological process;GO:0048522//positive regulation of cellular process;GO:00…
Unigene0000568	7465	3193	65.2582	31.6364	-1.04457	4.11e-191	4.32e-189	--	--	-	-	-	-	-	-	-
Unigene0000574	46	86	1.0387	2.201	1.08338	4.36e-05	0.000104542	--	--	-	-	-	-	-	-	-
Unigene0000578	58	24	0.94	0.4409	-1.09221	0.00172494	0.00335366	--	--	-	-	-	-	-	-	-
Unigene0000579	6600	11788	30.01	60.75	1.01744	1.05e-259	1.83e-257	SLC14A2	PREDICTED: urea transporter 1 [Nanorana parkeri]	-	-	-	-	-	-	-
Unigene0000582	146	18	2.6004	0.3634	-2.8391	2.17e-22	1.61e-21	--	--	-	-	-	-	-	-	-
Unigene0000588	73	15	1.6739	0.3898	-2.10241	1.44e-08	4.89e-08	--	--	-	-	-	-	-	-	-
Unigene0000591	680	1450	6.8998	16.6754	1.27309	2.24e-78	6.56e-77	Akr1c6	PREDICTED: rho crystallin isoform X1 [Nanorana parkeri]	-	-	-	-	-	GO:0003824//catalytic activity;GO:0005198//structural molecule activity	GO:0044710//single-organism metabolic process
Unigene0000594	10883	20092	38.1553	79.8387	1.0652	0	0	IQUB	PREDICTED: IQ and ubiquitin-like domain-containing protein [Nanorana parkeri]	-	-	-	-	GO:0005929//cilium	-	GO:0007166//cell surface receptor signaling pathway;GO:0048858//cell projection morphogenesis
Unigene0000596	2683	7118	25.1192	75.5313	1.58828	0	0	--	--	-	-	-	-	-	-	-
Unigene0000602	1217	2411	6.7026	15.05	1.16697	5.27e-111	2.44e-109	spice1	PREDICTED: spindle and centriole-associated protein 1, partial [Nanorana parkeri]	-	-	-	-	GO:0005856//cytoskeleton	-	GO:0007049//cell cycle
Unigene0000607	1311	267	2.1523	0.4968	-2.11514	1.77e-129	1.02e-127	Stard13	PREDICTED: stAR-related lipid transfer protein 8 [Nanorana parkeri]	-	-	-	-	-	GO:0005488//binding	GO:0050794//regulation of cellular process
Unigene0000612	82	145	1.5972	3.201	1.00298	4.65e-07	1.39e-06	--	--	-	-	-	-	-	-	-
Unigene0000623	2294	781	8.8947	3.4322	-1.37381	5.15e-116	2.56e-114	PI16	PREDICTED: peptidase inhibitor 16-like [Xenopus laevis]	-	-	-	-	GO:0016020//membrane;GO:0031988//membrane-bounded vesicle;GO:0044421//extracellular region part	-	GO:0010614//negative regulation of cardiac muscle hypertrophy;GO:0048523//negative regulation of cellular process
Unigene0000626	89	243	2.7321	8.4545	1.62971	5.81e-22	4.23e-21	--	--	-	-	-	-	-	-	-
Unigene0000636	309	133	2.7173	1.3256	-1.03553	1.51e-12	6.81e-12	--	Snake venom metalloprotease inhibitor 02A10, partial [Calypte anna]	-	-	-	-	-	-	-
Unigene0000638	80	28	1.2125	0.481	-1.33388	9.6e-06	2.49e-05	--	--	-	-	-	-	-	-	-
Unigene0000657	94	40	0.8625	0.416	-1.05194	8.11e-05	0.000188383	--	--	-	-	-	-	-	-	-
Unigene0000659	179	31	1.5669	0.3076	-2.34879	2.77e-22	2.05e-21	LTB4R	PREDICTED: leukotriene B4 receptor 1-like [Nanorana parkeri]	Environmental Information Processing	Signaling molecules and interaction	ko04080//Neuroactive ligand-receptor interaction	K04296	-	GO:0004871//signal transducer activity	-
Unigene0000673	30	174	0.7429	4.8836	2.71671	9.31e-30	9.04e-29	--	--	-	-	-	-	-	-	-
Unigene0000678	367	91	2.8344	0.7966	-1.83112	1.02e-32	1.09e-31	--	--	-	-	-	-	-	-	-
Unigene0000686	9	38	0.2164	1.0357	2.25883	3.39e-06	9.22e-06	--	--	-	-	-	-	-	-	-
Unigene0000690	220	515	1.5038	3.99	1.40778	1.12e-35	1.32e-34	--	--	-	-	-	-	-	-	-
Unigene0000694	68	8	1.7489	0.2332	-2.90681	1.46e-11	6.19e-11	--	PREDICTED: oocyte zinc finger protein XlCOF7.1-like [Nanorana parkeri]	-	-	-	-	-	-	-
Unigene0000701	154	0	4.2655	0.001	-12.0585	1.41e-42	2e-41	--	--	-	-	-	-	-	-	-
Unigene0000702	80	13	4.5547	0.8389	-2.44079	6e-11	2.44e-10	--	Transposable element Tcb1 transposase [Salmo salar]	-	-	-	-	-	-	-
Unigene0000703	135	349	1.3814	4.0475	1.5509	2.63e-28	2.43e-27	--	SJCHGC03036 protein [Schistosoma japonicum]	-	-	-	-	-	-	-
Unigene0000705	41	156	0.4737	2.043	2.10864	4.17e-20	2.8e-19	--	--	-	-	-	-	-	-	-
Unigene0000710	809	2000	4.7459	13.298	1.48646	6.2e-132	3.63e-130	SGTB	PREDICTED: small glutamine-rich tetratricopeptide repeat-containing protein beta [Nanorana parkeri]	-	-	-	-	-	-	-
Unigene0000716	141	52	2.0005	0.8362	-1.25844	2.89e-08	9.57e-08	--	--	-	-	-	-	-	-	-
Unigene0000720	2	16	0.0689	0.6243	3.17966	0.000732495	0.00150656	--	--	-	-	-	-	-	-	-
Unigene0000726	11	64	0.2636	1.7381	2.72109	1.84e-11	7.74e-11	--	--	-	-	-	-	-	-	-
Unigene0000733	534	148	4.7365	1.4879	-1.67054	5.18e-41	7.03e-40	Ca4	PREDICTED: carbonic anhydrase 4-like isoform X1 [Xenopus laevis]	Organismal Systems;Metabolism	Energy metabolism;Excretory system	ko04964//Proximal tubule bicarbonate reclamation;ko00910//Nitrogen metabolism	K18246	-	-	-
Unigene0000734	51	136	0.957	2.8924	1.59568	2.29e-12	1.02e-11	--	--	-	-	-	-	-	-	-
Unigene0000740	22	104	0.961	5.1488	2.42163	6.17e-16	3.38e-15	--	PREDICTED: keratin-associated protein 5-3-like, partial [Aptenodytes forsteri]	-	-	-	-	-	-	-
Unigene0000746	1712	4437	4.12	12.1023	1.55457	8.81e-295	1.91e-292	cblb	PREDICTED: E3 ubiquitin-protein ligase CBL-B isoform X1 [Nanorana parkeri]	Human Diseases;Genetic Information Processing;Cellular Processes;Organismal Systems;Environmental Information Processing	Infectious diseases;Transport and catabolism;Folding, sorting and degradation;Immune system;Signal transduction;Endocrine system	ko04144//Endocytosis;ko04120//Ubiquitin mediated proteolysis;ko04910//Insulin signaling pathway;ko04625//C-type lectin receptor signaling pathway;ko05162//Measles;ko04660//T cell receptor signaling pathway;ko04012//ErbB signaling pathway	K22517	GO:0043231//intracellular membrane-bounded organelle	GO:0019787//ubiquitin-like protein transferase activity;GO:0046914//transition metal ion binding;GO:0060089//molecular transducer activity	GO:0002666//positive regulation of T cell tolerance induction;GO:0009896//positive regulation of catabolic process;GO:0032446//protein modification by small protein conjugation;GO:0042130//negative regulation of T cell proliferation;GO:0050856//regulation of T cell receptor signaling pathway
Unigene0000753	2881	5416	7.2749	15.5006	1.09132	6.13e-184	6.06e-182	C21orf58	C21orf58 [Rana catesbeiana]	-	-	-	-	-	-	-
Unigene0000754	100	39	2.5043	1.1069	-1.17788	7.42e-06	1.95e-05	--	--	-	-	-	-	-	-	-
Unigene0000762	62	178	1.0883	3.5412	1.70216	3.71e-17	2.16e-16	--	--	-	-	-	-	-	-	-
Unigene0000767	417	176	4.4162	2.1125	-1.06385	4.35e-17	2.52e-16	--	--	-	-	-	-	-	-	-
Unigene0000770	469	1084	2.4609	6.4467	1.38937	4.67e-69	1.18e-67	tf-b	PREDICTED: saxiphilin-like [Nanorana parkeri]	Cellular Processes;Environmental Information Processing;Organismal Systems	Digestive system;Signal transduction;Cell growth and death	ko04066//HIF-1 signaling pathway;ko04216//Ferroptosis;ko04978//Mineral absorption	K14736	-	GO:0043167//ion binding	GO:0006810//transport;GO:0044699//single-organism process;GO:0065007//biological regulation
Unigene0000778	297	130	1.3291	0.6594	-1.01122	1.39e-11	5.89e-11	--	--	-	-	-	-	-	-	-
Unigene0000780	23	64	0.2481	0.7825	1.65717	9.7e-07	2.8e-06	--	--	-	-	-	-	-	-	-
Unigene0000783	666	282	3.0057	1.4425	-1.05913	1.2e-25	1e-24	HK2	PREDICTED: hexokinase-3 [Nanorana parkeri]	Organismal Systems;Metabolism;Environmental Information Processing;Human Diseases	Carbohydrate metabolism;Digestive system;Biosynthesis of other secondary metabolites;Endocrine and metabolic diseases;Cancers;Global and overview maps;Signal transduction;Endocrine system	ko01100//Metabolic pathways;ko04910//Insulin signaling pathway;ko01200//Carbon metabolism;ko04066//HIF-1 signaling pathway;ko04930//Type II diabetes mellitus;ko05230//Central carbon metabolism in cancer;ko00010//Glycolysis / Gluconeogenesis;ko00520//Amino sugar and nucleotide sugar metabolism;ko04973//Carbohydrate digestion and absorption;ko00500//Starch and sucrose metabolism;ko00051//Fructose a…	K00844	GO:0005739//mitochondrion;GO:0016020//membrane	GO:0016773//phosphotransferase activity, alcohol group as acceptor;GO:0032550//purine ribonucleoside binding	GO:0006090//pyruvate metabolic process;GO:0016310//phosphorylation;GO:0044723//single-organism carbohydrate metabolic process
Unigene0000790	0	20	0.001	0.3912	8.61176	9.64e-07	2.78e-06	--	Fibrillin-2 [Chelonia mydas]	-	-	-	-	-	-	-
Unigene0000806	42	0	1.6854	0.001	-10.7189	1.89e-12	8.48e-12	--	--	-	-	-	-	-	-	-
Unigene0000808	63	25	1.5957	0.7177	-1.15274	0.000538925	0.00112855	--	--	-	-	-	-	-	-	-
Unigene0000823	132	0	1.5786	0.001	-10.6244	2.21e-36	2.66e-35	--	--	-	-	-	-	-	-	-
Unigene0000834	222	59	8.3549	2.5166	-1.73115	6.06e-19	3.84e-18	--	Avirulence protein AvrBs3 [Larimichthys crocea]	-	-	-	-	-	-	-
Unigene0000836	46	321	0.4725	3.7371	2.98353	1.83e-58	3.75e-57	--	PREDICTED: drebrin-like [Xenopus tropicalis]	-	-	-	-	-	-	-
Unigene0000853	180	60	1.6116	0.6089	-1.40422	4.69e-12	2.05e-11	--	--	-	-	-	-	-	-	-
Unigene0000856	5297	10035	9.4661	20.3256	1.10246	7.46e-276	1.46e-273	DYSF	PREDICTED: dysferlin [Nanorana parkeri]	-	-	-	-	-	-	-
Unigene0000873	79	33	1.9136	0.906	-1.07871	0.000282449	0.000612769	--	--	-	-	-	-	-	-	-
Unigene0000874	1289	294	3.5082	0.9069	-1.95172	1.83e-114	8.93e-113	tmem132e	PREDICTED: transmembrane protein 132E [Nanorana parkeri]	-	-	-	-	-	-	-
Unigene0000876	63	162	0.9285	2.706	1.54319	5.51e-14	2.72e-13	--	--	-	-	-	-	-	-	-
Unigene0000877	224	62	6.0779	1.9067	-1.6725	2.38e-18	1.47e-17	--	PREDICTED: RNA-binding protein Nova-1-like [Clupea harengus]	-	-	-	-	-	-	-
Unigene0000884	68	267	0.5875	2.6146	2.15393	3.77e-34	4.25e-33	--	--	-	-	-	-	-	-	-
Unigene0000893	17	1	0.6274	0.0418	-3.90781	0.000276113	0.00059966	--	PREDICTED: neurofilament medium polypeptide-like [Strongylocentrotus purpuratus]	-	-	-	-	-	-	-
Unigene0000901	27	8	0.7282	0.2445	-1.5745	0.00603095	0.0107663	--	Transposable element Tcb2 transposase, partial [Camponotus floridanus]	-	-	-	-	-	-	-
Unigene0000909	1186	494	4.2327	1.9982	-1.08288	8.18e-45	1.23e-43	--	--	-	-	-	-	-	-	-
Unigene0000914	118	36	1.9975	0.6907	-1.53206	2.59e-09	9.34e-09	--	--	-	-	-	-	-	-	-
Unigene0000922	72	28	1.1975	0.5278	-1.18196	0.000161924	0.000362418	--	--	-	-	-	-	-	-	-
Unigene0000940	49	370	0.8646	7.3999	3.0974	5.45e-70	1.4e-68	--	--	-	-	-	-	-	-	-
Unigene0000944	195	86	0.753	0.3764	-1.00038	4.51e-08	1.47e-07	Trim25	PREDICTED: E3 ubiquitin/ISG15 ligase TRIM25-like [Nanorana parkeri]	Organismal Systems;Environmental Information Processing;Human Diseases	Infectious diseases;Immune system;Signal transduction	ko04064//NF-kappa B signaling pathway;ko05164//Influenza A;ko04622//RIG-I-like receptor signaling pathway	K10652	-	-	-
Unigene0000963	1051	441	9.4609	4.4994	-1.07224	1.6e-39	2.09e-38	Ptgr1	PREDICTED: prostaglandin reductase 1-like isoform X2 [Nanorana parkeri]	-	-	-	-	-	GO:0003824//catalytic activity	GO:0044710//single-organism metabolic process
Unigene0000968	16	33	0.5087	1.1893	1.22523	0.00666709	0.0118108	--	--	-	-	-	-	-	-	-
Unigene0000976	28	211	0.2869	2.4508	3.09463	1.13e-40	1.53e-39	--	--	-	-	-	-	-	-	-
Unigene0000985	31	65	0.5809	1.3804	1.24872	6.84e-05	0.00016035	--	--	-	-	-	-	-	-	-
Unigene0000988	65	171	0.6819	2.0331	1.57605	2.92e-15	1.55e-14	--	--	-	-	-	-	-	-	-
Unigene0000995	422	185	16.5357	8.2161	-1.00906	8.4e-16	4.57e-15	--	--	-	-	-	-	-	-	-
Unigene0000996	218	84	3.2451	1.4172	-1.19522	2.1e-11	8.81e-11	--	--	-	-	-	-	-	-	-
Unigene0001000	113	12	1.0368	0.1248	-3.05445	4.58e-19	2.92e-18	SERPINA1	PREDICTED: alpha-1-antitrypsin-like [Nanorana parkeri]	-	-	-	-	-	-	-
Unigene0001004	437	806	4.7488	9.927	1.06379	7.01e-35	8.08e-34	--	Transposable element Tcb1 transposase [Salmo salar]	-	-	-	-	-	-	-
Unigene0001008	3366	139	30.5685	1.4307	-4.41725	0	0	--	PREDICTED: P43 5S RNA-binding protein-like [Nanorana parkeri]	-	-	-	-	-	-	-
Unigene0001011	86	37	1.7178	0.8376	-1.03623	0.000254807	0.000555627	--	PREDICTED: zinc finger BED domain-containing protein 6-like [Alligator sinensis]	-	-	-	-	-	-	-
Unigene0001015	1276	78	12.4267	0.861	-3.85129	1.35e-235	2e-233	PNLIPRP2	PREDICTED: pancreatic lipase-related protein 2-like [Nanorana parkeri]	Organismal Systems;Metabolism	Lipid metabolism;Digestive system;Global and overview maps	ko01100//Metabolic pathways;ko04972//Pancreatic secretion;ko00561//Glycerolipid metabolism;ko04975//Fat digestion and absorption;ko04977//Vitamin digestion and absorption	K14073	-	-	-
Unigene0001016	201	75	2.7381	1.158	-1.24154	3.92e-11	1.61e-10	--	--	-	-	-	-	-	-	-
Unigene0001022	497	213	3.9912	1.9387	-1.04173	2.93e-19	1.89e-18	pol	PREDICTED: protein NYNRIN-like [Xenopus laevis]	-	-	-	-	-	-	-
Unigene0001023	569	243	3.7658	1.8228	-1.0468	6.47e-22	4.7e-21	--	PREDICTED: transmembrane protein 266 [Xenopus tropicalis]	-	-	-	-	-	-	-
Unigene0001034	171	73	1.6544	0.8005	-1.04733	1.14e-07	3.6e-07	--	--	-	-	-	-	-	-	-
Unigene0001038	28	54	1.7431	3.8103	1.12825	0.000899067	0.00182474	--	--	-	-	-	-	-	-	-
Unigene0001040	13	35	0.1728	0.5274	1.60979	0.000477073	0.00100603	--	--	-	-	-	-	-	-	-
Unigene0001041	756	305	2.6773	1.2242	-1.12894	7.2e-32	7.52e-31	--	PREDICTED: zinc finger protein 850-like [Nanorana parkeri]	-	-	-	-	-	-	-
Unigene0001050	293	127	11.0896	5.448	-1.02541	8.61e-12	3.71e-11	--	--	-	-	-	-	-	-	-
Unigene0001061	23	8	0.5274	0.2079	-1.34301	0.0295734	0.0465465	--	--	-	-	-	-	-	-	-
Unigene0001068	161	287	4.886	9.8717	1.01464	6.59e-13	3.05e-12	--	TPA: G protein-coupled receptor associated sorting protein 2-like [Bos taurus]	-	-	-	-	-	-	GO:0044699//single-organism process
Unigene0001073	243	533	4.1665	10.3581	1.31385	3.97e-33	4.31e-32	--	--	-	-	-	-	-	-	-
Unigene0001085	88	35	1.7165	0.7738	-1.14944	5.54e-05	0.000131408	tc1a	transposase [Salmo salar]	-	-	-	-	-	-	-
Unigene0001101	559	234	6.2635	2.9717	-1.07568	1.77e-22	1.32e-21	--	--	-	-	-	-	-	-	-
Unigene0001122	708	1250	9.8152	19.6409	1.00077	1e-46	1.58e-45	--	--	-	-	-	-	-	-	-
Unigene0001125	24670	10506	48.4834	23.4016	-1.05088	0	0	SRSF11	PREDICTED: serine/arginine-rich splicing factor 11 [Nanorana parkeri]	-	-	-	-	GO:0031981//nuclear lumen	GO:0003723//RNA binding	GO:0000377//RNA splicing, via transesterification reactions with bulged adenosine as nucleophile;GO:0006353//DNA-templated transcription, termination;GO:0006397//mRNA processing;GO:0006405//RNA export from nucleus
Unigene0001130	77	18	0.8506	0.2254	-1.91599	3.13e-08	1.03e-07	Gem	PREDICTED: GTP-binding protein GEM isoform X2 [Nanorana parkeri]	-	-	-	-	GO:0005819//spindle;GO:0005886//plasma membrane;GO:0043231//intracellular membrane-bounded organelle	GO:0005515//protein binding;GO:0017111//nucleoside-triphosphatase activity;GO:0032550//purine ribonucleoside binding;GO:0046872//metal ion binding	GO:0000280//nuclear division;GO:0002376//immune system process;GO:0035556//intracellular signal transduction;GO:0051303//establishment of chromosome localization
Unigene0001133	71	150	0.7697	1.8429	1.25961	5.04e-10	1.92e-09	--	transposase [Rana pipiens]	-	-	-	-	-	-	-
Unigene0001144	1346	463	4.0434	1.5764	-1.35894	3.31e-71	8.67e-70	PAPLN	PREDICTED: papilin [Nanorana parkeri]	-	-	-	-	GO:0031012//extracellular matrix	GO:0004866//endopeptidase inhibitor activity;GO:0046914//transition metal ion binding;GO:0070011//peptidase activity, acting on L-amino acid peptides	GO:0010466//negative regulation of peptidase activity
Unigene0001147	164	67	1.7735	0.8212	-1.11079	6.99e-08	2.24e-07	--	--	-	-	-	-	-	-	-
Unigene0001149	113	47	1.5847	0.747	-1.08503	1.07e-05	2.76e-05	--	--	-	-	-	-	-	-	-
Unigene0001150	165	64	3.2327	1.4212	-1.18563	7.78e-09	2.7e-08	--	--	-	-	-	-	-	-	-
Unigene0001173	816	269	5.9244	2.2136	-1.42027	3.2e-48	5.2e-47	--	--	-	-	-	-	-	-	-
Unigene0001180	47	108	2.4652	6.4204	1.38096	1.5e-08	5.07e-08	--	--	-	-	-	-	-	-	-
Unigene0001181	410	1109	4.9477	15.1683	1.61623	2.03e-88	7.01e-87	Prkcq	PREDICTED: protein kinase C delta type-like [Xenopus laevis]	Cellular Processes;Human Diseases;Organismal Systems	Circulatory system;Endocrine system;Immune system;Nervous system;Sensory system;Endocrine and metabolic diseases;Transport and catabolism	ko04621//NOD-like receptor signaling pathway;ko04062//Chemokine signaling pathway;ko04140//Autophagy - animal;ko04270//Vascular smooth muscle contraction;ko04915//Estrogen signaling pathway;ko04722//Neurotrophin signaling pathway;ko04931//Insulin resistance;ko04666//Fc gamma R-mediated phagocytosis;ko04933//AGE-RAGE signaling pathway in diabetic complications;ko04625//C-type lectin receptor signa…	K06068	GO:0044424//intracellular part;GO:0044459//plasma membrane part	GO:0004674//protein serine/threonine kinase activity;GO:0005488//binding	GO:0002824//positive regulation of adaptive immune response based on somatic recombination of immune receptors built from immunoglobulin superfamily domains;GO:0006464//cellular protein modification process;GO:0007165//signal transduction;GO:0010543//regulation of platelet activation;GO:0032743//positive regulation of interleukin-2 production;GO:0033619//membrane protein proteolysis;GO:0034112//p…
Unigene0001183	88	220	1.6869	4.7798	1.50258	8.75e-18	5.28e-17	--	--	-	-	-	-	-	-	-
Unigene0001193	86	283	1.3754	5.13	1.89911	1.07e-30	1.08e-29	--	--	-	-	-	-	-	-	-
Unigene0001194	102	29	1.9581	0.631	-1.63374	9.44e-09	3.25e-08	--	transposase domain containing protein [Lasius niger]	-	-	-	-	-	-	-
Unigene0001197	71	140	0.9338	2.0869	1.16018	2.47e-08	8.21e-08	naca	PREDICTED: nascent polypeptide-associated complex subunit alpha isoform X3 [Nanorana parkeri]	Organismal Systems	Endocrine system	ko04928//Parathyroid hormone synthesis, secretion and action	K03626	GO:0031988//membrane-bounded vesicle;GO:0043231//intracellular membrane-bounded organelle	GO:0003676//nucleic acid binding;GO:0003712//transcription cofactor activity;GO:0008134//transcription factor binding	GO:0000122//negative regulation of transcription from RNA polymerase II promoter;GO:0008104//protein localization;GO:0008284//positive regulation of cell proliferation;GO:0010656//negative regulation of muscle cell apoptotic process;GO:0010830//regulation of myotube differentiation;GO:0014812//muscle cell migration;GO:0042246//tissue regeneration;GO:0045944//positive regulation of transcription f…
Unigene0001198	90	35	1.0283	0.4533	-1.18172	2.88e-05	7.05e-05	NACA	PREDICTED: LOW QUALITY PROTEIN: nascent polypeptide-associated complex subunit alpha [Egretta garzetta]	Organismal Systems	Endocrine system	ko04928//Parathyroid hormone synthesis, secretion and action	K03626	GO:0043231//intracellular membrane-bounded organelle	GO:0008134//transcription factor binding	GO:0014812//muscle cell migration;GO:2001141//regulation of RNA biosynthetic process
Unigene0001203	28	6	1.6879	0.41	-2.04153	0.000829453	0.00169221	--	--	-	-	-	-	-	-	-
Unigene0001206	1062	241	5.1694	1.3296	-1.959	1.88e-96	7.23e-95	AIG1	PREDICTED: androgen-induced gene 1 protein [Nanorana parkeri]	-	-	-	-	-	-	-
Unigene0001218	76	30	2.7365	1.2243	-1.16037	0.000185313	0.000411762	--	--	-	-	-	-	-	-	-
Unigene0001221	178	356	1.7399	3.9439	1.18062	1.47e-19	9.58e-19	--	PREDICTED: RNA-directed DNA polymerase from mobile element jockey-like [Nanorana parkeri]	-	-	-	-	-	-	-
Unigene0001229	46	6	0.2486	0.0368	-2.75605	1.25e-07	3.93e-07	MB21D2	PREDICTED: transmembrane protein 102-like [Nanorana parkeri]	-	-	-	-	-	-	-
Unigene0001230	91	16	1.7419	0.3471	-2.32724	5.56e-12	2.43e-11	--	--	-	-	-	-	-	-	-
Unigene0001246	76	33	1.8997	0.9349	-1.02289	0.000707064	0.0014578	--	--	-	-	-	-	-	-	-
Unigene0001248	1	9	0.0206	0.21	3.34967	0.0215151	0.0347523	--	hypothetical protein N309_14139, partial [Tinamus guttatus]	-	-	-	-	-	-	-
Unigene0001250	278	117	0.928	0.4427	-1.0678	7.87e-12	3.4e-11	ANKS6	PREDICTED: ankyrin repeat and SAM domain-containing protein 6 [Nanorana parkeri]	-	-	-	-	-	-	-
Unigene0001251	2565	913	7.5171	3.0326	-1.30962	1.59e-125	8.82e-124	ZMYM3	PREDICTED: zinc finger MYM-type protein 3 [Nanorana parkeri]	-	-	-	-	-	GO:0046914//transition metal ion binding	GO:0022603//regulation of anatomical structure morphogenesis
Unigene0001252	94	398	0.5995	2.8769	2.26268	3.99e-53	7.3e-52	--	--	-	-	-	-	-	-	-
Unigene0001256	117	24	1.398	0.325	-2.10485	3.23e-13	1.52e-12	--	PREDICTED: coiled-coil domain-containing protein 25, partial [Oryzias latipes]	-	-	-	-	-	-	-
Unigene0001263	72	196	0.8874	2.7378	1.62536	1.01e-17	6.05e-17	adcyap1	PREDICTED: pituitary adenylate cyclase-activating polypeptide isoform X1 [Nanorana parkeri]	-	-	-	-	-	GO:0005179//hormone activity;GO:0051427//hormone receptor binding	GO:0001934//positive regulation of protein phosphorylation;GO:0006357//regulation of transcription from RNA polymerase II promoter;GO:0008104//protein localization;GO:0010578//regulation of adenylate cyclase activity involved in G-protein coupled receptor signaling pathway;GO:0019935//cyclic-nucleotide-mediated signaling;GO:0030030//cell projection organization;GO:0043410//positive regulation of …
Unigene0001265	26	90	0.4681	1.8365	1.97207	3.93e-11	1.62e-10	--	--	-	-	-	-	-	-	-
Unigene0001271	58	17	1.047	0.3478	-1.58993	3.49e-05	8.46e-05	--	--	-	-	-	-	-	-	-
Unigene0001280	68	154	0.6848	1.7577	1.35993	3.95e-11	1.63e-10	--	--	-	-	-	-	-	-	-
Unigene0001286	20	74	0.8765	3.6756	2.06815	4.86e-10	1.85e-09	--	--	-	-	-	-	-	-	-
Unigene0001290	8	100	0.1314	1.8619	3.82474	2.35e-24	1.88e-23	--	--	-	-	-	-	-	-	-
Unigene0001306	177	74	4.8223	2.2851	-1.07746	2.88e-08	9.55e-08	--	--	-	-	-	-	-	-	-
Unigene0001307	1118	2656	6.0376	16.2567	1.42899	5.71e-170	4.94e-168	PRKCQ	PREDICTED: protein kinase C delta type-like [Xenopus tropicalis]	Cellular Processes;Human Diseases;Organismal Systems	Immune system;Endocrine system;Circulatory system;Transport and catabolism;Endocrine and metabolic diseases;Sensory system;Nervous system	ko04621//NOD-like receptor signaling pathway;ko04062//Chemokine signaling pathway;ko04140//Autophagy - animal;ko04270//Vascular smooth muscle contraction;ko04915//Estrogen signaling pathway;ko04722//Neurotrophin signaling pathway;ko04931//Insulin resistance;ko04666//Fc gamma R-mediated phagocytosis;ko04933//AGE-RAGE signaling pathway in diabetic complications;ko04625//C-type lectin receptor signa…	K06068	-	GO:0016772//transferase activity, transferring phosphorus-containing groups	GO:0043170//macromolecule metabolic process;GO:0044237//cellular metabolic process;GO:0044238//primary metabolic process;GO:0044763//single-organism cellular process;GO:0048518//positive regulation of biological process;GO:0050794//regulation of cellular process
Unigene0001313	359	83	1.3176	0.3453	-1.93199	4.79e-34	5.38e-33	MYORG	PREDICTED: uncharacterized family 31 glucosidase KIAA1161 homolog [Nanorana parkeri]	-	-	-	-	GO:0031090//organelle membrane	GO:0016798//hydrolase activity, acting on glycosyl bonds	GO:0009967//positive regulation of signal transduction;GO:0014904//myotube cell development;GO:0044238//primary metabolic process;GO:0051896//regulation of protein kinase B signaling
Unigene0001315	936	349	7.7889	3.2916	-1.24263	1.08e-44	1.61e-43	ZSWIM1	PREDICTED: zinc finger SWIM domain-containing protein 1 [Nanorana parkeri]	-	-	-	-	-	-	-
Unigene0001317	133	406	1.0752	3.72	1.7907	5.3e-40	7e-39	SCNN1A	PREDICTED: amiloride-sensitive sodium channel subunit gamma-like [Nanorana parkeri]	-	-	-	-	-	-	-
Unigene0001325	101	44	1.159	0.5723	-1.01804	8.27e-05	0.000191793	--	--	-	-	-	-	-	-	-
Unigene0001340	22	2	0.5142	0.053	-3.27827	6.66e-05	0.00015642	--	--	-	-	-	-	-	-	-
Unigene0001341	784	2040	4.8089	14.1822	1.5603	1.93e-144	1.29e-142	OPN1SW	cone pigment [Rana catesbeiana]	-	-	-	-	GO:0031224//intrinsic component of membrane	GO:0004888//transmembrane signaling receptor activity	GO:0006464//cellular protein modification process;GO:0007166//cell surface receptor signaling pathway;GO:0050953//sensory perception of light stimulus
Unigene0001354	30	77	1.6516	4.8045	1.54052	2.05e-07	6.31e-07	--	--	-	-	-	-	-	-	-
Unigene0001363	76	20	0.7923	0.2363	-1.74543	2.41e-07	7.36e-07	--	--	-	-	-	-	-	-	-
Unigene0001368	126	55	2.8308	1.4005	-1.01527	8.88e-06	2.31e-05	--	--	-	-	-	-	-	-	-
Unigene0001373	104	35	0.5919	0.2258	-1.39031	2.06e-07	6.33e-07	Iigp1	PREDICTED: interferon-inducible GTPase 1-like [Nanorana parkeri]	-	-	-	-	-	-	-
Unigene0001386	6671	1017	70.8734	12.2461	-2.53292	0	0	--	Deoxyuridine 5'-triphosphate nucleotidohydrolase [Fukomys damarensis]	-	-	-	-	-	-	-
Unigene0001387	36383	6540	113.703	23.1652	-2.29524	0	0	DUT1	Deoxyuridine 5'-triphosphate nucleotidohydrolase [Fukomys damarensis]	-	-	-	-	-	-	-
Unigene0001388	198	62	5.0341	1.7866	-1.49452	4.91e-14	2.43e-13	--	PREDICTED: uncharacterized protein LOC104860399 isoform X1 [Fukomys damarensis]	-	-	-	-	-	-	-
Unigene0001389	559	64	17.4411	2.2632	-2.94606	3.26e-84	1.05e-82	--	Deoxyuridine 5'-triphosphate nucleotidohydrolase [Fukomys damarensis]	-	-	-	-	-	-	-
Unigene0001393	83	23	2.4849	0.7804	-1.6709	1.13e-07	3.57e-07	--	--	-	-	-	-	-	-	-
Unigene0001399	36	12	1.5471	0.5845	-1.40429	0.00312177	0.00582174	--	--	-	-	-	-	-	-	-
Unigene0001400	93	32	1.8274	0.7127	-1.35843	2.08e-06	5.78e-06	--	--	-	-	-	-	-	-	-
Unigene0001401	478	195	4.7033	2.1747	-1.11286	1.28e-20	8.8e-20	--	--	-	-	-	-	-	-	-
Unigene0001408	57	20	1.3116	0.5216	-1.33031	0.000321103	0.000692217	--	Octapeptide-repeat protein T2, partial [Ophiophagus hannah]	-	-	-	-	-	-	-
Unigene0001445	149	10218	0.4563	35.4691	6.28044	0	0	cyp2k1	PREDICTED: cytochrome P450 2K4-like [Nanorana parkeri]	-	-	-	-	-	GO:0016491//oxidoreductase activity;GO:0046906//tetrapyrrole binding;GO:0046914//transition metal ion binding	GO:0044710//single-organism metabolic process
Unigene0001449	73	195	1.3286	4.0225	1.59819	3.08e-17	1.8e-16	--	--	-	-	-	-	-	-	-
Unigene0001456	6184	1089	89.9423	17.9517	-2.32488	0	0	--	--	-	-	-	-	-	-	-
Unigene0001461	950	69	13.1701	1.0842	-3.60256	2.19e-168	1.87e-166	GBP4	PREDICTED: guanylate-binding protein 1-like, partial [Nanorana parkeri]	Organismal Systems	Immune system	ko04621//NOD-like receptor signaling pathway	K20899	-	-	-
Unigene0001468	73	26	1.7092	0.69	-1.30865	3.97e-05	9.57e-05	--	PREDICTED: NACHT, LRR and PYD domains-containing protein 3-like [Nanorana parkeri]	Organismal Systems	Immune system	ko04621//NOD-like receptor signaling pathway	K20865	-	-	-
Unigene0001470	893	1654	1.9235	4.038	1.06991	8.91e-67	2.15e-65	PCDHGC5	PREDICTED: protocadherin gamma-C5-like isoform X3 [Nanorana parkeri]	-	-	-	-	GO:0016020//membrane	-	-
Unigene0001487	111	29	5.7766	1.7105	-1.7558	3.28e-10	1.26e-09	--	--	-	-	-	-	-	-	-
Unigene0001498	1496	464	4.767	1.6758	-1.50823	2e-91	7.21e-90	VTG2	PREDICTED: LOW QUALITY PROTEIN: vitellogenin-A2-like [Nanorana parkeri]	-	-	-	-	-	-	-
Unigene0001503	609	1480	3.1472	8.6687	1.46175	9.96e-99	3.93e-97	fam92a-b	PREDICTED: protein FAM92A1 isoform X1 [Nanorana parkeri]	-	-	-	-	-	-	-
Unigene0001515	299	83	2.2467	0.7069	-1.66823	8.04e-24	6.28e-23	--	PREDICTED: ring-infected erythrocyte surface antigen-like [Dufourea novaeangliae]	-	-	-	-	-	-	-
Unigene0001528	3532	1311	74.1032	31.1747	-1.24916	7.89e-151	5.68e-149	--	--	-	-	-	-	-	-	-
Unigene0001533	29	11	1.4579	0.6268	-1.21781	0.0238373	0.0381999	--	--	-	-	-	-	-	-	-
Unigene0001537	60	128	1.017	2.459	1.27375	7.03e-09	2.45e-08	--	SJCHGC03036 protein [Schistosoma japonicum]	-	-	-	-	-	-	-
Unigene0001539	86	22	1.4041	0.4071	-1.78619	1.45e-08	4.93e-08	--	--	-	-	-	-	-	-	-
Unigene0001544	59	26	1.0329	0.5159	-1.00154	0.00304544	0.00568934	--	--	-	-	-	-	-	-	-
Unigene0001555	193	9	1.0151	0.0537	-4.24056	2.58e-41	3.53e-40	BNIPL	PREDICTED: bcl-2/adenovirus E1B 19 kDa-interacting protein 2-like protein [Nanorana parkeri]	-	-	-	-	-	-	GO:0009987//cellular process;GO:0044699//single-organism process;GO:0050789//regulation of biological process
Unigene0001563	194	65	3.2634	1.2393	-1.39685	1.35e-12	6.11e-12	--	--	-	-	-	-	-	-	-
Unigene0001567	202	34	3.8445	0.7334	-2.39012	1.08e-25	9.05e-25	--	--	-	-	-	-	-	-	-
Unigene0001570	556	202	4.6123	1.8992	-1.28009	3.77e-29	3.6e-28	--	PREDICTED: microtubule-actin cross-linking factor 1 isoform X24 [Dinoponera quadriceps]	-	-	-	-	-	-	-
Unigene0001571	579	230	2.0236	0.9111	-1.15124	1.04e-25	8.73e-25	--	PREDICTED: uncharacterized threonine-rich GPI-anchored glycoprotein PJ4664.02-like [Xenopus tropicalis]	-	-	-	-	-	-	-
Unigene0001575	933	406	3.1153	1.5365	-1.01972	9.09e-33	9.75e-32	ccnj	PREDICTED: cyclin-J [Nanorana parkeri]	-	-	-	-	-	-	-
Unigene0001576	411	176	4.3805	2.1261	-1.04289	2.49e-16	1.39e-15	tmem69	PREDICTED: transmembrane protein 69-like [Nanorana parkeri]	-	-	-	-	-	-	-
Unigene0001580	385	780	3.777	8.673	1.19929	7.91e-41	1.07e-39	--	PREDICTED: uncharacterized protein LOC103237861 [Chlorocebus sabaeus]	-	-	-	-	-	-	-
Unigene0001581	72	20	3.6061	1.1353	-1.66737	1.32e-06	3.74e-06	--	--	-	-	-	-	-	-	-
Unigene0001586	211	93	1.7658	0.8821	-1.00131	1.54e-08	5.21e-08	--	--	-	-	-	-	-	-	-
Unigene0001590	25583	975	64.1749	2.7721	-4.53296	0	0	--	--	-	-	-	-	-	-	-
Unigene0001592	47	95	1.1122	2.5479	1.19589	2.28e-06	6.31e-06	--	--	-	-	-	-	-	-	-
Unigene0001595	34	107	1.8795	6.7041	1.83469	6.86e-12	2.97e-11	--	--	-	-	-	-	-	-	-
Unigene0001602	25	113	0.6089	3.1194	2.35699	3.35e-17	1.96e-16	--	--	-	-	-	-	-	-	-
Unigene0001609	960	408	5.3851	2.594	-1.05379	1.63e-35	1.92e-34	--	--	-	-	-	-	-	-	-
Unigene0001611	260	89	3.1896	1.2375	-1.36595	5.53e-16	3.03e-15	--	--	-	-	-	-	-	-	-
Unigene0001618	779	253	3.0705	1.1303	-1.44177	3.69e-47	5.86e-46	EFR3B	PREDICTED: protein EFR3 homolog B [Nanorana parkeri]	-	-	-	-	-	-	-
Unigene0001648	34	62	0.8327	1.7209	1.04729	0.000694712	0.00143348	--	--	-	-	-	-	-	-	-
Unigene0001655	71	136	1.3011	2.8247	1.11837	1.23e-07	3.86e-07	--	PREDICTED: probable RNA-binding protein 46 [Larimichthys crocea]	-	-	-	-	-	-	-
Unigene0001664	3637	8258	43.7314	112.54	1.3637	0	0	--	--	-	-	-	-	-	-	-
Unigene0001673	132	52	1.8788	0.8389	-1.16324	3.54e-07	1.07e-06	--	PREDICTED: collagen alpha-1(III) chain-like isoform X1 [Xenopus tropicalis]	-	-	-	-	-	-	-
Unigene0001676	100	183	2.6645	5.5266	1.05253	4.3e-09	1.52e-08	--	--	-	-	-	-	-	-	-
Unigene0001693	135	46	4.1251	1.5931	-1.37259	5.22e-09	1.84e-08	--	--	-	-	-	-	-	-	-
Unigene0001700	40	15	0.4934	0.2097	-1.23443	0.00388515	0.00714644	--	--	-	-	-	-	-	-	-
Unigene0001703	102	35	1.5968	0.621	-1.36252	4.32e-07	1.29e-06	--	--	-	-	-	-	-	-	-
Unigene0001704	28	56	0.5454	1.2362	1.18053	0.000459609	0.000971456	--	--	-	-	-	-	-	-	-
Unigene0001705	99	12	4.9214	0.6761	-2.86376	1.18e-15	6.36e-15	--	PREDICTED: uncharacterized protein LOC103376870 [Cynoglossus semilaevis]	-	-	-	-	-	-	-
Unigene0001707	108	43	2.1159	0.9548	-1.148	8.35e-06	2.18e-05	--	--	-	-	-	-	-	-	-
Unigene0001714	33	67	2.0354	4.6838	1.20237	5.77e-05	0.000136517	--	--	-	-	-	-	-	-	-
Unigene0001718	241	101	3.5754	1.6983	-1.07401	1.18e-10	4.7e-10	--	--	-	-	-	-	-	-	-
Unigene0001726	76	24	2.4576	0.8796	-1.48233	3.89e-06	1.05e-05	--	--	-	-	-	-	-	-	-
Unigene0001732	123	44	1.2674	0.5138	-1.30259	8.82e-08	2.8e-07	--	--	-	-	-	-	-	-	-
Unigene0001733	175	328	1.3025	2.7669	1.08699	5.06e-16	2.79e-15	--	--	-	-	-	-	-	-	-
Unigene0001737	21	89	0.4534	2.1781	2.26421	7.72e-13	3.56e-12	--	--	-	-	-	-	-	-	-
Unigene0001739	54	18	3.2261	1.2188	-1.40433	0.000310528	0.000670364	--	--	-	-	-	-	-	-	-
Unigene0001750	113	817	0.6644	5.4442	3.0346	4.59e-146	3.12e-144	tf-b	PREDICTED: serotransferrin-B-like [Nanorana parkeri]	Environmental Information Processing;Organismal Systems;Cellular Processes	Signal transduction;Digestive system;Cell growth and death	ko04066//HIF-1 signaling pathway;ko04216//Ferroptosis;ko04978//Mineral absorption	K14736	-	GO:0046872//metal ion binding	GO:0006811//ion transport;GO:0044763//single-organism cellular process;GO:0055076//transition metal ion homeostasis
Unigene0001754	829	300	3.6656	1.5035	-1.28572	3.49e-42	4.88e-41	wdr4	RecName: Full=tRNA (guanine-N(7)-)-methyltransferase non-catalytic subunit wdr4; AltName: Full=WD repeat-containing protein 4	-	-	-	-	GO:0043231//intracellular membrane-bounded organelle	GO:0016423//tRNA (guanine) methyltransferase activity	GO:0001510//RNA methylation;GO:0008033//tRNA processing
Unigene0001763	817	321	3.3824	1.5062	-1.16713	6.6e-36	7.85e-35	Arhgap6	PREDICTED: rho GTPase-activating protein 6-like [Nanorana parkeri]	-	-	-	-	GO:0015629//actin cytoskeleton;GO:0044444//cytoplasmic part	GO:0019899//enzyme binding;GO:0030674//protein binding, bridging;GO:0060229//lipase activator activity	GO:0001953//negative regulation of cell-matrix adhesion;GO:0007045//cell-substrate adherens junction assembly;GO:0010863//positive regulation of phospholipase C activity;GO:0032232//negative regulation of actin filament bundle assembly;GO:0043087//regulation of GTPase activity
Unigene0001782	5607	2211	6.6702	2.9811	-1.16189	2.53e-189	2.63e-187	Sacs	PREDICTED: sacsin-like [Nanorana parkeri]	-	-	-	-	-	-	-
Unigene0001783	91	169	1.1133	2.3433	1.0737	7.93e-09	2.74e-08	--	--	-	-	-	-	-	-	-
Unigene0001786	141	45	1.6069	0.5813	-1.46693	3.03e-10	1.17e-09	--	PREDICTED: vomeronasal type-2 receptor 26-like [Nanorana parkeri]	Organismal Systems	Immune system;Endocrine system	ko04621//NOD-like receptor signaling pathway;ko04928//Parathyroid hormone synthesis, secretion and action	K04612	-	-	-
Unigene0001793	223	74	2.3673	0.8904	-1.41072	2.43e-14	1.22e-13	POL	Transposon Ty3-G Gag-Pol polyprotein [Exaiptasia pallida]	Human Diseases;Environmental Information Processing	Signal transduction;Infectious diseases	ko05169//Epstein-Barr virus infection;ko04330//Notch signaling pathway	K06065	-	-	-
Unigene0001794	74	3	2.8911	0.1328	-4.44429	7.6e-17	4.36e-16	--	PREDICTED: leucine-rich repeat-containing protein 47 [Nanorana parkeri]	-	-	-	-	-	-	-
Unigene0001798	174	59	1.6371	0.6292	-1.37955	2.36e-11	9.87e-11	--	--	-	-	-	-	-	-	-
Unigene0001803	26	69	1.4931	4.4909	1.58869	6.8e-07	1.99e-06	--	--	-	-	-	-	-	-	-
Unigene0001811	37	126	1.3359	5.1561	1.94847	4.03e-15	2.12e-14	--	PREDICTED: mucin-1-like [Hyalella azteca]	-	-	-	-	-	-	-
Unigene0001815	938	43	10.5457	0.5479	-4.2666	7.86e-189	8.11e-187	--	PREDICTED: sterile alpha motif domain-containing protein 3-like [Larimichthys crocea]	-	-	-	-	-	-	-
Unigene0001820	121	46	1.9145	0.8249	-1.21468	5.02e-07	1.49e-06	--	--	-	-	-	-	-	-	-
Unigene0001834	216	46	9.889	2.3869	-2.05069	8.35e-23	6.29e-22	--	--	-	-	-	-	-	-	-
Unigene0001845	97	32	0.9304	0.3479	-1.41918	4.73e-07	1.41e-06	--	--	-	-	-	-	-	-	-
Unigene0001855	516	205	2.8267	1.2728	-1.15111	3.19e-23	2.44e-22	--	--	-	-	-	-	-	-	-
Unigene0001865	36	132	0.7541	3.1339	2.05513	5.62e-17	3.24e-16	--	--	-	-	-	-	-	-	-
Unigene0001875	33	5	0.7172	0.1232	-2.54137	4.19e-05	0.000100719	--	--	-	-	-	-	-	-	-
Unigene0001878	36	12	2.2412	0.8467	-1.40435	0.00312177	0.00582174	--	--	-	-	-	-	-	-	-
Unigene0001880	94	233	5.4927	15.431	1.49024	1.46e-18	9.09e-18	--	--	-	-	-	-	-	-	-
Unigene0001891	74	29	1.5724	0.6984	-1.17084	0.000135915	0.000307346	--	--	-	-	-	-	-	-	-
Unigene0001898	40	0	1.6653	0.001	-10.7016	7.54e-12	3.26e-11	--	--	-	-	-	-	-	-	-
Unigene0001899	45	143	0.6245	2.2493	1.8487	1.13e-15	6.1e-15	--	--	-	-	-	-	-	-	-
Unigene0001900	1371	3612	50.1795	149.837	1.57823	5.23e-258	8.91e-256	--	--	-	-	-	-	-	-	-
Unigene0001901	22	42	0.5839	1.2633	1.1134	0.00374401	0.00690261	--	--	-	-	-	-	-	-	-
Unigene0001903	37	112	2.0539	7.0466	1.77856	5.51e-12	2.4e-11	--	--	-	-	-	-	-	-	-
Unigene0001913	795	1640	1.7452	4.0804	1.22532	3.05e-82	9.48e-81	MUC4	PREDICTED: mucin-4-like [Xenopus tropicalis]	-	-	-	-	-	-	-
Unigene0001934	466	828	8.2012	16.5161	1.00997	6.73e-33	7.25e-32	--	--	-	-	-	-	-	-	-
Unigene0001938	17	4	0.6661	0.1776	-1.90711	0.0118586	0.0200723	--	--	-	-	-	-	-	-	-
Unigene0001954	5037	9055	11.695	23.8288	1.02681	8.6e-229	1.2e-226	Sowahc	PREDICTED: ankyrin repeat domain-containing protein SOWAHC [Xenopus tropicalis]	-	-	-	-	-	-	-
Unigene0001956	34	134	0.9577	4.2778	2.15922	7.86e-18	4.75e-17	--	--	-	-	-	-	-	-	-
Unigene0001959	0	16	0.001	0.6101	9.2529	1.54e-05	3.89e-05	--	--	-	-	-	-	-	-	-
Unigene0001961	96	29	1.3281	0.4547	-1.54638	1.06e-07	3.35e-07	--	--	-	-	-	-	-	-	-
Unigene0001968	1114	305	6.6763	2.0717	-1.68823	2.68e-82	8.36e-81	fam151a	PREDICTED: protein FAM151A isoform X2 [Nanorana parkeri]	-	-	-	-	-	-	-
Unigene0001969	55	22	0.8196	0.3716	-1.14117	0.0017971	0.0034829	VSIR	PREDICTED: V-type immunoglobulin domain-containing suppressor of T-cell activation [Nanorana parkeri]	-	-	-	-	-	-	-
Unigene0001970	103	34	3.3146	1.2401	-1.41838	1.65e-07	5.11e-07	TANGO6	PREDICTED: transport and Golgi organization protein 6 homolog [Nanorana parkeri]	-	-	-	-	-	-	-
Unigene0001976	116	30	1.7949	0.5261	-1.77049	8.21e-11	3.3e-10	--	--	-	-	-	-	-	-	-
Unigene0001977	1416	359	33.808	9.7148	-1.79911	9.41e-112	4.43e-110	--	--	-	-	-	-	-	-	-
Unigene0001978	362	90	11.7629	3.3146	-1.82734	3.97e-32	4.17e-31	--	--	-	-	-	-	-	-	-
Unigene0001993	26	48	0.556	1.1634	1.06519	0.00248972	0.00471823	--	--	-	-	-	-	-	-	-
Unigene0001994	842	2511	4.0556	13.7078	1.75701	7.93e-206	9.25e-204	--	--	-	-	-	-	-	-	-
Unigene0001995	5	20	0.1167	0.5289	2.18019	0.000916869	0.00185902	--	--	-	-	-	-	-	-	-
Unigene0002001	223	71	3.3494	1.2087	-1.47045	2.76e-15	1.47e-14	--	--	-	-	-	-	-	-	-
Unigene0002005	67	29	1.2715	0.6238	-1.02738	0.00129455	0.00256727	--	--	-	-	-	-	-	-	-
Unigene0002009	91	38	3.0233	1.4309	-1.0792	8.48e-05	0.000196537	--	--	-	-	-	-	-	-	-
Unigene0002016	101	27	0.9584	0.2904	-1.72259	3.39e-09	1.21e-08	AGMAT	PREDICTED: agmatinase, mitochondrial, partial [Nanorana parkeri]	Metabolism	Amino acid metabolism;Global and overview maps	ko01100//Metabolic pathways;ko00330//Arginine and proline metabolism	K01480	GO:0031988//membrane-bounded vesicle	GO:0016813//hydrolase activity, acting on carbon-nitrogen (but not peptide) bonds, in linear amidines;GO:0043169//cation binding	GO:0006525//arginine metabolic process;GO:0006596//polyamine biosynthetic process
Unigene0002017	32	202	0.2585	1.8497	2.83906	8.44e-36	1e-34	LMOD2	leiomodin-2 [Xenopus tropicalis]	-	-	-	-	-	GO:0008092//cytoskeletal protein binding	GO:0051693//actin filament capping
Unigene0002031	16	34	0.1339	0.3225	1.26814	0.00465245	0.00845568	UMOD	PREDICTED: uromodulin-like [Nanorana parkeri]	-	-	-	-	GO:0005819//spindle;GO:0005886//plasma membrane;GO:0005929//cilium;GO:0031224//intrinsic component of membrane;GO:0031988//membrane-bounded vesicle;GO:0098589//membrane region	GO:0019865//immunoglobulin binding	GO:0006952//defense response;GO:0008283//cell proliferation;GO:0016337//single organismal cell-cell adhesion;GO:0044707//single-multicellular organism process;GO:0097530//granulocyte migration;GO:0098742//cell-cell adhesion via plasma-membrane adhesion molecules
Unigene0002038	1049	325	2.9115	1.0224	-1.5098	2.8e-66	6.7e-65	POL	Retrovirus-related Pol polyprotein from transposon 297 [Larimichthys crocea]	-	-	-	-	-	-	-
Unigene0002039	145	55	4.4717	1.9224	-1.21791	4.84e-08	1.57e-07	--	--	-	-	-	-	-	-	-
Unigene0002046	30	8	0.4225	0.1277	-1.72619	0.00258608	0.00488685	np	Nucleophosmin [Rana catesbeiana]	Organismal Systems;Environmental Information Processing	Endocrine system;Signal transduction;Digestive system;Environmental adaptation;Signaling molecules and interaction	ko04714//Thermogenesis;ko04020//Calcium signaling pathway;ko04080//Neuroactive ligand-receptor interaction;ko04022//cGMP - PKG signaling pathway;ko04970//Salivary secretion;ko04924//Renin secretion;ko04923//Regulation of lipolysis in adipocyte	K04143	-	-	-
Unigene0002049	18	33	0.3868	0.8037	1.05507	0.0176784	0.0289964	OR52E8	PREDICTED: olfactory receptor 1496-like, partial [Nanorana parkeri]	Organismal Systems	Sensory system	ko04740//Olfactory transduction	K04257	GO:0016020//membrane	-	GO:0044699//single-organism process;GO:0050896//response to stimulus
Unigene0002058	18	135	0.4106	3.4906	3.08767	1.09e-26	9.5e-26	--	--	-	-	-	-	-	-	-
Unigene0002067	142	50	1.8086	0.7218	-1.3252	4.04e-09	1.43e-08	--	--	-	-	-	-	-	-	-
Unigene0002072	1	14	0.0169	0.2676	3.98498	0.000521183	0.00109345	--	--	-	-	-	-	-	-	-
Unigene0002082	132	29	1.451	0.3613	-2.00578	4.28e-14	2.13e-13	--	--	-	-	-	-	-	-	-
Unigene0002088	442	181	8.7368	4.055	-1.1074	4.68e-19	2.98e-18	--	--	-	-	-	-	-	-	-
Unigene0002090	27	8	0.7719	0.2592	-1.57435	0.00603095	0.0107663	--	--	-	-	-	-	-	-	-
Unigene0002094	156	57	3.363	1.3927	-1.27186	3.26e-09	1.16e-08	--	--	-	-	-	-	-	-	-
Unigene0002095	3061	8568	72.9527	231.442	1.66561	0	0	--	--	-	-	-	-	-	-	-
Unigene0002096	5663	15982	128.528	411.118	1.67747	0	0	--	--	-	-	-	-	-	-	-
Unigene0002097	8049	21418	122.553	369.611	1.5926	0	0	--	--	-	-	-	-	-	-	-
Unigene0002098	2732	1023	5.4195	2.3001	-1.23646	3.64e-120	1.9e-118	pol	PREDICTED: LOW QUALITY PROTEIN: endogenous retrovirus group K member 25 Pol protein-like [Protobothrops mucrosquamatus]	-	-	-	-	-	-	-
Unigene0002100	700	194	4.8699	1.5297	-1.67064	1.67e-52	3.01e-51	--	--	-	-	-	-	-	-	-
Unigene0002101	283	35	4.6375	0.6501	-2.83461	2.83e-42	3.97e-41	ERV3-1	envelope protein, partial [Macaca fuscata]	-	-	-	-	GO:0019012//virion;GO:0031988//membrane-bounded vesicle	-	-
Unigene0002122	136	29	3.5251	0.8519	-2.04891	6.61e-15	3.43e-14	--	--	-	-	-	-	-	-	-
Unigene0002126	10	0	0.362	0.001	-8.49985	0.00195752	0.00376835	--	--	-	-	-	-	-	-	-
Unigene0002138	1131	342	22.5567	7.7308	-1.54487	2.16e-73	5.93e-72	--	--	-	-	-	-	-	-	-
Unigene0002139	37	90	0.6992	1.9276	1.46303	8.05e-08	2.57e-07	--	--	-	-	-	-	-	-	-
Unigene0002140	266	58	10.7064	2.6459	-2.01664	2.39e-27	2.14e-26	--	--	-	-	-	-	-	-	-
Unigene0002141	276	113	3.9496	1.8327	-1.10774	1.62e-12	7.28e-12	--	--	-	-	-	-	-	-	-
Unigene0002142	83	36	2.9487	1.4496	-1.02442	0.000304815	0.000658611	--	--	-	-	-	-	-	-	-
Unigene0002147	164	28	2.2689	0.439	-2.3697	4.35e-21	3.05e-20	--	hypothetical protein XELAEV_18043348mg, partial [Xenopus laevis]	-	-	-	-	-	-	-
Unigene0002148	48	150	0.4371	1.5482	1.82456	3.84e-16	2.12e-15	GALR2	PREDICTED: galanin receptor type 2-like isoform X1 [Nanorana parkeri]	Environmental Information Processing	Signaling molecules and interaction	ko04080//Neuroactive ligand-receptor interaction	K04232	GO:0031224//intrinsic component of membrane	GO:0008188//neuropeptide receptor activity;GO:0042277//peptide binding	GO:0006357//regulation of transcription from RNA polymerase II promoter;GO:0007186//G-protein coupled receptor signaling pathway
Unigene0002152	1534	484	9.0189	3.2252	-1.48356	3.78e-91	1.36e-89	OTOR	PREDICTED: otoraplin [Nanorana parkeri]	-	-	-	-	-	-	-
Unigene0002154	827	345	10.3648	4.9007	-1.08063	2.72e-32	2.87e-31	--	--	-	-	-	-	-	-	-
Unigene0002155	77	27	1.4053	0.5585	-1.33125	1.63e-05	4.11e-05	--	PREDICTED: stimulated by retinoic acid gene 8 protein homolog [Nanorana parkeri]	-	-	-	-	-	-	-
Unigene0002157	103	26	2.6594	0.7608	-1.80551	6.71e-10	2.53e-09	--	--	-	-	-	-	-	-	-
Unigene0002160	155	67	5.3498	2.621	-1.02937	5.13e-07	1.52e-06	--	--	-	-	-	-	-	-	-
Unigene0002165	96	171	1.0432	2.1061	1.01356	3.74e-08	1.23e-07	--	PREDICTED: piggyBac transposable element-derived protein 4-like [Hydra vulgaris]	-	-	-	-	-	-	-
Unigene0002172	78	0	2.0825	0.001	-11.0241	4.59e-21	3.21e-20	--	--	-	-	-	-	-	-	-
Unigene0002176	13	31	0.4047	1.0937	1.43429	0.00248597	0.00471183	--	unnamed protein product [Oncorhynchus mykiss]	-	-	-	-	-	-	-
Unigene0002185	291	128	2.4964	1.2445	-1.00428	2.29e-11	9.58e-11	--	--	-	-	-	-	-	-	-
Unigene0002191	128	51	2.4223	1.0939	-1.1469	8.03e-07	2.34e-06	--	--	-	-	-	-	-	-	-
Unigene0002198	172	50	1.2131	0.3997	-1.60171	1.76e-13	8.47e-13	--	--	-	-	-	-	-	-	-
Unigene0002199	1136	18	11.2692	0.2024	-5.79903	1.66e-266	3e-264	b4	B4 protein [Rana catesbeiana]	-	-	-	-	GO:0043229//intracellular organelle	-	-
Unigene0002205	32	103	0.4459	1.6269	1.86733	7.77e-12	3.35e-11	--	--	-	-	-	-	-	-	-
Unigene0002206	116	19	1.7662	0.3279	-2.42932	1.15e-15	6.19e-15	Col11a1	PREDICTED: collagen alpha-3(V) chain [Nanorana parkeri]	Organismal Systems	Digestive system	ko04974//Protein digestion and absorption	K19721	GO:0005583//fibrillar collagen trimer	GO:0005198//structural molecule activity;GO:0005515//protein binding;GO:0043167//ion binding;GO:0097367//carbohydrate derivative binding	GO:0009059//macromolecule biosynthetic process;GO:0009100//glycoprotein metabolic process;GO:0016477//cell migration;GO:0030198//extracellular matrix organization;GO:0048468//cell development;GO:0048562//embryonic organ morphogenesis;GO:0048705//skeletal system morphogenesis;GO:0050794//regulation of cellular process;GO:0050896//response to stimulus;GO:0050953//sensory perception of light stimulu…
Unigene0002208	107	38	1.8806	0.757	-1.31283	5.53e-07	1.63e-06	--	--	-	-	-	-	-	-	-
Unigene0002215	44	119	0.5276	1.6174	1.61616	2.63e-11	1.09e-10	--	--	-	-	-	-	-	-	-
Unigene0002218	5	18	0.0782	0.319	2.02832	0.00664208	0.011775	--	--	-	-	-	-	-	-	-
Unigene0002219	83	16	1.9032	0.4158	-2.19447	2.98e-10	1.15e-09	--	--	-	-	-	-	-	-	-
Unigene0002223	70	243	0.909	3.5763	1.97612	3.83e-28	3.52e-27	--	--	-	-	-	-	-	-	-
Unigene0002226	199	85	4.7856	2.3168	-1.04657	1.24e-08	4.24e-08	--	--	-	-	-	-	-	-	-
Unigene0002230	135	14	4.0691	0.4783	-3.08872	5.41e-23	4.1e-22	--	--	-	-	-	-	-	-	-
Unigene0002236	256	630	1.5405	4.2967	1.47983	3.69e-46	5.72e-45	--	PREDICTED: 60S ribosomal protein L4, partial [Balearica regulorum gibbericeps]	-	-	-	-	-	-	-
Unigene0002246	29	114	0.8882	3.9572	2.15552	1.54e-15	8.27e-15	--	--	-	-	-	-	-	-	-
Unigene0002252	108	198	1.426	2.9631	1.05513	7.22e-10	2.71e-09	--	--	-	-	-	-	-	-	-
Unigene0002260	85	35	1.4861	0.6936	-1.09936	0.000144518	0.000325609	--	--	-	-	-	-	-	-	-
Unigene0002263	79	27	2.524	0.9777	-1.36825	7.77e-06	2.04e-05	--	--	-	-	-	-	-	-	-
Unigene0002267	51	14	1.6333	0.5082	-1.68432	3.86e-05	9.33e-05	--	--	-	-	-	-	-	-	-
Unigene0002269	8	0	0.2211	0.001	-7.78856	0.00782344	0.0136765	--	--	-	-	-	-	-	-	-
Unigene0002282	35	64	0.6758	1.4006	1.05138	0.000422358	0.000897091	--	--	-	-	-	-	-	-	-
Unigene0002285	818	160	3.7748	0.8368	-2.17345	2.74e-86	9.2e-85	BCAS1	PREDICTED: breast carcinoma-amplified sequence 1 [Nanorana parkeri]	-	-	-	-	-	-	-
Unigene0002286	664	115	5.7072	1.1203	-2.3489	1.48e-77	4.29e-76	--	--	-	-	-	-	-	-	-
Unigene0002288	101	37	1.787	0.742	-1.26805	1.88e-06	5.26e-06	--	PREDICTED: mucin-5AC-like [Nanorana parkeri]	Environmental Information Processing	Signal transduction	ko04024//cAMP signaling pathway	K04953	-	-	-
Unigene0002291	22	103	0.617	3.2743	2.40784	1.04e-15	5.63e-15	--	--	-	-	-	-	-	-	-
Unigene0002292	767	28	2.8923	0.1197	-4.59472	2.51e-163	2.04e-161	TkR86C	PREDICTED: probable G-protein coupled receptor 21 [Nanorana parkeri]	Organismal Systems;Environmental Information Processing	Signal transduction;Signaling molecules and interaction;Nervous system	ko04024//cAMP signaling pathway;ko04020//Calcium signaling pathway;ko04080//Neuroactive ligand-receptor interaction;ko04726//Serotonergic synapse	K04160	GO:0031224//intrinsic component of membrane	GO:0004888//transmembrane signaling receptor activity	GO:0007166//cell surface receptor signaling pathway
Unigene0002294	136	47	2.3379	0.9157	-1.35227	6.44e-09	2.25e-08	--	--	-	-	-	-	-	-	-
Unigene0002298	463	4	4.6624	0.0457	-6.67273	2.72e-117	1.37e-115	Aqp3	PREDICTED: aquaporin-3-like [Nanorana parkeri]	Organismal Systems	Excretory system	ko04962//Vasopressin-regulated water reabsorption	K09876	GO:0031224//intrinsic component of membrane;GO:0044464//cell part	-	GO:0044765//single-organism transport
Unigene0002308	29	66	0.4405	1.1364	1.36726	1.55e-05	3.91e-05	Kcnt2	potassium channel subfamily T member 2 [Rattus norvegicus]	-	-	-	-	-	-	-
Unigene0002313	68	26	2.1417	0.9281	-1.2064	0.00022986	0.000504367	--	--	-	-	-	-	-	-	-
Unigene0002320	151	493	1.3157	4.8687	1.88771	1.79e-51	3.14e-50	--	Putative uncharacterized transposon-derived protein ZK1236.4, partial [Columba livia]	-	-	-	-	-	-	-
Unigene0002321	122	42	1.2031	0.4694	-1.35787	4.15e-08	1.35e-07	--	--	-	-	-	-	-	-	-
Unigene0002329	23	87	0.4377	1.8767	2.10018	1.6e-11	6.77e-11	EPHA6	PREDICTED: ephrin type-A receptor 6-like [Nanorana parkeri]	Organismal Systems	Development	ko04360//Axon guidance	K05107	-	-	-
Unigene0002336	622	155	4.2892	1.2114	-1.82403	4.43e-53	8.1e-52	aarsd1-b	PREDICTED: alanyl-tRNA editing protein Aarsd1 [Nanorana parkeri]	-	-	-	-	-	GO:0004812//aminoacyl-tRNA ligase activity;GO:0032550//purine ribonucleoside binding	GO:0006418//tRNA aminoacylation for protein translation
Unigene0002337	54	13	0.4275	0.1166	-1.87436	4.63e-06	1.24e-05	ABHD1	PREDICTED: protein ABHD1-like, partial [Nanorana parkeri]	-	-	-	-	GO:0031224//intrinsic component of membrane	GO:0016788//hydrolase activity, acting on ester bonds	-
Unigene0002349	185	57	3.7977	1.3262	-1.51783	1.09e-13	5.28e-13	--	--	-	-	-	-	-	-	-
Unigene0002350	94	23	2.9606	0.821	-1.85044	1.46e-09	5.34e-09	--	--	-	-	-	-	-	-	-
Unigene0002361	27	9	0.4635	0.1751	-1.40439	0.0114032	0.0193616	--	--	-	-	-	-	-	-	-
Unigene0002367	4059	221	50.7285	3.1305	-4.01833	0	0	zar1	PREDICTED: ZAR1-like protein [Xenopus tropicalis]	-	-	-	-	-	-	-
Unigene0002369	163	24	1.7415	0.2906	-2.58322	7.49e-23	5.65e-22	--	--	-	-	-	-	-	-	-
Unigene0002372	6	46	0.1757	1.5266	3.11914	7.41e-10	2.78e-09	--	--	-	-	-	-	-	-	-
Unigene0002385	60	113	0.9608	2.0508	1.09388	1.52e-06	4.31e-06	--	--	-	-	-	-	-	-	-
Unigene0002389	148	35	6.7066	1.7976	-1.89951	1.2e-14	6.15e-14	--	--	-	-	-	-	-	-	-
Unigene0002390	33	70	0.5042	1.2121	1.26544	1.99e-05	4.97e-05	--	--	-	-	-	-	-	-	-
Unigene0002392	93	40	3.0898	1.5062	-1.0366	0.000110175	0.00025173	--	--	-	-	-	-	-	-	-
Unigene0002396	395	164	7.5828	3.5683	-1.08749	8.13e-17	4.66e-16	--	--	-	-	-	-	-	-	-
Unigene0002402	102	33	3.4058	1.2489	-1.44734	1.31e-07	4.1e-07	--	--	-	-	-	-	-	-	-
Unigene0002408	43	918	0.5314	12.8587	4.5968	3.78e-230	5.31e-228	--	--	-	-	-	-	-	-	-
Unigene0002410	77	24	2.5329	0.8948	-1.50115	2.62e-06	7.22e-06	--	--	-	-	-	-	-	-	-
Unigene0002415	107	46	3.4103	1.6617	-1.03724	4.31e-05	0.000103493	--	--	-	-	-	-	-	-	-
Unigene0002421	59	21	0.9269	0.3739	-1.30976	0.000270923	0.000589065	--	--	-	-	-	-	-	-	-
Unigene0002422	43	195	0.9793	5.0333	2.36168	1.4e-28	1.31e-27	--	--	-	-	-	-	-	-	-
Unigene0002427	408	176	6.5097	3.1827	-1.03234	5.9e-16	3.23e-15	--	--	-	-	-	-	-	-	-
Unigene0002434	26	91	0.3981	1.5794	1.98817	2.46e-11	1.03e-10	Cpa1	PREDICTED: carboxypeptidase A1-like [Nanorana parkeri]	Organismal Systems	Digestive system	ko04974//Protein digestion and absorption;ko04972//Pancreatic secretion	K08779	-	-	-
Unigene0002435	126	16	1.4597	0.2101	-2.79652	1.41e-19	9.18e-19	--	PREDICTED: collagen alpha-1(XI) chain-like isoform X2 [Xenopus laevis]	-	-	-	-	-	-	-
Unigene0002437	5	61	0.1154	1.5963	3.79002	6.42e-15	3.34e-14	--	--	-	-	-	-	-	-	-
Unigene0002443	55	99	1.0855	2.2147	1.02875	2.68e-05	6.59e-05	--	--	-	-	-	-	-	-	-
Unigene0002444	171	6	0.6062	0.0241	-4.65269	1.95e-38	2.46e-37	Prss8	PREDICTED: prostasin-like [Nanorana parkeri]	-	-	-	-	-	GO:0008233//peptidase activity	-
Unigene0002445	10	167	0.145	2.7439	4.2421	9.07e-42	1.26e-40	--	--	-	-	-	-	-	-	-
Unigene0002446	122	25	1.4499	0.3368	-2.10599	7.63e-14	3.73e-13	TAS1R1	PREDICTED: taste receptor type 1 member 1 [Nanorana parkeri]	Organismal Systems	Sensory system	ko04742//Taste transduction	K04624	GO:0016020//membrane	-	GO:0007165//signal transduction
Unigene0002456	110	34	1.8885	0.6616	-1.51321	1.64e-08	5.54e-08	--	--	-	-	-	-	-	-	-
Unigene0002459	74	23	2.3813	0.8389	-1.50518	4.49e-06	1.21e-05	--	--	-	-	-	-	-	-	-
Unigene0002468	6	17	0.0935	0.3002	1.68289	0.0106654	0.0181952	--	hypothetical protein XELAEV_18022584mg [Xenopus laevis]	-	-	-	-	-	-	-
Unigene0002475	260	525	1.0248	2.3454	1.19449	2.24e-28	2.08e-27	COL20A1	PREDICTED: collagen alpha-1(XX) chain [Nanorana parkeri]	-	-	-	-	-	-	-
Unigene0002484	83	18	1.5465	0.3801	-2.02456	1.95e-09	7.1e-09	--	--	-	-	-	-	-	-	-
Unigene0002488	95	38	2.1343	0.9676	-1.14128	2.37e-05	5.87e-05	--	--	-	-	-	-	-	-	-
Unigene0002493	10	41	0.2346	1.09	2.21605	2.1e-06	5.83e-06	--	--	-	-	-	-	-	-	-
Unigene0002496	273	88	1.9213	0.7019	-1.45275	3.83e-18	2.35e-17	--	--	-	-	-	-	-	-	-
Unigene0002500	762	303	2.6673	1.2021	-1.14982	4.87e-33	5.28e-32	Nlrp12	PREDICTED: NACHT, LRR and PYD domains-containing protein 12-like [Nanorana parkeri]	Organismal Systems	Immune system	ko04621//NOD-like receptor signaling pathway	K20865	-	-	-
Unigene0002505	349	123	5.4128	2.1621	-1.32394	6.89e-20	4.57e-19	--	--	-	-	-	-	-	-	-
Unigene0002507	51	175	0.716	2.7845	1.95939	1.56e-20	1.06e-19	--	--	-	-	-	-	-	-	-
Unigene0002511	83	27	1.1615	0.4283	-1.4393	1.7e-06	4.78e-06	ADAMTS9	PREDICTED: A disintegrin and metalloproteinase with thrombospondin motifs 9 [Nanorana parkeri]	-	-	-	-	GO:0031012//extracellular matrix	-	-
Unigene0002513	72	22	0.56	0.1939	-1.53011	5.18e-06	1.38e-05	Zglp1	PREDICTED: GATA-type zinc finger protein 1 [Xenopus tropicalis]	-	-	-	-	-	-	-
Unigene0002514	33	132	0.8828	4.0024	2.18071	7.61e-18	4.61e-17	--	--	-	-	-	-	-	-	-
Unigene0002516	159	44	4.9493	1.5523	-1.67282	1.73e-13	8.32e-13	--	--	-	-	-	-	-	-	-
Unigene0002518	934	171	6.8596	1.4234	-2.26878	7.27e-103	3.05e-101	--	PREDICTED: uromodulin-like [Nanorana parkeri]	-	-	-	-	GO:0005886//plasma membrane;GO:0005929//cilium;GO:0043227//membrane-bounded organelle;GO:0043229//intracellular organelle;GO:0044425//membrane part	-	GO:0044699//single-organism process
Unigene0002520	34	61	0.8483	1.7249	1.02387	0.000950474	0.00192176	--	--	-	-	-	-	-	-	-
Unigene0002525	91	178	1.2371	2.7426	1.14858	3.37e-10	1.3e-09	--	--	-	-	-	-	-	-	-
Unigene0002526	114	4	3.7408	0.1488	-4.6519	1.93e-26	1.67e-25	--	--	-	-	-	-	-	-	-
Unigene0002528	710	287	3.4472	1.5793	-1.12614	7.66e-30	7.47e-29	COL9A1	PREDICTED: collagen alpha-1(IX) chain [Nanorana parkeri]	Human Diseases;Cellular Processes;Environmental Information Processing;Organismal Systems	Signaling molecules and interaction;Infectious diseases;Cellular community - eukaryotes;Signal transduction;Digestive system	ko05165//Human papillomavirus infection;ko04151//PI3K-Akt signaling pathway;ko04510//Focal adhesion;ko04974//Protein digestion and absorption;ko04512//ECM-receptor interaction	K08131	GO:0005593//FACIT collagen trimer	-	GO:0009888//tissue development;GO:0048513//animal organ development
Unigene0002530	16	99	0.3264	2.2893	2.81019	4.42e-18	2.7e-17	--	--	-	-	-	-	-	-	-
Unigene0002534	34	63	0.8118	1.7048	1.07041	0.00050554	0.00106281	--	--	-	-	-	-	-	-	-
Unigene0002538	2001	486	6.6763	1.8379	-1.86099	2.7e-160	2.16e-158	--	PREDICTED: elastin isoform X25 [Xenopus tropicalis]	-	-	-	-	GO:0043231//intracellular membrane-bounded organelle;GO:0044420//extracellular matrix component;GO:0044421//extracellular region part	GO:0005201//extracellular matrix structural constituent;GO:0005488//binding	GO:0001666//response to hypoxia;GO:0008064//regulation of actin polymerization or depolymerization;GO:0014706//striated muscle tissue development;GO:0032526//response to retinoic acid;GO:0033591//response to L-ascorbic acid;GO:0042493//response to drug;GO:0046688//response to copper ion;GO:0051017//actin filament bundle assembly;GO:0060840//artery development;GO:0071363//cellular response to grow…
Unigene0002540	51	148	1.1305	3.7184	1.71772	4.6e-15	2.41e-14	--	--	-	-	-	-	-	-	-
Unigene0002542	79	146	1.532	3.209	1.06671	9.52e-08	3.01e-07	--	--	-	-	-	-	-	-	-
Unigene0002544	73	29	1.4302	0.644	-1.15108	0.000189912	0.000421311	Atm	PREDICTED: LOW QUALITY PROTEIN: serine-protein kinase ATM [Nanorana parkeri]	Environmental Information Processing;Genetic Information Processing;Human Diseases;Cellular Processes	Signal transduction;Drug resistance;Cancers;Replication and repair;Cell growth and death;Infectious diseases	ko05165//Human papillomavirus infection;ko05166//HTLV-I infection;ko04210//Apoptosis;ko04218//Cellular senescence;ko05206//MicroRNAs in cancer;ko05202//Transcriptional misregulation in cancers;ko04064//NF-kappa B signaling pathway;ko04110//Cell cycle;ko04068//FoxO signaling pathway;ko04214//Apoptosis - fly;ko01524//Platinum drug resistance;ko04115//p53 signaling pathway;ko03440//Homologous recomb…	K04728	-	GO:0004672//protein kinase activity;GO:0005515//protein binding;GO:0032550//purine ribonucleoside binding;GO:0052742//phosphatidylinositol kinase activity	GO:0006259//DNA metabolic process;GO:0006661//phosphatidylinositol biosynthetic process;GO:0007569//cell aging;GO:0009314//response to radiation;GO:0016570//histone modification;GO:0033554//cellular response to stress;GO:0071173//spindle assembly checkpoint
Unigene0002549	51	138	1.8821	5.7723	1.6168	1.01e-12	4.61e-12	--	--	-	-	-	-	-	-	-
Unigene0002556	427	132	2.3257	0.8149	-1.51297	5.42e-29	5.15e-28	CLTC	clathrin heavy chain 1 [Xenopus tropicalis]	Cellular Processes;Human Diseases;Organismal Systems	Neurodegenerative diseases;Infectious diseases;Nervous system;Excretory system;Transport and catabolism	ko04144//Endocytosis;ko05016//Huntington disease;ko04142//Lysosome;ko05100//Bacterial invasion of epithelial cells;ko04721//Synaptic vesicle cycle;ko04961//Endocrine and other factor-regulated calcium reabsorption	K04646	GO:0005924//cell-substrate adherens junction;GO:0015630//microtubule cytoskeleton;GO:0030125//clathrin vesicle coat;GO:0033267//axon part;GO:0044459//plasma membrane part;GO:0048770//pigment granule	GO:0003723//RNA binding;GO:0008092//cytoskeletal protein binding;GO:0019900//kinase binding;GO:0030276//clathrin binding;GO:0033218//amide binding	GO:0000280//nuclear division;GO:0006898//receptor-mediated endocytosis;GO:0007052//mitotic spindle organization;GO:0010558//negative regulation of macromolecule biosynthetic process;GO:0015031//protein transport;GO:0051129//negative regulation of cellular component organization
Unigene0002561	19	115	0.2782	1.9082	2.77802	2.09e-20	1.42e-19	--	--	-	-	-	-	-	-	-
Unigene0002562	31	13	0.7024	0.3338	-1.07331	0.0317205	0.0495171	--	--	-	-	-	-	-	-	-
Unigene0002567	25	79	0.7535	2.6988	1.84064	4.14e-09	1.47e-08	--	--	-	-	-	-	-	-	-
Unigene0002568	1296	321	9.8607	2.7682	-1.83274	7.39e-106	3.23e-104	--	--	-	-	-	-	-	-	-
Unigene0002569	69	212	1.2893	4.4897	1.80003	7.36e-22	5.33e-21	--	--	-	-	-	-	-	-	-
Unigene0002574	667	293	5.3596	2.6684	-1.00615	1.12e-23	8.71e-23	--	--	-	-	-	-	-	-	-
Unigene0002588	44	108	0.6864	1.9096	1.47615	2.27e-09	8.21e-09	--	--	-	-	-	-	-	-	-
Unigene0002590	65	19	1.3241	0.4387	-1.59371	7.83e-06	2.05e-05	--	Retrovirus-related Pol polyprotein LINE-1 [Larimichthys crocea]	-	-	-	-	-	-	-
Unigene0002599	40	113	0.7211	2.3089	1.67893	1.7e-11	7.18e-11	--	--	-	-	-	-	-	-	-
Unigene0002601	17	238	0.638	10.1233	3.98798	3.39e-56	6.64e-55	--	--	-	-	-	-	-	-	-
Unigene0002603	205	86	7.7589	3.6892	-1.07254	3.18e-09	1.14e-08	--	PREDICTED: THUMP domain-containing protein 3 [Nanorana parkeri]	-	-	-	-	-	-	-
Unigene0002610	782	211	3.6037	1.1021	-1.70922	4.5e-60	9.51e-59	Il1rap	PREDICTED: interleukin-1 receptor accessory protein [Nanorana parkeri]	Organismal Systems;Environmental Information Processing	Immune system;Signal transduction;Signaling molecules and interaction;Sensory system	ko04010//MAPK signaling pathway;ko04060//Cytokine-cytokine receptor interaction;ko04750//Inflammatory mediator regulation of TRP channels;ko04659//Th17 cell differentiation	K04723	-	-	GO:0007165//signal transduction
Unigene0002611	25	65	0.5398	1.5908	1.55926	2.65e-06	7.29e-06	--	--	-	-	-	-	-	-	-
Unigene0002614	39	141	0.779	3.192	2.03477	1.34e-17	7.98e-17	--	--	-	-	-	-	-	-	-
Unigene0002621	326	125	3.8606	1.6778	-1.20225	3.05e-16	1.7e-15	--	PREDICTED: SLAM family member 9-like, partial [Nanorana parkeri]	-	-	-	-	-	-	-
Unigene0002635	915	396	2.9101	1.4274	-1.02768	1.23e-32	1.31e-31	Mfn2	PREDICTED: mitofusin-2 [Nanorana parkeri]	Organismal Systems;Cellular Processes	Transport and catabolism;Cell growth and death;Immune system	ko04621//NOD-like receptor signaling pathway;ko04214//Apoptosis - fly;ko04137//Mitophagy - animal	K06030	GO:0031224//intrinsic component of membrane;GO:0031966//mitochondrial membrane	GO:0032550//purine ribonucleoside binding	GO:0007005//mitochondrion organization;GO:0008088//axo-dendritic transport;GO:0008285//negative regulation of cell proliferation;GO:0048812//neuron projection morphogenesis;GO:0050808//synapse organization
Unigene0002639	27	129	0.5228	2.8312	2.43708	7.93e-20	5.24e-19	--	--	-	-	-	-	-	-	-
Unigene0002645	82	32	1.4605	0.646	-1.17686	6.75e-05	0.000158348	--	--	-	-	-	-	-	-	-
Unigene0002653	134	53	5.6674	2.5406	-1.15752	2.99e-07	9.05e-07	--	--	-	-	-	-	-	-	-
Unigene0002659	99	248	3.5266	10.0128	1.5055	7.65e-20	5.06e-19	--	--	-	-	-	-	-	-	-
Unigene0002660	30	84	0.8157	2.5886	1.66606	1.09e-08	3.73e-08	--	--	-	-	-	-	-	-	-
Unigene0002661	21	280	0.4571	6.9084	3.91777	2.68e-65	6.27e-64	--	--	-	-	-	-	-	-	-
Unigene0002662	54	17	2.1036	0.7506	-1.48674	0.000170333	0.000380198	--	--	-	-	-	-	-	-	-
Unigene0002664	102	7	3.8605	0.3003	-3.68431	1.82e-20	1.24e-19	pol	PREDICTED: protein NYNRIN-like [Pygoscelis adeliae]	-	-	-	-	-	-	-
Unigene0002667	120	26	1.5068	0.37	-2.02589	4.89e-13	2.28e-12	Gtf2ird2	PREDICTED: general transcription factor II-I repeat domain-containing protein 2-like [Protobothrops mucrosquamatus]	-	-	-	-	-	-	-
Unigene0002671	158	290	4.9297	10.2552	1.05678	7.67e-14	3.75e-13	--	--	-	-	-	-	-	-	-
Unigene0002679	90	11	2.126	0.2945	-2.8518	2.61e-14	1.31e-13	--	PREDICTED: DNA excision repair protein ERCC-1 [Nanorana parkeri]	-	-	-	-	-	-	-
Unigene0002683	27	8	0.5946	0.1997	-1.57409	0.00603095	0.0107663	--	--	-	-	-	-	-	-	-
Unigene0002684	82	145	0.8346	1.6726	1.00294	4.65e-07	1.39e-06	SLC6A1	PREDICTED: sodium- and chloride-dependent GABA transporter 1 isoform X1 [Peromyscus maniculatus bairdii]	Organismal Systems	Nervous system	ko04727//GABAergic synapse	K05034	GO:0016021//integral component of membrane;GO:0043005//neuron projection	GO:0005283//sodium:amino acid symporter activity;GO:0005326//neurotransmitter transporter activity	GO:0001505//regulation of neurotransmitter levels;GO:0006814//sodium ion transport;GO:0007611//learning or memory;GO:0010038//response to metal ion;GO:0010243//response to organonitrogen compound;GO:0010506//regulation of autophagy;GO:0014052//regulation of gamma-aminobutyric acid secretion;GO:0015800//acidic amino acid transport;GO:0032228//regulation of synaptic transmission, GABAergic;GO:00342…
Unigene0002701	1279	236	8.3733	1.7511	-2.25753	2.84e-137	1.75e-135	--	--	-	-	-	-	-	-	-
Unigene0002704	219	56	3.1611	0.9161	-1.78685	2.22e-19	1.43e-18	--	--	-	-	-	-	-	-	-
Unigene0002708	979	424	7.1546	3.512	-1.02658	1.35e-34	1.54e-33	--	--	-	-	-	-	-	-	-
Unigene0002711	10	51	0.1825	1.0549	2.53114	6.42e-09	2.24e-08	--	--	-	-	-	-	-	-	-
Unigene0002718	981	375	2.759	1.1954	-1.20665	1.63e-44	2.42e-43	--	PREDICTED: N-acetyllactosaminide beta-1,3-N-acetylglucosaminyltransferase 2 isoform X1 [Serinus canaria]	-	-	-	-	-	-	-
Unigene0002723	34	75	1.3481	3.3705	1.32204	5.66e-06	1.5e-05	--	--	-	-	-	-	-	-	-
Unigene0002727	86	33	1.854	0.8063	-1.20125	4.07e-05	9.8e-05	--	PREDICTED: zinc finger protein 615-like [Nanorana parkeri]	-	-	-	-	-	-	-
Unigene0002732	77	33	1.4189	0.6892	-1.04178	0.000522827	0.00109662	--	--	-	-	-	-	-	-	-
Unigene0002737	22	73	0.3246	1.2207	1.91097	4.97e-09	1.75e-08	--	--	-	-	-	-	-	-	-
Unigene0002739	53	18	0.3012	0.116	-1.3766	0.000450305	0.000952982	--	--	-	-	-	-	-	-	-
Unigene0002740	71	27	2.4827	1.0701	-1.21416	0.000137099	0.000309796	--	--	-	-	-	-	-	-	-
Unigene0002768	49	96	0.5202	1.1551	1.15088	4.44e-06	1.19e-05	--	--	-	-	-	-	-	-	-
Unigene0002780	109	13	1.2705	0.1717	-2.88743	1.76e-17	1.05e-16	Card14	PREDICTED: caspase recruitment domain-containing protein 14 [Nanorana parkeri]	Environmental Information Processing	Signal transduction	ko04064//NF-kappa B signaling pathway	K20913	-	-	-
Unigene0002781	276	106	3.1004	1.3496	-1.19992	6.11e-14	3.01e-13	--	--	-	-	-	-	-	-	-
Unigene0002786	82	34	1.3194	0.62	-1.08954	0.000172683	0.000385216	--	PREDICTED: collagen alpha-6(VI) chain-like [Nanorana parkeri]	-	-	-	-	-	-	-
Unigene0002793	231	50	2.3457	0.5755	-2.02713	2.98e-24	2.37e-23	ETV7	PREDICTED: transcription factor ETV7-like [Nanorana parkeri]	Human Diseases;Environmental Information Processing;Organismal Systems	Development;Signal transduction;Cancers	ko05202//Transcriptional misregulation in cancers;ko04013//MAPK signaling pathway - fly;ko04320//Dorso-ventral axis formation	K03211	-	-	-
Unigene0002801	17	48	0.6072	1.9431	1.67812	3.42e-05	8.32e-05	--	--	-	-	-	-	-	-	-
Unigene0002804	402	860	4.609	11.1755	1.27781	3.13e-49	5.21e-48	--	--	-	-	-	-	-	-	-
Unigene0002811	40	110	0.786	2.4498	1.64006	1.28e-10	5.07e-10	tmem82	PREDICTED: transmembrane protein 82 [Nanorana parkeri]	-	-	-	-	-	-	-
Unigene0002822	46	102	1.6342	4.1072	1.32957	1.11e-07	3.5e-07	--	--	-	-	-	-	-	-	-
Unigene0002841	55	13	2.0354	0.5453	-1.90019	2.92e-06	8e-06	--	--	-	-	-	-	-	-	-
Unigene0002844	76	23	1.882	0.6455	-1.54378	2.03e-06	5.65e-06	--	--	-	-	-	-	-	-	-
Unigene0002852	64	4236	0.5174	38.8126	6.2291	0	0	Apoa4	PREDICTED: apolipoprotein A-IV [Nanorana parkeri]	Organismal Systems	Digestive system	ko04979//Cholesterol metabolism;ko04975//Fat digestion and absorption;ko04977//Vitamin digestion and absorption	K08760	GO:0034358//plasma lipoprotein particle	GO:0005488//binding	GO:0019538//protein metabolic process;GO:0030301//cholesterol transport;GO:0031323//regulation of cellular metabolic process;GO:0042221//response to chemical;GO:0044255//cellular lipid metabolic process;GO:0044281//small molecule metabolic process;GO:0044707//single-multicellular organism process;GO:0044712//single-organism catabolic process;GO:0045834//positive regulation of lipid metabolic proc…
Unigene0002856	91	168	1.3714	2.8697	1.06525	1.08e-08	3.69e-08	--	--	-	-	-	-	-	-	-
Unigene0002863	55	111	0.6945	1.5887	1.1938	4.24e-07	1.27e-06	--	--	-	-	-	-	-	-	-
Unigene0002864	98	17	1.659	0.3262	-2.34649	7.72e-13	3.56e-12	LTC4S	PREDICTED: leukotriene C4 synthase-like [Nanorana parkeri]	Metabolism	Lipid metabolism;Global and overview maps	ko01100//Metabolic pathways;ko00590//Arachidonic acid metabolism	K00807	GO:0012505//endomembrane system;GO:0031224//intrinsic component of membrane;GO:0043231//intracellular membrane-bounded organelle	GO:0005488//binding;GO:0030234//enzyme regulator activity	GO:0006690//icosanoid metabolic process;GO:0009893//positive regulation of metabolic process
Unigene0002865	43	82	0.6043	1.3061	1.11193	5.38e-05	0.000127752	--	--	-	-	-	-	-	-	-
Unigene0002871	325	116	2.73	1.1044	-1.30564	2.55e-18	1.57e-17	--	--	-	-	-	-	-	-	-
Unigene0002877	155	304	2.2818	5.0722	1.15244	1.9e-16	1.07e-15	--	--	-	-	-	-	-	-	-
Unigene0002885	166	773	2.0032	10.5727	2.39997	5.47e-107	2.42e-105	--	PREDICTED: autism susceptibility gene 2 protein-like [Aplysia californica]	-	-	-	-	-	-	-
Unigene0002886	96	621	0.5322	3.9022	2.87425	3.73e-106	1.64e-104	--	--	-	-	-	-	-	-	-
Unigene0002888	48	13	0.3274	0.1005	-1.70386	4.33e-05	0.000103994	RPH3AL	PREDICTED: rab effector Noc2 isoform X2 [Nanorana parkeri]	-	-	-	-	-	GO:0017016//Ras GTPase binding;GO:0043169//cation binding	GO:0044763//single-organism cellular process;GO:0050794//regulation of cellular process
Unigene0002891	43	79	0.6532	1.3602	1.05822	0.000138253	0.000312246	--	--	-	-	-	-	-	-	-
Unigene0002910	731	204	7.9307	2.5085	-1.66062	2.72e-54	5.1e-53	--	--	-	-	-	-	-	-	-
Unigene0002917	2609	75	56.3351	1.8355	-4.93979	0	0	Zp1	PREDICTED: zona pellucida sperm-binding protein 4-like [Nanorana parkeri]	-	-	-	-	-	-	-
Unigene0002919	35	13	0.7044	0.2965	-1.24836	0.00801499	0.0139869	--	--	-	-	-	-	-	-	-
Unigene0002920	43	82	1.0193	2.2032	1.11202	5.38e-05	0.000127752	--	--	-	-	-	-	-	-	-
Unigene0002922	116	49	2.2794	1.0913	-1.06261	1.03e-05	2.66e-05	--	--	-	-	-	-	-	-	-
Unigene0002933	448	917	8.9083	20.6666	1.21408	3.64e-48	5.91e-47	--	--	-	-	-	-	-	-	-
Unigene0002937	116	36	3.9424	1.3867	-1.50742	5.7e-09	2e-08	--	--	-	-	-	-	-	-	-
Unigene0002939	54	136	0.8575	2.4477	1.51322	9.04e-12	3.89e-11	--	hypothetical protein XELAEV_18024802mg [Xenopus laevis]	-	-	-	-	-	-	-
Unigene0002940	108	47	4.0304	1.9879	-1.01968	4.86e-05	0.000115944	--	--	-	-	-	-	-	-	-
Unigene0002949	8720	3495	25.9779	11.801	-1.13838	8.07e-246	1.29e-243	qki-b	PREDICTED: protein quaking isoform X9 [Xenopus tropicalis]	-	-	-	-	GO:0043231//intracellular membrane-bounded organelle	GO:0019904//protein domain specific binding;GO:0044822//poly(A) RNA binding	GO:0001676//long-chain fatty acid metabolic process;GO:0006396//RNA processing;GO:0007281//germ cell development;GO:0008366//axon ensheathment;GO:0050658//RNA transport;GO:0061157//mRNA destabilization
Unigene0002951	211	684	2.7372	10.0568	1.8774	2.14e-69	5.43e-68	--	--	-	-	-	-	-	-	-
Unigene0002965	917	48	4.2657	0.2531	-4.075	3.14e-179	2.93e-177	KIF20A	PREDICTED: kinesin-like protein KIF20A [Nanorana parkeri]	-	-	-	-	GO:0005875//microtubule associated complex	GO:0003774//motor activity;GO:0015631//tubulin binding;GO:0032550//purine ribonucleoside binding	GO:0007017//microtubule-based process
Unigene0002970	219	46	1.8691	0.445	-2.07047	2.06e-23	1.58e-22	--	--	-	-	-	-	-	-	-
Unigene0002972	17	255	0.4892	8.3164	4.08746	4.15e-62	9.14e-61	--	--	-	-	-	-	-	-	-
Unigene0002975	59	24	1.4638	0.6749	-1.11697	0.00124843	0.00248213	--	--	-	-	-	-	-	-	-
Unigene0002987	72	23	2.19	0.7929	-1.46572	9.82e-06	2.54e-05	--	--	-	-	-	-	-	-	-
Unigene0002989	47	85	1.5461	3.1691	1.03544	9.22e-05	0.00021272	CTSG	PREDICTED: granzyme A-like [Xenopus tropicalis]	Environmental Information Processing	Signaling molecules and interaction	ko04080//Neuroactive ligand-receptor interaction	K01352	-	GO:0008233//peptidase activity	GO:0009987//cellular process;GO:0019538//protein metabolic process;GO:0050789//regulation of biological process
Unigene0002991	19	3	0.424	0.0759	-2.48189	0.00149764	0.00293809	--	--	-	-	-	-	-	-	-
Unigene0002993	29	85	0.9091	3.02	1.73204	3.26e-09	1.16e-08	--	--	-	-	-	-	-	-	-
Unigene0002997	357	63	2.86	0.572	-2.32193	2.04e-42	2.88e-41	--	mucin-1 [Castor canadensis]	-	-	-	-	-	-	-
Unigene0003001	44	427	0.3736	4.1094	3.45936	1.01e-88	3.51e-87	--	--	-	-	-	-	-	-	-
Unigene0003017	38	90	0.8192	2.199	1.42456	1.51e-07	4.71e-07	--	transposable element tcb1 transposase [Lasius niger]	-	-	-	-	-	-	-
Unigene0003019	79	151	3.68	7.9723	1.11529	2e-08	6.69e-08	--	--	-	-	-	-	-	-	-
Unigene0003025	89	28	2.8231	1.0067	-1.48765	8.61e-07	2.5e-06	--	--	-	-	-	-	-	-	-
Unigene0003027	147	60	1.8705	0.8653	-1.11215	2.74e-07	8.33e-07	--	--	-	-	-	-	-	-	-
Unigene0003028	38	13	1.3048	0.5059	-1.3669	0.00263377	0.00497047	--	--	-	-	-	-	-	-	-
Unigene0003040	138	56	2.8772	1.3233	-1.12053	5.44e-07	1.61e-06	--	--	-	-	-	-	-	-	-
Unigene0003043	2716	5640	20.9521	49.3129	1.23487	2.34e-235	3.46e-233	KRT3	larva-specific keratin RLK [Rana catesbeiana]	-	-	-	-	GO:0005882//intermediate filament;GO:0031988//membrane-bounded vesicle;GO:0043231//intracellular membrane-bounded organelle	-	-
Unigene0003045	804	288	3.6708	1.4903	-1.30049	1.09e-41	1.51e-40	--	--	-	-	-	-	-	-	-
Unigene0003046	26	80	0.4765	1.6616	1.80203	6e-09	2.1e-08	--	PREDICTED: piggyBac transposable element-derived protein 4-like [Nanorana parkeri]	-	-	-	-	-	-	-
Unigene0003048	89	380	1.2313	5.9584	2.27474	6.54e-51	1.13e-49	--	--	-	-	-	-	-	-	-
Unigene0003050	67	7	1.1917	0.1411	-3.07823	6.23e-12	2.71e-11	--	--	-	-	-	-	-	-	-
Unigene0003052	73	157	0.8078	1.969	1.28539	1.28e-10	5.1e-10	--	--	-	-	-	-	-	-	-
Unigene0003053	74	173	0.688	1.8229	1.40575	4.75e-13	2.21e-12	--	--	-	-	-	-	-	-	-
Unigene0003058	1212	2200	2.7792	5.7177	1.04077	1.92e-84	6.23e-83	MGAM	PREDICTED: maltase-glucoamylase, intestinal [Nanorana parkeri]	Organismal Systems;Metabolism	Carbohydrate metabolism;Global and overview maps;Digestive system	ko01100//Metabolic pathways;ko04973//Carbohydrate digestion and absorption;ko00500//Starch and sucrose metabolism;ko00052//Galactose metabolism	K12047	GO:0016020//membrane;GO:0031988//membrane-bounded vesicle	GO:0090599//alpha-glucosidase activity	GO:0005982//starch metabolic process;GO:0007586//digestion;GO:0044710//single-organism metabolic process;GO:0051704//multi-organism process
Unigene0003059	302	74	2.2616	0.6281	-1.84828	2.51e-27	2.24e-26	VIPR2	PREDICTED: vasoactive intestinal polypeptide receptor 2 [Nanorana parkeri]	Environmental Information Processing	Signaling molecules and interaction;Signal transduction	ko04024//cAMP signaling pathway;ko04080//Neuroactive ligand-receptor interaction	K04590	GO:0031224//intrinsic component of membrane	GO:0004930//G-protein coupled receptor activity	GO:0007187//G-protein coupled receptor signaling pathway, coupled to cyclic nucleotide second messenger
Unigene0003064	251	104	1.8434	0.8657	-1.09043	3.3e-11	1.37e-10	--	--	-	-	-	-	-	-	-
Unigene0003065	156	56	2.0825	0.8473	-1.29737	1.91e-09	6.95e-09	--	--	-	-	-	-	-	-	-
Unigene0003071	131	37	4.7042	1.5059	-1.64332	8.07e-11	3.25e-10	--	--	-	-	-	-	-	-	-
Unigene0003072	36	4	0.2688	0.0339	-2.98718	2.48e-06	6.84e-06	--	--	-	-	-	-	-	-	-
Unigene0003074	80	26	1.3457	0.4957	-1.44082	2.9e-06	7.93e-06	--	--	-	-	-	-	-	-	-
Unigene0003082	36	64	0.6446	1.2989	1.01081	0.00066142	0.00136847	--	--	-	-	-	-	-	-	-
Unigene0003109	208	81	1.6281	0.7186	-1.17993	1.26e-10	5.02e-10	--	--	-	-	-	-	-	-	-
Unigene0003115	38	97	1.3429	3.8851	1.5326	9.72e-09	3.34e-08	--	--	-	-	-	-	-	-	-
Unigene0003116	33	179	0.5228	3.2139	2.61999	1.9e-29	1.83e-28	--	--	-	-	-	-	-	-	-
Unigene0003131	39	16	0.6748	0.3138	-1.10461	0.00916558	0.0158326	--	--	-	-	-	-	-	-	-
Unigene0003136	190	15	2.1452	0.1919	-3.48269	9e-35	1.03e-33	--	--	-	-	-	-	-	-	-
Unigene0003138	23	82	0.4601	1.8591	2.01459	1.78e-10	6.98e-10	--	--	-	-	-	-	-	-	-
Unigene0003140	1003	90	10.8112	1.0995	-3.29761	4.96e-164	4.06e-162	--	--	-	-	-	-	-	-	-
Unigene0003151	180	47	3.2276	0.9552	-1.75659	7.5e-16	4.09e-15	--	--	-	-	-	-	-	-	-
Unigene0003152	44	18	0.8119	0.3765	-1.10865	0.00723705	0.0127363	SELE	PREDICTED: P-selectin-like [Nanorana parkeri]	Environmental Information Processing;Human Diseases	Signaling molecules and interaction;Infectious diseases	ko04514//Cell adhesion molecules (CAMs);ko05150//Staphylococcus aureus infection;ko05144//Malaria	K06496	-	-	-
Unigene0003160	55	104	1.1576	2.4809	1.09973	4.18e-06	1.13e-05	--	--	-	-	-	-	-	-	-
Unigene0003164	47	91	0.9332	2.0478	1.13382	8.71e-06	2.27e-05	--	--	-	-	-	-	-	-	-
Unigene0003175	24	59	0.2351	0.6551	1.47844	1.53e-05	3.86e-05	--	PREDICTED: LOW QUALITY PROTEIN: ATP-binding cassette sub-family A member 13 [Alligator mississippiensis]	Environmental Information Processing	Membrane transport	ko02010//ABC transporters	K05647	-	-	-
Unigene0003186	80	34	1.6999	0.8188	-1.05387	0.000321724	0.000693312	--	--	-	-	-	-	-	-	-
Unigene0003188	348	107	2.4926	0.8686	-1.52089	4.4e-24	3.47e-23	exoc3l1	PREDICTED: exocyst complex component 3-like protein [Xenopus tropicalis]	-	-	-	-	-	-	-
Unigene0003190	30	98	0.6197	2.2942	1.88835	1.37e-11	5.8e-11	--	--	-	-	-	-	-	-	-
Unigene0003192	20	72	0.4419	1.803	2.02861	1.28e-09	4.73e-09	--	--	-	-	-	-	-	-	-
Unigene0003199	80	24	1.7734	0.603	-1.55629	7.92e-07	2.3e-06	--	--	-	-	-	-	-	-	-
Unigene0003201	121	45	1.8572	0.7828	-1.24641	3.01e-07	9.11e-07	--	--	-	-	-	-	-	-	-
Unigene0003203	2936	868	7.9213	2.6543	-1.57741	1.67e-191	1.76e-189	ADAMTS1	PREDICTED: LOW QUALITY PROTEIN: A disintegrin and metalloproteinase with thrombospondin motifs 1 [Nanorana parkeri]	-	-	-	-	GO:0031982//vesicle;GO:0044420//extracellular matrix component;GO:0044424//intracellular part	GO:0004175//endopeptidase activity;GO:0005539//glycosaminoglycan binding;GO:0046914//transition metal ion binding	GO:0019538//protein metabolic process;GO:0060343//trabecula formation
Unigene0003208	34	76	0.7438	1.8844	1.34112	3.91e-06	1.06e-05	--	--	-	-	-	-	-	-	-
Unigene0003217	22	117	0.2679	1.6149	2.59168	1.01e-19	6.62e-19	--	--	-	-	-	-	-	-	-
Unigene0003218	44	83	0.9578	2.0479	1.09635	4.51e-05	0.000108141	--	--	-	-	-	-	-	-	-
Unigene0003226	162	310	1.4998	3.2529	1.11696	7.63e-16	4.16e-15	--	--	-	-	-	-	-	-	-
Unigene0003229	14	2	0.3023	0.0489	-2.62807	0.0074061	0.0130119	ADAM28	PREDICTED: zinc metalloproteinase-disintegrin-like crotastatin isoform X3 [Xenopus laevis]	-	-	-	-	-	-	-
Unigene0003233	1273	520	5.367	2.4848	-1.11099	1.59e-49	2.66e-48	--	PREDICTED: zinc finger protein 850-like [Nanorana parkeri]	-	-	-	-	-	-	-
Unigene0003234	56	22	0.9143	0.4071	-1.16728	0.00129029	0.00255955	--	transposase domain containing protein [Lasius niger]	-	-	-	-	-	-	-
Unigene0003235	72	26	1.1543	0.4724	-1.28894	5.68e-05	0.000134584	--	--	-	-	-	-	-	-	-
Unigene0003236	40	83	0.465	1.0936	1.23378	8.81e-06	2.29e-05	--	PREDICTED: protocadherin-10-like [Nanorana parkeri]	-	-	-	-	GO:0016020//membrane	-	GO:0007155//cell adhesion
Unigene0003239	16	107	0.2456	1.8614	2.92201	4.68e-20	3.13e-19	--	--	-	-	-	-	-	-	-
Unigene0003250	914	221	3.6005	0.9867	-1.86751	1.88e-78	5.51e-77	DSE	PREDICTED: dermatan-sulfate epimerase isoform X1 [Nanorana parkeri]	Metabolism	Global and overview maps;Glycan biosynthesis and metabolism	ko01100//Metabolic pathways;ko00532//Glycosaminoglycan biosynthesis - chondroitin sulfate / dermatan sulfate	K01794	GO:0031224//intrinsic component of membrane;GO:0043231//intracellular membrane-bounded organelle	GO:0016857//racemase and epimerase activity, acting on carbohydrates and derivatives	GO:0006024//glycosaminoglycan biosynthetic process
Unigene0003257	18	4	0.2351	0.0592	-1.98961	0.00722652	0.0127205	--	PREDICTED: retrotransposon-derived protein PEG10 [Xenopus tropicalis]	-	-	-	-	-	GO:0005488//binding	-
Unigene0003259	1468	584	5.5847	2.5181	-1.14914	1.91e-59	4e-58	b4gat1	PREDICTED: beta-1,4-glucuronyltransferase 1 [Nanorana parkeri]	Metabolism	Glycan biosynthesis and metabolism;Global and overview maps	ko01100//Metabolic pathways;ko00515//Mannose type O-glycan biosyntheis	K21032	-	-	-
Unigene0003276	77	4	1.3938	0.0821	-4.0855	1.68e-16	9.45e-16	--	--	-	-	-	-	-	-	-
Unigene0003287	730	296	3.9777	1.828	-1.12167	1.45e-30	1.45e-29	--	--	-	-	-	-	-	-	-
Unigene0003289	81	25	1.4255	0.4987	-1.51522	1.03e-06	2.97e-06	--	--	-	-	-	-	-	-	-
Unigene0003295	28	5	0.4258	0.0862	-2.30442	0.000327558	0.000704955	--	--	-	-	-	-	-	-	-
Unigene0003300	2474	4696	11.0345	23.7392	1.10525	5.33e-170	4.62e-168	nefl	PREDICTED: neurofilament light polypeptide [Xenopus tropicalis]	Human Diseases	Neurodegenerative diseases	ko05014//Amyotrophic lateral sclerosis (ALS)	K04572	GO:0005882//intermediate filament;GO:0043005//neuron projection	GO:0005198//structural molecule activity;GO:0019899//enzyme binding;GO:0046983//protein dimerization activity	GO:0008088//axo-dendritic transport;GO:0010035//response to inorganic substance;GO:0010243//response to organonitrogen compound;GO:0010770//positive regulation of cell morphogenesis involved in differentiation;GO:0021543//pallium development;GO:0031103//axon regeneration;GO:0032536//regulation of cell projection size;GO:0043066//negative regulation of apoptotic process;GO:0043623//cellular protei…
Unigene0003301	269	70	1.9103	0.5634	-1.76157	4.53e-23	3.44e-22	Ptprn	PREDICTED: protein tyrosine phosphatase, receptor type N L homeolog isoform X2 [Xenopus laevis]	Human Diseases	Endocrine and metabolic diseases	ko04940//Type I diabetes mellitus	K07817	-	GO:0016787//hydrolase activity	GO:0006470//protein dephosphorylation
Unigene0003302	100	34	2.0155	0.7767	-1.37571	5.04e-07	1.5e-06	--	--	-	-	-	-	-	-	-
Unigene0003303	102	180	3.9049	7.8103	1.00009	1.59e-08	5.39e-08	--	--	-	-	-	-	-	-	-
Unigene0003309	749	26	8.8385	0.3477	-4.66789	8.19e-161	6.56e-159	CPO	PREDICTED: carboxypeptidase O-like [Nanorana parkeri]	-	-	-	-	-	GO:0008235//metalloexopeptidase activity;GO:0046914//transition metal ion binding	GO:0019538//protein metabolic process
Unigene0003312	170	73	2.1509	1.0468	-1.03895	1.54e-07	4.79e-07	Igll1	PREDICTED: Ig lambda-1 chain V regions MOPC 104E/RPC20/J558/S104 [Xenopus laevis]	-	-	-	-	-	-	-
Unigene0003319	70	24	1.1513	0.4474	-1.36363	3.82e-05	9.23e-05	--	--	-	-	-	-	-	-	-
Unigene0003320	119	219	1.0072	2.1009	1.06066	7.38e-11	2.98e-10	pol	PREDICTED: protein NYNRIN-like [Nothobranchius furzeri]	-	-	-	-	-	-	-
Unigene0003326	236	101	2.7653	1.3413	-1.0438	5.22e-10	1.99e-09	--	PREDICTED: zinc finger protein OZF-like [Nanorana parkeri]	-	-	-	-	-	-	-
Unigene0003332	34	89	0.2798	0.8301	1.56889	1.61e-08	5.43e-08	--	PREDICTED: rho GTPase-activating protein 23-like [Nanorana parkeri]	Genetic Information Processing	Folding, sorting and degradation	ko03018//RNA degradation	K14442	-	-	-
Unigene0003340	97	28	1.6696	0.5462	-1.612	3.64e-08	1.19e-07	--	--	-	-	-	-	-	-	-
Unigene0003351	78	29	1.5327	0.6459	-1.24669	5.79e-05	0.000137	--	PREDICTED: zinc finger protein 850-like [Nanorana parkeri]	-	-	-	-	-	-	-
Unigene0003356	76	215	1.25	4.008	1.68095	2.21e-20	1.5e-19	--	--	-	-	-	-	-	-	-
Unigene0003363	117	45	2.8653	1.2491	-1.1978	1.16e-06	3.31e-06	--	--	-	-	-	-	-	-	-
Unigene0003369	53	5	0.3564	0.0381	-3.22563	1.07e-09	3.96e-09	--	--	-	-	-	-	-	-	-
Unigene0003373	122	39	1.4816	0.5368	-1.4647	7.03e-09	2.45e-08	--	--	-	-	-	-	-	-	-
Unigene0003377	152	43	2.2475	0.7206	-1.64105	1.52e-12	6.87e-12	--	--	-	-	-	-	-	-	-
Unigene0003384	21	52	0.5191	1.4568	1.48872	3.49e-05	8.46e-05	--	PREDICTED: 1,25-dihydroxyvitamin D(3) 24-hydroxylase, mitochondrial-like [Xenopus laevis]	Organismal Systems;Metabolism;Human Diseases	Lipid metabolism;Endocrine system;Global and overview maps;Cancers	ko01100//Metabolic pathways;ko05206//MicroRNAs in cancer;ko04928//Parathyroid hormone synthesis, secretion and action;ko00100//Steroid biosynthesis	K07436	-	-	-
Unigene0003388	42	12	0.6095	0.1974	-1.6265	0.000273429	0.000594304	TCTEX1D4	PREDICTED: tctex1 domain-containing protein 4 [Nanorana parkeri]	-	-	-	-	GO:0043226//organelle;GO:0044424//intracellular part	-	-
Unigene0003390	36	81	0.5649	1.4406	1.3506	1.97e-06	5.5e-06	--	--	-	-	-	-	-	-	-
Unigene0003396	144	11	2.8422	0.2461	-3.52969	4.13e-27	3.66e-26	--	--	-	-	-	-	-	-	-
Unigene0003398	146	7	3.1731	0.1724	-4.20206	6.65e-31	6.74e-30	--	--	-	-	-	-	-	-	-
Unigene0003400	46	84	1.0512	2.1756	1.04938	8.11e-05	0.000188383	--	--	-	-	-	-	-	-	-
Unigene0003402	75	33	1.3466	0.6716	-1.00365	0.000952299	0.00192402	PTH1R	PREDICTED: parathyroid hormone/parathyroid hormone-related peptide receptor-like, partial [Eurypyga helias]	Organismal Systems;Environmental Information Processing	Endocrine system;Signaling molecules and interaction;Excretory system	ko04080//Neuroactive ligand-receptor interaction;ko04928//Parathyroid hormone synthesis, secretion and action;ko04961//Endocrine and other factor-regulated calcium reabsorption	K04585	-	-	-
Unigene0003410	16	95	0.3559	2.3948	2.75036	4.19e-17	2.43e-16	--	--	-	-	-	-	-	-	-
Unigene0003419	36	64	0.8213	1.6548	1.01068	0.00066142	0.00136847	RFX4	PREDICTED: transcription factor RFX4 [Nanorana parkeri]	-	-	-	-	-	-	-
Unigene0003420	230	46	2.2108	0.5012	-2.14111	1.13e-25	9.51e-25	--	--	-	-	-	-	-	-	-
Unigene0003422	4	18	0.0925	0.4719	2.35096	0.00261354	0.00493532	--	--	-	-	-	-	-	-	-
Unigene0003424	10	141	0.2034	3.2505	3.99827	2.72e-34	3.07e-33	--	--	-	-	-	-	-	-	-
Unigene0003429	10	198	0.205	4.5997	4.48784	7.77e-52	1.38e-50	--	--	-	-	-	-	-	-	-
Unigene0003432	1176	455	23.8833	10.4732	-1.1893	1.89e-51	3.32e-50	--	--	-	-	-	-	-	-	-
Unigene0003434	169	22	2.4341	0.3591	-2.76093	2.47e-25	2.05e-24	--	--	-	-	-	-	-	-	-
Unigene0003435	24	81	0.4882	1.8673	1.93541	7.03e-10	2.65e-09	--	--	-	-	-	-	-	-	-
Unigene0003436	40	17	0.7895	0.3803	-1.0538	0.0105615	0.0180335	--	--	-	-	-	-	-	-	-
Unigene0003437	96	38	1.2298	0.5517	-1.15647	1.71e-05	4.31e-05	--	--	-	-	-	-	-	-	-
Unigene0003441	4	161	0.075	3.4192	5.51062	3.83e-47	6.08e-46	--	--	-	-	-	-	-	-	-
Unigene0003452	428	151	3.046	1.218	-1.3224	4.73e-24	3.73e-23	bicdl2	PREDICTED: bicaudal D-related protein 2 [Nanorana parkeri]	-	-	-	-	-	-	-
Unigene0003453	102	4	2.3882	0.1062	-4.49107	4.26e-23	3.24e-22	--	--	-	-	-	-	-	-	-
Unigene0003455	78	34	1.4575	0.7201	-1.01723	0.000590225	0.00122894	--	--	-	-	-	-	-	-	-
Unigene0003474	44	82	0.9174	1.9377	1.07872	6.2e-05	0.000146069	--	--	-	-	-	-	-	-	-
Unigene0003478	200	61	1.7704	0.612	-1.53247	1.2e-14	6.14e-14	--	--	-	-	-	-	-	-	-
Unigene0003481	86	20	1.8845	0.4967	-1.92374	2.81e-09	1.01e-08	--	--	-	-	-	-	-	-	-
Unigene0003491	20827	6834	49.8241	18.5298	-1.427	0	0	aebp2	PREDICTED: zinc finger protein AEBP2 isoform X1 [Nanorana parkeri]	-	-	-	-	GO:0031519//PcG protein complex	GO:0000977//RNA polymerase II regulatory region sequence-specific DNA binding;GO:0000982//transcription factor activity, RNA polymerase II core promoter proximal region sequence-specific binding;GO:0003712//transcription cofactor activity;GO:0043169//cation binding	GO:0010468//regulation of gene expression
Unigene0003493	78	23	1.4636	0.4892	-1.58103	9.03e-07	2.61e-06	--	--	-	-	-	-	-	-	-
Unigene0003494	87	37	2.0263	0.9767	-1.05286	0.000188029	0.000417492	--	--	-	-	-	-	-	-	-
Unigene0003495	32	58	0.7414	1.5231	1.03869	0.00155392	0.00304143	--	--	-	-	-	-	-	-	-
Unigene0003498	155	68	2.0265	1.0076	-1.00807	1.18e-06	3.36e-06	--	--	-	-	-	-	-	-	-
Unigene0003501	87	29	2.0053	0.7576	-1.40431	2.3e-06	6.38e-06	--	--	-	-	-	-	-	-	-
Unigene0003504	72	15	1.4849	0.3506	-2.08247	2.32e-08	7.74e-08	--	--	-	-	-	-	-	-	-
Unigene0003505	49	101	0.802	1.8736	1.22414	8.22e-07	2.39e-06	Pol	LINE-1 reverse transcriptase [Larimichthys crocea]	-	-	-	-	-	-	-
Unigene0003509	143	1870	0.7691	11.3996	3.88967	0	0	FREM1	PREDICTED: FRAS1-related extracellular matrix protein 1 [Nanorana parkeri]	-	-	-	-	-	-	-
Unigene0003511	624	256	3.0654	1.4254	-1.10471	6.77e-26	5.73e-25	--	--	-	-	-	-	-	-	-
Unigene0003512	829	279	2.5204	0.9614	-1.39044	2.59e-47	4.13e-46	fam135b	PREDICTED: protein FAM135B [Nanorana parkeri]	-	-	-	-	-	-	-
Unigene0003526	16	1405	0.1008	10.0309	6.63681	0	0	TSHB	PREDICTED: thyrotropin subunit beta [Nanorana parkeri]	Environmental Information Processing;Organismal Systems;Human Diseases	Immune diseases;Endocrine system;Signaling molecules and interaction	ko04080//Neuroactive ligand-receptor interaction;ko05320//Autoimmune thyroid disease;ko04918//Thyroid hormone synthesis;ko04923//Regulation of lipolysis in adipocyte	K05251	-	-	-
Unigene0003532	103	43	1.0952	0.5182	-1.07961	2.94e-05	7.2e-05	--	--	-	-	-	-	-	-	-
Unigene0003541	55	124	0.7262	1.8557	1.35352	3.11e-09	1.11e-08	CLUL1	PREDICTED: clusterin-like protein 1 [Xenopus laevis]	-	-	-	-	-	-	-
Unigene0003546	87	171	1.1264	2.5093	1.15557	6.53e-10	2.47e-09	wnt11	PREDICTED: protein Wnt-11 [Nanorana parkeri]	Environmental Information Processing;Organismal Systems;Cellular Processes;Human Diseases	Endocrine and metabolic diseases;Cellular community - eukaryotes;Infectious diseases;Endocrine system;Signal transduction;Cancers	ko05200//Pathways in cancer;ko05165//Human papillomavirus infection;ko05166//HTLV-I infection;ko05205//Proteoglycans in cancer;ko05225//Hepatocellular carcinoma;ko04390//Hippo signaling pathway;ko04934//Cushing syndrome;ko05226//Gastric cancer;ko04150//mTOR signaling pathway;ko05224//Breast cancer;ko04310//Wnt signaling pathway;ko04550//Signaling pathways regulating pluripotency of stem cells;ko0…	K01384	-	-	-
Unigene0003547	651	255	8.6385	3.8351	-1.17152	1.67e-29	1.61e-28	ARL14EPL	PREDICTED: ARL14 effector protein-like [Nanorana parkeri]	-	-	-	-	-	-	-
Unigene0003552	121	226	1.6137	3.416	1.08194	2.12e-11	8.91e-11	--	--	-	-	-	-	-	-	-
Unigene0003558	21	141	1.0028	7.6311	2.92786	2.03e-26	1.75e-25	--	--	-	-	-	-	-	-	-
Unigene0003565	43	96	0.6316	1.5982	1.33936	3.15e-07	9.54e-07	--	--	-	-	-	-	-	-	-
Unigene0003567	167	4	1.8103	0.0491	-5.20436	2.02e-39	2.63e-38	--	--	-	-	-	-	-	-	-
Unigene0003572	2137	123	11.8528	0.7732	-3.93824	0	0	--	--	-	-	-	-	-	-	-
Unigene0003573	94	34	1.3717	0.5623	-1.28655	4.39e-06	1.18e-05	--	--	-	-	-	-	-	-	-
Unigene0003574	79	9	1.1553	0.1492	-2.95295	2.06e-13	9.84e-13	CHAD	PREDICTED: chondroadherin [Nanorana parkeri]	Human Diseases;Cellular Processes;Environmental Information Processing	Signaling molecules and interaction;Infectious diseases;Cellular community - eukaryotes;Signal transduction	ko05165//Human papillomavirus infection;ko04151//PI3K-Akt signaling pathway;ko04510//Focal adhesion;ko04512//ECM-receptor interaction	K06248	-	-	GO:0051093//negative regulation of developmental process
Unigene0003579	3050	1293	3.5479	1.7047	-1.05745	8.76e-101	3.55e-99	HMCN2	PREDICTED: hemicentin-2 [Nanorana parkeri]	-	-	-	-	-	-	-
Unigene0003583	20	37	0.2191	0.4595	1.06848	0.0075924	0.0133063	--	--	-	-	-	-	-	-	-
Unigene0003584	1571	668	5.2142	2.5129	-1.05309	9e-55	1.71e-53	HUS1	PREDICTED: checkpoint protein HUS1 isoform X1 [Nanorana parkeri]	Cellular Processes	Cell growth and death	ko04218//Cellular senescence	K10903	GO:0043231//intracellular membrane-bounded organelle;GO:0043232//intracellular non-membrane-bounded organelle;GO:0043234//protein complex	-	GO:0006259//DNA metabolic process
Unigene0003586	86	27	1.0748	0.3825	-1.49054	9.97e-07	2.87e-06	--	PREDICTED: cyclic nucleotide-gated cation channel beta-3, partial [Nanorana parkeri]	-	-	-	-	-	-	-
Unigene0003590	326	57	1.7858	0.3539	-2.33516	3.42e-39	4.42e-38	pol	PREDICTED: retroviral-like aspartic protease 1 [Cyprinus carpio]	-	-	-	-	-	-	-
Unigene0003600	1266	506	16.2804	7.375	-1.14242	1.4e-51	2.46e-50	--	--	-	-	-	-	-	-	-
Unigene0003603	81	31	1.3306	0.5772	-1.20493	5.76e-05	0.000136201	--	--	-	-	-	-	-	-	-
Unigene0003604	71	27	1.2205	0.5261	-1.21406	0.000137099	0.000309796	--	PREDICTED: zinc finger protein 883-like [Nanorana parkeri]	-	-	-	-	-	-	-
Unigene0003605	8	192	0.0947	2.5748	4.76495	2.6e-51	4.54e-50	--	--	-	-	-	-	-	-	-
Unigene0003617	149	0	2.3859	0.001	-11.2203	4.22e-41	5.74e-40	--	--	-	-	-	-	-	-	-
Unigene0003620	40	6	0.6957	0.1183	-2.55602	3.2e-06	8.71e-06	--	PREDICTED: RNA-directed DNA polymerase from mobile element jockey-like [Nanorana parkeri]	-	-	-	-	-	-	-
Unigene0003623	30	99	0.5124	1.9165	1.90313	8.61e-12	3.7e-11	--	Transposable element Tcb1 transposase [Dicentrarchus labrax]	-	-	-	-	-	-	-
Unigene0003627	415	806	4.0713	8.9621	1.13835	9.93e-39	1.27e-37	--	--	-	-	-	-	-	-	-
Unigene0003639	77	22	1.3498	0.4371	-1.62671	6.8e-07	1.99e-06	KIF3C	PREDICTED: kinesin-like protein KIF3C isoform X2 [Xenopus tropicalis]	-	-	-	-	-	-	-
Unigene0003645	82	194	0.7254	1.9451	1.423	8.86e-15	4.57e-14	nectin4	PREDICTED: nectin-4 [Nanorana parkeri]	Cellular Processes	Cellular community - eukaryotes	ko04520//Adherens junction	K06593	GO:0031224//intrinsic component of membrane	-	GO:0022610//biological adhesion
Unigene0003648	148	327	1.2347	3.0918	1.32429	1.56e-21	1.12e-20	Rnf186	PREDICTED: RING finger protein 186 [Nanorana parkeri]	-	-	-	-	-	-	-
Unigene0003652	403	719	1.7981	3.6359	1.01584	2.33e-29	2.23e-28	--	PREDICTED: protein TANC2 [Lepisosteus oculatus]	-	-	-	-	-	-	-
Unigene0003659	90	26	1.6561	0.5423	-1.61063	1.59e-07	4.93e-07	--	--	-	-	-	-	-	-	-
Unigene0003663	167	4	2.5871	0.0702	-5.20372	2.02e-39	2.63e-38	--	--	-	-	-	-	-	-	-
Unigene0003664	67	29	1.2194	0.5982	-1.02747	0.00129455	0.00256727	--	--	-	-	-	-	-	-	-
Unigene0003670	129	2	1.8283	0.0321	-5.83179	1.12e-32	1.2e-31	--	PREDICTED: Ig heavy chain Mem5-like, partial [Alligator sinensis]	-	-	-	-	-	-	-
Unigene0003672	528	87	2.2553	0.4212	-2.42074	1.37e-64	3.16e-63	--	--	-	-	-	-	-	-	-
Unigene0003675	20	101	0.3218	1.8419	2.51696	2.8e-16	1.56e-15	--	PREDICTED: polymeric immunoglobulin receptor-like [Haliaeetus albicilla]	Organismal Systems	Immune system	ko04672//Intestinal immune network for IgA production	K13073	-	-	-
Unigene0003677	2	157	0.0321	2.8528	6.47366	1.37e-47	2.2e-46	--	--	-	-	-	-	-	-	-
Unigene0003684	146	261	1.221	2.474	1.01878	6.73e-12	2.92e-11	--	--	-	-	-	-	-	-	-
Unigene0003691	45	208	0.4078	2.1366	2.38938	1.69e-30	1.69e-29	--	PREDICTED: collagen alpha-1(VII) chain-like isoform X8 [Salmo salar]	-	-	-	-	-	-	-
Unigene0003693	272	97	2.5995	1.0507	-1.30688	9.73e-16	5.27e-15	--	PREDICTED: nucleolar protein 6 [Nanorana parkeri]	Genetic Information Processing;Cellular Processes;Organismal Systems	Folding, sorting and degradation;Endocrine system;Cell growth and death	ko04110//Cell cycle;ko04120//Ubiquitin mediated proteolysis;ko04914//Progesterone-mediated oocyte maturation	K03364	-	-	-
Unigene0003694	96	37	0.9302	0.4063	-1.195	1.05e-05	2.7e-05	--	--	-	-	-	-	-	-	-
Unigene0003698	165	4	1.6405	0.0451	-5.18486	7.4e-39	9.47e-38	--	PREDICTED: fibronectin type III and SPRY domain-containing protein 1-like [Xenopus laevis]	-	-	-	-	-	-	-
Unigene0003701	43	80	1.7627	3.7169	1.07631	0.000101296	0.00023233	--	--	-	-	-	-	-	-	-
Unigene0003702	565	157	1.8975	0.5976	-1.66685	5.65e-43	8.09e-42	Nrxn1	PREDICTED: neurexin-1 isoform X2 [Xenopus tropicalis]	Environmental Information Processing	Signaling molecules and interaction	ko04514//Cell adhesion molecules (CAMs)	K07377	GO:0031224//intrinsic component of membrane	-	-
Unigene0003704	78	271	0.6674	2.6282	1.97745	5.18e-31	5.26e-30	GPR98	PREDICTED: G-protein coupled receptor 98, partial [Nanorana parkeri]	-	-	-	-	-	-	-
Unigene0003714	61	179	0.6218	2.068	1.73371	1.13e-17	6.78e-17	--	--	-	-	-	-	-	-	-
Unigene0003715	412	179	2.4085	1.186	-1.02203	6.41e-16	3.5e-15	--	--	-	-	-	-	-	-	-
Unigene0003719	192	26	1.6251	0.2494	-2.704	1.01e-27	9.2e-27	IL1RAP	PREDICTED: interleukin-1 receptor accessory protein isoform X1 [Xenopus tropicalis]	Environmental Information Processing;Organismal Systems	Immune system;Signal transduction;Sensory system;Signaling molecules and interaction	ko04010//MAPK signaling pathway;ko04060//Cytokine-cytokine receptor interaction;ko04750//Inflammatory mediator regulation of TRP channels;ko04659//Th17 cell differentiation	K04723	-	-	GO:0007165//signal transduction
Unigene0003724	282	115	2.575	1.1902	-1.11337	9.85e-13	4.5e-12	esr1	estrogen receptor 1 [Rugosa rugosa]	Human Diseases;Organismal Systems	Excretory system;Endocrine system;Drug resistance;Cancers	ko05200//Pathways in cancer;ko05205//Proteoglycans in cancer;ko04915//Estrogen signaling pathway;ko05224//Breast cancer;ko04919//Thyroid hormone signaling pathway;ko01522//Endocrine resistance;ko04917//Prolactin signaling pathway;ko04961//Endocrine and other factor-regulated calcium reabsorption	K08550	GO:0043231//intracellular membrane-bounded organelle	GO:0001071//nucleic acid binding transcription factor activity;GO:0003677//DNA binding;GO:0003707//steroid hormone receptor activity;GO:0008289//lipid binding;GO:0046914//transition metal ion binding	GO:0009755//hormone-mediated signaling pathway;GO:0010468//regulation of gene expression;GO:0034645//cellular macromolecule biosynthetic process
Unigene0003730	8	401	0.0587	3.3324	5.82706	8.23e-117	4.14e-115	--	--	-	-	-	-	-	-	-
Unigene0003731	430	115	2.381	0.7217	-1.7221	7.42e-35	8.54e-34	--	ORF2 [Mus musculus domesticus]	-	-	-	-	-	-	GO:0008152//metabolic process;GO:0044699//single-organism process
Unigene0003733	37	85	0.7012	1.8257	1.38055	5.5e-07	1.63e-06	--	LINE-1 reverse transcriptase [Larimichthys crocea]	-	-	-	-	-	-	-
Unigene0003742	7231	2853	7.2542	3.244	-1.16104	1.52e-225	2.09e-223	RYR3	ryanodine receptor beta isoform [Rana catesbeiana]	Human Diseases;Environmental Information Processing;Organismal Systems	Signal transduction;Endocrine system;Digestive system;Neurodegenerative diseases;Environmental adaptation	ko04020//Calcium signaling pathway;ko05010//Alzheimer disease;ko04921//Oxytocin signaling pathway;ko04371//Apelin signaling pathway;ko04713//Circadian entrainment;ko04970//Salivary secretion	K04963	GO:0005789//endoplasmic reticulum membrane;GO:0016528//sarcoplasm;GO:0031224//intrinsic component of membrane	GO:0005262//calcium channel activity;GO:0046872//metal ion binding	GO:0006816//calcium ion transport;GO:0006875//cellular metal ion homeostasis;GO:0006936//muscle contraction
Unigene0003749	204	79	1.6006	0.7025	-1.18804	1.75e-10	6.89e-10	--	PREDICTED: mucin-5AC-like [Nanorana parkeri]	-	-	-	-	-	-	-
Unigene0003758	16	255	0.1212	2.189	4.17481	3.89e-63	8.76e-62	VWDE	PREDICTED: LOW QUALITY PROTEIN: von Willebrand factor D and EGF domain-containing protein [Nanorana parkeri]	-	-	-	-	-	-	-
Unigene0003765	398	130	4.0476	1.4985	-1.43355	5.18e-25	4.24e-24	--	--	-	-	-	-	-	-	-
Unigene0003767	42	2	0.2548	0.0138	-4.20663	3.12e-09	1.12e-08	gckr	PREDICTED: glucokinase regulatory protein [Nanorana parkeri]	-	-	-	-	-	-	-
Unigene0003775	215	74	2.8933	1.1287	-1.35805	3.04e-13	1.44e-12	--	--	-	-	-	-	-	-	-
Unigene0003780	227	839	0.9201	3.8542	2.06657	9.39e-96	3.57e-94	--	PREDICTED: myosin-binding protein H-like [Nanorana parkeri]	-	-	-	-	-	-	-
Unigene0003781	138	19	1.3236	0.2065	-2.68025	5.93e-20	3.94e-19	CARD14	PREDICTED: caspase recruitment domain-containing protein 14 [Nanorana parkeri]	Environmental Information Processing	Signal transduction	ko04064//NF-kappa B signaling pathway	K20913	-	-	-
Unigene0003785	214	0	2.5053	0.001	-11.2908	1.13e-57	2.28e-56	--	--	-	-	-	-	-	-	-
Unigene0003790	88	21	1.2406	0.3356	-1.88622	2.63e-09	9.49e-09	--	--	-	-	-	-	-	-	-
Unigene0003792	199	20	1.8644	0.2124	-3.13386	1.38e-33	1.53e-32	rergl	PREDICTED: ras-related and estrogen-regulated growth inhibitor-like protein [Nanorana parkeri]	-	-	-	-	-	GO:0032550//purine ribonucleoside binding	GO:0035556//intracellular signal transduction
Unigene0003796	30	360	0.3239	4.4052	3.76559	1.65e-80	4.98e-79	--	PREDICTED: mucin-5AC-like [Nanorana parkeri]	Environmental Information Processing	Signal transduction	ko04024//cAMP signaling pathway	K04953	-	-	-
Unigene0003798	104	19	1.4995	0.3105	-2.27182	3.09e-13	1.46e-12	--	--	-	-	-	-	-	-	-
Unigene0003799	376	129	2.053	0.7983	-1.36273	3.05e-22	2.25e-21	GRIA2	glutamate receptor 2 precursor [Xenopus tropicalis]	Human Diseases;Organismal Systems;Environmental Information Processing	Environmental adaptation;Signaling molecules and interaction;Nervous system;Substance dependence;Signal transduction;Neurodegenerative diseases	ko04024//cAMP signaling pathway;ko04080//Neuroactive ligand-receptor interaction;ko04728//Dopaminergic synapse;ko04723//Retrograde endocannabinoid signaling;ko04713//Circadian entrainment;ko04724//Glutamatergic synapse;ko04730//Long-term depression;ko05031//Amphetamine addiction;ko04720//Long-term potentiation;ko05014//Amyotrophic lateral sclerosis (ALS);ko05030//Cocaine addiction;ko05033//Nicoti…	K05198	GO:0008328//ionotropic glutamate receptor complex;GO:0016023//cytoplasmic, membrane-bounded vesicle;GO:0097060//synaptic membrane	GO:0005231//excitatory extracellular ligand-gated ion channel activity	GO:0006811//ion transport;GO:0007215//glutamate receptor signaling pathway;GO:0007267//cell-cell signaling
Unigene0003800	90	23	1.2648	0.3663	-1.78781	8.56e-09	2.96e-08	--	--	-	-	-	-	-	-	-
Unigene0003802	68	22	0.9388	0.3442	-1.44757	1.68e-05	4.24e-05	GJB7	PREDICTED: gap junction beta-7 protein [Nanorana parkeri]	-	-	-	-	GO:0005911//cell-cell junction;GO:0031224//intrinsic component of membrane;GO:0043234//protein complex	-	GO:0044763//single-organism cellular process
Unigene0003813	174	21	2.0551	0.2811	-2.87005	4.23e-27	3.75e-26	--	--	-	-	-	-	-	-	-
Unigene0003814	130	53	1.5219	0.7032	-1.11387	1.08e-06	3.1e-06	--	--	-	-	-	-	-	-	-
Unigene0003825	455	192	5.2212	2.4971	-1.06413	2.38e-18	1.47e-17	--	--	-	-	-	-	-	-	-
Unigene0003830	98	16	1.1314	0.2094	-2.43378	2.6e-13	1.23e-12	Lrrn4cl	PREDICTED: LRRN4 C-terminal-like protein [Nanorana parkeri]	-	-	-	-	-	-	-
Unigene0003835	9	199	0.0795	1.9913	4.64661	4.06e-52	7.24e-51	VWDE	PREDICTED: LOW QUALITY PROTEIN: von Willebrand factor D and EGF domain-containing protein [Nanorana parkeri]	-	-	-	-	-	-	-
Unigene0003841	48	91	0.5087	1.0932	1.10367	1.41e-05	3.58e-05	rnf182	PREDICTED: E3 ubiquitin-protein ligase RNF182 [Nanorana parkeri]	-	-	-	-	GO:0031224//intrinsic component of membrane;GO:0044424//intracellular part	GO:0019787//ubiquitin-like protein transferase activity;GO:0046914//transition metal ion binding	GO:0032446//protein modification by small protein conjugation
Unigene0003845	270	587	3.3776	8.3227	1.30105	1.14e-35	1.34e-34	--	--	-	-	-	-	-	-	-
Unigene0003850	99	26	0.9677	0.288	-1.74849	3.77e-09	1.34e-08	--	--	-	-	-	-	-	-	-
Unigene0003858	163	60	1.5314	0.6389	-1.26119	2.01e-09	7.29e-09	--	transposase [Salmo salar]	Human Diseases	Infectious diseases	ko05120//Epithelial cell signaling in Helicobacter pylori infection	K08114	-	-	-
Unigene0003859	95	33	1.8263	0.719	-1.34486	1.77e-06	4.96e-06	--	--	-	-	-	-	-	-	-
Unigene0003866	117	39	2.177	0.8225	-1.40425	4.57e-08	1.49e-07	--	--	-	-	-	-	-	-	-
Unigene0003874	35	99	0.739	2.3691	1.68069	5.03e-10	1.92e-09	--	--	-	-	-	-	-	-	-
Unigene0003876	43	77	0.7913	1.6059	1.02109	0.000254807	0.000555627	--	--	-	-	-	-	-	-	-
Unigene0003883	50	110	0.6563	1.6364	1.3181	4.15e-08	1.35e-07	--	--	-	-	-	-	-	-	-
Unigene0003888	17	100	0.3744	2.4958	2.73685	1.01e-17	6.08e-17	--	--	-	-	-	-	-	-	-
Unigene0003892	22	54	0.4544	1.2642	1.47619	3.03e-05	7.4e-05	--	--	-	-	-	-	-	-	-
Unigene0003897	56	19	0.9753	0.375	-1.37896	0.000263136	0.000573	PTH1R	PREDICTED: parathyroid hormone/parathyroid hormone-related peptide receptor-like [Nanorana parkeri]	Organismal Systems;Environmental Information Processing	Signaling molecules and interaction;Excretory system;Endocrine system	ko04080//Neuroactive ligand-receptor interaction;ko04928//Parathyroid hormone synthesis, secretion and action;ko04961//Endocrine and other factor-regulated calcium reabsorption	K04585	GO:0016021//integral component of membrane;GO:0031988//membrane-bounded vesicle;GO:0044464//cell part	GO:0004930//G-protein coupled receptor activity;GO:0005515//protein binding;GO:0042277//peptide binding	GO:0001649//osteoblast differentiation;GO:0001894//tissue homeostasis;GO:0006875//cellular metal ion homeostasis;GO:0007188//adenylate cyclase-modulating G-protein coupled receptor signaling pathway;GO:0021700//developmental maturation;GO:0031214//biomineral tissue development;GO:0042127//regulation of cell proliferation
Unigene0003907	125	4	2.5859	0.0938	-4.78493	3.04e-29	2.91e-28	--	--	-	-	-	-	-	-	-
Unigene0003909	147	21	2.3767	0.3848	-2.62678	5.64e-21	3.93e-20	--	--	-	-	-	-	-	-	-
Unigene0003913	113	4	2.356	0.0945	-4.63988	3.68e-26	3.14e-25	--	protein NKG7 [Alligator mississippiensis]	-	-	-	-	-	-	-
Unigene0003914	302	4	1.1192	0.0168	-6.05786	8.04e-75	2.24e-73	--	PREDICTED: MARVEL domain-containing protein 3-like [Nanorana parkeri]	Cellular Processes	Cellular community - eukaryotes	ko04530//Tight junction	K21099	-	-	-
Unigene0003916	12	27	0.1931	0.4924	1.35048	0.00954371	0.0164262	--	--	-	-	-	-	-	-	-
Unigene0003923	517	1166	2.5001	6.3907	1.35399	5.71e-71	1.49e-69	vxn	PREDICTED: uncharacterized protein C8orf46 homolog [Xenopus tropicalis]	-	-	-	-	-	-	-
Unigene0003927	641	258	8.5313	3.8919	-1.13229	1.39e-27	1.25e-26	--	--	-	-	-	-	-	-	-
Unigene0003935	36	179	0.7674	4.3246	2.49452	8.37e-28	7.63e-27	--	--	-	-	-	-	-	-	-
Unigene0003938	24	59	0.5216	1.4533	1.47832	1.53e-05	3.86e-05	--	--	-	-	-	-	-	-	-
Unigene0003943	113	17	2.2436	0.3826	-2.55191	3.23e-16	1.79e-15	PGRP-SC2	PREDICTED: peptidoglycan-recognition protein SC2-like, partial [Nanorana parkeri]	Organismal Systems	Immune system	ko04624//Toll and Imd signaling pathway	K01446	-	GO:0016811//hydrolase activity, acting on carbon-nitrogen (but not peptide) bonds, in linear amides;GO:0046914//transition metal ion binding	GO:0000270//peptidoglycan metabolic process;GO:0006952//defense response
Unigene0003950	5	19	0.0769	0.3313	2.10708	0.0015534	0.00304088	--	--	-	-	-	-	-	-	-
Unigene0003960	111	35	1.2927	0.462	-1.48442	2.11e-08	7.05e-08	GLRA1	PREDICTED: glycine receptor subunit alpha-1 isoform X2 [Pygocentrus nattereri]	Environmental Information Processing	Signaling molecules and interaction	ko04080//Neuroactive ligand-receptor interaction	K05193	GO:0034702//ion channel complex;GO:0097060//synaptic membrane	GO:0005237//inhibitory extracellular ligand-gated ion channel activity;GO:0005253//anion channel activity;GO:0016597//amino acid binding	GO:0001101//response to acid chemical;GO:0015698//inorganic anion transport;GO:0050767//regulation of neurogenesis
Unigene0003967	49	12	1.0462	0.2904	-1.84905	1.25e-05	3.2e-05	--	--	-	-	-	-	-	-	-
Unigene0003969	83	18	1.5004	0.3688	-2.02444	1.95e-09	7.1e-09	IGFBP1	PREDICTED: insulin-like growth factor-binding protein 1 [Nanorana parkeri]	-	-	-	-	-	GO:0019838//growth factor binding	-
Unigene0003970	17	187	0.3316	4.1342	3.64009	7.07e-42	9.81e-41	--	--	-	-	-	-	-	-	-
Unigene0003972	26	111	0.4594	2.2229	2.27462	2.9e-16	1.61e-15	--	--	-	-	-	-	-	-	-
Unigene0003973	36	70	0.7032	1.5498	1.14008	9.58e-05	0.000220447	--	--	-	-	-	-	-	-	-
Unigene0003980	27	135	0.4571	2.5902	2.50248	1.95e-21	1.39e-20	--	--	-	-	-	-	-	-	-
Unigene0003982	41	96	0.4598	1.2202	1.40804	9.73e-08	3.08e-07	--	--	-	-	-	-	-	-	-
Unigene0003983	139	11	2.0417	0.1831	-3.47907	8.14e-26	6.86e-25	--	--	-	-	-	-	-	-	-
Unigene0003985	120	50	1.9215	0.9074	-1.08242	4.65e-06	1.25e-05	--	--	-	-	-	-	-	-	-
Unigene0003989	189	57	2.842	0.9714	-1.54877	3.36e-14	1.68e-13	--	--	-	-	-	-	-	-	-
Unigene0003992	50	110	0.6853	1.7088	1.31818	4.15e-08	1.35e-07	epha3	PREDICTED: ephrin type-A receptor 3-like [Nanorana parkeri]	Organismal Systems	Development	ko04360//Axon guidance	K05105	GO:0016021//integral component of membrane	GO:0004714//transmembrane receptor protein tyrosine kinase activity;GO:0032550//purine ribonucleoside binding	GO:0006468//protein phosphorylation;GO:0007169//transmembrane receptor protein tyrosine kinase signaling pathway;GO:0030308//negative regulation of cell growth
Unigene0004000	136	34	2.0313	0.5756	-1.81926	4.82e-13	2.25e-12	--	--	-	-	-	-	-	-	-
Unigene0004001	838	347	3.1107	1.4599	-1.09137	3.6e-33	3.92e-32	KIRREL3	PREDICTED: kin of IRRE-like protein 3 isoform X1 [Nanorana parkeri]	-	-	-	-	-	-	-
Unigene0004010	20	124	0.3077	2.1621	2.81284	1.32e-22	9.9e-22	--	--	-	-	-	-	-	-	-
Unigene0004014	147	284	2.2511	4.9292	1.13072	5.37e-15	2.81e-14	--	--	-	-	-	-	-	-	-
Unigene0004020	162	331	1.1017	2.5513	1.2115	4.09e-19	2.62e-18	--	--	-	-	-	-	-	-	-
Unigene0004021	94	36	1.3337	0.5789	-1.20405	1.24e-05	3.18e-05	--	--	-	-	-	-	-	-	-
Unigene0004024	113	32	2.018	0.6477	-1.63953	1.27e-09	4.7e-09	--	--	-	-	-	-	-	-	-
Unigene0004045	14	127	0.2548	2.6198	3.36202	7.98e-27	7e-26	--	--	-	-	-	-	-	-	-
Unigene0004058	42	94	0.7392	1.875	1.34285	3.69e-07	1.11e-06	--	--	-	-	-	-	-	-	-
Unigene0004063	57	25	0.9084	0.4516	-1.00828	0.00366367	0.00676696	--	--	-	-	-	-	-	-	-
Unigene0004066	80	20	1.2888	0.3652	-1.81927	4.19e-08	1.37e-07	--	--	-	-	-	-	-	-	-
Unigene0004068	26	125	0.4204	2.2906	2.44589	1.99e-19	1.29e-18	--	--	-	-	-	-	-	-	-
Unigene0004073	0	143	0.001	2.6015	11.3451	9.62e-45	1.44e-43	--	--	-	-	-	-	-	-	-
Unigene0004074	86	33	1.3788	0.5996	-1.20134	4.07e-05	9.8e-05	--	--	-	-	-	-	-	-	-
Unigene0004075	154	10	1.872	0.1378	-3.76393	1.66e-30	1.66e-29	--	--	-	-	-	-	-	-	-
Unigene0004076	90	38	1.3735	0.6573	-1.06323	0.000115719	0.000263782	Reep2	PREDICTED: receptor expression-enhancing protein 2 isoform X2 [Nanorana parkeri]	-	-	-	-	GO:0005874//microtubule;GO:0016021//integral component of membrane;GO:0031090//organelle membrane;GO:0031988//membrane-bounded vesicle	GO:0001664//G-protein coupled receptor binding	GO:0007029//endoplasmic reticulum organization;GO:0032594//protein transport within lipid bilayer;GO:0050909//sensory perception of taste;GO:0051049//regulation of transport
Unigene0004077	81	34	1.2986	0.6178	-1.07175	0.00023615	0.000517405	--	--	-	-	-	-	-	-	-
Unigene0004082	178	29	1.3051	0.241	-2.43706	5.25e-23	3.99e-22	Olfml1	PREDICTED: olfactomedin-like protein 1 [Nanorana parkeri]	-	-	-	-	-	-	-
Unigene0004088	13	90	0.2054	1.6121	2.97243	1.64e-17	9.77e-17	--	--	-	-	-	-	-	-	-
Unigene0004092	1607	76	11.455	0.614	-4.22159	2.44853747881719e-313	5.85725997188876e-311	--	--	-	-	-	-	-	-	-
Unigene0004098	43	83	0.678	1.4832	1.12936	2.82e-05	6.92e-05	--	--	-	-	-	-	-	-	-
Unigene0004108	64	130	0.6832	1.5729	1.20305	2.92e-08	9.66e-08	SYNE1	PREDICTED: nesprin-1 [Nanorana parkeri]	-	-	-	-	-	-	-
Unigene0004114	80	29	1.2554	0.5158	-1.28326	2.9e-05	7.1e-05	--	Reverse transcriptase/ribonuclease h/methyltransferase [Daphnia magna]	-	-	-	-	-	-	-
Unigene0004121	50	99	0.771	1.7302	1.16614	2.69e-06	7.39e-06	--	--	-	-	-	-	-	-	-
Unigene0004135	90	13	1.5236	0.2494	-2.61095	3.2e-13	1.51e-12	--	--	-	-	-	-	-	-	-
Unigene0004137	66	23	1.0406	0.411	-1.34021	6.5e-05	0.000152917	--	--	-	-	-	-	-	-	-
Unigene0004138	63	141	0.7428	1.8841	1.34283	2.5e-10	9.71e-10	--	--	-	-	-	-	-	-	-
Unigene0004139	32	64	0.5045	1.1437	1.18078	0.000226573	0.000497578	RPE65	PREDICTED: retinoid isomerohydrolase isoform X1 [Nanorana parkeri]	Metabolism	Metabolism of cofactors and vitamins	ko00830//Retinol metabolism	K11158	-	-	-
Unigene0004144	35	67	0.5538	1.2015	1.1174	0.000159204	0.000356641	--	--	-	-	-	-	-	-	-
Unigene0004146	41	81	0.648	1.4509	1.16288	2.88e-05	7.05e-05	--	--	-	-	-	-	-	-	-
Unigene0004147	311	570	1.4472	3.0063	1.05472	3.04e-25	2.51e-24	--	--	-	-	-	-	-	-	-
Unigene0004148	5	15	0.1461	0.4967	1.76542	0.0266814	0.0423467	--	--	-	-	-	-	-	-	-
Unigene0004161	12	107	0.266	2.6883	3.3372	7.34e-23	5.54e-22	--	--	-	-	-	-	-	-	-
Unigene0004163	71	31	1.3436	0.6649	-1.01489	0.00136918	0.00270313	--	PREDICTED: polycystin-1-like [Nanorana parkeri]	-	-	-	-	-	-	-
Unigene0004166	15	4	0.1184	0.0358	-1.72564	0.0309574	0.0484836	c1galt1	PREDICTED: glycoprotein-N-acetylgalactosamine 3-beta-galactosyltransferase 1-like [Nanorana parkeri]	Metabolism	Global and overview maps;Glycan biosynthesis and metabolism	ko01100//Metabolic pathways;ko00512//Mucin type O-glycan biosynthesis	K00731	GO:0031224//intrinsic component of membrane	GO:0048531//beta-1,3-galactosyltransferase activity	GO:0006493//protein O-linked glycosylation;GO:0044767//single-organism developmental process
Unigene0004168	65	21	1.0948	0.4009	-1.44935	2.88e-05	7.05e-05	--	--	-	-	-	-	-	-	-
Unigene0004171	503	210	5.5658	2.6337	-1.0795	1.47e-20	1e-19	--	--	-	-	-	-	-	-	-
Unigene0004173	3319	1196	7.2643	2.9669	-1.29187	7.22e-152	5.26e-150	LAMA4	PREDICTED: laminin subunit alpha-4-like isoform X2 [Xenopus laevis]	Environmental Information Processing;Cellular Processes;Human Diseases	Cancers;Signal transduction;Infectious diseases;Signaling molecules and interaction;Cellular community - eukaryotes	ko05200//Pathways in cancer;ko05165//Human papillomavirus infection;ko04151//PI3K-Akt signaling pathway;ko04510//Focal adhesion;ko05145//Toxoplasmosis;ko05146//Amoebiasis;ko05222//Small cell lung cancer;ko04512//ECM-receptor interaction;ko05143//African trypanosomiasis	K06241	GO:0005605//basal lamina	-	GO:0007155//cell adhesion;GO:0044763//single-organism cellular process;GO:0044767//single-organism developmental process;GO:0050789//regulation of biological process
Unigene0004177	95	33	2.4016	0.9455	-1.34485	1.77e-06	4.96e-06	--	--	-	-	-	-	-	-	-
Unigene0004185	24	91	0.5954	2.5588	2.10354	3.73e-12	1.64e-11	--	--	-	-	-	-	-	-	-
Unigene0004189	33	88	0.9705	2.9333	1.59572	1.2e-08	4.08e-08	--	PREDICTED: tetratricopeptide repeat protein 21B [Nanorana parkeri]	-	-	-	-	-	-	-
Unigene0004192	131	251	0.8779	1.9065	1.1188	2.96e-13	1.4e-12	--	--	-	-	-	-	-	-	-
Unigene0004196	74	25	1.1709	0.4483	-1.38508	1.55e-05	3.91e-05	--	--	-	-	-	-	-	-	-
Unigene0004202	35	68	0.732	1.6119	1.13885	0.000114091	0.000260312	--	--	-	-	-	-	-	-	-
Unigene0004212	124	53	3.6468	1.7667	-1.04557	6.92e-06	1.82e-05	--	--	-	-	-	-	-	-	-
Unigene0004218	161	70	1.429	0.7042	-1.02095	6.23e-07	1.83e-06	cxcl12	PREDICTED: stromal cell-derived factor 1 [Nanorana parkeri]	Human Diseases;Cellular Processes;Environmental Information Processing;Organismal Systems	Immune system;Cell motility;Development;Signal transduction;Immune diseases;Cancers;Infectious diseases;Signaling molecules and interaction	ko05200//Pathways in cancer;ko05163//Human cytomegalovirus infection;ko04810//Regulation of actin cytoskeleton;ko04064//NF-kappa B signaling pathway;ko04062//Chemokine signaling pathway;ko04360//Axon guidance;ko04060//Cytokine-cytokine receptor interaction;ko04670//Leukocyte transendothelial migration;ko05323//Rheumatoid arthritis;ko04672//Intestinal immune network for IgA production	K10031	GO:0031988//membrane-bounded vesicle;GO:0044421//extracellular region part;GO:0044459//plasma membrane part	GO:0005125//cytokine activity;GO:0042379//chemokine receptor binding	GO:0002690//positive regulation of leukocyte chemotaxis;GO:0002692//negative regulation of cellular extravasation;GO:0003006//developmental process involved in reproduction;GO:0007389//pattern specification process;GO:0007411//axon guidance;GO:0007417//central nervous system development;GO:0008078//mesodermal cell migration;GO:0010831//positive regulation of myotube differentiation;GO:0019221//cy…
Unigene0004220	268	640	2.4692	6.6832	1.4365	8.37e-45	1.25e-43	TRAV21	T-cell receptor alpha chain V region CTL-L17 [Myotis brandtii]	-	-	-	-	-	-	-
Unigene0004226	103	0	2.0918	0.001	-11.0305	3.98e-28	3.66e-27	--	--	-	-	-	-	-	-	-
Unigene0004228	89	37	1.3645	0.6429	-1.08571	0.000101296	0.00023233	--	--	-	-	-	-	-	-	-
Unigene0004232	3135	1024	5.3657	1.9864	-1.43361	1.27e-172	1.13e-170	Mylk	PREDICTED: myosin light chain kinase, smooth muscle-like [Nanorana parkeri]	Environmental Information Processing;Organismal Systems;Cellular Processes	Cell motility;Circulatory system;Digestive system;Immune system;Signal transduction;Endocrine system;Cellular community - eukaryotes	ko04810//Regulation of actin cytoskeleton;ko04510//Focal adhesion;ko04020//Calcium signaling pathway;ko04921//Oxytocin signaling pathway;ko04022//cGMP - PKG signaling pathway;ko04270//Vascular smooth muscle contraction;ko04371//Apelin signaling pathway;ko04611//Platelet activation;ko04971//Gastric acid secretion	K00907	-	-	-
Unigene0004239	1897	641	5.9368	2.2737	-1.38464	2.45e-99	9.7e-98	Ephb4	EPH receptor B4 S homeolog precursor [Xenopus laevis]	Organismal Systems	Development	ko04360//Axon guidance	K05113	GO:0016021//integral component of membrane	GO:0004714//transmembrane receptor protein tyrosine kinase activity;GO:0036094//small molecule binding;GO:0097159//organic cyclic compound binding;GO:1901363//heterocyclic compound binding	GO:0006468//protein phosphorylation;GO:0007169//transmembrane receptor protein tyrosine kinase signaling pathway
Unigene0004241	40	75	0.9048	1.9227	1.08746	0.000125806	0.000285502	--	--	-	-	-	-	-	-	-
Unigene0004246	24	219	0.3074	3.1797	3.3707	1.12e-45	1.71e-44	--	PREDICTED: LOW QUALITY PROTEIN: von Willebrand factor D and EGF domain-containing protein [Nanorana parkeri]	-	-	-	-	-	-	-
Unigene0004248	32	74	0.5537	1.4512	1.39007	2.5e-06	6.89e-06	--	--	-	-	-	-	-	-	-
Unigene0004251	188	384	2.0768	4.8079	1.21104	7.35e-22	5.32e-21	neurod4	PREDICTED: neurogenic differentiation factor 4 [Nanorana parkeri]	-	-	-	-	GO:0043231//intracellular membrane-bounded organelle	GO:0003676//nucleic acid binding;GO:0046983//protein dimerization activity	GO:0010468//regulation of gene expression;GO:0010720//positive regulation of cell development;GO:0030182//neuron differentiation;GO:0034645//cellular macromolecule biosynthetic process;GO:0060429//epithelium development
Unigene0004256	127	320	0.9369	2.6755	1.51384	1.55e-25	1.3e-24	TANC2	PREDICTED: protein TANC2-like [Cyprinus carpio]	-	-	-	-	-	-	-
Unigene0004259	230	2	2.0788	0.0205	-6.66398	2.43e-59	5.09e-58	--	LINE-1 reverse transcriptase [Larimichthys crocea]	Environmental Information Processing;Organismal Systems;Genetic Information Processing;Cellular Processes	Signal transduction;Replication and repair;Cell growth and death;Aging	ko04210//Apoptosis;ko04217//Necroptosis;ko04064//NF-kappa B signaling pathway;ko04212//Longevity regulating pathway - worm;ko04214//Apoptosis - fly;ko03410//Base excision repair	K10798	-	GO:0005515//protein binding	GO:0010033//response to organic substance;GO:0019222//regulation of metabolic process;GO:0044707//single-multicellular organism process;GO:0048518//positive regulation of biological process;GO:0048519//negative regulation of biological process;GO:0050794//regulation of cellular process;GO:0051239//regulation of multicellular organismal process;GO:1901700//response to oxygen-containing compound
Unigene0004260	106	40	1.2153	0.5198	-1.22528	2.28e-06	6.31e-06	LGALS4	PREDICTED: galectin-4-like [Nanorana parkeri]	-	-	-	-	-	-	-
Unigene0004266	56	136	0.8048	2.2153	1.4608	3.36e-11	1.39e-10	--	--	-	-	-	-	-	-	-
Unigene0004281	71	25	1.9872	0.7931	-1.32516	4.68e-05	0.000111856	Rflnb	PREDICTED: filamin-interacting protein FAM101B [Nanorana parkeri]	-	-	-	-	-	-	-
Unigene0004287	47	115	1.2599	3.4939	1.47153	1.02e-09	3.8e-09	--	--	-	-	-	-	-	-	-
Unigene0004288	75	32	2.0817	1.0067	-1.04813	0.00062628	0.00129982	--	PREDICTED: BTB/POZ domain-containing protein KCTD7 isoform X1 [Nanorana parkeri]	-	-	-	-	-	-	-
Unigene0004291	125	37	3.0114	1.0103	-1.57565	6.06e-10	2.29e-09	--	PREDICTED: rho guanine nucleotide exchange factor 4 isoform X1 [Maylandia zebra]	Cellular Processes	Cell motility	ko04810//Regulation of actin cytoskeleton	K05769	-	-	-
Unigene0004292	41	90	0.9059	2.2537	1.31487	8.95e-07	2.59e-06	--	--	-	-	-	-	-	-	-
Unigene0004302	56	15	1.723	0.5231	-1.71976	9.41e-06	2.44e-05	--	--	-	-	-	-	-	-	-
Unigene0004316	101	4	1.5291	0.0686	-4.47833	8.07e-23	6.08e-22	--	--	-	-	-	-	-	-	-
Unigene0004321	1444	369	7.6129	2.2049	-1.78773	5.85e-113	2.8e-111	--	--	-	-	-	-	-	-	-
Unigene0004330	16	2	0.2994	0.0424	-2.81994	0.0023592	0.00448422	Erf	PREDICTED: ETS translocation variant 3 [Nanorana parkeri]	-	-	-	-	GO:0043231//intracellular membrane-bounded organelle	GO:0001071//nucleic acid binding transcription factor activity;GO:0003677//DNA binding	GO:0010468//regulation of gene expression
Unigene0004334	176	69	1.4159	0.6292	-1.17013	3.97e-09	1.41e-08	WNT2	PREDICTED: protein Wnt-2 [Nanorana parkeri]	Environmental Information Processing;Organismal Systems;Human Diseases;Cellular Processes	Cancers;Signal transduction;Endocrine system;Endocrine and metabolic diseases;Infectious diseases;Cellular community - eukaryotes	ko05200//Pathways in cancer;ko05165//Human papillomavirus infection;ko05166//HTLV-I infection;ko05205//Proteoglycans in cancer;ko05225//Hepatocellular carcinoma;ko04390//Hippo signaling pathway;ko04934//Cushing syndrome;ko05226//Gastric cancer;ko04150//mTOR signaling pathway;ko05224//Breast cancer;ko04310//Wnt signaling pathway;ko04550//Signaling pathways regulating pluripotency of stem cells;ko0…	K00182	GO:0005576//extracellular region;GO:0016020//membrane;GO:0031012//extracellular matrix;GO:0044424//intracellular part	GO:0001664//G-protein coupled receptor binding	GO:0001759//organ induction;GO:0001837//epithelial to mesenchymal transition;GO:0006357//regulation of transcription from RNA polymerase II promoter;GO:0030177//positive regulation of Wnt signaling pathway;GO:0044093//positive regulation of molecular function;GO:0048568//embryonic organ development;GO:0050679//positive regulation of epithelial cell proliferation;GO:0055008//cardiac muscle tissue …
Unigene0004341	121	24	2.4687	0.555	-2.15319	4.77e-14	2.37e-13	--	--	-	-	-	-	-	-	-
Unigene0004353	19	91	0.2816	1.5285	2.4404	2.91e-14	1.46e-13	--	--	-	-	-	-	-	-	-
Unigene0004356	26	73	0.4407	1.4024	1.67003	1.27e-07	3.97e-07	--	--	-	-	-	-	-	-	-
Unigene0004358	238	501	1.9892	4.746	1.25452	2.7e-29	2.59e-28	--	--	-	-	-	-	-	-	-
Unigene0004360	17	113	0.161	1.2127	2.91309	6.62e-21	4.59e-20	ST6GALNAC2	PREDICTED: alpha-N-acetylgalactosaminide alpha-2,6-sialyltransferase 2-like [Nanorana parkeri]	-	-	-	-	GO:0031228//intrinsic component of Golgi membrane	GO:0016757//transferase activity, transferring glycosyl groups	GO:0006464//cellular protein modification process
Unigene0004362	94	40	2.1592	1.0414	-1.05197	8.11e-05	0.000188383	--	enzymatic polyprotein endonuclease reverse [Lasius niger]	-	-	-	-	-	-	-
Unigene0004366	107	33	3.2998	1.1535	-1.51636	1.88e-08	6.33e-08	--	--	-	-	-	-	-	-	-
Unigene0004371	307	79	2.714	0.7916	-1.77758	1.48e-26	1.29e-25	--	--	-	-	-	-	-	-	-
Unigene0004381	20	6	0.1785	0.0607	-1.55616	0.0290618	0.0457941	f2r	PREDICTED: proteinase-activated receptor 1-like [Nanorana parkeri]	Cellular Processes;Human Diseases;Environmental Information Processing;Organismal Systems	Cancers;Immune system;Signal transduction;Cell motility;Signaling molecules and interaction	ko05200//Pathways in cancer;ko04151//PI3K-Akt signaling pathway;ko04810//Regulation of actin cytoskeleton;ko04015//Rap1 signaling pathway;ko04024//cAMP signaling pathway;ko04020//Calcium signaling pathway;ko04080//Neuroactive ligand-receptor interaction;ko04072//Phospholipase D signaling pathway;ko04611//Platelet activation;ko04610//Complement and coagulation cascades	K03914	GO:0005886//plasma membrane;GO:0044425//membrane part	GO:0004930//G-protein coupled receptor activity;GO:0005515//protein binding	GO:0001819//positive regulation of cytokine production;GO:0006952//defense response;GO:0007186//G-protein coupled receptor signaling pathway;GO:0007204//positive regulation of cytosolic calcium ion concentration;GO:0007259//JAK-STAT cascade;GO:0010467//gene expression;GO:0010557//positive regulation of macromolecule biosynthetic process;GO:0016482//cytoplasmic transport;GO:0030193//regulation of …
Unigene0004382	176	333	3.3738	7.2349	1.1006	1.73e-16	9.73e-16	--	PREDICTED: uncharacterized protein LOC106591180 isoform X4 [Salmo salar]	-	-	-	-	-	-	-
Unigene0004383	15	177	0.3276	4.3814	3.74138	1.13e-40	1.52e-39	--	--	-	-	-	-	-	-	-
Unigene0004385	1784	502	12.3919	3.9521	-1.64871	6e-122	3.21e-120	THTPA	PREDICTED: thiamine-triphosphatase isoform X1 [Nanorana parkeri]	Metabolism	Global and overview maps;Metabolism of cofactors and vitamins	ko01100//Metabolic pathways;ko00730//Thiamine metabolism	K05307	-	GO:0017111//nucleoside-triphosphatase activity	GO:0042723//thiamine-containing compound metabolic process
Unigene0004406	221	67	6.6016	2.2684	-1.54114	2.47e-16	1.38e-15	--	--	-	-	-	-	-	-	-
Unigene0004410	16	3	0.4246	0.0902	-2.23491	0.00756354	0.0132609	--	--	-	-	-	-	-	-	-
Unigene0004412	130	55	1.5745	0.755	-1.06035	4.1e-06	1.11e-05	DRAXIN	PREDICTED: draxin isoform X2 [Nanorana parkeri]	-	-	-	-	-	-	GO:0021515//cell differentiation in spinal cord;GO:0030178//negative regulation of Wnt signaling pathway;GO:0030308//negative regulation of cell growth;GO:0043066//negative regulation of apoptotic process;GO:0097485//neuron projection guidance
Unigene0004414	83	30	4.4409	1.8193	-1.28747	1.72e-05	4.34e-05	--	--	-	-	-	-	-	-	-
Unigene0004416	332	44	1.8391	0.2763	-2.73469	1.31e-47	2.11e-46	--	--	-	-	-	-	-	-	-
Unigene0004424	286	516	8.1766	16.72	1.032	2.66e-22	1.97e-21	--	--	-	-	-	-	-	-	-
Unigene0004428	105	36	1.5665	0.6087	-1.36374	2.56e-07	7.8e-07	--	PREDICTED: mucin-5AC-like [Nanorana parkeri]	-	-	-	-	-	-	-
Unigene0004447	34	9	0.3075	0.0923	-1.73618	0.00095196	0.00192402	Pol	pol-like protein [Danio rerio]	Environmental Information Processing;Organismal Systems	Digestive system;Membrane transport	ko02010//ABC transporters;ko04979//Cholesterol metabolism;ko04975//Fat digestion and absorption	K05641	-	-	-
Unigene0004465	28	114	0.5829	2.6897	2.20612	5.46e-16	3e-15	GRM8	PREDICTED: metabotropic glutamate receptor 8 [Hipposideros armiger]	Organismal Systems;Environmental Information Processing	Signaling molecules and interaction;Nervous system;Signal transduction	ko04080//Neuroactive ligand-receptor interaction;ko04072//Phospholipase D signaling pathway;ko04724//Glutamatergic synapse	K04608	GO:0031224//intrinsic component of membrane	GO:0004888//transmembrane signaling receptor activity	GO:0007166//cell surface receptor signaling pathway
Unigene0004466	154	21	1.6559	0.2559	-2.69396	1.34e-22	1e-21	--	--	-	-	-	-	-	-	-
Unigene0004467	161	52	1.7889	0.6549	-1.44973	3.13e-11	1.3e-10	--	--	-	-	-	-	-	-	-
Unigene0004468	80	18	1.464	0.3733	-1.97151	7.91e-09	2.74e-08	--	--	-	-	-	-	-	-	-
Unigene0004472	165	381	4.3018	11.2584	1.38799	3.14e-26	2.69e-25	--	--	-	-	-	-	-	-	-
Unigene0004474	79	151	0.9809	2.125	1.11528	2e-08	6.69e-08	--	--	-	-	-	-	-	-	-
Unigene0004485	33	2	0.6743	0.0463	-3.86431	1.34e-07	4.18e-07	SV2B	PREDICTED: synaptic vesicle glycoprotein 2B [Nanorana parkeri]	Environmental Information Processing	Signaling molecules and interaction	ko04512//ECM-receptor interaction	K06258	GO:0016023//cytoplasmic, membrane-bounded vesicle;GO:0031224//intrinsic component of membrane	GO:0005215//transporter activity	GO:0044763//single-organism cellular process;GO:0051234//establishment of localization
Unigene0004499	86	28	2.3527	0.8682	-1.43822	1.85e-06	5.17e-06	--	--	-	-	-	-	-	-	-
Unigene0004500	4	17	0.0924	0.4449	2.26752	0.00436394	0.00796232	--	--	-	-	-	-	-	-	-
Unigene0004505	207	68	2.0323	0.7567	-1.42532	9.61e-14	4.68e-13	Cyp2g1	PREDICTED: cytochrome P450 2G1-like isoform X2 [Nanorana parkeri]	-	-	-	-	-	GO:0004497//monooxygenase activity;GO:0046906//tetrapyrrole binding;GO:0046914//transition metal ion binding	GO:0044710//single-organism metabolic process
Unigene0004511	275	77	3.197	1.0146	-1.65581	6.46e-22	4.69e-21	--	PRDM9, partial [Mus musculus domesticus]	-	-	-	-	-	-	-
Unigene0004516	215	394	9.0359	18.7677	1.05451	4.21e-18	2.57e-17	--	PREDICTED: glucose-6-phosphate isomerase isoform X2 [Nanorana parkeri]	Metabolism	Carbohydrate metabolism;Global and overview maps	ko01100//Metabolic pathways;ko01200//Carbon metabolism;ko00010//Glycolysis / Gluconeogenesis;ko00520//Amino sugar and nucleotide sugar metabolism;ko00500//Starch and sucrose metabolism;ko00030//Pentose phosphate pathway	K01810	-	-	-
Unigene0004517	17	95	0.4521	2.8633	2.66297	1.62e-16	9.11e-16	--	--	-	-	-	-	-	-	-
Unigene0004522	70	30	1.6987	0.8251	-1.04179	0.000792724	0.00162179	--	--	-	-	-	-	-	-	-
Unigene0004527	101	24	2.5679	0.6916	-1.89258	3.28e-10	1.26e-09	--	--	-	-	-	-	-	-	-
Unigene0004547	47	115	0.512	1.4199	1.47157	1.02e-09	3.8e-09	--	--	-	-	-	-	-	-	-
Unigene0004549	41	83	1.1573	2.6553	1.19811	1.05e-05	2.71e-05	--	--	-	-	-	-	-	-	-
Unigene0004550	77	6	2.0978	0.1853	-3.50094	6.45e-15	3.35e-14	--	--	-	-	-	-	-	-	-
Unigene0004553	109	45	1.8429	0.8623	-1.09572	1.52e-05	3.85e-05	--	--	-	-	-	-	-	-	-
Unigene0004570	77	21	1.3323	0.4118	-1.6939	3.31e-07	9.99e-07	--	--	-	-	-	-	-	-	-
Unigene0004575	87	22	1.8082	0.5182	-1.80297	9.35e-09	3.22e-08	--	--	-	-	-	-	-	-	-
Unigene0004589	113	35	2.3523	0.8258	-1.51021	9.67e-09	3.33e-08	--	--	-	-	-	-	-	-	-
Unigene0004594	77	159	0.9998	2.34	1.2268	3.85e-10	1.48e-09	--	--	-	-	-	-	-	-	-
Unigene0004595	126	39	1.5821	0.555	-1.51128	1.51e-09	5.54e-09	--	PREDICTED: A-kinase anchor protein 9-like [Nanorana parkeri]	-	-	-	-	-	-	-
Unigene0004601	52	107	1.2782	2.981	1.22168	3.55e-07	1.07e-06	--	--	-	-	-	-	-	-	-
Unigene0004602	151	1	3.8613	0.029	-7.05689	3.96e-40	5.25e-39	--	--	-	-	-	-	-	-	-
Unigene0004618	63	118	1.1956	2.5382	1.08607	1.25e-06	3.55e-06	--	--	-	-	-	-	-	-	-
Unigene0004620	27	2	0.6918	0.0581	-3.57374	3.07e-06	8.4e-06	--	--	-	-	-	-	-	-	-
Unigene0004621	86	8	1.9032	0.2007	-3.24531	8.08e-16	4.4e-15	--	--	-	-	-	-	-	-	-
Unigene0004635	82	222	1.3258	4.0682	1.61753	6.49e-20	4.31e-19	--	--	-	-	-	-	-	-	-
Unigene0004643	212	89	5.2891	2.5166	-1.07155	1.42e-09	5.21e-09	--	--	-	-	-	-	-	-	-
Unigene0004648	178	363	0.876	2.0248	1.20878	1.09e-20	7.46e-20	--	--	-	-	-	-	-	-	-
Unigene0004653	50	14	0.8858	0.2811	-1.6559	5.93e-05	0.000140056	KCNN3	PREDICTED: small conductance calcium-activated potassium channel protein 3 [Sarcophilus harrisii]	Organismal Systems	Endocrine system	ko04911//Insulin secretion	K04944	-	-	-
Unigene0004664	122	47	1.3422	0.586	-1.19563	5.93e-07	1.75e-06	--	Reverse transcriptase/ribonuclease h/methyltransferase [Daphnia magna]	-	-	-	-	-	-	-
Unigene0004666	540	4	10.1613	0.0853	-6.89632	1.44e-136	8.76e-135	--	--	-	-	-	-	-	-	-
Unigene0004667	91	0	2.0975	0.001	-11.0345	6.9e-25	5.62e-24	--	--	-	-	-	-	-	-	-
Unigene0004668	213	30	1.8843	0.3008	-2.64715	3.4e-30	3.36e-29	--	--	-	-	-	-	-	-	-
Unigene0004682	58	15	1.577	0.4622	-1.77059	8.44e-06	2.2e-05	--	--	-	-	-	-	-	-	-
Unigene0004685	10	0	0.2686	0.001	-8.06932	0.00195752	0.00376835	--	--	-	-	-	-	-	-	-
Unigene0004691	45	101	2.2623	5.7551	1.34705	8.99e-08	2.85e-07	--	--	-	-	-	-	-	-	-
Unigene0004697	116	39	1.5516	0.5913	-1.39179	6.61e-08	2.12e-07	--	--	-	-	-	-	-	-	-
Unigene0004705	22	82	0.6661	2.8141	2.07886	6.9e-11	2.79e-10	--	--	-	-	-	-	-	-	-
Unigene0004712	30	10	0.6446	0.2435	-1.40448	0.00954371	0.0164262	--	--	-	-	-	-	-	-	-
Unigene0004714	168	55	3.9614	1.4699	-1.43029	2.03e-11	8.54e-11	--	--	-	-	-	-	-	-	-
Unigene0004715	122	311	0.9635	2.7837	1.53065	5.4e-25	4.42e-24	--	--	-	-	-	-	-	-	-
Unigene0004717	1015	35	4.4511	0.174	-4.677	8.78e-217	1.12e-214	BTG3	PREDICTED: maternal B9.15 protein-like [Nanorana parkeri]	Genetic Information Processing	Folding, sorting and degradation	ko03018//RNA degradation	K14443	-	-	-
Unigene0004720	73	25	0.9158	0.3555	-1.36518	2.25e-05	5.58e-05	--	--	-	-	-	-	-	-	-
Unigene0004726	53	130	1.512	4.2034	1.4751	9.56e-11	3.83e-10	--	--	-	-	-	-	-	-	-
Unigene0004733	0	6	0.001	0.134	7.06609	0.0312734	0.0488585	--	--	-	-	-	-	-	-	-
Unigene0004742	106	238	1.2838	3.2671	1.34759	2.33e-16	1.3e-15	--	--	-	-	-	-	-	-	-
Unigene0004744	20	85	0.4411	2.125	2.26829	2.02e-12	9.04e-12	--	--	-	-	-	-	-	-	-
Unigene0004752	95	341	0.6882	2.7999	2.02448	1.02e-39	1.34e-38	sepp1b	PREDICTED: selenoprotein Pb-like isoform X1 [Nanorana parkeri]	-	-	-	-	-	-	-
Unigene0004753	118	36	2.7824	0.9621	-1.53207	2.59e-09	9.34e-09	--	--	-	-	-	-	-	-	-
Unigene0004758	67	20	1.3775	0.466	-1.56365	6.84e-06	1.8e-05	--	--	-	-	-	-	-	-	-
Unigene0004764	45	84	0.6867	1.4529	1.08118	5.2e-05	0.000123553	--	--	-	-	-	-	-	-	-
Unigene0004773	43	18	0.9064	0.4301	-1.07548	0.0062942	0.0112	--	--	-	-	-	-	-	-	-
Unigene0004776	128	52	1.7819	0.8205	-1.11884	1.28e-06	3.65e-06	MACF1	PREDICTED: microtubule-actin cross-linking factor 1-like, partial [Xenopus tropicalis]	-	-	-	-	-	-	-
Unigene0004777	8	111	0.2111	3.319	3.97475	2.16e-27	1.94e-26	--	--	-	-	-	-	-	-	-
Unigene0004780	150	55	1.2843	0.5337	-1.26688	8.94e-09	3.08e-08	--	--	-	-	-	-	-	-	-
Unigene0004782	124	50	1.1276	0.5154	-1.12949	1.81e-06	5.08e-06	--	PREDICTED: interleukin-10 receptor subunit alpha [Nanorana parkeri]	Human Diseases;Environmental Information Processing	Signaling molecules and interaction;Infectious diseases;Signal transduction	ko05163//Human cytomegalovirus infection;ko05169//Epstein-Barr virus infection;ko05152//Tuberculosis;ko04060//Cytokine-cytokine receptor interaction;ko04630//Jak-STAT signaling pathway;ko05145//Toxoplasmosis	K05134	-	-	-
Unigene0004794	108	30	2.8213	0.8882	-1.6674	1.6e-09	5.87e-09	--	PREDICTED: zinc finger protein 154-like, partial [Nanorana parkeri]	-	-	-	-	-	-	-
Unigene0004798	65	22	1.7459	0.6698	-1.38217	5.27e-05	0.000125227	--	--	-	-	-	-	-	-	-
Unigene0004801	29	53	0.7869	1.6299	1.05053	0.00197303	0.00379462	--	--	-	-	-	-	-	-	-
Unigene0004808	51	153	0.7947	2.7021	1.7656	5.2e-16	2.86e-15	--	--	-	-	-	-	-	-	-
Unigene0004809	42	171	0.4271	1.9711	2.20636	4.45e-23	3.38e-22	--	--	-	-	-	-	-	-	-
Unigene0004810	484	88	3.9175	0.8073	-2.27876	1.18e-55	2.29e-54	PHF6	PREDICTED: PHD finger protein 6-like [Xenopus laevis]	-	-	-	-	-	-	-
Unigene0004813	331	801	2.2005	6.0354	1.45562	3.31e-56	6.48e-55	--	--	-	-	-	-	-	-	-
Unigene0004822	71	10	2.2959	0.3665	-2.64717	3.84e-11	1.58e-10	--	--	-	-	-	-	-	-	-
Unigene0004823	4410	1362	11.8981	4.1649	-1.51438	1.04e-248	1.68e-246	tes	PREDICTED: testin isoform X1 [Nanorana parkeri]	-	-	-	-	GO:0005924//cell-substrate adherens junction;GO:0032991//macromolecular complex;GO:0044444//cytoplasmic part	GO:0003723//RNA binding;GO:0046914//transition metal ion binding	GO:0001667//ameboidal-type cell migration;GO:0008283//cell proliferation;GO:0044707//single-multicellular organism process
Unigene0004852	371	159	3.3106	1.6081	-1.04174	8.38e-15	4.33e-14	--	PREDICTED: carcinoembryonic antigen-related cell adhesion molecule 6-like [Xenopus tropicalis]	-	-	-	-	-	-	-
Unigene0004861	210	66	4.2262	1.5054	-1.48921	9.12e-15	4.7e-14	--	PREDICTED: zinc finger protein 2-like [Nanorana parkeri]	-	-	-	-	-	-	-
Unigene0004866	29	77	0.7359	2.2147	1.58953	2.05e-07	6.31e-07	--	--	-	-	-	-	-	-	-
Unigene0004881	235	84	3.2887	1.3323	-1.3036	9.42e-14	4.59e-13	--	--	-	-	-	-	-	-	-
Unigene0004893	133	295	2.6807	6.739	1.32992	9.84e-20	6.47e-19	--	--	-	-	-	-	-	-	-
Unigene0004902	3722	705	59.3854	12.749	-2.21972	0	0	Gbp4	PREDICTED: guanylate-binding protein 1-like [Nanorana parkeri]	Organismal Systems	Immune system	ko04621//NOD-like receptor signaling pathway	K20899	-	-	-
Unigene0004905	796	344	2.7495	1.3467	-1.02974	8.18e-29	7.71e-28	--	PREDICTED: oocyte zinc finger protein XlCOF7.1-like [Nanorana parkeri]	-	-	-	-	-	-	-
Unigene0004913	87	36	1.4204	0.6662	-1.09227	0.000120977	0.000275205	--	--	-	-	-	-	-	-	-
Unigene0004918	2387	574	4.9038	1.3365	-1.87544	3.77e-189	3.93e-187	Celsr3	PREDICTED: protocadherin Fat 4-like [Chrysemys picta bellii]	-	-	-	-	-	-	-
Unigene0004921	220	71	11.1022	4.061	-1.45094	4.62e-15	2.42e-14	--	--	-	-	-	-	-	-	-
Unigene0004925	509	1347	10.2127	30.6319	1.58467	3.11e-102	1.29e-100	--	PREDICTED: uncharacterized protein LOC103376870 [Cynoglossus semilaevis]	-	-	-	-	-	-	-
Unigene0004937	92	37	2.5968	1.1837	-1.13343	3.9e-05	9.42e-05	--	--	-	-	-	-	-	-	-
Unigene0004938	102	44	1.6923	0.8274	-1.03233	6.14e-05	0.000144714	--	--	-	-	-	-	-	-	-
Unigene0004941	31	352	1.263	16.2543	3.68589	1.64e-77	4.77e-76	--	--	-	-	-	-	-	-	-
Unigene0004951	938	316	35.3012	13.479	-1.389	6.22e-53	1.13e-51	--	--	-	-	-	-	-	-	-
Unigene0004952	1535	429	47.7809	15.1352	-1.65853	2.77e-107	1.23e-105	--	--	-	-	-	-	-	-	-
Unigene0004953	16021	7004	96.7113	47.9201	-1.01305	4.84e-278	9.53e-276	ALG14	PREDICTED: UDP-N-acetylglucosamine transferase subunit ALG14 homolog [Nanorana parkeri]	Metabolism	Glycan biosynthesis and metabolism;Global and overview maps	ko01100//Metabolic pathways;ko00510//N-Glycan biosynthesis	K07441	-	GO:0003824//catalytic activity	-
Unigene0004954	542	170	26.9435	9.5783	-1.4921	2.75e-35	3.22e-34	--	--	-	-	-	-	-	-	-
Unigene0004955	7742	2725	254.676	101.598	-1.32579	1.52e-297	3.38e-295	--	--	-	-	-	-	-	-	-
Unigene0004958	5684	143	40.4087	1.1522	-5.1322	0	0	--	--	-	-	-	-	-	-	-
Unigene0004959	1404	239	10.1879	1.9656	-2.37382	9.29e-159	7.25e-157	--	PREDICTED: glycerophosphodiester phosphodiesterase domain-containing protein 5 [Nanorana parkeri]	-	-	-	-	-	-	-
Unigene0004966	98	554	0.9544	6.115	2.67969	1.43e-88	4.96e-87	--	PREDICTED: LOW QUALITY PROTEIN: Niemann-Pick C1-like protein 1 [Nanorana parkeri]	-	-	-	-	-	-	-
Unigene0004981	48	11	1.5635	0.4061	-1.94487	8.46e-06	2.21e-05	--	--	-	-	-	-	-	-	-
Unigene0004996	408	59	21.2329	3.4801	-2.6091	6.45e-55	1.23e-53	--	PREDICTED: guanylate-binding protein 1-like, partial [Nanorana parkeri]	Organismal Systems	Immune system	ko04621//NOD-like receptor signaling pathway	K20899	GO:0043226//organelle	GO:0032550//purine ribonucleoside binding	GO:0034097//response to cytokine;GO:0098542//defense response to other organism
Unigene0004997	2283	893	14.5878	6.4672	-1.17355	1.41e-94	5.27e-93	--	PREDICTED: guanylate-binding protein 1-like [Nanorana parkeri]	-	-	-	-	-	-	-
Unigene0004998	3511	80	31.1631	0.8048	-5.27506	0	0	--	PREDICTED: guanylate-binding protein 1-like [Nanorana parkeri]	-	-	-	-	-	-	-
Unigene0005006	51	92	1.6255	3.3234	1.03178	4e-05	9.64e-05	--	--	-	-	-	-	-	-	-
Unigene0005011	1442	610	7.3804	3.5386	-1.06052	1.93e-51	3.39e-50	--	--	-	-	-	-	-	-	-
Unigene0005027	1111	435	4.0342	1.7903	-1.17208	8.76e-48	1.41e-46	--	PREDICTED: zinc finger protein 850-like [Nanorana parkeri]	-	-	-	-	-	-	-
Unigene0005028	139	47	2.1735	0.833	-1.38363	2.15e-09	7.81e-09	--	PREDICTED: zinc finger protein 850-like [Nanorana parkeri]	-	-	-	-	-	-	-
Unigene0005032	628	175	27.6126	8.7211	-1.66274	3.19e-47	5.08e-46	--	--	-	-	-	-	-	-	-
Unigene0005034	98	35	2.0857	0.8442	-1.30487	1.83e-06	5.14e-06	--	--	-	-	-	-	-	-	-
Unigene0005035	7957	3030	249.431	107.653	-1.21225	4.3e-259	7.37e-257	--	--	-	-	-	-	-	-	-
Unigene0005037	3473	9483	9.278	28.7131	1.62982	0	0	Itgb7	PREDICTED: integrin beta-7 [Nanorana parkeri]	Human Diseases;Cellular Processes;Environmental Information Processing;Organismal Systems	Cellular community - eukaryotes;Cell motility;Immune system;Signaling molecules and interaction;Infectious diseases;Cardiovascular diseases;Signal transduction;Cancers	ko05165//Human papillomavirus infection;ko04151//PI3K-Akt signaling pathway;ko04810//Regulation of actin cytoskeleton;ko04510//Focal adhesion;ko05202//Transcriptional misregulation in cancers;ko04514//Cell adhesion molecules (CAMs);ko05414//Dilated cardiomyopathy (DCM);ko05410//Hypertrophic cardiomyopathy (HCM);ko04512//ECM-receptor interaction;ko05412//Arrhythmogenic right ventricular cardiomyop…	K06590	GO:0008305//integrin complex	-	GO:0016043//cellular component organization;GO:0016337//single organismal cell-cell adhesion;GO:0031589//cell-substrate adhesion;GO:0044767//single-organism developmental process;GO:0050900//leukocyte migration
Unigene0005040	58	104	0.7869	1.5992	1.0231	1.58e-05	4e-05	--	PREDICTED: stabilin-1 [Nanorana parkeri]	-	-	-	-	-	-	-
Unigene0005050	294	122	4.9455	2.326	-1.08827	7.71e-13	3.55e-12	--	--	-	-	-	-	-	-	-
Unigene0005052	91	10	1.1278	0.1405	-3.00487	3.87e-15	2.04e-14	--	--	-	-	-	-	-	-	-
Unigene0005055	120	251	5.6492	13.3925	1.24531	2.15e-15	1.15e-14	--	--	-	-	-	-	-	-	-
Unigene0005060	465	180	3.7163	1.6305	-1.18855	3.27e-22	2.41e-21	--	PREDICTED: oocyte zinc finger protein XlCOF6-like, partial [Nanorana parkeri]	-	-	-	-	-	-	-
Unigene0005069	34	69	2.0496	4.7144	1.20173	4.87e-05	0.000116036	--	Amiloride-sensitive cation channel 2, neuronal [Larimichthys crocea]	-	-	-	-	-	-	-
Unigene0005076	28	4	1.4403	0.2332	-2.62673	0.000114409	0.000260966	--	--	-	-	-	-	-	-	-
Unigene0005114	322	87	1.3861	0.4245	-1.70719	3.6e-26	3.08e-25	Cfp	PREDICTED: properdin-like [Nanorana parkeri]	Human Diseases	Infectious diseases	ko05168//Herpes simplex infection	K15412	-	-	-
Unigene0005122	31	107	0.7852	3.0717	1.96791	5.06e-13	2.36e-12	--	--	-	-	-	-	-	-	-
Unigene0005138	287	47	2.9143	0.5409	-2.42972	2.51e-36	3.02e-35	--	--	-	-	-	-	-	-	-
Unigene0005145	461	147	1.884	0.6809	-1.46828	7.33e-30	7.16e-29	--	PREDICTED: zinc finger protein 501-like [Nanorana parkeri]	-	-	-	-	-	-	-
Unigene0005151	4283	8020	7.255	15.3975	1.08565	1.81e-235	2.68e-233	Plekhg2	PREDICTED: pleckstrin homology domain-containing family G member 2 [Nanorana parkeri]	-	-	-	-	-	-	-
Unigene0005155	440	171	4.645	2.046	-1.18287	5.52e-21	3.85e-20	--	PREDICTED: gastrula zinc finger protein XlCGF52.1-like [Nanorana parkeri]	-	-	-	-	-	-	-
Unigene0005165	20	6	0.4708	0.1601	-1.55614	0.0290618	0.0457941	--	Transposable element Tcb1 transposase [Salmo salar]	-	-	-	-	-	-	-
Unigene0005170	33	129	1.7656	7.8228	2.14753	5.46e-17	3.15e-16	--	--	-	-	-	-	-	-	-
Unigene0005174	69	147	1.4685	3.5458	1.27177	8.36e-10	3.13e-09	--	--	-	-	-	-	-	-	-
Unigene0005175	153	63	3.7958	1.7715	-1.09943	1.64e-07	5.09e-07	--	--	-	-	-	-	-	-	-
Unigene0005191	779	310	3.4207	1.5428	-1.14874	1.47e-33	1.62e-32	--	PREDICTED: zinc finger protein 436-like [Nanorana parkeri]	-	-	-	-	-	-	-
Unigene0005208	47	110	1.4395	3.8184	1.4074	7.03e-09	2.45e-08	--	--	-	-	-	-	-	-	-
Unigene0005249	166	602	2.1368	8.7827	2.03921	6.6e-69	1.66e-67	--	--	-	-	-	-	-	-	-
Unigene0005253	765	1645	9.6697	23.5667	1.28521	6.76e-89	2.35e-87	--	--	-	-	-	-	-	-	-
Unigene0005263	190	78	5.2626	2.4486	-1.10382	4.27e-09	1.51e-08	--	--	-	-	-	-	-	-	-
Unigene0005269	153	63	3.2458	1.5148	-1.09945	1.64e-07	5.09e-07	--	PREDICTED: gastrula zinc finger protein XlCGF57.1-like [Nanorana parkeri]	-	-	-	-	-	-	-
Unigene0005310	20	54	0.5104	1.5621	1.61379	7.52e-06	1.97e-05	--	--	-	-	-	-	-	-	-
Unigene0005314	1075	121	5.2023	0.6637	-2.97055	8.45e-159	6.62e-157	--	--	-	-	-	-	-	-	-
Unigene0005316	55	16	2.013	0.6637	-1.60074	6.02e-05	0.000142087	--	--	-	-	-	-	-	-	-
Unigene0005321	384	91	2.814	0.7558	-1.89655	2.21e-35	2.6e-34	--	PREDICTED: zinc finger protein 208-like [Nanorana parkeri]	-	-	-	-	-	-	-
Unigene0005343	2548	8791	9.7715	38.2105	1.96732	0	0	slc38a6	PREDICTED: probable sodium-coupled neutral amino acid transporter 6 [Nanorana parkeri]	-	-	-	-	-	-	-
Unigene0005344	46	10	1.3992	0.3447	-2.02119	8.94e-06	2.33e-05	--	--	-	-	-	-	-	-	-
Unigene0005357	40	88	0.9465	2.3602	1.31823	1.05e-06	3.01e-06	--	--	-	-	-	-	-	-	-
Unigene0005359	1536	3242	44.1025	105.504	1.25837	8.17e-161	6.56e-159	--	--	-	-	-	-	-	-	-
Unigene0005360	3931	13	23.5694	0.0883	-8.06029	0	0	--	transposable element tcb1 transposase [Lasius niger]	-	-	-	-	-	-	-
Unigene0005365	17	31	0.6274	1.2967	1.04739	0.0214513	0.0346573	--	PREDICTED: chromodomain-helicase-DNA-binding protein 4 isoform X1 [Thamnophis sirtalis]	Metabolism;Human Diseases	Amino acid metabolism;Cancers	ko05202//Transcriptional misregulation in cancers;ko00310//Lysine degradation	K11424	-	-	-
Unigene0005384	175	7	2.212	0.1003	-4.46296	1.48e-38	1.88e-37	--	--	-	-	-	-	-	-	-
Unigene0005395	2550	14	18.7591	0.1167	-7.32864	0	0	--	PREDICTED: aminoacyl tRNA synthase complex-interacting multifunctional protein 1-like isoform X3 [Neolamprologus brichardi]	-	-	-	-	-	-	-
Unigene0005398	326	122	1.1004	0.4667	-1.23746	4.18e-17	2.43e-16	Mcoln2	PREDICTED: mucolipin-2 [Nanorana parkeri]	-	-	-	-	-	-	-
Unigene0005401	3282	6663	7.0581	16.2406	1.20225	2.89e-251	4.73e-249	HPS1	PREDICTED: Hermansky-Pudlak syndrome 1 protein [Nanorana parkeri]	-	-	-	-	GO:0044444//cytoplasmic part	-	GO:0009888//tissue development;GO:0044707//single-multicellular organism process;GO:0044763//single-organism cellular process;GO:0048066//developmental pigmentation;GO:0065007//biological regulation
Unigene0005403	801	350	6.4832	3.2108	-1.01377	2.21e-28	2.05e-27	--	--	-	-	-	-	-	-	-
Unigene0005410	30	3	1.0744	0.1218	-3.14095	1.11e-05	2.86e-05	--	--	-	-	-	-	-	-	-
Unigene0005419	70	20	0.7798	0.2525	-1.62682	3.02e-06	8.26e-06	--	--	-	-	-	-	-	-	-
Unigene0005425	5109	9458	13.784	28.9216	1.06915	2.13e-252	3.52e-250	CDCA2	PREDICTED: cell division cycle-associated protein 2 [Nanorana parkeri]	-	-	-	-	-	-	-
Unigene0005429	83	10	2.8353	0.3872	-2.87235	3.34e-13	1.57e-12	--	--	-	-	-	-	-	-	-
Unigene0005434	140	11	1.9927	0.1775	-3.48883	4.49e-26	3.82e-25	--	--	-	-	-	-	-	-	-
Unigene0005440	43	9	0.7913	0.1877	-2.0758	1.51e-05	3.83e-05	--	--	-	-	-	-	-	-	-
Unigene0005452	173	61	6.4561	2.5801	-1.32324	1.05e-10	4.21e-10	--	--	-	-	-	-	-	-	-
Unigene0005467	572	1040	1.47	3.0293	1.04317	1.6e-42	2.26e-41	TRMT9B	PREDICTED: probable tRNA methyltransferase 9-like protein [Nanorana parkeri]	-	-	-	-	-	-	-
Unigene0005473	19	38	0.3824	0.8668	1.18062	0.00542065	0.00974961	HIST1H1D	PREDICTED: histone H1B-like [Nanorana parkeri]	-	-	-	-	GO:0043231//intracellular membrane-bounded organelle;GO:0043232//intracellular non-membrane-bounded organelle	GO:0003676//nucleic acid binding	GO:0034728//nucleosome organization
Unigene0005474	21	69	0.3696	1.3763	1.89676	1.33e-08	4.51e-08	HIST1H1D	PREDICTED: histone H1B-like [Nanorana parkeri]	-	-	-	-	GO:0043231//intracellular membrane-bounded organelle;GO:0043232//intracellular non-membrane-bounded organelle	GO:0003676//nucleic acid binding	GO:0034728//nucleosome organization
Unigene0005475	289	1412	2.0568	11.3894	2.46922	8.72e-194	9.38e-192	Ncf2	PREDICTED: neutrophil cytosol factor 2 [Nanorana parkeri]	Cellular Processes;Human Diseases;Organismal Systems	Infectious diseases;Transport and catabolism;Development;Cardiovascular diseases;Immune system	ko04145//Phagosome;ko05418//Fluid shear stress and atherosclerosis;ko04670//Leukocyte transendothelial migration;ko04380//Osteoclast differentiation;ko05140//Leishmaniasis	K08010	GO:0043232//intracellular non-membrane-bounded organelle	GO:0017048//Rho GTPase binding;GO:0050664//oxidoreductase activity, acting on NAD(P)H, oxygen as acceptor	GO:0002237//response to molecule of bacterial origin;GO:0006801//superoxide metabolic process;GO:0008217//regulation of blood pressure;GO:0009725//response to hormone;GO:0009746//response to hexose;GO:0043065//positive regulation of apoptotic process
Unigene0005478	103	217	4.6994	11.2215	1.25572	1.01e-13	4.92e-13	--	--	-	-	-	-	-	-	-
Unigene0005479	1570	2813	20.1897	41	1.022	4.46e-100	1.79e-98	--	--	-	-	-	-	-	-	-
Unigene0005491	23	4	1.3439	0.2649	-2.34291	0.000537698	0.00112612	--	PREDICTED: zinc finger protein 850-like [Nanorana parkeri]	-	-	-	-	-	-	-
Unigene0005492	144	51	2.6316	1.0564	-1.31678	3.46e-09	1.23e-08	--	PREDICTED: gastrula zinc finger protein XlCGF57.1-like [Nanorana parkeri]	-	-	-	-	-	-	-
Unigene0005493	880	1616	4.7141	9.8116	1.05751	4.5e-64	1.03e-62	--	--	-	-	-	-	-	-	-
Unigene0005494	706	289	6.4823	3.0075	-1.10794	6e-29	5.68e-28	--	PREDICTED: gastrula zinc finger protein XlCGF26.1-like [Nanorana parkeri]	-	-	-	-	-	-	-
Unigene0005495	146	1	5.7547	0.0447	-7.00832	1.14e-38	1.45e-37	--	PREDICTED: uncharacterized protein LOC101953725 isoform X2 [Chrysemys picta bellii]	-	-	-	-	-	-	-
Unigene0005502	4664	2053	16.6453	8.3043	-1.00318	4.72e-128	2.69e-126	TNFRSF1A	PREDICTED: tumor necrosis factor receptor superfamily member 1A [Nanorana parkeri]	Human Diseases;Cellular Processes;Organismal Systems;Environmental Information Processing	Development;Cell growth and death;Endocrine system;Signal transduction;Cardiovascular diseases;Neurodegenerative diseases;Endocrine and metabolic diseases;Signaling molecules and interaction;Infectious diseases	ko05165//Human papillomavirus infection;ko04010//MAPK signaling pathway;ko05166//HTLV-I infection;ko05163//Human cytomegalovirus infection;ko05168//Herpes simplex infection;ko05167//Kaposi sarcoma-associated herpesvirus infection;ko04210//Apoptosis;ko04217//Necroptosis;ko05152//Tuberculosis;ko04064//NF-kappa B signaling pathway;ko05164//Influenza A;ko05010//Alzheimer disease;ko04150//mTOR signali…	K03158	-	-	GO:0006950//response to stress;GO:0007165//signal transduction
Unigene0005521	117	32	2.3689	0.7343	-1.68978	2.41e-10	9.38e-10	--	--	-	-	-	-	-	-	-
Unigene0005545	109	19	2.9102	0.5749	-2.33974	2.48e-14	1.25e-13	--	--	-	-	-	-	-	-	-
Unigene0005553	172	334	5.983	13.168	1.1381	2.03e-17	1.2e-16	--	--	-	-	-	-	-	-	-
Unigene0005558	73313	26020	135.393	54.4634	-1.31379	0	0	CYP17A1	PREDICTED: steroid 17-alpha-hydroxylase/17,20 lyase [Nanorana parkeri]	Organismal Systems;Metabolism;Human Diseases	Global and overview maps;Endocrine system;Lipid metabolism;Endocrine and metabolic diseases	ko01100//Metabolic pathways;ko04934//Cushing syndrome;ko04917//Prolactin signaling pathway;ko04927//Cortisol synthesis and secretion;ko00140//Steroid hormone biosynthesis;ko04913//Ovarian Steroidogenesis	K00512	-	GO:0016491//oxidoreductase activity;GO:0046906//tetrapyrrole binding;GO:0046914//transition metal ion binding	GO:0044710//single-organism metabolic process
Unigene0005575	1391	505	13.0782	5.3814	-1.28111	4.29e-67	1.05e-65	--	PREDICTED: zinc finger protein OZF-like [Nanorana parkeri]	-	-	-	-	-	-	-
Unigene0005576	316	81	3.4227	0.9944	-1.78324	2.32e-27	2.08e-26	--	PREDICTED: zinc finger protein 850-like [Nanorana parkeri]	-	-	-	-	-	-	-
Unigene0005645	1658	723	4.2841	2.1174	-1.0167	2.13e-54	4.01e-53	pol	LReO_3 [Oryzias latipes]	-	-	-	-	-	-	-
Unigene0005651	48	111	2.3339	6.1171	1.39011	8.87e-09	3.06e-08	--	--	-	-	-	-	-	-	-
Unigene0005662	243	497	2.2482	5.2116	1.21296	1.29e-27	1.17e-26	--	PREDICTED: bactericidal permeability-increasing protein-like [Nanorana parkeri]	-	-	-	-	-	-	-
Unigene0005667	340	118	8.6942	3.4199	-1.3461	5.86e-20	3.9e-19	--	--	-	-	-	-	-	-	-
Unigene0005668	294	36	12.2402	1.6987	-2.84912	2.69e-44	3.98e-43	--	PREDICTED: sporozoite surface protein 2-like [Papilio xuthus]	-	-	-	-	-	-	-
Unigene0005669	3629	1281	30.1797	12.0743	-1.32164	1.33e-169	1.14e-167	Gbp4	PREDICTED: guanylate-binding protein 1-like [Nanorana parkeri]	Organismal Systems	Immune system	ko04621//NOD-like receptor signaling pathway	K20899	GO:0031982//vesicle;GO:0033643//host cell part;GO:0043227//membrane-bounded organelle;GO:0043229//intracellular organelle;GO:0044444//cytoplasmic part	GO:0017111//nucleoside-triphosphatase activity	GO:0001562//response to protozoan;GO:0022610//biological adhesion;GO:0034341//response to interferon-gamma;GO:0035456//response to interferon-beta;GO:0042742//defense response to bacterium
Unigene0005680	4	106	0.2193	6.5868	4.9086	3.17e-29	3.03e-28	--	--	-	-	-	-	-	-	-
Unigene0005683	241	84	3.3976	1.3422	-1.33992	1.63e-14	8.28e-14	--	PREDICTED: oocyte zinc finger protein XlCOF6.1-like isoform X2 [Esox lucius]	-	-	-	-	-	-	-
Unigene0005688	6	19	0.2522	0.905	1.84335	0.00409952	0.00751425	--	--	-	-	-	-	-	-	-
Unigene0005690	92	188	1.4574	3.3755	1.2117	2.06e-11	8.64e-11	--	--	-	-	-	-	-	-	-
Unigene0005699	4638	18	53.2676	0.2343	-7.82876	0	0	--	LOC733268 protein, partial [Xenopus laevis]	-	-	-	-	-	-	-
Unigene0005702	17	1	0.8644	0.0576	-3.90756	0.000276113	0.00059966	--	--	-	-	-	-	-	-	-
Unigene0005714	30	5	0.7267	0.1373	-2.40403	0.000118356	0.000269467	--	--	-	-	-	-	-	-	-
Unigene0005715	3650	6864	8.1906	17.4576	1.09181	9.04e-216	1.13e-213	CERKL	PREDICTED: ceramide kinase-like protein [Nanorana parkeri]	-	-	-	-	GO:0043231//intracellular membrane-bounded organelle;GO:0044444//cytoplasmic part	GO:0016301//kinase activity	GO:0003407//neural retina development;GO:0006796//phosphate-containing compound metabolic process;GO:0007186//G-protein coupled receptor signaling pathway;GO:0046530//photoreceptor cell differentiation
Unigene0005720	238	576	4.5689	12.5325	1.45576	2.42e-41	3.32e-40	--	--	-	-	-	-	-	-	-
Unigene0005733	3532	901	10.5957	3.0635	-1.79023	1.6e-274	3.09e-272	--	transposable element tcb1 transposase [Lasius niger]	-	-	-	-	-	-	-
Unigene0005737	24	47	0.8982	1.9935	1.15019	0.00131935	0.00261286	--	--	-	-	-	-	-	-	-
Unigene0005763	34	94	1.1674	3.6582	1.64783	2e-09	7.26e-09	--	--	-	-	-	-	-	-	-
Unigene0005767	735	273	1.6491	0.6942	-1.24826	3.97e-36	4.75e-35	CAPN5	PREDICTED: calpain-5 [Nanorana parkeri]	-	-	-	-	GO:0005924//cell-substrate adherens junction;GO:0031988//membrane-bounded vesicle;GO:0044464//cell part	GO:0070011//peptidase activity, acting on L-amino acid peptides	GO:0019538//protein metabolic process
Unigene0005771	17	33	0.5538	1.2183	1.13743	0.0110741	0.0188388	--	--	-	-	-	-	-	-	-
Unigene0005772	438	41	9.1319	0.9689	-3.2365	4.67e-73	1.27e-71	PCBD1	PREDICTED: pterin-4-alpha-carbinolamine dehydratase [Tinamus guttatus]	Metabolism	Metabolism of cofactors and vitamins;Global and overview maps	ko01100//Metabolic pathways;ko00790//Folate biosynthesis	K01724	-	GO:0016836//hydro-lyase activity	-
Unigene0005773	143	16	1.4554	0.1846	-2.97894	1.87e-23	1.44e-22	--	--	-	-	-	-	-	-	-
Unigene0005783	80	1	1.2466	0.0177	-6.13811	2.33e-20	1.58e-19	--	--	-	-	-	-	-	-	-
Unigene0005795	98	41	0.855	0.4054	-1.07658	3.65e-05	8.84e-05	--	--	-	-	-	-	-	-	-
Unigene0005796	106	4	0.8712	0.0373	-4.54576	3.29e-24	2.62e-23	--	--	-	-	-	-	-	-	-
Unigene0005801	133	48	6.5144	2.6647	-1.28966	3.26e-08	1.07e-07	--	--	-	-	-	-	-	-	-
Unigene0005802	106	33	1.7349	0.6122	-1.50278	2.79e-08	9.24e-08	--	PREDICTED: zinc finger CCHC domain-containing protein 3, partial [Xenopus tropicalis]	-	-	-	-	-	-	-
Unigene0005813	133	56	3.4743	1.658	-1.06728	2.55e-06	7.02e-06	--	PREDICTED: uncharacterized protein LOC104960655 isoform X48 [Notothenia coriiceps]	-	-	-	-	-	-	-
Unigene0005849	31	80	1.7802	5.2069	1.54839	1.2e-07	3.77e-07	--	--	-	-	-	-	-	-	-
Unigene0005854	1354	549	17.1309	7.8726	-1.12169	3.04e-53	5.58e-52	--	--	-	-	-	-	-	-	-
Unigene0005855	1880	537	5.6976	1.8445	-1.62712	2.31e-125	1.28e-123	easB	PREDICTED: probable polyketide synthase 16 [Nanorana parkeri]	-	-	-	-	-	-	-
Unigene0005856	314	95	4.6327	1.5886	-1.5441	2.19e-22	1.62e-21	--	PREDICTED: fatty acid synthase-like, partial [Geospiza fortis]	-	-	-	-	-	-	-
Unigene0005857	830	172	5.4932	1.2902	-2.09005	3.54e-83	1.12e-81	gloL	PREDICTED: probable polyketide synthase 16 [Nanorana parkeri]	-	-	-	-	-	-	-
Unigene0005864	211	75	4.6773	1.8843	-1.31165	2.16e-12	9.65e-12	--	PREDICTED: zinc finger protein OZF-like [Nanorana parkeri]	-	-	-	-	-	-	-
Unigene0005867	488	213	12.7479	6.3064	-1.01537	2.82e-18	1.74e-17	--	PREDICTED: oocyte zinc finger protein XlCOF6-like, partial [Nanorana parkeri]	-	-	-	-	-	-	-
Unigene0005870	5790	1539	17.1609	5.1699	-1.73092	0	0	--	--	-	-	-	-	-	-	-
Unigene0005873	995	336	9.4686	3.624	-1.38557	1.34e-55	2.58e-54	Syna	PREDICTED: endogenous retrovirus group 3 member 1 Env polyprotein-like [Xenopus laevis]	-	-	-	-	-	-	-
Unigene0005878	2551	5252	13.5619	31.6459	1.22246	6.1e-220	7.91e-218	pkgC	PREDICTED: protein kinase C delta type-like [Nanorana parkeri]	Organismal Systems;Human Diseases;Cellular Processes	Endocrine and metabolic diseases;Sensory system;Transport and catabolism;Nervous system;Endocrine system;Immune system;Circulatory system	ko04621//NOD-like receptor signaling pathway;ko04062//Chemokine signaling pathway;ko04140//Autophagy - animal;ko04270//Vascular smooth muscle contraction;ko04915//Estrogen signaling pathway;ko04722//Neurotrophin signaling pathway;ko04931//Insulin resistance;ko04666//Fc gamma R-mediated phagocytosis;ko04933//AGE-RAGE signaling pathway in diabetic complications;ko04625//C-type lectin receptor signa…	K06068	-	-	-
Unigene0005881	647	276	10.1409	4.903	-1.04845	1.11e-24	9.01e-24	--	--	-	-	-	-	-	-	-
Unigene0005892	100	40	1.4936	0.6771	-1.14135	1.21e-05	3.1e-05	--	--	-	-	-	-	-	-	-
Unigene0005904	10	0	0.1663	0.001	-7.37764	0.00195752	0.00376835	--	--	-	-	-	-	-	-	-
Unigene0005914	427	135	5.3871	1.9304	-1.48061	3.55e-28	3.27e-27	--	mesendoderm nuclear factor, gene 1 L homeolog [Xenopus laevis]	-	-	-	-	-	-	-
Unigene0005922	5599	2233	8.4891	3.8373	-1.14552	1.6e-184	1.6e-182	SLC5A6	PREDICTED: sodium-dependent multivitamin transporter [Nanorana parkeri]	Organismal Systems	Digestive system	ko04977//Vitamin digestion and absorption	K14386	-	-	-
Unigene0005937	373	146	8.6273	3.8274	-1.17254	9.23e-18	5.56e-17	--	paired box protein and transposase domain containing protein [Lasius niger]	-	-	-	-	-	-	-
Unigene0005963	1084	348	8.6374	3.1428	-1.45855	4.19e-65	9.76e-64	--	--	-	-	-	-	-	-	-
Unigene0005973	6707	2223	14.6772	5.5136	-1.41251	3.89e-301	8.8e-299	--	infB, partial [Ophiophagus hannah]	-	-	-	-	-	-	-
Unigene0005974	6167	1124	16.4618	3.4006	-2.27526	0	0	--	PREDICTED: zinc finger protein 420-like [Pygocentrus nattereri]	-	-	-	-	-	-	-
Unigene0005975	8861	1183	77.768	11.7676	-2.72436	0	0	GBP6	PREDICTED: guanylate-binding protein 1-like [Xenopus tropicalis]	Organismal Systems	Immune system	ko04621//NOD-like receptor signaling pathway	K20899	-	-	-
Unigene0005978	73	30	2.1806	1.0157	-1.10225	0.000306343	0.000661708	--	PREDICTED: uncharacterized protein LOC108697507 [Xenopus laevis]	-	-	-	-	-	-	-
Unigene0006004	66	24	1.6909	0.6969	-1.27877	0.000113758	0.000259649	--	Transposable element Tc1 transposase, partial [Stegodyphus mimosarum]	-	-	-	-	-	-	-
Unigene0006009	1116	435	11.5346	5.0958	-1.17859	1.97e-48	3.23e-47	--	PREDICTED: gamma-tubulin complex component 6 [Nanorana parkeri]	-	-	-	-	-	-	-
Unigene0006016	373	135	4.9594	2.0344	-1.28556	2.74e-20	1.85e-19	--	mesendoderm nuclear factor, gene 1 L homeolog [Xenopus laevis]	-	-	-	-	-	-	-
Unigene0006017	152	61	6.9589	3.1653	-1.13652	8.97e-08	2.85e-07	--	mesendoderm nuclear factor, gene 1 L homeolog [Xenopus laevis]	-	-	-	-	-	-	-
Unigene0006050	151	351	1.0233	2.6959	1.39754	1.12e-24	9.05e-24	--	RNA-directed DNA polymerase from mobile element jockey [Larimichthys crocea]	-	-	-	-	-	-	-
Unigene0006052	170	576	6.3264	24.2948	1.94119	7.8e-62	1.71e-60	--	--	-	-	-	-	-	-	-
Unigene0006053	355	73	9.9569	2.3206	-2.1012	1.7e-37	2.1e-36	--	Acidic leucine-rich nuclear phosphoprotein 32 family member B [Oncorhynchus mykiss]	-	-	-	-	-	-	-
Unigene0006058	205	83	3.1906	1.4641	-1.12381	8.36e-10	3.13e-09	--	PREDICTED: zinc finger protein 585A-like [Nanorana parkeri]	-	-	-	-	-	-	-
Unigene0006061	2028	499	38.9874	10.8728	-1.84228	7e-160	5.55e-158	--	--	-	-	-	-	-	-	-
Unigene0006064	1109	422	19.9659	8.611	-1.21329	3.9e-50	6.64e-49	--	early endoderm-specific nuclear factor Xenf [Xenopus laevis]	-	-	-	-	-	-	-
Unigene0006066	665	278	12.5489	5.9458	-1.07762	2.26e-26	1.94e-25	--	--	-	-	-	-	-	-	-
Unigene0006068	381	149	24.882	11.0288	-1.17383	4.89e-18	2.98e-17	--	--	-	-	-	-	-	-	-
Unigene0006073	3194	1368	97.1518	47.1613	-1.04264	4.17e-102	1.73e-100	--	--	-	-	-	-	-	-	-
Unigene0006074	855303	289349	4958.61	1901.28	-1.38297	0	0	ERVV-1	provirus ancestral Env polyprotein, partial [Larimichthys crocea]	-	-	-	-	-	-	-
Unigene0006075	2035513	754828	5423.68	2279.56	-1.25051	0	0	gag-pol	PREDICTED: protein NYNRIN-like [Xenopus tropicalis]	-	-	-	-	-	-	-
Unigene0006082	339	93	3.6778	1.1436	-1.68526	3.93e-27	3.49e-26	--	PREDICTED: zinc finger protein 850-like [Nanorana parkeri]	-	-	-	-	-	-	-
Unigene0006085	36	6	0.785	0.1483	-2.40417	2.58e-05	6.36e-05	--	--	-	-	-	-	-	-	-
Unigene0006092	135	41	1.6669	0.5738	-1.53855	2.42e-10	9.4e-10	--	--	-	-	-	-	-	-	-
Unigene0006093	31	72	0.7096	1.868	1.39642	2.9e-06	7.93e-06	--	--	-	-	-	-	-	-	-
Unigene0006094	49	170	1.413	5.5562	1.97534	2.58e-20	1.75e-19	--	--	-	-	-	-	-	-	-
Unigene0006095	192	65	5.585	2.143	-1.38193	2.79e-12	1.24e-11	--	--	-	-	-	-	-	-	-
Unigene0006098	770	2034	10.31	30.8675	1.58204	3.16e-147	2.17e-145	HLA-B	MHC class Ia antigen [Pelophylax nigromaculatus]	Environmental Information Processing;Organismal Systems;Human Diseases;Cellular Processes	Endocrine and metabolic diseases;Infectious diseases;Signaling molecules and interaction;Cancers;Immune diseases;Cardiovascular diseases;Transport and catabolism;Cell growth and death;Immune system	ko05165//Human papillomavirus infection;ko05166//HTLV-I infection;ko04144//Endocytosis;ko05163//Human cytomegalovirus infection;ko05203//Viral carcinogenesis;ko05169//Epstein-Barr virus infection;ko05168//Herpes simplex infection;ko04145//Phagosome;ko05167//Kaposi sarcoma-associated herpesvirus infection;ko04218//Cellular senescence;ko04514//Cell adhesion molecules (CAMs);ko04650//Natural killer …	K06751	-	-	-
Unigene0006102	139	48	2.898	1.1343	-1.35326	3.84e-09	1.36e-08	NIPSNAP2	similar to NipSnap2 protein (Glioblastoma amplified sequence) [Rattus norvegicus]	-	-	-	-	GO:0043231//intracellular membrane-bounded organelle	-	GO:0006091//generation of precursor metabolites and energy;GO:0009152//purine ribonucleotide biosynthetic process;GO:0051348//negative regulation of transferase activity
Unigene0006105	9114	802	59.3753	5.9218	-3.32576	0	0	GBP3	PREDICTED: guanylate-binding protein 1-like [Nanorana parkeri]	Organismal Systems	Immune system	ko04621//NOD-like receptor signaling pathway	K20899	GO:0044424//intracellular part	GO:0017111//nucleoside-triphosphatase activity;GO:0032550//purine ribonucleoside binding	GO:0002252//immune effector process
Unigene0006110	49	91	0.7158	1.5067	1.07376	2.24e-05	5.56e-05	--	--	-	-	-	-	-	-	-
Unigene0006111	47	194	1.1927	5.5798	2.22598	1.93e-26	1.66e-25	--	--	-	-	-	-	-	-	-
Unigene0006113	634	1134	3.8272	7.7586	1.01951	2.8e-44	4.13e-43	--	PREDICTED: phospholipase A2 inhibitor and Ly6/PLAUR domain-containing protein-like [Xenopus laevis]	-	-	-	-	-	-	-
Unigene0006115	99	189	3.0961	6.6992	1.11354	4.38e-10	1.67e-09	--	hypothetical protein EH28_19535 [Larimichthys crocea]	-	-	-	-	-	-	-
Unigene0006118	43	79	0.8979	1.8697	1.05818	0.000138253	0.000312246	--	--	-	-	-	-	-	-	-
Unigene0006130	36	95	0.7736	2.3137	1.58054	5.55e-09	1.95e-08	--	--	-	-	-	-	-	-	-
Unigene0006131	47	96	0.9987	2.3119	1.21096	1.62e-06	4.56e-06	--	--	-	-	-	-	-	-	-
Unigene0006139	87	189	1.834	4.5156	1.29992	1.03e-12	4.68e-12	--	--	-	-	-	-	-	-	-
Unigene0006153	4	15	0.0991	0.421	2.08686	0.0118586	0.0200723	--	--	-	-	-	-	-	-	-
Unigene0006155	690	150	2.9934	0.7375	-2.02107	4.17e-67	1.02e-65	--	--	-	-	-	-	-	-	-
Unigene0006158	103	15	3.5006	0.5778	-2.59896	5.95e-15	3.1e-14	--	--	-	-	-	-	-	-	-
Unigene0006159	23	78	0.4069	1.5641	1.94259	1.17e-09	4.34e-09	--	--	-	-	-	-	-	-	-
Unigene0006161	101	40	1.7775	0.7979	-1.15557	8.71e-06	2.27e-05	--	PREDICTED: zinc finger protein 585A-like [Nanorana parkeri]	-	-	-	-	-	-	-
Unigene0006172	122	51	3.7976	1.7993	-1.07765	3.91e-06	1.06e-05	--	--	-	-	-	-	-	-	-
Unigene0006175	360	730	7.4474	17.1163	1.20056	1.18e-38	1.5e-37	--	PREDICTED: spondin-1-like [Sinocyclocheilus grahami]	-	-	-	-	-	-	-
Unigene0006181	29	8	1.6798	0.5252	-1.67735	0.00258608	0.00488685	--	--	-	-	-	-	-	-	-
Unigene0006187	120	272	1.0824	2.7808	1.36127	5.47e-19	3.48e-18	--	--	-	-	-	-	-	-	-
Unigene0006197	37	85	0.8028	2.0904	1.38067	5.5e-07	1.63e-06	--	--	-	-	-	-	-	-	-
Unigene0006199	19	2	0.3701	0.0442	-3.0658	0.000404902	0.000861992	--	PREDICTED: mitogen-activated protein kinase 10-like [Xenopus laevis]	Cellular Processes;Human Diseases;Genetic Information Processing;Organismal Systems;Environmental Information Processing	Sensory system;Cellular community - eukaryotes;Immune system;Development;Endocrine and metabolic diseases;Signal transduction;Cancers;Transport and catabolism;Cell growth and death;Nervous system;Aging;Infectious diseases;Cardiovascular diseases;Drug resistance;Endocrine system;Folding, sorting and degradation	ko05200//Pathways in cancer;ko04010//MAPK signaling pathway;ko05166//HTLV-I infection;ko04621//NOD-like receptor signaling pathway;ko05169//Epstein-Barr virus infection;ko04510//Focal adhesion;ko05168//Herpes simplex infection;ko05167//Kaposi sarcoma-associated herpesvirus infection;ko04210//Apoptosis;ko04217//Necroptosis;ko04024//cAMP signaling pathway;ko04014//Ras signaling pathway;ko04530//Tig…	K04440	-	-	-
Unigene0006203	188	489	0.9904	2.9197	1.55974	2.22e-39	2.89e-38	SLAMF6	PREDICTED: SLAM family member 5-like [Xenopus tropicalis]	-	-	-	-	-	-	-
Unigene0006206	64	11	3.1119	0.6062	-2.35993	5.09e-09	1.79e-08	--	PREDICTED: oocyte zinc finger protein XlCOF8.4-like, partial [Nanorana parkeri]	-	-	-	-	-	-	-
Unigene0006208	182	872	1.3323	7.2347	2.44101	2.43e-122	1.3e-120	--	--	-	-	-	-	-	-	-
Unigene0006226	21	173	0.253	2.3619	3.22274	9e-35	1.03e-33	--	hypothetical protein XENTR_v90005906mg, partial [Xenopus tropicalis]	-	-	-	-	-	-	-
Unigene0006227	42	91	0.5319	1.3062	1.29615	1.09e-06	3.13e-06	--	PREDICTED: uncharacterized protein LOC105005660 [Esox lucius]	-	-	-	-	-	-	-
Unigene0006235	89	34	4.6866	2.0292	-1.20763	2.45e-05	6.05e-05	--	Transposable element Tc1 transposase [Salmo salar]	-	-	-	-	-	-	-
Unigene0006237	87	36	2.2727	1.0659	-1.09234	0.000120977	0.000275205	--	--	-	-	-	-	-	-	-
Unigene0006247	59	14	3.2751	0.8808	-1.89465	1.09e-06	3.11e-06	--	--	-	-	-	-	-	-	-
Unigene0006254	49	12	3.1537	0.8754	-1.84903	1.25e-05	3.2e-05	--	PREDICTED: gastrula zinc finger protein XlCGF53.1-like isoform X1 [Nanorana parkeri]	-	-	-	-	-	-	-
Unigene0006259	80	34	2.5196	1.2137	-1.05378	0.000321724	0.000693312	--	PREDICTED: zinc finger protein 2-like [Nanorana parkeri]	-	-	-	-	-	-	-
Unigene0006269	83	20	4.1886	1.1439	-1.87251	1.1e-08	3.75e-08	--	--	-	-	-	-	-	-	-
Unigene0006277	1437	351	8.5049	2.3545	-1.85287	3.65e-118	1.87e-116	ALG8	ALG8, alpha-1,3-glucosyltransferase S homeolog [Xenopus laevis]	Metabolism	Global and overview maps;Glycan biosynthesis and metabolism	ko01100//Metabolic pathways;ko00510//N-Glycan biosynthesis	K03849	GO:0031090//organelle membrane	GO:0016757//transferase activity, transferring glycosyl groups	GO:0006486//protein glycosylation
Unigene0006280	281	115	1.9023	0.8824	-1.10824	1.34e-12	6.05e-12	--	PREDICTED: zinc finger protein 850-like [Nanorana parkeri]	-	-	-	-	-	-	-
Unigene0006281	142	44	1.7898	0.6286	-1.50958	1.09e-10	4.37e-10	--	--	-	-	-	-	-	-	-
Unigene0006287	44	115	2.463	7.2962	1.56673	1.37e-10	5.41e-10	--	PREDICTED: collagen alpha-1(V) chain [Sorex araneus]	-	-	-	-	-	-	-
Unigene0006292	203	88	3.4019	1.6714	-1.02528	1.35e-08	4.57e-08	--	PREDICTED: collagen alpha-1(III) chain-like isoform X1 [Xenopus tropicalis]	-	-	-	-	-	-	-
Unigene0006297	36	15	1.8882	0.8917	-1.08238	0.0154733	0.0256523	--	PREDICTED: oocyte zinc finger protein XlCOF6-like, partial [Nanorana parkeri]	-	-	-	-	-	-	-
Unigene0006301	84	28	4.5678	1.7257	-1.40432	3.91e-06	1.06e-05	--	--	-	-	-	-	-	-	-
Unigene0006308	20	81	0.7381	3.3881	2.19859	1.52e-11	6.45e-11	--	--	-	-	-	-	-	-	-
Unigene0006316	959	409	7.9013	3.8193	-1.04878	3.22e-35	3.76e-34	--	PREDICTED: LOW QUALITY PROTEIN: von Willebrand factor A domain-containing protein 5A-like [Nanorana parkeri]	-	-	-	-	-	-	-
Unigene0006320	285	99	4.9439	1.9465	-1.34477	7.6e-17	4.36e-16	--	--	-	-	-	-	-	-	-
Unigene0006321	167	64	3.4282	1.489	-1.20311	4.02e-09	1.43e-08	--	PREDICTED: zinc finger protein 436-like [Nanorana parkeri]	-	-	-	-	-	-	-
Unigene0006326	158	60	4.1193	1.773	-1.21621	7.77e-09	2.69e-08	--	--	-	-	-	-	-	-	-
Unigene0006331	138	41	4.9423	1.6642	-1.57035	7.38e-11	2.98e-10	--	PREDICTED: zinc finger protein 37 homolog [Nanorana parkeri]	-	-	-	-	-	-	-
Unigene0006332	287	119	5.6064	2.6347	-1.08944	1.27e-12	5.75e-12	--	--	-	-	-	-	-	-	-
Unigene0006345	14	0	0.4201	0.001	-8.71459	0.000245094	0.000535709	PDE6H	PREDICTED: retinal cone rhodopsin-sensitive cGMP 3',5'-cyclic phosphodiesterase subunit gamma [Nanorana parkeri]	Metabolism	Nucleotide metabolism	ko00230//Purine metabolism	K13760	-	GO:0004112//cyclic-nucleotide phosphodiesterase activity;GO:0030551//cyclic nucleotide binding	GO:0008277//regulation of G-protein coupled receptor protein signaling pathway;GO:0042058//regulation of epidermal growth factor receptor signaling pathway;GO:0050953//sensory perception of light stimulus
Unigene0006349	84	27	3.0083	1.096	-1.4567	1.15e-06	3.3e-06	--	--	-	-	-	-	-	-	-
Unigene0006354	74	29	2.5876	1.1493	-1.17086	0.000135915	0.000307346	--	PREDICTED: oocyte zinc finger protein XlCOF29-like [Nanorana parkeri]	-	-	-	-	-	-	-
Unigene0006360	59	113	1.4638	3.1774	1.11813	1.52e-06	4.31e-06	GNG2	Guanine nucleotide-binding protein G(I)/G(S)/G(O) subunit gamma-2 [Myotis brandtii]	Human Diseases;Environmental Information Processing;Organismal Systems	Immune system;Substance dependence;Nervous system;Cancers;Endocrine system;Signal transduction;Infectious diseases;Environmental adaptation	ko05200//Pathways in cancer;ko04151//PI3K-Akt signaling pathway;ko05163//Human cytomegalovirus infection;ko05167//Kaposi sarcoma-associated herpesvirus infection;ko04014//Ras signaling pathway;ko04062//Chemokine signaling pathway;ko04728//Dopaminergic synapse;ko04723//Retrograde endocannabinoid signaling;ko04926//Relaxin signaling pathway;ko04371//Apelin signaling pathway;ko05034//Alcoholism;ko04…	K07826	GO:0016020//membrane;GO:0031988//membrane-bounded vesicle;GO:0043234//protein complex	GO:0005515//protein binding;GO:0060089//molecular transducer activity	GO:0007166//cell surface receptor signaling pathway
Unigene0006370	158	61	4.6061	2.0155	-1.19241	1.28e-08	4.36e-08	--	--	-	-	-	-	-	-	-
Unigene0006377	75	32	3.9651	1.9174	-1.04821	0.00062628	0.00129982	--	PREDICTED: paired box protein Pax-7-like [Haplochromis burtoni]	-	-	-	-	-	-	-
Unigene0006379	242	86	2.7987	1.1272	-1.31201	5.94e-14	2.93e-13	--	PREDICTED: zinc finger protein 585A-like [Nanorana parkeri]	-	-	-	-	-	-	-
Unigene0006388	77	23	1.5929	0.5393	-1.5625	1.35e-06	3.84e-06	--	PREDICTED: protein RCC2 homolog [Salmo salar]	-	-	-	-	-	-	-
Unigene0006394	219	93	2.3193	1.1163	-1.05496	2.01e-09	7.32e-09	--	Transposable element Tcb1 transposase, partial [Stegodyphus mimosarum]	-	-	-	-	-	-	-
Unigene0006398	73	21	2.1709	0.7078	-1.61688	1.76e-06	4.94e-06	--	--	-	-	-	-	-	-	-
Unigene0006401	67	22	1.4633	0.5446	-1.42596	2.47e-05	6.1e-05	--	PREDICTED: gastrula zinc finger protein XlCGF57.1-like [Nanorana parkeri]	-	-	-	-	-	-	-
Unigene0006403	287	517	2.8857	5.8918	1.02979	3.03e-22	2.23e-21	--	--	-	-	-	-	-	-	-
Unigene0006405	24	94	0.5165	2.293	2.1504	8.58e-13	3.94e-12	--	--	-	-	-	-	-	-	-
Unigene0006423	126	256	2.075	4.7782	1.20336	5.25e-15	2.74e-14	--	--	-	-	-	-	-	-	-
Unigene0006435	173	324	1.9835	4.2103	1.08587	7e-16	3.83e-15	--	--	-	-	-	-	-	-	-
Unigene0006443	32	10	1.3978	0.4951	-1.49737	0.0043629	0.0079613	--	--	-	-	-	-	-	-	-
Unigene0006448	21	40	0.4455	0.9618	1.11031	0.00450375	0.0082055	--	--	-	-	-	-	-	-	-
Unigene0006449	102	43	3.9618	1.893	-1.06548	4e-05	9.64e-05	--	SJCHGC03019 protein, partial [Schistosoma japonicum]	-	-	-	-	-	-	-
Unigene0006451	111	19	1.3204	0.2562	-2.36563	8.96e-15	4.62e-14	--	PREDICTED: putative uncharacterized protein C10orf128 homolog [Xenopus tropicalis]	-	-	-	-	-	-	-
Unigene0006454	64	24	2.4223	1.0295	-1.23443	0.000230667	0.000506093	--	Transposable element Tc1 transposase, partial [Stegodyphus mimosarum]	-	-	-	-	-	-	-
Unigene0006462	29	72	0.9983	2.8093	1.49267	1.53e-06	4.33e-06	--	--	-	-	-	-	-	-	-
Unigene0006467	329	883	1.9682	5.9871	1.60498	5.52e-71	1.44e-69	--	Transposable element Tcb1 transposase [Salmo salar]	-	-	-	-	-	-	-
Unigene0006469	93	30	1.918	0.7012	-1.4517	6.39e-07	1.88e-06	--	--	-	-	-	-	-	-	-
Unigene0006476	695	1273	1.9874	4.1258	1.05379	1.06e-51	1.87e-50	THNSL1	PREDICTED: threonine synthase-like 1 [Nanorana parkeri]	-	-	-	-	-	GO:0043168//anion binding	-
Unigene0006477	52	125	0.8848	2.4106	1.44597	3.49e-10	1.34e-09	--	--	-	-	-	-	-	-	-
Unigene0006489	51	128	0.6262	1.7814	1.50832	5.7e-11	2.32e-10	--	--	-	-	-	-	-	-	-
Unigene0006490	548	203	8.6094	3.6147	-1.25204	8.8e-28	8.02e-27	--	--	-	-	-	-	-	-	-
Unigene0006501	86	18	3.2275	0.7656	-2.07575	4.72e-10	1.8e-09	--	PREDICTED: oocyte zinc finger protein XlCOF7.1-like [Nanorana parkeri]	-	-	-	-	-	-	-
Unigene0006512	52	22	1.8523	0.8882	-1.06036	0.00470036	0.00853455	--	--	-	-	-	-	-	-	-
Unigene0006519	51	6	1.5765	0.2102	-2.90689	7.78e-09	2.7e-08	--	--	-	-	-	-	-	-	-
Unigene0006521	21	42	0.4513	1.0229	1.18051	0.0022628	0.00431722	--	--	-	-	-	-	-	-	-
Unigene0006522	62	3	1.7208	0.0944	-4.18815	1.49e-13	7.17e-13	--	--	-	-	-	-	-	-	-
Unigene0006523	414	122	4.3057	1.4381	-1.58208	8.2e-30	7.99e-29	--	PREDICTED: zinc finger protein 585A-like [Nanorana parkeri]	-	-	-	-	-	-	-
Unigene0006524	105	23	3.8325	0.9515	-2.01001	2.27e-11	9.51e-11	--	--	-	-	-	-	-	-	-
Unigene0006525	198	82	1.4778	0.6937	-1.09107	4.62e-09	1.63e-08	--	--	-	-	-	-	-	-	-
Unigene0006526	246	457	1.8933	3.9865	1.07422	3.85e-21	2.7e-20	--	PREDICTED: protein RCC2 homolog [Salmo salar]	-	-	-	-	-	-	-
Unigene0006531	38	12	2.3768	0.8507	-1.4823	0.00142124	0.00280073	--	PREDICTED: zinc finger protein 850-like [Nanorana parkeri]	-	-	-	-	-	-	-
Unigene0006535	79	32	3.5921	1.6491	-1.12315	0.000179469	0.000399609	--	PREDICTED: zinc finger protein 2-like [Nanorana parkeri]	-	-	-	-	-	-	-
Unigene0006541	263	61	2.2233	0.5845	-1.92743	1.28e-25	1.07e-24	--	--	-	-	-	-	-	-	-
Unigene0006543	2358	571	16.3278	4.4813	-1.86534	1.56e-185	1.58e-183	--	PREDICTED: LOW QUALITY PROTEIN: zinc finger protein 260-like [Nanorana parkeri]	-	-	-	-	-	-	-
Unigene0006545	186	23	2.625	0.3679	-2.83493	1.47e-28	1.37e-27	IYD	PREDICTED: iodotyrosine deiodinase 1 isoform X1 [Nanorana parkeri]	-	-	-	-	-	GO:0003824//catalytic activity	GO:0044710//single-organism metabolic process
Unigene0006546	97	32	2.1719	0.8121	-1.41923	4.73e-07	1.41e-06	--	--	-	-	-	-	-	-	-
Unigene0006553	78	32	2.7062	1.2583	-1.10479	0.000246747	0.000539082	--	--	-	-	-	-	-	-	-
Unigene0006555	56	136	3.454	9.5073	1.46077	3.36e-11	1.39e-10	--	--	-	-	-	-	-	-	-
Unigene0006556	62	24	3.1407	1.3779	-1.18861	0.000459609	0.000971456	--	--	-	-	-	-	-	-	-
Unigene0006559	164	62	4.1225	1.7664	-1.22271	4e-09	1.42e-08	--	--	-	-	-	-	-	-	-
Unigene0006561	139	502	1.9721	8.0726	2.0333	1.07e-57	2.17e-56	--	--	-	-	-	-	-	-	-
Unigene0006565	57	23	1.6838	0.7701	-1.1286	0.00149753	0.00293809	--	--	-	-	-	-	-	-	-
Unigene0006569	123	46	1.6354	0.6932	-1.2383	2.55e-07	7.77e-07	--	--	-	-	-	-	-	-	-
Unigene0006570	192	21	2.1994	0.2727	-3.01172	3.21e-31	3.29e-30	--	--	-	-	-	-	-	-	-
Unigene0006572	1093	219	3.6232	0.8228	-2.13865	5.75e-111	2.66e-109	BDKRB2	PREDICTED: B2 bradykinin receptor-like [Nanorana parkeri]	Environmental Information Processing;Organismal Systems;Cellular Processes;Human Diseases	Cell motility;Immune system;Sensory system;Excretory system;Signal transduction;Cancers;Signaling molecules and interaction;Infectious diseases	ko05200//Pathways in cancer;ko04810//Regulation of actin cytoskeleton;ko04020//Calcium signaling pathway;ko04080//Neuroactive ligand-receptor interaction;ko04022//cGMP - PKG signaling pathway;ko04750//Inflammatory mediator regulation of TRP channels;ko05142//Chagas disease (American trypanosomiasis);ko04071//Sphingolipid signaling pathway;ko04610//Complement and coagulation cascades;ko04961//Endo…	K03916	GO:0016020//membrane;GO:0044464//cell part	GO:0004930//G-protein coupled receptor activity;GO:0005515//protein binding	GO:0050880//regulation of blood vessel size;GO:1902219//negative regulation of intrinsic apoptotic signaling pathway in response to osmotic stress
Unigene0006578	31	59	0.6988	1.5074	1.10911	0.000724993	0.0014925	--	--	-	-	-	-	-	-	-
Unigene0006580	12	24	0.3701	0.8389	1.18058	0.0289589	0.0456423	--	PREDICTED: histone-lysine N-methyltransferase NSD2 [Hippocampus comes]	-	-	-	-	-	-	-
Unigene0006587	267	40	5.3491	0.9083	-2.55806	4.52e-36	5.4e-35	--	--	-	-	-	-	-	-	-
Unigene0006592	49	119	1.0844	2.9849	1.46079	7.78e-10	2.92e-09	--	--	-	-	-	-	-	-	-
Unigene0006600	673	293	5.0713	2.5024	-1.01904	2.16e-24	1.73e-23	--	--	-	-	-	-	-	-	-
Unigene0006601	269	67	1.7698	0.4996	-1.82474	2.88e-24	2.29e-23	--	Macrophage mannose receptor 1, partial [Ophiophagus hannah]	-	-	-	-	-	-	-
Unigene0006610	171	27	8.6294	1.5443	-2.48231	3.88e-23	2.96e-22	--	--	-	-	-	-	-	-	-
Unigene0006613	225	401	7.1371	14.4168	1.01434	2.39e-17	1.41e-16	oxr1	PREDICTED: oxidation resistance protein 1 isoform X4 [Nanorana parkeri]	-	-	-	-	GO:0043231//intracellular membrane-bounded organelle	GO:0003824//catalytic activity	GO:0008344//adult locomotory behavior;GO:0033194//response to hydroperoxide;GO:0043066//negative regulation of apoptotic process;GO:0044710//single-organism metabolic process
Unigene0006616	498	214	7.8797	3.8377	-1.0379	3.32e-19	2.13e-18	--	SJCHGC03036 protein [Schistosoma japonicum]	-	-	-	-	-	-	-
Unigene0006619	330	98	2.9888	1.006	-1.57094	4.62e-24	3.64e-23	--	--	-	-	-	-	-	-	-
Unigene0006639	296	4	2.6484	0.0406	-6.0275	4.1e-73	1.11e-71	--	--	-	-	-	-	-	-	-
Unigene0006642	156	50	2.5818	0.9379	-1.46087	6.07e-11	2.47e-10	--	--	-	-	-	-	-	-	-
Unigene0006645	54	22	2.3434	1.0821	-1.11477	0.00248972	0.00471823	--	--	-	-	-	-	-	-	-
Unigene0006650	94	30	2.9888	1.0811	-1.46707	4.37e-07	1.3e-06	--	sodium-coupled monocarboxylate transporter 1 [Lasius niger]	-	-	-	-	-	-	-
Unigene0006662	96	6	2.7683	0.1961	-3.81934	6.06e-20	4.03e-19	--	--	-	-	-	-	-	-	-
Unigene0006664	254	82	2.085	0.7629	-1.45048	4.43e-17	2.57e-16	NLRP3	PREDICTED: NACHT, LRR and PYD domains-containing protein 3-like [Nanorana parkeri]	Organismal Systems	Immune system	ko04621//NOD-like receptor signaling pathway	K20865	-	-	-
Unigene0006673	150	57	4.9835	2.1464	-1.21524	2.49e-08	8.27e-08	--	PREDICTED: oocyte zinc finger protein XlCOF7.1-like, partial [Nanorana parkeri]	-	-	-	-	-	-	-
Unigene0006674	266	92	2.8351	1.1114	-1.35102	5.06e-16	2.79e-15	--	--	-	-	-	-	-	-	-
Unigene0006675	41	14	2.5288	0.9787	-1.36951	0.0015179	0.00297663	--	PREDICTED: oocyte zinc finger protein XlCOF6-like [Nanorana parkeri]	-	-	-	-	-	-	-
Unigene0006678	122	40	3.8791	1.4415	-1.42815	1.29e-08	4.39e-08	--	--	-	-	-	-	-	-	-
Unigene0006680	113	39	4.6465	1.8176	-1.35411	1.11e-07	3.5e-07	--	--	-	-	-	-	-	-	-
Unigene0006684	6	0	0.12	0.001	-6.90689	0.0312734	0.0488585	--	--	-	-	-	-	-	-	-
Unigene0006704	34	124	0.6163	2.5475	2.04738	1.62e-15	8.7e-15	--	--	-	-	-	-	-	-	-
Unigene0006705	72	30	1.6799	0.7933	-1.08244	0.000422358	0.000897091	--	--	-	-	-	-	-	-	-
Unigene0006711	62	321	1.1601	6.8077	2.55292	1.04e-49	1.76e-48	--	--	-	-	-	-	-	-	-
Unigene0006719	23	135	0.4005	2.6647	2.7341	1.08e-23	8.37e-23	--	--	-	-	-	-	-	-	-
Unigene0006720	342	76	1.1419	0.2876	-1.9893	6.41e-34	7.16e-33	--	PREDICTED: protein shisa-9-like [Xenopus laevis]	-	-	-	-	-	-	-
Unigene0006727	20	644	0.2064	7.5324	5.18959	1.31e-175	1.19e-173	--	--	-	-	-	-	-	-	-
Unigene0006733	120	12	2.1575	0.2445	-3.14145	1.49e-20	1.02e-19	--	--	-	-	-	-	-	-	-
Unigene0006745	124	45	2.3041	0.9477	-1.2817	1.07e-07	3.36e-07	--	--	-	-	-	-	-	-	-
Unigene0006746	133	240	2.8672	5.864	1.03224	2.77e-11	1.15e-10	--	--	-	-	-	-	-	-	-
Unigene0006761	128	50	6.9889	3.0942	-1.1755	4.97e-07	1.47e-06	--	--	-	-	-	-	-	-	-
Unigene0006767	106	38	1.1978	0.4867	-1.29928	7.89e-07	2.3e-06	--	--	-	-	-	-	-	-	-
Unigene0006773	88	34	4.1722	1.827	-1.19133	3.42e-05	8.31e-05	--	PREDICTED: Down syndrome cell adhesion molecule-like protein 1 homolog, partial [Limulus polyphemus]	-	-	-	-	-	-	-
Unigene0006774	69	170	3.4559	9.6503	1.48151	6.47e-14	3.18e-13	--	--	-	-	-	-	-	-	-
Unigene0006776	330	772	1.5378	4.0773	1.40675	1.18e-51	2.07e-50	--	transposase-like [Salmo salar]	-	-	-	-	-	-	-
Unigene0006787	192	70	5.8668	2.4243	-1.27501	4.41e-11	1.81e-10	--	--	-	-	-	-	-	-	-
Unigene0006789	145	58	4.8782	2.2116	-1.14126	2.05e-07	6.31e-07	--	--	-	-	-	-	-	-	-
Unigene0006791	25	8	0.6226	0.2258	-1.46326	0.0136065	0.0227971	--	PREDICTED: gastrula zinc finger protein XlCGF17.1-like [Nanorana parkeri]	-	-	-	-	-	-	-
Unigene0006792	202	57	3.104	0.9927	-1.6447	3.66e-16	2.03e-15	--	--	-	-	-	-	-	-	-
Unigene0006798	193	36	6.6099	1.3974	-2.24188	4.85e-23	3.68e-22	--	--	-	-	-	-	-	-	-
Unigene0006805	165	544	2.4616	9.1986	1.90182	5.45e-57	1.09e-55	--	--	-	-	-	-	-	-	-
Unigene0006818	75	28	4.5009	1.9045	-1.2408	5.77e-05	0.000136517	--	--	-	-	-	-	-	-	-
Unigene0006824	287	96	4.9657	1.8826	-1.39927	6.81e-18	4.13e-17	--	Transposable element Tcb1 transposase [Dicentrarchus labrax]	-	-	-	-	-	-	-
Unigene0006833	3513	6359	12.4078	25.456	1.03676	3.92e-187	4.01e-185	--	PREDICTED: oocyte zinc finger protein XlCOF7.1-like [Nanorana parkeri]	-	-	-	-	GO:0031981//nuclear lumen	GO:0005488//binding;GO:0016740//transferase activity	GO:0010520//regulation of reciprocal meiotic recombination;GO:0016568//chromatin modification;GO:0032259//methylation
Unigene0006848	342	78	1.6232	0.4196	-1.95175	3.64e-33	3.97e-32	--	--	-	-	-	-	-	-	-
Unigene0006849	28	161	1.1731	7.6449	2.70417	3.12e-27	2.78e-26	tc3a	Transposable element Tc3 transposase [Dicentrarchus labrax]	-	-	-	-	-	-	-
Unigene0006872	91	179	1.4246	3.1761	1.1567	2.44e-10	9.49e-10	--	--	-	-	-	-	-	-	-
Unigene0006874	30	71	1.3595	3.6466	1.42348	4.26e-06	1.15e-05	--	--	-	-	-	-	-	-	-
Unigene0006879	284	97	5.0381	1.9503	-1.36918	3.54e-17	2.06e-16	--	--	-	-	-	-	-	-	-
Unigene0006882	305	20	7.8596	0.5841	-3.75017	1.12e-58	2.32e-57	--	--	-	-	-	-	-	-	-
Unigene0006890	2587	626	6.9194	1.8977	-1.8664	2.2e-201	2.49e-199	GPRC5C	PREDICTED: G-protein coupled receptor family C group 5 member C-like [Nanorana parkeri]	-	-	-	-	GO:0031224//intrinsic component of membrane	GO:0004888//transmembrane signaling receptor activity	GO:0007166//cell surface receptor signaling pathway
Unigene0006891	17	5	0.8266	0.2755	-1.58514	0.0266814	0.0423467	--	--	-	-	-	-	-	-	-
Unigene0006895	130	239	1.429	2.9776	1.05914	1.03e-11	4.41e-11	--	--	-	-	-	-	-	-	-
Unigene0006898	135	34	4.9684	1.4182	-1.80872	7.48e-13	3.45e-12	--	--	-	-	-	-	-	-	-
Unigene0006913	132	57	4.6157	2.259	-1.03087	5.26e-06	1.4e-05	--	--	-	-	-	-	-	-	-
Unigene0006918	62	24	2.0547	0.9015	-1.18853	0.000459609	0.000971456	--	--	-	-	-	-	-	-	-
Unigene0006921	264	12	7.6794	0.3956	-4.27888	4.56e-56	8.9e-55	--	PREDICTED: uncharacterized protein LOC103376870 [Cynoglossus semilaevis]	-	-	-	-	-	-	-
Unigene0006926	88	34	1.5716	0.6882	-1.19133	3.42e-05	8.31e-05	--	--	-	-	-	-	-	-	-
Unigene0006932	153	326	0.9481	2.2896	1.27198	3.42e-20	2.3e-19	--	PREDICTED: RNA-directed DNA polymerase from mobile element jockey-like, partial [Melopsittacus undulatus]	-	-	-	-	-	-	-
Unigene0006937	84	29	1.9948	0.7806	-1.35359	6.95e-06	1.83e-05	--	--	-	-	-	-	-	-	-
Unigene0006941	131	372	2.88	9.2692	1.68638	9.75e-34	1.08e-32	--	PREDICTED: paired box protein Pax-7-like [Haplochromis burtoni]	-	-	-	-	-	-	-
Unigene0006942	172	47	2.7022	0.8369	-1.69101	2.15e-14	1.09e-13	--	provirus ancestral Env polyprotein [Larimichthys crocea]	-	-	-	-	-	-	-
Unigene0006943	237	510	1.4796	3.6087	1.28627	5.52e-31	5.6e-30	GPR45	PREDICTED: probable G-protein coupled receptor 45 [Nanorana parkeri]	-	-	-	-	GO:0031224//intrinsic component of membrane	-	GO:0007166//cell surface receptor signaling pathway
Unigene0006946	23	51	0.5904	1.4838	1.32953	0.000181168	0.000403118	--	PREDICTED: aminoacyl tRNA synthase complex-interacting multifunctional protein 1-like isoform X1 [Maylandia zebra]	-	-	-	-	-	-	-
Unigene0006960	11	1	0.0502	0.0052	-3.2711	0.0117402	0.0198948	--	--	-	-	-	-	-	-	-
Unigene0006967	122	44	4.2108	1.7212	-1.29068	1.25e-07	3.93e-07	--	PREDICTED: oocyte zinc finger protein XlCOF7.2-like isoform X1 [Nanorana parkeri]	-	-	-	-	-	-	-
Unigene0006974	782	272	3.7129	1.4637	-1.34293	1.45e-42	2.06e-41	--	PREDICTED: oocyte zinc finger protein XlCOF6-like, partial [Nanorana parkeri]	-	-	-	-	-	-	-
Unigene0006976	197	75	9.6491	4.1636	-1.21256	1.07e-10	4.27e-10	--	--	-	-	-	-	-	-	-
Unigene0006982	72	29	2.3861	1.0893	-1.13125	0.000264295	0.000575266	--	transposase-like [Salmo salar]	-	-	-	-	-	-	-
Unigene0006985	130	230	1.5179	3.0438	1.0038	1.48e-10	5.84e-10	--	--	-	-	-	-	-	-	-
Unigene0006987	29	143	0.4241	2.3702	2.48253	3.16e-22	2.33e-21	--	--	-	-	-	-	-	-	-
Unigene0006993	316	85	4.7303	1.4421	-1.71376	4.76e-26	4.04e-25	--	--	-	-	-	-	-	-	-
Unigene0007003	42	205	0.6062	3.3537	2.46789	2.33e-31	2.39e-30	--	--	-	-	-	-	-	-	-
Unigene0007017	156	31	6.3171	1.4228	-2.15053	1.34e-17	7.98e-17	--	--	-	-	-	-	-	-	-
Unigene0007021	384	96	3.1043	0.8796	-1.81935	1.23e-33	1.37e-32	--	--	-	-	-	-	-	-	-
Unigene0007029	71	24	1.9584	0.7503	-1.38414	2.63e-05	6.49e-05	--	--	-	-	-	-	-	-	-
Unigene0007042	1060	355	15.2835	5.8014	-1.3975	6.55e-60	1.38e-58	--	--	-	-	-	-	-	-	-
Unigene0007050	311	0	2.9659	0.001	-11.5343	7.46e-85	2.43e-83	--	--	-	-	-	-	-	-	-
Unigene0007070	2	12	0.0494	0.3362	2.76674	0.0074061	0.0130119	HIST1H1D	PREDICTED: histone H1B-like [Nanorana parkeri]	-	-	-	-	GO:0043231//intracellular membrane-bounded organelle;GO:0043232//intracellular non-membrane-bounded organelle	GO:0003676//nucleic acid binding	GO:0034728//nucleosome organization
Unigene0007087	123	49	5.77	2.6053	-1.14712	1.13e-06	3.23e-06	--	PREDICTED: zinc finger protein 418-like [Nanorana parkeri]	-	-	-	-	-	-	-
Unigene0007092	1576	307	6.1501	1.3578	-2.17934	4.78e-159	3.76e-157	Trim25	PREDICTED: E3 ubiquitin/ISG15 ligase TRIM25-like [Nanorana parkeri]	Organismal Systems;Environmental Information Processing;Human Diseases	Immune system;Signal transduction;Infectious diseases	ko04064//NF-kappa B signaling pathway;ko05164//Influenza A;ko04622//RIG-I-like receptor signaling pathway	K10652	-	-	GO:1903900//regulation of viral life cycle
Unigene0007100	172	65	2.7054	1.1588	-1.22321	2.07e-09	7.53e-09	--	--	-	-	-	-	-	-	-
Unigene0007104	53	96	1.3737	2.8202	1.03773	2.81e-05	6.9e-05	--	transposase [Pleuronectes platessa]	-	-	-	-	-	-	-
Unigene0007111	313	125	6.8585	3.1044	-1.14358	1.18e-14	6.06e-14	--	--	-	-	-	-	-	-	-
Unigene0007130	77	0	1.7903	0.001	-10.806	4.59e-21	3.21e-20	--	--	-	-	-	-	-	-	-
Unigene0007131	2	11	0.1206	0.7516	2.63974	0.0129695	0.0218095	--	PREDICTED: histone H1B-like [Nanorana parkeri]	-	-	-	-	GO:0000785//chromatin	GO:0003676//nucleic acid binding	GO:0034728//nucleosome organization
Unigene0007142	277	109	3.8805	1.7307	-1.16489	1.87e-13	8.98e-13	--	PREDICTED: probable histone-lysine N-methyltransferase set-1 [Xenopus laevis]	-	-	-	-	-	-	-
Unigene0007143	1312	567	11.5527	5.6587	-1.02969	3.39e-45	5.14e-44	--	PREDICTED: probable histone-lysine N-methyltransferase set-1 [Xenopus laevis]	Metabolism	Amino acid metabolism	ko00310//Lysine degradation	K11428	-	-	-
Unigene0007144	751	170	7.2136	1.8507	-1.96265	9.88e-70	2.52e-68	--	PREDICTED: N-lysine methyltransferase KMT5A-A-like [Oreochromis niloticus]	Metabolism	Amino acid metabolism	ko00310//Lysine degradation	K11428	-	-	-
Unigene0007149	1042	430	4.9846	2.3314	-1.09628	1.37e-40	1.84e-39	--	--	-	-	-	-	-	-	-
Unigene0007153	17	1	0.5929	0.0395	-3.90786	0.000276113	0.00059966	--	--	-	-	-	-	-	-	-
Unigene0007176	1263	539	8.8374	4.2746	-1.04783	5.92e-45	8.91e-44	pol	PREDICTED: protein NYNRIN-like [Xenopus tropicalis]	-	-	-	-	-	-	-
Unigene0007178	1683	544	27.5793	10.1037	-1.4487	8.25e-96	3.14e-94	--	--	-	-	-	-	-	-	-
Unigene0007182	14	74	0.2041	1.2225	2.58249	5.79e-13	2.69e-12	--	--	-	-	-	-	-	-	-
Unigene0007183	384	160	2.8171	1.3304	-1.08235	2.82e-16	1.57e-15	--	--	-	-	-	-	-	-	-
Unigene0007190	43	122	2.604	8.3736	1.68512	3.54e-12	1.56e-11	--	--	-	-	-	-	-	-	-
Unigene0007191	2258	744	16.9193	6.3185	-1.42102	2.27e-120	1.19e-118	--	PREDICTED: gamma-tubulin complex component 6 [Nanorana parkeri]	-	-	-	-	-	-	-
Unigene0007205	59	219	0.5417	2.279	2.07283	4.08e-27	3.62e-26	--	--	-	-	-	-	-	-	-
Unigene0007214	139	327	2.6119	6.9643	1.41488	2.12e-23	1.63e-22	--	SJCHGC03036 protein [Schistosoma japonicum]	-	-	-	-	-	-	-
Unigene0007220	237	845	1.5007	6.0644	2.01473	2.67e-93	9.87e-92	--	Transposable element Tcb1 transposase, partial [Stegodyphus mimosarum]	-	-	-	-	-	-	-
Unigene0007235	234	45	4.4283	0.9652	-2.19785	6.24e-27	5.5e-26	--	--	-	-	-	-	-	-	-
Unigene0007244	105	1552	0.4683	7.8457	4.0664	0	0	--	--	-	-	-	-	-	-	-
Unigene0007257	56	126	1.719	4.3838	1.35061	2.67e-09	9.61e-09	--	--	-	-	-	-	-	-	-
Unigene0007259	88	31	2.6111	1.0425	-1.32461	7.19e-06	1.89e-05	--	PREDICTED: oocyte zinc finger protein XlCOF6-like, partial [Nanorana parkeri]	-	-	-	-	-	-	-
Unigene0007260	344	109	3.8773	1.3925	-1.47738	6.99e-23	5.29e-22	--	PREDICTED: zinc finger protein 850-like [Nanorana parkeri]	-	-	-	-	-	-	-
Unigene0007264	77	303	2.0808	9.2805	2.15706	1.21e-38	1.54e-37	--	PREDICTED: nipped-B-like protein [Charadrius vociferus]	-	-	-	-	-	-	-
Unigene0007271	592	0	8.2328	0.001	-13.0072	9.35e-159	7.29e-157	--	--	-	-	-	-	-	-	-
Unigene0007273	105	23	3.0949	0.7684	-2.00996	2.27e-11	9.51e-11	--	--	-	-	-	-	-	-	-
Unigene0007275	31	58	0.1911	0.4053	1.08466	0.000998264	0.00201067	--	--	-	-	-	-	-	-	-
Unigene0007283	5469	585	58.9018	7.141	-3.04411	0	0	--	--	-	-	-	-	-	-	-
Unigene0007298	929	100	6.6434	0.8105	-3.03504	7.61e-141	4.89e-139	--	vacuolar protein sorting 52 [Salmo salar]	-	-	-	-	-	-	-
Unigene0007308	187	77	2.6504	1.2369	-1.09948	6.9e-09	2.4e-08	--	PRDM9, partial [Bubalus bubalis]	-	-	-	-	-	-	-
Unigene0007309	80	34	4.889	2.355	-1.05381	0.000321724	0.000693312	--	--	-	-	-	-	-	-	-
Unigene0007328	423	167	6.3391	2.8365	-1.16017	1.28e-19	8.4e-19	--	--	-	-	-	-	-	-	-
Unigene0007337	13	85	0.7247	5.3703	2.88955	2.95e-16	1.64e-15	--	--	-	-	-	-	-	-	-
Unigene0007340	192	60	6.3004	2.2315	-1.49743	1.38e-13	6.67e-13	--	--	-	-	-	-	-	-	-
Unigene0007342	1412	2740	6.5047	14.3063	1.1371	6.39e-118	3.26e-116	--	--	-	-	-	-	-	-	-
Unigene0007347	243	432	1.6619	3.3486	1.01072	2.04e-18	1.26e-17	--	PREDICTED: LOW QUALITY PROTEIN: tetratricopeptide repeat protein 28-like [Cynoglossus semilaevis]	-	-	-	-	-	-	-
Unigene0007355	609	175	4.3668	1.4222	-1.61845	3.73e-44	5.48e-43	--	--	-	-	-	-	-	-	-
Unigene0007356	445	195	2.7768	1.3791	-1.0097	1.41e-16	7.95e-16	--	unnamed protein product [Oncorhynchus mykiss]	-	-	-	-	-	-	-
Unigene0007363	95	26	2.5062	0.7774	-1.68877	2.04e-08	6.83e-08	--	--	-	-	-	-	-	-	-
Unigene0007364	55	21	2.234	0.9668	-1.20834	0.0011026	0.00220813	--	--	-	-	-	-	-	-	-
Unigene0007366	81	19	3.9384	1.0471	-1.91121	1.18e-08	4.02e-08	--	PREDICTED: oocyte zinc finger protein XlCOF7.1-like [Nanorana parkeri]	-	-	-	-	-	-	-
Unigene0007369	167	64	1.5869	0.6893	-1.20301	4.02e-09	1.43e-08	--	--	-	-	-	-	-	-	-
Unigene0007372	111	37	5.3387	2.017	-1.40428	7.21e-08	2.31e-07	--	--	-	-	-	-	-	-	-
Unigene0007374	140	61	2.6196	1.2937	-1.01784	2.62e-06	7.22e-06	--	PREDICTED: piggyBac transposable element-derived protein 4-like [Nanorana parkeri]	-	-	-	-	-	-	-
Unigene0007382	355	109	4.9215	1.7127	-1.52283	1.09e-24	8.83e-24	--	--	-	-	-	-	-	-	-
Unigene0007384	6555	1353	28.1256	6.5798	-2.09577	0	0	--	Transposable element Tcb2 transposase [Esox lucius]	-	-	-	-	-	-	-
Unigene0007391	240	95	3.2071	1.4388	-1.1564	1.07e-11	4.57e-11	--	--	-	-	-	-	-	-	-
Unigene0007400	69	143	0.9304	2.1855	1.23204	3.32e-09	1.19e-08	--	--	-	-	-	-	-	-	-
Unigene0007402	9868	2621	172.984	52.0748	-1.73198	0	0	ERVV-2	provirus ancestral Env polyprotein, partial [Larimichthys crocea]	-	-	-	-	-	-	-
Unigene0007427	61	22	1.2859	0.5256	-1.29074	0.000228483	0.00050157	--	--	-	-	-	-	-	-	-
Unigene0007430	147	54	2.304	0.9593	-1.26409	1.48e-08	5.02e-08	--	PREDICTED: gastrula zinc finger protein XlCGF26.1-like [Astyanax mexicanus]	-	-	-	-	-	-	-
Unigene0007434	391	132	4.2179	1.6139	-1.38597	1.44e-23	1.12e-22	--	PREDICTED: oocyte zinc finger protein XlCOF6-like, partial [Nanorana parkeri]	-	-	-	-	-	-	-
Unigene0007445	110	345	3.0341	10.7856	1.82977	2.33e-35	2.73e-34	--	--	-	-	-	-	-	-	-
Unigene0007448	261	70	3.5194	1.0698	-1.71799	8.55e-22	6.18e-21	--	--	-	-	-	-	-	-	-
Unigene0007454	142	50	1.7814	0.7109	-1.32529	4.04e-09	1.43e-08	--	--	-	-	-	-	-	-	-
Unigene0007472	320	52	6.073	1.1185	-2.44084	3.05e-40	4.06e-39	--	--	-	-	-	-	-	-	-
Unigene0007473	554	67	10.3954	1.4249	-2.86701	2.87e-81	8.8e-80	HTD2	PREDICTED: hydroxyacyl-thioester dehydratase type 2, mitochondrial-like [Nanorana parkeri]	-	-	-	-	-	-	-
Unigene0007474	160	70	1.2749	0.6322	-1.01193	8.33e-07	2.42e-06	--	--	-	-	-	-	-	-	-
Unigene0007475	1019	376	11.5244	4.8197	-1.25768	3.59e-49	5.96e-48	--	mesendoderm nuclear factor, gene 1 L homeolog [Xenopus laevis]	-	-	-	-	-	-	-
Unigene0007476	117	51	2.6875	1.3277	-1.01734	1.79e-05	4.49e-05	--	--	-	-	-	-	-	-	-
Unigene0007480	78	145	1.2154	2.5608	1.07516	8.29e-08	2.64e-07	--	--	-	-	-	-	-	-	-
Unigene0007481	1048	2047	9.7433	21.5698	1.14653	7.25e-94	2.7e-92	--	--	-	-	-	-	-	-	-
Unigene0007489	248	60	2.9265	0.8025	-1.8666	2.81e-23	2.15e-22	--	PREDICTED: gastrula zinc finger protein XlCGF8.2DB-like [Nanorana parkeri]	-	-	-	-	-	-	-
Unigene0007491	91	28	1.8149	0.6329	-1.51984	3.97e-07	1.19e-06	--	--	-	-	-	-	-	-	-
Unigene0007497	431	166	6.1876	2.7011	-1.19583	8.76e-21	6.05e-20	--	--	-	-	-	-	-	-	-
Unigene0007515	271	116	4.4739	2.1705	-1.04351	1.98e-11	8.34e-11	--	PREDICTED: zinc finger protein with KRAB and SCAN domains 8-like [Octodon degus]	-	-	-	-	-	-	-
Unigene0007526	202	66	2.6462	0.9799	-1.43322	1.28e-13	6.17e-13	--	--	-	-	-	-	-	-	-
Unigene0007535	126	527	1.2343	5.8512	2.24504	1.86e-68	4.65e-67	nr4a1	PREDICTED: nuclear receptor subfamily 4 group A member 1 [Nanorana parkeri]	Human Diseases;Environmental Information Processing;Organismal Systems	Endocrine and metabolic diseases;Endocrine system;Signal transduction	ko04151//PI3K-Akt signaling pathway;ko04010//MAPK signaling pathway;ko04934//Cushing syndrome;ko04925//Aldosterone synthesis and secretion;ko04927//Cortisol synthesis and secretion	K04465	GO:0043231//intracellular membrane-bounded organelle	GO:0000981//RNA polymerase II transcription factor activity, sequence-specific DNA binding;GO:0003677//DNA binding;GO:0038023//signaling receptor activity;GO:0046914//transition metal ion binding	GO:0009755//hormone-mediated signaling pathway;GO:0010468//regulation of gene expression;GO:0034645//cellular macromolecule biosynthetic process
Unigene0007544	159	31	1.8614	0.4113	-2.17813	3.17e-18	1.95e-17	--	PREDICTED: LOW QUALITY PROTEIN: zinc finger protein 260-like [Nanorana parkeri]	-	-	-	-	-	-	-
Unigene0007546	434	175	3.013	1.377	-1.12967	3.63e-19	2.33e-18	--	--	-	-	-	-	-	-	-
Unigene0007552	501	171	5.8091	2.2472	-1.37019	3.51e-29	3.35e-28	--	--	-	-	-	-	-	-	-
Unigene0007573	397	41	2.9831	0.3492	-3.09469	1.58e-63	3.59e-62	GBP6	PREDICTED: guanylate-binding protein 1-like [Nanorana parkeri]	Organismal Systems	Immune system	ko04621//NOD-like receptor signaling pathway	K20899	GO:0031982//vesicle;GO:0033643//host cell part;GO:0043227//membrane-bounded organelle	-	GO:0001562//response to protozoan;GO:0022610//biological adhesion;GO:0032496//response to lipopolysaccharide;GO:0034341//response to interferon-gamma;GO:0035456//response to interferon-beta;GO:0042742//defense response to bacterium
Unigene0007574	405	755	3.1135	6.5784	1.0792	1.14e-33	1.26e-32	--	PREDICTED: triadin isoform X18 [Xenopus tropicalis]	-	-	-	-	-	-	-
Unigene0007580	69	17	1.8876	0.5271	-1.8404	3.21e-07	9.71e-07	--	--	-	-	-	-	-	-	-
Unigene0007588	86	37	0.7907	0.3856	-1.03603	0.000254807	0.000555627	--	transposable element tcb1 transposase [Lasius niger]	-	-	-	-	-	-	-
Unigene0007592	242	86	5.0773	2.045	-1.31196	5.94e-14	2.93e-13	--	--	-	-	-	-	-	-	-
Unigene0007593	384	154	4.235	1.925	-1.1375	1.95e-17	1.16e-16	--	--	-	-	-	-	-	-	-
Unigene0007598	241	106	4.2136	2.1005	-1.00432	1.44e-09	5.29e-09	--	PREDICTED: zinc finger protein 271-like [Nanorana parkeri]	-	-	-	-	-	-	-
Unigene0007605	97	207	5.6187	13.5899	1.27423	1.82e-13	8.71e-13	--	--	-	-	-	-	-	-	-
Unigene0007613	51	18	2.4618	0.9848	-1.32181	0.000932538	0.00188876	--	PREDICTED: aminoacyl tRNA synthase complex-interacting multifunctional protein 1-like isoform X2 [Maylandia zebra]	-	-	-	-	-	-	-
Unigene0007630	114	37	2.5569	0.9406	-1.44274	2.32e-08	7.75e-08	--	--	-	-	-	-	-	-	-
Unigene0007635	131	36	1.8333	0.571	-1.68288	3.98e-11	1.64e-10	--	PREDICTED: zinc finger protein 420-like [Pygocentrus nattereri]	-	-	-	-	-	-	-
Unigene0007648	76	12	1.1532	0.2064	-2.48213	1.57e-10	6.19e-10	--	Retrovirus-related Pol polyprotein LINE-1 [Larimichthys crocea]	-	-	-	-	-	-	-
Unigene0007661	345	137	3.8271	1.7225	-1.15175	3.03e-16	1.68e-15	--	hypothetical protein XENTR_v90005906mg, partial [Xenopus tropicalis]	-	-	-	-	-	-	-
Unigene0007664	78	27	1.9719	0.7736	-1.34993	1.13e-05	2.9e-05	--	PREDICTED: zinc finger protein 154-like, partial [Nanorana parkeri]	-	-	-	-	-	-	-
Unigene0007685	253	108	12.392	5.9955	-1.04746	1.02e-10	4.06e-10	--	mesendoderm nuclear factor, gene 1 L homeolog [Xenopus laevis]	-	-	-	-	-	-	GO:0006259//DNA metabolic process
Unigene0007694	6	129	0.152	3.7032	4.60663	6.72e-35	7.75e-34	--	--	-	-	-	-	-	-	-
Unigene0007714	120	44	3.31	1.3756	-1.26677	2.51e-07	7.68e-07	--	--	-	-	-	-	-	-	-
Unigene0007719	257	99	2.4439	1.067	-1.19563	4.25e-13	1.99e-12	--	--	-	-	-	-	-	-	-
Unigene0007739	181	52	2.5517	0.8309	-1.61871	1.86e-14	9.42e-14	HTD2	PREDICTED: hydroxyacyl-thioester dehydratase type 2, mitochondrial-like [Nanorana parkeri]	-	-	-	-	-	-	-
Unigene0007753	681	165	4.6694	1.2823	-1.8645	1.45e-59	3.05e-58	--	--	-	-	-	-	-	-	-
Unigene0007764	668	50	3.3994	0.2884	-3.55914	3.57e-119	1.84e-117	Abo	PREDICTED: histo-blood group ABO system transferase-like [Nanorana parkeri]	Metabolism	Global and overview maps;Glycan biosynthesis and metabolism	ko01100//Metabolic pathways;ko00601//Glycosphingolipid biosynthesis - lacto and neolacto series	K00709	-	GO:0016757//transferase activity, transferring glycosyl groups	-
Unigene0007772	950	380	21.3072	9.6599	-1.14126	6.31e-40	8.32e-39	--	PREDICTED: oocyte zinc finger protein XlCOF29-like [Nanorana parkeri]	-	-	-	-	-	-	-
Unigene0007774	580	237	12.0173	5.5656	-1.1105	2.77e-24	2.21e-23	--	PREDICTED: zinc finger protein 37 homolog [Nanorana parkeri]	-	-	-	-	-	-	-
Unigene0007787	49	92	0.7486	1.5931	1.08957	1.63e-05	4.11e-05	--	--	-	-	-	-	-	-	-
Unigene0007795	49	98	1.2676	2.8734	1.18066	2.28e-06	6.32e-06	--	--	-	-	-	-	-	-	-
Unigene0007808	6	0	0.3899	0.001	-8.60696	0.0312734	0.0488585	--	--	-	-	-	-	-	-	-
Unigene0007812	1688	3358	4.6168	10.4097	1.17296	2.08e-146	1.41e-144	scnn1a	PREDICTED: amiloride-sensitive sodium channel subunit alpha [Nanorana parkeri]	Organismal Systems	Sensory system;Excretory system	ko04742//Taste transduction;ko04960//Aldosterone-regulated sodium reabsorption	K04824	GO:0005929//cilium;GO:0031090//organelle membrane;GO:0034703//cation channel complex;GO:0044459//plasma membrane part	GO:0005272//sodium channel activity	GO:0006814//sodium ion transport;GO:0007606//sensory perception of chemical stimulus;GO:0030104//water homeostasis;GO:0055065//metal ion homeostasis
Unigene0007814	39	13	2.0061	0.7579	-1.40431	0.00179266	0.00347539	--	--	-	-	-	-	-	-	-
Unigene0007818	77	144	1.3035	2.7629	1.08379	7.2e-08	2.31e-07	--	--	-	-	-	-	-	-	-
Unigene0007832	548	223	5.776	2.664	-1.11648	1.86e-23	1.44e-22	--	PREDICTED: gastrula zinc finger protein XlCGF57.1-like [Nanorana parkeri]	-	-	-	-	-	-	-
Unigene0007834	56	15	1.6506	0.5011	-1.71982	9.41e-06	2.44e-05	--	PREDICTED: oocyte zinc finger protein XlCOF6-like [Nanorana parkeri]	-	-	-	-	-	-	-
Unigene0007843	259	99	2.4472	1.0602	-1.2068	2.21e-13	1.05e-12	--	--	-	-	-	-	-	-	-
Unigene0007860	15	111	0.4658	3.907	3.06828	1.01e-21	7.27e-21	--	--	-	-	-	-	-	-	-
Unigene0007861	124	257	2.065	4.8508	1.23208	1.35e-15	7.25e-15	--	--	-	-	-	-	-	-	-
Unigene0007877	12	1	0.3147	0.0297	-3.40544	0.00636217	0.0113091	--	PREDICTED: uncharacterized protein LOC108705533 [Xenopus laevis]	-	-	-	-	-	-	-
Unigene0007878	67	25	1.4079	0.5954	-1.24161	0.000193958	0.000429783	--	PREDICTED: zinc finger protein OZF-like [Nanorana parkeri]	-	-	-	-	-	-	-
Unigene0007879	31	11	1.8438	0.7415	-1.31416	0.0115913	0.0196578	--	PREDICTED: zinc finger protein 2-like [Nanorana parkeri]	-	-	-	-	-	-	-
Unigene0007880	78	30	2.147	0.9359	-1.1979	9.58e-05	0.000220447	--	--	-	-	-	-	-	-	-
Unigene0007882	712	1325	2.2521	4.7501	1.07669	1.43e-55	2.77e-54	--	marginal coil Xmc L homeolog [Xenopus laevis]	-	-	-	-	-	-	-
Unigene0007885	223	97	4.4409	2.1894	-1.02032	3.3e-09	1.18e-08	--	mesendoderm nuclear factor, gene 1 L homeolog [Xenopus laevis]	-	-	-	-	-	-	-
Unigene0007904	869	278	8.9125	3.2315	-1.46363	2.37e-53	4.36e-52	--	PREDICTED: mucin-5AC-like [Nanorana parkeri]	-	-	-	-	-	-	-
Unigene0007916	596	1251	12.7657	30.3697	1.25036	6.21e-67	1.51e-65	--	--	-	-	-	-	-	-	-
Unigene0007917	259	113	6.8464	3.3855	-1.01598	1.88e-10	7.36e-10	--	PREDICTED: gastrula zinc finger protein XlCGF8.2DB-like [Nanorana parkeri]	-	-	-	-	-	-	-
Unigene0007920	112	43	4.5354	1.9735	-1.20047	2.27e-06	6.28e-06	--	--	-	-	-	-	-	-	-
Unigene0007923	4881	1819	71.6165	30.2497	-1.24337	2.74e-192	2.91e-190	--	--	-	-	-	-	-	-	-
Unigene0007929	2482	997	43.0557	19.6023	-1.13518	5.91e-96	2.26e-94	--	--	-	-	-	-	-	-	-
Unigene0007946	161	62	2.8753	1.255	-1.19603	7.79e-09	2.7e-08	--	--	-	-	-	-	-	-	-
Unigene0007949	548	1209	8.7645	21.9157	1.32222	9.62e-71	2.5e-69	--	--	-	-	-	-	-	-	-
Unigene0007953	66	22	3.1516	1.1907	-1.40427	3.61e-05	8.75e-05	--	PREDICTED: zinc finger protein 154-like, partial [Nanorana parkeri]	-	-	-	-	-	-	-
Unigene0007956	157	68	5.1519	2.529	-1.02654	6.57e-07	1.93e-06	--	PREDICTED: zinc finger protein 2-like [Nanorana parkeri]	-	-	-	-	-	-	-
Unigene0007961	76	383	1.5945	9.1075	2.51395	4.37e-58	8.9e-57	--	Transposable element Tc1 transposase, partial [Stegodyphus mimosarum]	-	-	-	-	-	-	-
Unigene0007962	279	109	5.3176	2.3546	-1.17529	9.9e-14	4.82e-13	--	--	-	-	-	-	-	-	-
Unigene0007968	298	74	5.7622	1.6218	-1.82902	1.41e-26	1.23e-25	--	--	-	-	-	-	-	-	-
Unigene0007969	180	74	10.0338	4.6753	-1.10174	1.56e-08	5.28e-08	--	--	-	-	-	-	-	-	-
Unigene0007974	230	89	13.3808	5.8685	-1.1891	1.09e-11	4.67e-11	--	--	-	-	-	-	-	-	-
Unigene0007979	35	10	0.5917	0.1916	-1.62677	0.0012752	0.00253278	--	--	-	-	-	-	-	-	-
Unigene0007986	529	219	8.1476	3.823	-1.09167	6.87e-22	4.99e-21	--	PREDICTED: uncharacterized protein LOC108705533 [Xenopus laevis]	-	-	-	-	-	-	-
Unigene0007990	122	36	3.4436	1.1517	-1.58015	5.22e-10	1.99e-09	--	hypothetical protein CB1_002317010 [Camelus ferus]	-	-	-	-	-	-	-
Unigene0007993	139	25	4.3779	0.8924	-2.29448	3.12e-17	1.83e-16	--	hypothetical protein XENTR_v90013589mg [Xenopus tropicalis]	-	-	-	-	-	-	-
Unigene0007994	224	54	2.5485	0.6963	-1.87187	5.19e-21	3.62e-20	--	hypothetical protein XENTR_v90013589mg [Xenopus tropicalis]	-	-	-	-	-	-	-
Unigene0007996	90	39	2.3147	1.1369	-1.02572	0.000178219	0.000397042	--	PREDICTED: uncharacterized protein LOC108705534 isoform X11 [Xenopus laevis]	-	-	-	-	-	-	-
Unigene0008002	88	21	3.2932	0.8907	-1.88648	2.63e-09	9.49e-09	--	--	-	-	-	-	-	-	-
Unigene0008021	227	88	2.154	0.9464	-1.1865	1.09e-11	4.68e-11	--	PREDICTED: zinc finger protein 585A-like [Nanorana parkeri]	-	-	-	-	-	-	-
Unigene0008049	2093	666	9.4331	3.4021	-1.47131	9.3e-119	4.78e-117	--	PREDICTED: protein Jade-1-like [Xenopus laevis]	-	-	-	-	-	-	-
Unigene0008054	738	321	3.273	1.6135	-1.02042	1.53e-26	1.33e-25	--	--	-	-	-	-	-	-	-
Unigene0008061	271	1231	1.1951	6.1529	2.36414	7.38e-162	5.95e-160	--	--	-	-	-	-	-	-	-
Unigene0008067	123	424	1.4502	5.6658	1.96603	2.34e-47	3.73e-46	--	--	-	-	-	-	-	-	-
Unigene0008070	334	98	4.337	1.4423	-1.58833	9.6e-25	7.78e-24	--	--	-	-	-	-	-	-	-
Unigene0008079	159	63	4.8585	2.1819	-1.15493	2.44e-08	8.13e-08	--	--	-	-	-	-	-	-	-
Unigene0008080	85	18	1.1146	0.2675	-2.05892	7.6e-10	2.85e-09	--	--	-	-	-	-	-	-	-
Unigene0008087	7	0	0.1407	0.001	-7.13648	0.0156414	0.0259039	--	--	-	-	-	-	-	-	-
Unigene0008100	1874	4167	11.4368	28.8233	1.33355	5.33e-216	6.72e-214	CGRRF1	PREDICTED: cell growth regulator with RING finger domain protein 1 [Nanorana parkeri]	-	-	-	-	GO:0043231//intracellular membrane-bounded organelle	GO:0046914//transition metal ion binding	GO:0008283//cell proliferation;GO:0022402//cell cycle process;GO:0050896//response to stimulus
Unigene0008101	438	161	4.4375	1.8487	-1.26324	7.48e-23	5.64e-22	--	Transposable element Tcb1 transposase [Dicentrarchus labrax]	Human Diseases	Infectious diseases	ko05120//Epithelial cell signaling in Helicobacter pylori infection	K08114	-	-	-
Unigene0008108	61	139	1.9489	5.0333	1.36884	2.33e-10	9.1e-10	--	Transposable element Tcb1 transposase, partial [Stegodyphus mimosarum]	-	-	-	-	-	-	-
Unigene0008110	58	103	2.7896	5.6148	1.00918	2.13e-05	5.31e-05	--	--	-	-	-	-	-	-	-
Unigene0008111	23	55	1.197	3.2441	1.4384	3.89e-05	9.39e-05	--	--	-	-	-	-	-	-	-
Unigene0008118	17	124	0.4202	3.4738	3.04737	6.67e-24	5.23e-23	--	--	-	-	-	-	-	-	-
Unigene0008121	420	0	14.4214	0.001	-13.8159	2.56e-113	1.23e-111	--	--	-	-	-	-	-	-	-
Unigene0008137	818	0	18.6608	0.001	-14.1877	1.49e-216	1.88e-214	--	--	-	-	-	-	-	-	-
Unigene0008139	26	9	1.3746	0.5393	-1.34985	0.0167675	0.0276148	--	PREDICTED: zinc finger protein OZF-like [Nanorana parkeri]	-	-	-	-	-	-	-
Unigene0008145	577	198	20.609	8.0155	-1.36241	8.5e-33	9.13e-32	--	--	-	-	-	-	-	-	-
Unigene0008148	129	271	1.8091	4.3074	1.25155	1.14e-16	6.5e-16	--	--	-	-	-	-	-	-	-
Unigene0008150	191	78	2.6506	1.2269	-1.1113	3.13e-09	1.12e-08	--	PREDICTED: zinc finger protein 551-like, partial [Nanorana parkeri]	-	-	-	-	-	-	-
Unigene0008160	835	2863	5.8304	22.6577	1.95833	2.06e-268	3.78e-266	--	--	-	-	-	-	-	-	-
Unigene0008163	79	17	3.6293	0.8852	-2.03562	5.21e-09	1.83e-08	--	--	-	-	-	-	-	-	-
Unigene0008166	588	207	1.76	0.7022	-1.32562	3.76e-32	3.95e-31	afap1l1	PREDICTED: actin filament-associated protein 1-like 1 [Nanorana parkeri]	-	-	-	-	GO:0015629//actin cytoskeleton;GO:0016020//membrane;GO:0042995//cell projection	-	-
Unigene0008167	3984	8975	16.0743	41.0422	1.35235	0	0	DZIP1L	PREDICTED: zinc finger protein DZIP1L [Nanorana parkeri]	-	-	-	-	-	-	-
Unigene0008172	234	89	8.1824	3.5273	-1.21396	2.97e-12	1.32e-11	ABHD6	PREDICTED: monoacylglycerol lipase ABHD6 [Nanorana parkeri]	Organismal Systems	Nervous system	ko04723//Retrograde endocannabinoid signaling	K13700	GO:0008328//ionotropic glutamate receptor complex;GO:0031988//membrane-bounded vesicle	GO:0016298//lipase activity	GO:0006639//acylglycerol metabolic process;GO:0008277//regulation of G-protein coupled receptor protein signaling pathway;GO:0030334//regulation of cell migration;GO:0048167//regulation of synaptic plasticity
Unigene0008177	19	62	0.4276	1.5814	1.88687	9.48e-08	3e-07	--	--	-	-	-	-	-	-	-
Unigene0008181	54	103	3.1693	6.8515	1.11226	3.61e-06	9.78e-06	--	--	-	-	-	-	-	-	-
Unigene0008203	131	55	6.3234	3.009	-1.07142	3.03e-06	8.28e-06	--	--	-	-	-	-	-	-	-
Unigene0008205	107	242	0.9599	2.4607	1.35811	5.5e-17	3.17e-16	tc1a	Transposable element Tc1 transposase [Salmo salar]	-	-	-	-	-	-	-
Unigene0008217	925	330	3.7918	1.5332	-1.30634	1.11e-47	1.79e-46	--	--	-	-	-	-	-	-	-
Unigene0008226	372	148	5.8306	2.6292	-1.14902	3.23e-17	1.89e-16	--	--	-	-	-	-	-	-	-
Unigene0008228	212	75	5.3594	2.1489	-1.31847	1.52e-12	6.87e-12	--	--	-	-	-	-	-	-	-
Unigene0008229	72	140	2.7407	6.04	1.14	3.99e-08	1.31e-07	--	--	-	-	-	-	-	-	-
Unigene0008230	294	64	2.8632	0.7064	-2.01907	8.18e-30	7.96e-29	NAALADL1	PREDICTED: N-acetylated-alpha-linked acidic dipeptidase-like protein [Nanorana parkeri]	-	-	-	-	-	-	-
Unigene0008231	347	150	9.9633	4.8814	-1.02933	1.03e-13	4.99e-13	--	mesendoderm nuclear factor, gene 1 L homeolog [Xenopus laevis]	-	-	-	-	-	-	-
Unigene0008234	255	76	4.5479	1.5363	-1.56574	6.55e-19	4.15e-18	Vwa5a	PREDICTED: LOW QUALITY PROTEIN: von Willebrand factor A domain-containing protein 5A-like [Nanorana parkeri]	-	-	-	-	-	-	-
Unigene0008236	85	19	2.4145	0.6117	-1.98083	1.87e-09	6.81e-09	--	PREDICTED: oocyte zinc finger protein XlCOF29-like [Nanorana parkeri]	-	-	-	-	-	-	-
Unigene0008238	35	91	0.9735	2.8687	1.55914	1.42e-08	4.82e-08	--	--	-	-	-	-	-	-	-
Unigene0008239	344	131	15.5355	6.7054	-1.21217	2.33e-17	1.38e-16	--	mesendoderm nuclear factor, gene 1 L homeolog [Xenopus laevis]	-	-	-	-	-	-	-
Unigene0008241	239	585	2.2727	6.3051	1.47211	8.7e-43	1.24e-41	--	Transposable element Tc3 transposase, partial [Camponotus floridanus]	-	-	-	-	-	-	-
Unigene0008250	71	160	3.5427	9.0486	1.35285	9.79e-12	4.2e-11	--	--	-	-	-	-	-	-	-
Unigene0008259	152	56	1.7578	0.734	-1.25992	7.6e-09	2.64e-08	FLT3	PREDICTED: receptor-type tyrosine-protein kinase FLT3 [Nanorana parkeri]	Human Diseases;Organismal Systems;Environmental Information Processing	Cancers;Immune system;Signal transduction	ko05200//Pathways in cancer;ko04151//PI3K-Akt signaling pathway;ko04010//MAPK signaling pathway;ko04014//Ras signaling pathway;ko05202//Transcriptional misregulation in cancers;ko05230//Central carbon metabolism in cancer;ko04640//Hematopoietic cell lineage;ko05221//Acute myeloid leukemia	K05092	GO:0031224//intrinsic component of membrane;GO:0032991//macromolecular complex;GO:0043231//intracellular membrane-bounded organelle;GO:0044444//cytoplasmic part;GO:0044459//plasma membrane part	GO:0004713//protein tyrosine kinase activity;GO:0004888//transmembrane signaling receptor activity;GO:0032550//purine ribonucleoside binding;GO:0035258//steroid hormone receptor binding;GO:0044389//ubiquitin-like protein ligase binding	GO:0001932//regulation of protein phosphorylation;GO:0002320//lymphoid progenitor cell differentiation;GO:0007167//enzyme linked receptor protein signaling pathway;GO:0032943//mononuclear cell proliferation;GO:0034097//response to cytokine;GO:0045577//regulation of B cell differentiation
Unigene0008260	290	126	2.2984	1.1318	-1.02201	1.02e-11	4.36e-11	--	PREDICTED: guanylate-binding protein 1-like, partial [Nanorana parkeri]	-	-	-	-	-	-	-
Unigene0008265	283	96	4.5867	1.7635	-1.37901	2.87e-17	1.68e-16	--	PREDICTED: gastrula zinc finger protein XlCGF57.1-like [Nanorana parkeri]	-	-	-	-	-	-	-
Unigene0008267	94	220	1.8444	4.8925	1.40742	2.05e-16	1.15e-15	--	Transposable element Tc1 transposase, partial [Stegodyphus mimosarum]	-	-	-	-	-	-	-
Unigene0008279	41	98	1.1333	3.0701	1.43776	4.55e-08	1.48e-07	--	--	-	-	-	-	-	-	-
Unigene0008284	85	0	1.708	0.001	-10.7381	4.02e-23	3.06e-22	--	--	-	-	-	-	-	-	-
Unigene0008286	382	31	6.1988	0.5702	-3.44245	1.6e-67	3.92e-66	--	--	-	-	-	-	-	-	-
Unigene0008296	86	10	2.8013	0.3692	-2.92362	6.34e-14	3.12e-13	--	--	-	-	-	-	-	-	-
Unigene0008301	108	221	2.8662	6.6476	1.21369	3.5e-13	1.65e-12	--	--	-	-	-	-	-	-	-
Unigene0008314	338	149	4.2282	2.1126	-1.00102	6.67e-13	3.08e-12	--	PREDICTED: acidic leucine-rich nuclear phosphoprotein 32 family member B-like isoform X1 [Salmo salar]	-	-	-	-	-	-	-
Unigene0008321	113	19	3.445	0.6565	-2.39164	3.22e-15	1.7e-14	--	--	-	-	-	-	-	-	-
Unigene0008325	23	55	1.1265	3.0533	1.43852	3.89e-05	9.39e-05	--	--	-	-	-	-	-	-	-
Unigene0008329	116	45	3.2604	1.4335	-1.18551	1.61e-06	4.55e-06	--	--	-	-	-	-	-	-	-
Unigene0008335	228	95	4.1782	1.9732	-1.08234	3.22e-10	1.24e-09	--	--	-	-	-	-	-	-	-
Unigene0008336	49	92	0.768	1.6343	1.08949	1.63e-05	4.11e-05	--	--	-	-	-	-	-	-	-
Unigene0008338	325	58	4.5434	0.919	-2.30564	1.6e-38	2.03e-37	--	vacuolar protein sorting 52 [Salmo salar]	-	-	-	-	-	-	-
Unigene0008343	137	26	2.2204	0.4776	-2.21694	2.32e-16	1.3e-15	--	--	-	-	-	-	-	-	-
Unigene0008361	122	635	1.8922	11.1623	2.5605	1.23e-95	4.67e-94	--	PREDICTED: chromodomain-helicase-DNA-binding protein 4 isoform X1 [Thamnophis sirtalis]	-	-	-	-	-	-	-
Unigene0008371	232	88	6.219	2.6736	-1.2179	3.49e-12	1.54e-11	--	PREDICTED: zinc finger protein OZF-like [Nanorana parkeri]	-	-	-	-	-	-	-
Unigene0008373	75	24	2.2106	0.8018	-1.46312	5.74e-06	1.53e-05	--	--	-	-	-	-	-	-	-
Unigene0008399	30	12	0.3704	0.1679	-1.14148	0.0276903	0.0438303	--	--	-	-	-	-	-	-	-
Unigene0008403	93	29	3.022	1.068	-1.50059	3.44e-07	1.04e-06	--	--	-	-	-	-	-	-	-
Unigene0008411	1168	465	8.3705	3.777	-1.14807	1.83e-48	3e-47	--	PREDICTED: DNA-dependent protein kinase catalytic subunit [Nanorana parkeri]	Cellular Processes;Genetic Information Processing	Replication and repair;Cell growth and death	ko04110//Cell cycle;ko03450//Non-homologous end-joining	K06642	-	-	-
Unigene0008413	154	38	2.3502	0.6573	-1.83816	1.52e-14	7.71e-14	--	--	-	-	-	-	-	-	-
Unigene0008418	9	0	0.3516	0.001	-8.45779	0.00391328	0.00719171	--	PREDICTED: gastrula zinc finger protein XlCGF52.1-like [Nanorana parkeri]	-	-	-	-	-	-	-
Unigene0008424	116	48	1.3885	0.6512	-1.09235	6.59e-06	1.74e-05	--	PREDICTED: gastrula zinc finger protein XlCGF57.1-like [Nanorana parkeri]	-	-	-	-	-	-	-
Unigene0008429	93	19	4.2872	0.9927	-2.11061	6.83e-11	2.77e-10	Mr1	MHC class I antigen, partial [Rana tagoi tagoi]	Human Diseases;Cellular Processes;Environmental Information Processing;Organismal Systems	Transport and catabolism;Cell growth and death;Immune system;Endocrine and metabolic diseases;Infectious diseases;Signaling molecules and interaction;Immune diseases;Cardiovascular diseases;Cancers	ko05165//Human papillomavirus infection;ko05166//HTLV-I infection;ko04144//Endocytosis;ko05163//Human cytomegalovirus infection;ko05203//Viral carcinogenesis;ko05169//Epstein-Barr virus infection;ko05168//Herpes simplex infection;ko04145//Phagosome;ko05167//Kaposi sarcoma-associated herpesvirus infection;ko04218//Cellular senescence;ko04514//Cell adhesion molecules (CAMs);ko04650//Natural killer …	K06751	-	-	-
Unigene0008430	955	351	5.3257	2.2185	-1.26339	9.72e-47	1.53e-45	POGK	DDE superfamily endonuclease [Nuttalliella namaqua]	-	-	-	-	-	-	-
Unigene0008432	390	1019	2.7995	8.2903	1.56626	3.81e-78	1.11e-76	--	PREDICTED: kinesin-like protein KIF17 [Anolis carolinensis]	Organismal Systems;Environmental Information Processing;Human Diseases;Cellular Processes	Immune system;Immune diseases;Signal transduction;Cancers;Transport and catabolism;Infectious diseases	ko04151//PI3K-Akt signaling pathway;ko05205//Proteoglycans in cancer;ko05168//Herpes simplex infection;ko04145//Phagosome;ko05152//Tuberculosis;ko05161//Hepatitis B;ko05142//Chagas disease (American trypanosomiasis);ko05145//Toxoplasmosis;ko05162//Measles;ko05146//Amoebiasis;ko05134//Legionellosis;ko05323//Rheumatoid arthritis;ko05140//Leishmaniasis;ko04620//Toll-like receptor signaling pathway;k…	K10159	-	-	-
Unigene0008434	118	253	5.6753	13.7916	1.28102	3.74e-16	2.07e-15	--	--	-	-	-	-	-	-	-
Unigene0008438	486	208	3.544	1.7191	-1.04373	6.53e-19	4.14e-18	--	PREDICTED: oocyte zinc finger protein XlCOF6-like [Nanorana parkeri]	-	-	-	-	-	-	-
Unigene0008440	79	23	1.43	0.4719	-1.59946	6e-07	1.77e-06	--	--	-	-	-	-	-	-	-
Unigene0008458	591	254	20.8851	10.1734	-1.03767	3e-22	2.22e-21	--	--	-	-	-	-	-	-	-
Unigene0008464	63	143	2.8646	7.3696	1.36325	1.2e-10	4.78e-10	--	--	-	-	-	-	-	-	-
Unigene0008468	53	116	2.0407	5.0624	1.31076	2.59e-08	8.6e-08	--	--	-	-	-	-	-	-	-
Unigene0008469	112	204	1.9404	4.0057	1.0457	6.71e-10	2.53e-09	--	Transposable element Tc1 transposase, partial [Stegodyphus mimosarum]	-	-	-	-	-	-	-
Unigene0008473	795	231	19.5776	6.4475	-1.60239	8.33e-56	1.62e-54	--	--	-	-	-	-	-	-	-
Unigene0008474	361	66	11.5335	2.3899	-2.27081	1.05e-41	1.45e-40	--	--	-	-	-	-	-	-	-
Unigene0008475	70	19	2.4542	0.755	-1.7007	1.48e-06	4.19e-06	--	PREDICTED: oocyte zinc finger protein XlCOF7.2-like isoform X1 [Nanorana parkeri]	-	-	-	-	-	-	-
Unigene0008483	219	69	3.2491	1.1602	-1.48567	1.94e-15	1.04e-14	--	--	-	-	-	-	-	-	-
Unigene0008497	85	35	2.4511	1.1439	-1.09947	0.000144518	0.000325609	POGK	PREDICTED: pogo transposable element with KRAB domain, partial [Galeopterus variegatus]	-	-	-	-	-	-	-
Unigene0008499	83	215	4.4588	13.0906	1.5538	3.32e-18	2.04e-17	--	--	-	-	-	-	-	-	-
Unigene0008512	151	55	2.9497	1.2177	-1.27641	6.34e-09	2.22e-08	--	PRDM9 zinc finger domain protein, partial [Callithrix jacchus]	-	-	-	-	-	-	-
Unigene0008514	113	34	2.1384	0.7293	-1.55195	5.02e-09	1.77e-08	--	PRDM9, partial [Mus musculus musculus]	-	-	-	-	-	-	-
Unigene0008524	142	44	5.2116	1.8303	-1.50965	1.09e-10	4.37e-10	--	--	-	-	-	-	-	-	-
Unigene0008528	0	7	0.001	0.2475	7.95128	0.0156414	0.0259039	--	--	-	-	-	-	-	-	-
Unigene0008530	53	138	1.9669	5.8044	1.56122	4.06e-12	1.79e-11	--	--	-	-	-	-	-	-	-
Unigene0008535	45	80	2.3981	4.832	1.01073	0.000240459	0.000526187	--	--	-	-	-	-	-	-	-
Unigene0008551	178	52	3.2485	1.0756	-1.59463	6.22e-14	3.06e-13	--	--	-	-	-	-	-	-	-
Unigene0008552	153	39	3.7608	1.0865	-1.79135	5.16e-14	2.55e-13	--	PREDICTED: oocyte zinc finger protein XlCOF6-like [Nanorana parkeri]	-	-	-	-	-	-	-
Unigene0008558	505	907	2.4653	5.0185	1.02549	1.16e-36	1.4e-35	--	vacuolar protein sorting 52 [Salmo salar]	-	-	-	-	-	-	-
Unigene0008571	993	357	4.7366	1.9301	-1.29518	3.23e-50	5.51e-49	--	--	-	-	-	-	-	-	-
Unigene0008581	955	259	6.2216	1.9124	-1.7019	4.33e-72	1.15e-70	VWA5A	PREDICTED: LOW QUALITY PROTEIN: von Willebrand factor A domain-containing protein 5A-like [Nanorana parkeri]	-	-	-	-	-	-	-
Unigene0008583	7774	1074	53.2221	8.3336	-2.67501	0	0	--	PREDICTED: Friend virus susceptibility protein 1-like [Nanorana parkeri]	-	-	-	-	-	-	-
Unigene0008593	7	118	0.1839	3.5144	4.25629	2.28e-30	2.26e-29	--	--	-	-	-	-	-	-	-
Unigene0008600	390	100	3.5274	1.0251	-1.78284	3.31e-33	3.61e-32	--	--	-	-	-	-	-	-	-
Unigene0008601	334	53	2.2138	0.3982	-2.47496	7.75e-43	1.11e-41	--	--	-	-	-	-	-	-	-
Unigene0008610	510	206	5.7679	2.6406	-1.12718	3.14e-22	2.32e-21	--	PREDICTED: zinc finger protein 850-like [Nanorana parkeri]	-	-	-	-	-	-	-
Unigene0008627	2847	1182	8.0735	3.7991	-1.08754	5.67e-100	2.27e-98	--	--	-	-	-	-	-	-	-
Unigene0008630	159	57	3.5782	1.4539	-1.29931	1.15e-09	4.25e-09	--	--	-	-	-	-	-	-	-
Unigene0008641	118	39	2.6645	0.9981	-1.41661	3.16e-08	1.04e-07	--	PREDICTED: gastrula zinc finger protein XlCGF17.1-like [Nanorana parkeri]	-	-	-	-	-	-	-
Unigene0008645	229	79	6.2905	2.4596	-1.35475	4.92e-14	2.44e-13	--	--	-	-	-	-	-	-	-
Unigene0008649	148	39	2.7047	0.8078	-1.7434	2.87e-13	1.36e-12	--	Transposable element Tc3 transposase, putative [Perkinsus marinus ATCC 50983]	-	-	-	-	-	-	-
Unigene0008651	273	18	3.1381	0.2345	-3.74223	3.49e-52	6.23e-51	--	Transposable element Tc3 transposase, putative [Perkinsus marinus ATCC 50983]	-	-	-	-	-	-	-
Unigene0008654	357	122	4.7044	1.8221	-1.36841	3.42e-21	2.41e-20	tc1a	Transposable element Tcb1 transposase [Dicentrarchus labrax]	-	-	-	-	-	-	-
Unigene0008662	4847	2015	40.5876	19.124	-1.08565	2.91e-151	2.11e-149	--	PREDICTED: V-set and immunoglobulin domain-containing protein 1-like isoform X1 [Xenopus tropicalis]	-	-	-	-	-	-	-
Unigene0008664	481	109	5.6609	1.454	-1.961	1.08e-45	1.66e-44	--	--	-	-	-	-	-	-	-
Unigene0008672	77	23	0.738	0.2499	-1.56227	1.35e-06	3.84e-06	--	PREDICTED: oocyte zinc finger protein XlCOF8.4-like [Nanorana parkeri]	-	-	-	-	-	-	-
Unigene0008674	151	64	1.2589	0.6048	-1.05763	4.72e-07	1.4e-06	--	PREDICTED: zinc finger protein 883-like [Nanorana parkeri]	-	-	-	-	-	-	-
Unigene0008676	1146	480	5.0422	2.3936	-1.07487	6.58e-43	9.42e-42	--	PREDICTED: zinc finger protein 585A-like [Nanorana parkeri]	-	-	-	-	-	-	-
Unigene0008697	298	29	3.9543	0.4362	-3.18036	1.29e-49	2.17e-48	--	--	-	-	-	-	-	-	-
Unigene0008698	491	184	3.9935	1.6962	-1.23535	1.7e-24	1.36e-23	--	PREDICTED: oocyte zinc finger protein XlCOF7.1-like, partial [Nanorana parkeri]	-	-	-	-	-	-	-
Unigene0008705	163	57	2.0033	0.794	-1.33517	2.79e-10	1.08e-09	--	--	-	-	-	-	-	-	-
Unigene0008706	156	16	3.6981	0.4299	-3.10471	5.06e-26	4.29e-25	--	--	-	-	-	-	-	-	-
Unigene0008711	519	5	6.3786	0.0696	-6.51801	1.62e-129	9.4e-128	--	--	-	-	-	-	-	-	-
Unigene0008718	875	142	5.9264	1.0901	-2.4427	2.07e-105	8.95e-104	FBLN5	PREDICTED: LOW QUALITY PROTEIN: fibulin-5 [Nanorana parkeri]	-	-	-	-	GO:0031988//membrane-bounded vesicle;GO:0044420//extracellular matrix component;GO:0044421//extracellular region part	GO:0005515//protein binding	GO:0019430//removal of superoxide radicals;GO:0034613//cellular protein localization;GO:0085029//extracellular matrix assembly
Unigene0008722	831	343	7.8076	3.6525	-1.09599	3.7e-33	4.03e-32	hnmt-a	PREDICTED: histamine N-methyltransferase [Nanorana parkeri]	Metabolism	Amino acid metabolism	ko00340//Histidine metabolism	K00546	GO:0031988//membrane-bounded vesicle;GO:0044424//intracellular part	GO:0008170//N-methyltransferase activity	GO:0008152//metabolic process
Unigene0008725	76	167	2.9956	7.4606	1.31645	1.37e-11	5.82e-11	--	--	-	-	-	-	-	-	-
Unigene0008745	103	45	3.9432	1.9526	-1.01397	9.29e-05	0.000214212	--	PREDICTED: zinc finger protein 391-like [Nanorana parkeri]	-	-	-	-	-	-	-
Unigene0008761	681	211	3.7214	1.3068	-1.50981	1.26e-44	1.88e-43	--	PREDICTED: zinc finger protein OZF-like [Nanorana parkeri]	-	-	-	-	-	-	-
Unigene0008762	308	87	6.7937	2.175	-1.64318	5.32e-24	4.19e-23	--	--	-	-	-	-	-	-	-
Unigene0008766	49	11	1.6825	0.4281	-1.97459	5.28e-06	1.41e-05	--	PREDICTED: zinc finger protein 585A-like [Nanorana parkeri]	-	-	-	-	-	-	-
Unigene0008769	132	55	2.3574	1.1133	-1.08235	2.24e-06	6.2e-06	--	PREDICTED: zinc finger protein OZF-like [Nanorana parkeri]	-	-	-	-	-	-	-
Unigene0008774	313	137	5.0853	2.5228	-1.01131	3.26e-12	1.44e-11	--	PREDICTED: uncharacterized protein si:ch211-276i12.9 [Danio rerio]	-	-	-	-	-	-	-
Unigene0008790	86	164	1.4376	3.1071	1.11191	3.86e-09	1.37e-08	--	SJCHGC03036 protein [Schistosoma japonicum]	-	-	-	-	-	-	-
Unigene0008796	74	29	4.5855	2.0367	-1.17085	0.000135915	0.000307346	--	--	-	-	-	-	-	-	-
Unigene0008821	1013	434	8.1942	3.979	-1.0422	1.31e-36	1.58e-35	--	mesendoderm nuclear factor, gene 1 L homeolog [Xenopus laevis]	-	-	-	-	-	-	-
Unigene0008826	248	95	4.3246	1.8776	-1.20368	8.11e-13	3.73e-12	--	PREDICTED: zinc finger protein 585A-like [Nanorana parkeri]	-	-	-	-	-	-	-
Unigene0008831	251	754	1.2349	4.2043	1.76747	4.9e-70	1.26e-68	--	--	-	-	-	-	-	-	-
Unigene0008840	821	315	10.4369	4.5386	-1.20137	1.18e-37	1.47e-36	--	--	-	-	-	-	-	-	-
Unigene0008857	23	50	0.672	1.6557	1.30091	0.000263136	0.000573	--	--	-	-	-	-	-	-	-
Unigene0008862	136	54	1.6997	0.7649	-1.15194	4.06e-07	1.22e-06	--	--	-	-	-	-	-	-	-
Unigene0008866	58	8	0.2894	0.0452	-2.67867	3.73e-09	1.33e-08	A4gnt	PREDICTED: alpha-1,4-N-acetylglucosaminyltransferase-like [Nanorana parkeri]	-	-	-	-	-	-	-
Unigene0008873	623	189	11.0226	3.79	-1.54019	4.98e-42	6.95e-41	--	PREDICTED: ATP-dependent RNA helicase DHX36-like isoform X3 [Xenopus laevis]	Genetic Information Processing	Folding, sorting and degradation	ko03018//RNA degradation	K14442	-	-	-
Unigene0008876	98	227	1.1731	3.0797	1.39246	1.71e-16	9.63e-16	--	--	-	-	-	-	-	-	-
Unigene0008885	181	56	2.2184	0.7779	-1.51186	2.7e-13	1.28e-12	--	--	-	-	-	-	-	-	-
Unigene0008887	22	7	1.1019	0.3974	-1.47133	0.0242204	0.038767	--	PREDICTED: zinc finger protein 391-like [Nanorana parkeri]	-	-	-	-	-	-	-
Unigene0008889	154	63	5.5451	2.5711	-1.10883	1.2e-07	3.77e-07	--	--	-	-	-	-	-	-	-
Unigene0008892	262	600	2.9556	7.6714	1.37604	1.47e-39	1.92e-38	--	--	-	-	-	-	-	-	-
Unigene0008898	108	39	5.8969	2.4135	-1.28883	6.71e-07	1.97e-06	--	--	-	-	-	-	-	-	-
Unigene0008903	22	98	0.7166	3.6181	2.33599	1.39e-14	7.07e-14	--	Transposable element Tc1 transposase, partial [Stegodyphus mimosarum]	-	-	-	-	-	-	-
Unigene0008905	15	0	0.2276	0.001	-7.83036	0.000122627	0.000278686	--	--	-	-	-	-	-	-	-
Unigene0008906	583	251	12.9452	6.3168	-1.03515	4.26e-22	3.12e-21	--	PREDICTED: zinc finger protein OZF-like [Nanorana parkeri]	-	-	-	-	-	-	-
Unigene0008911	4	34	0.0987	0.9507	3.26787	3.71e-08	1.22e-07	--	--	-	-	-	-	-	-	-
Unigene0008913	89	15	2.2457	0.429	-2.38812	5.27e-12	2.3e-11	--	--	-	-	-	-	-	-	-
Unigene0008923	104	3	2.6192	0.0856	-4.93537	1.13e-24	9.17e-24	--	PREDICTED: general transcription factor II-I repeat domain-containing protein 2-like [Cynoglossus semilaevis]	-	-	-	-	-	-	-
Unigene0008952	360	145	6.5343	2.9829	-1.13132	2.46e-16	1.38e-15	--	--	-	-	-	-	-	-	-
Unigene0008959	30	0	0.8862	0.001	-9.79149	3.8e-09	1.35e-08	--	--	-	-	-	-	-	-	-
Unigene0008960	225	95	3.1923	1.5277	-1.06323	7.94e-10	2.97e-09	--	PREDICTED: zinc finger protein 615-like [Nanorana parkeri]	-	-	-	-	-	-	-
Unigene0008961	112	34	2.4223	0.8334	-1.5393	7.47e-09	2.59e-08	--	PREDICTED: gastrula zinc finger protein XlCGF8.2DB-like [Nanorana parkeri]	-	-	-	-	-	-	-
Unigene0008962	193	80	3.7103	1.7431	-1.08988	6.48e-09	2.26e-08	--	PREDICTED: gastrula zinc finger protein XlCGF8.2DB-like [Nanorana parkeri]	-	-	-	-	-	-	-
Unigene0008966	291	87	10.2292	3.4662	-1.56127	3.08e-21	2.17e-20	--	PREDICTED: zinc finger protein 260-like [Nanorana parkeri]	-	-	-	-	-	-	-
Unigene0008981	187	10	1.2526	0.0759	-4.04468	8.73e-39	1.11e-37	--	Zonadhesin, partial [Stegodyphus mimosarum]	-	-	-	-	-	-	-
Unigene0008984	69	25	1.5607	0.6409	-1.28402	9.61e-05	0.000221032	--	--	-	-	-	-	-	-	-
Unigene0008996	126	51	3.1029	1.4235	-1.12417	1.52e-06	4.31e-06	--	PREDICTED: gastrula zinc finger protein XlCGF8.2DB-like [Nanorana parkeri]	-	-	-	-	-	-	-
Unigene0009001	349	19	3.2606	0.2012	-4.01844	1.02e-69	2.61e-68	--	PREDICTED: zinc finger BED domain-containing protein 6 [Chrysemys picta bellii]	-	-	-	-	-	-	-
Unigene0009003	201	88	3.74	1.8559	-1.01092	2.4e-08	8.01e-08	--	--	-	-	-	-	-	-	-
Unigene0009021	61	231	1.4158	6.0768	2.10169	5.62e-29	5.34e-28	--	Transposable element Tcb1 transposase, partial [Larimichthys crocea]	Organismal Systems;Human Diseases	Infectious diseases;Endocrine system	ko05163//Human cytomegalovirus infection;ko04928//Parathyroid hormone synthesis, secretion and action	K16529	-	-	-
Unigene0009035	59	106	2.6289	5.3531	1.02592	1.33e-05	3.38e-05	--	--	-	-	-	-	-	-	-
Unigene0009053	56	15	0.7621	0.2314	-1.71959	9.41e-06	2.44e-05	--	--	-	-	-	-	-	-	-
Unigene0009054	111	41	2.0093	0.8412	-1.25617	1.16e-06	3.31e-06	--	PREDICTED: uncharacterized protein LOC102367500 [Latimeria chalumnae]	-	-	-	-	-	-	-
Unigene0009059	1326	558	10.1121	4.823	-1.06808	2.26e-48	3.7e-47	--	--	-	-	-	-	-	-	-
Unigene0009078	250	80	3.9463	1.4313	-1.46317	5.82e-17	3.36e-16	--	--	-	-	-	-	-	-	-
Unigene0009094	789	242	9.1884	3.1942	-1.52436	9.66e-52	1.71e-50	--	--	-	-	-	-	-	-	-
Unigene0009095	153	4	4.6013	0.1363	-5.07718	9.17e-36	1.09e-34	--	--	-	-	-	-	-	-	-
Unigene0009096	161	54	3.9795	1.5128	-1.39537	1.03e-10	4.14e-10	--	--	-	-	-	-	-	-	-
Unigene0009099	127	245	2.3898	5.2252	1.1286	4.16e-13	1.95e-12	--	--	-	-	-	-	-	-	-
Unigene0009101	1339	2684	17.5408	39.8506	1.18389	2.61e-124	1.44e-122	--	--	-	-	-	-	-	-	-
Unigene0009104	281	107	2.9688	1.2813	-1.21227	1.96e-14	9.92e-14	--	PREDICTED: zinc finger protein Xfin-like [Nanorana parkeri]	-	-	-	-	-	-	-
Unigene0009105	149	61	2.6397	1.2249	-1.10771	2.31e-07	7.08e-07	--	--	-	-	-	-	-	-	-
Unigene0009107	953	1766	10.1248	21.2651	1.07059	1.25e-70	3.24e-69	--	--	-	-	-	-	-	-	-
Unigene0009109	37	113	0.7314	2.5316	1.79132	3.54e-12	1.56e-11	--	--	-	-	-	-	-	-	-
Unigene0009112	39	91	2.1923	5.7978	1.40306	1.91e-07	5.9e-07	--	--	-	-	-	-	-	-	-
Unigene0009116	434	166	7.628	3.3068	-1.20587	3.36e-21	2.36e-20	--	--	-	-	-	-	-	-	-
Unigene0009129	172	410	2.3335	6.3044	1.43386	1.37e-29	1.32e-28	TNNC2	RecName: Full=Troponin C, skeletal muscle	Environmental Information Processing	Signal transduction	ko04020//Calcium signaling pathway	K12042	-	GO:0046872//metal ion binding	-
Unigene0009144	83	34	2.8499	1.3232	-1.10688	0.000125806	0.000285502	--	--	-	-	-	-	-	-	-
Unigene0009148	468	912	2.0659	4.563	1.14321	1.25e-43	1.82e-42	AP3M2	AP-3 complex subunit mu-2 [Xenopus tropicalis]	Cellular Processes	Transport and catabolism	ko04142//Lysosome	K12398	GO:0030119//AP-type membrane coat adaptor complex	-	GO:0008088//axo-dendritic transport;GO:0015031//protein transport;GO:0048489//synaptic vesicle transport
Unigene0009150	8	916	0.2374	30.8051	7.01971	2.61e-279	5.19e-277	--	--	-	-	-	-	-	-	-
Unigene0009160	93	38	1.1367	0.5264	-1.11062	4.51e-05	0.000108141	--	--	-	-	-	-	-	-	-
Unigene0009161	683	274	5.7664	2.6219	-1.13706	2.65e-29	2.54e-28	--	--	-	-	-	-	-	-	-
Unigene0009169	1145	468	17.4936	8.1041	-1.1101	3.82e-45	5.79e-44	--	--	-	-	-	-	-	-	-
Unigene0009182	758	214	6.8095	2.1789	-1.64395	1.57e-55	3.03e-54	--	--	-	-	-	-	-	-	-
Unigene0009186	824	312	4.5232	1.9411	-1.22047	6.84e-39	8.77e-38	--	PREDICTED: mucin-5AC-like [Nanorana parkeri]	-	-	-	-	-	-	-
Unigene0009197	910	392	3.8709	1.8899	-1.03436	9.92e-33	1.06e-31	--	--	-	-	-	-	-	-	-
Unigene0009198	1042	338	3.5441	1.303	-1.44358	7.86e-62	1.72e-60	--	PREDICTED: oocyte zinc finger protein XlCOF6-like, partial [Nanorana parkeri]	-	-	-	-	-	-	-
Unigene0009232	51	102	1.788	4.0531	1.18068	1.16e-06	3.32e-06	--	hypothetical protein XENTR_v90005906mg, partial [Xenopus tropicalis]	-	-	-	-	-	-	-
Unigene0009244	1751	3442	4.4758	9.972	1.15574	1.76e-145	1.19e-143	RARRES1	PREDICTED: retinoic acid receptor responder protein 1-like [Nanorana parkeri]	-	-	-	-	-	-	-
Unigene0009251	989	339	4.7158	1.8321	-1.364	5.26e-54	9.83e-53	--	--	-	-	-	-	-	-	-
Unigene0009271	161	28	1.2434	0.2451	-2.34285	1.99e-20	1.35e-19	--	--	-	-	-	-	-	-	-
Unigene0009275	32	8	1.2251	0.3471	-1.81948	0.00107663	0.00215964	--	PREDICTED: protein RCC2 homolog [Salmo salar]	-	-	-	-	-	-	-
Unigene0009287	4099	928	5.561	1.427	-1.96236	0	0	TNXB	PREDICTED: tenascin-X [Nanorana parkeri]	Cellular Processes;Human Diseases;Environmental Information Processing	Signal transduction;Cancers;Signaling molecules and interaction;Infectious diseases;Cellular community - eukaryotes	ko05165//Human papillomavirus infection;ko04151//PI3K-Akt signaling pathway;ko04510//Focal adhesion;ko05206//MicroRNAs in cancer;ko04512//ECM-receptor interaction	K06252	-	-	-
Unigene0009311	504	6	6.1433	0.0829	-6.2115	3.18e-124	1.75e-122	--	--	-	-	-	-	-	-	-
Unigene0009320	441	144	2.6264	0.972	-1.43406	1.27e-27	1.15e-26	--	PREDICTED: zinc finger protein 2-like [Nanorana parkeri]	-	-	-	-	-	-	-
Unigene0009336	112	238	0.8973	2.161	1.26804	3.73e-15	1.97e-14	--	--	-	-	-	-	-	-	-
Unigene0009370	47	20	1.0436	0.5033	-1.05208	0.00932491	0.0160829	--	--	-	-	-	-	-	-	-
Unigene0009384	1192	340	3.3468	1.082	-1.62908	3.04e-83	9.63e-82	--	--	-	-	-	-	-	-	-
Unigene0009385	119	30	2.669	0.7626	-1.8073	2.23e-11	9.33e-11	--	reverse transcriptase [Anguilla japonica]	-	-	-	-	-	-	-
Unigene0009397	14	222	0.3227	5.7996	4.16769	1.71e-54	3.24e-53	--	--	-	-	-	-	-	-	-
Unigene0009399	3673	7814	7.0888	17.0926	1.26976	1.28e-306	3.02e-304	--	Glutamine-rich protein 2 [Columba livia]	-	-	-	-	-	-	-
Unigene0009402	85	34	1.5119	0.6854	-1.14134	6.61e-05	0.000155216	--	PREDICTED: zinc finger protein 585B-like [Nanorana parkeri]	-	-	-	-	-	-	-
Unigene0009405	206	76	0.7781	0.3254	-1.25774	2.03e-11	8.52e-11	--	--	-	-	-	-	-	-	-
Unigene0009407	639	275	12.4461	6.0709	-1.03571	5.34e-24	4.21e-23	--	--	-	-	-	-	-	-	-
Unigene0009418	113	31	0.7241	0.2252	-1.68498	6.22e-10	2.35e-09	Slc22a18	PREDICTED: solute carrier family 22 member 18 [Nanorana parkeri]	-	-	-	-	GO:0005886//plasma membrane;GO:0044424//intracellular part;GO:0044425//membrane part	-	GO:0015893//drug transport;GO:0044763//single-organism cellular process
Unigene0009431	455	172	3.2381	1.3874	-1.22276	1.65e-22	1.23e-21	--	PREDICTED: myb-related transcription factor, partner of profilin-like [Nanorana parkeri]	-	-	-	-	-	-	-
Unigene0009435	104	33	3.4901	1.2552	-1.47535	6.07e-08	1.96e-07	--	--	-	-	-	-	-	-	-
Unigene0009436	10	39	0.4112	1.8176	2.14412	5.76e-06	1.53e-05	--	--	-	-	-	-	-	-	-
Unigene0009440	66	143	1.8788	4.6139	1.29618	6.64e-10	2.51e-09	--	--	-	-	-	-	-	-	-
Unigene0009441	83	151	1.8157	3.744	1.04405	1.2e-07	3.76e-07	--	--	-	-	-	-	-	-	-
Unigene0009457	81	205	0.832	2.3866	1.5203	4.54e-17	2.63e-16	--	--	-	-	-	-	-	-	-
Unigene0009468	783	342	6.0229	2.9816	-1.01437	6.73e-28	6.15e-27	--	--	-	-	-	-	-	-	-
Unigene0009474	50	16	1.7764	0.6443	-1.46315	0.00023202	0.000508879	--	--	-	-	-	-	-	-	-
Unigene0009503	55	146	1.7405	5.2365	1.5891	2.11e-13	1e-12	--	--	-	-	-	-	-	-	-
Unigene0009505	108	27	4.4272	1.2545	-1.81928	1.66e-10	6.52e-10	--	--	-	-	-	-	-	-	-
Unigene0009512	167	484	2.4476	8.04	1.71583	1.49e-44	2.21e-43	--	--	-	-	-	-	-	-	-
Unigene0009517	140	0	4.5052	0.001	-12.1374	9.66e-39	1.23e-37	--	--	-	-	-	-	-	-	-
Unigene0009530	849	1789	4.8275	11.5295	1.25598	2.32e-92	8.47e-91	Nxpe4	PREDICTED: NXPE family member 4-like [Nanorana parkeri]	-	-	-	-	-	-	-
Unigene0009560	357	76	1.6272	0.3926	-2.05126	1.07e-36	1.3e-35	SLC2A9	PREDICTED: solute carrier family 2, facilitated glucose transporter member 9-like [Xenopus tropicalis]	-	-	-	-	GO:0031224//intrinsic component of membrane	GO:0022857//transmembrane transporter activity	GO:0006810//transport;GO:0044763//single-organism cellular process
Unigene0009561	147	326	6.9448	17.4559	1.32971	1.27e-21	9.09e-21	--	--	-	-	-	-	-	-	-
Unigene0009565	49	18	1.0012	0.4169	-1.26396	0.00189009	0.00364942	--	--	-	-	-	-	-	-	-
Unigene0009569	357	149	1.6395	0.7756	-1.07987	3.62e-15	1.91e-14	CEMIP	PREDICTED: cell migration-inducing and hyaluronan-binding protein [Nanorana parkeri]	-	-	-	-	-	-	-
Unigene0009571	98	32	1.2602	0.4664	-1.43401	3.24e-07	9.8e-07	--	--	-	-	-	-	-	-	-
Unigene0009572	1159	487	3.8468	1.832	-1.07024	4.16e-43	5.97e-42	--	--	-	-	-	-	-	-	-
Unigene0009583	336	133	3.2508	1.4584	-1.15641	7.88e-16	4.29e-15	--	--	-	-	-	-	-	-	-
Unigene0009588	78	32	3.363	1.5637	-1.10479	0.000246747	0.000539082	--	--	-	-	-	-	-	-	-
Unigene0009589	40	2	0.8956	0.0508	-4.13995	1.08e-08	3.7e-08	--	--	-	-	-	-	-	-	-
Unigene0009590	80	0	1.7559	0.001	-10.778	1.19e-21	8.53e-21	--	PREDICTED: uncharacterized protein LOC108717260 [Xenopus laevis]	-	-	-	-	-	-	-
Unigene0009600	41	14	0.8911	0.3449	-1.36941	0.0015179	0.00297663	--	--	-	-	-	-	-	-	-
Unigene0009608	2	17	0.0502	0.4834	3.26746	0.000404902	0.000861992	--	--	-	-	-	-	-	-	-
Unigene0009612	10	47	0.4953	2.6383	2.41323	9.32e-08	2.95e-07	--	--	-	-	-	-	-	-	-
Unigene0009613	68	23	2.0267	0.777	-1.38315	4.49e-05	0.000107629	--	SCAN domain-containing protein 3 [Trichinella nelsoni]	-	-	-	-	-	-	-
Unigene0009616	218	83	2.8727	1.2397	-1.21242	1.28e-11	5.45e-11	--	--	-	-	-	-	-	-	-
Unigene0009625	81	28	1.8702	0.7328	-1.3517	6.63e-06	1.75e-05	--	--	-	-	-	-	-	-	-
Unigene0009630	68	134	1.9483	4.3514	1.15926	5.66e-08	1.83e-07	--	--	-	-	-	-	-	-	-
Unigene0009634	196	19	1.2	0.1318	-3.18661	1.68e-33	1.85e-32	foxi2	PREDICTED: LOW QUALITY PROTEIN: forkhead box protein I2 [Nanorana parkeri]	-	-	-	-	-	-	GO:0044767//single-organism developmental process;GO:0048856//anatomical structure development
Unigene0009635	51	2	1.2133	0.0539	-4.49251	1.1e-11	4.7e-11	--	--	-	-	-	-	-	-	-
Unigene0009648	7	36	0.1836	1.0701	2.54311	9.67e-07	2.79e-06	--	PREDICTED: NACHT, LRR and PYD domains-containing protein 3-like [Nanorana parkeri]	-	-	-	-	-	-	-
Unigene0009651	110	18	2.3042	0.4274	-2.43061	4.94e-15	2.59e-14	--	--	-	-	-	-	-	-	-
Unigene0009661	83	342	3.3407	15.6017	2.22348	4.17e-45	6.31e-44	--	--	-	-	-	-	-	-	-
Unigene0009671	89	34	3.8876	1.6833	-1.20759	2.45e-05	6.05e-05	--	--	-	-	-	-	-	-	-
Unigene0009672	65	28	1.0865	0.5305	-1.03426	0.00114009	0.00227791	--	--	-	-	-	-	-	-	-
Unigene0009675	37	9	1.4803	0.4081	-1.85889	0.000250917	0.000547753	--	--	-	-	-	-	-	-	-
Unigene0009681	89	24	1.7488	0.5345	-1.7101	1.85e-08	6.23e-08	--	--	-	-	-	-	-	-	-
Unigene0009693	8	0	0.3834	0.001	-8.58271	0.00782344	0.0136765	--	--	-	-	-	-	-	-	-
Unigene0009694	67	123	2.1878	4.5522	1.05708	1.16e-06	3.32e-06	--	--	-	-	-	-	-	-	-
Unigene0009698	29	0	0.5381	0.001	-9.07173	7.59e-09	2.64e-08	--	--	-	-	-	-	-	-	-
Unigene0009706	142	274	1.1076	2.4223	1.12894	1.65e-14	8.41e-14	--	--	-	-	-	-	-	-	-
Unigene0009711	58	110	1.3604	2.9243	1.10406	2.49e-06	6.86e-06	--	--	-	-	-	-	-	-	-
Unigene0009718	25	78	1.2712	4.4954	1.82226	6.49e-09	2.27e-08	--	--	-	-	-	-	-	-	-
Unigene0009720	38	10	0.4754	0.1418	-1.74528	0.000351377	0.000753736	Asgr1	PREDICTED: C-type lectin domain family 10 member A-like, partial [Nanorana parkeri]	-	-	-	-	-	-	-
Unigene0009721	56	16	2.2271	0.7212	-1.6267	4e-05	9.65e-05	--	--	-	-	-	-	-	-	-
Unigene0009725	3105	1288	5.2878	2.4861	-1.08878	1.61e-107	7.15e-106	PTPRG	PREDICTED: receptor-type tyrosine-protein phosphatase gamma isoform X1 [Nanorana parkeri]	-	-	-	-	GO:0031988//membrane-bounded vesicle	GO:0004721//phosphoprotein phosphatase activity;GO:0005515//protein binding	GO:0006470//protein dephosphorylation;GO:0006810//transport;GO:0010632//regulation of epithelial cell migration
Unigene0009731	106	339	0.7556	2.7388	1.85785	1.81e-35	2.13e-34	Slc47a1	PREDICTED: multidrug and toxin extrusion protein 1-like [Nanorana parkeri]	-	-	-	-	-	-	-
Unigene0009739	121	51	2.3363	1.1161	-1.06576	5.33e-06	1.42e-05	--	PREDICTED: zinc finger protein 585A-like, partial [Nanorana parkeri]	-	-	-	-	-	-	-
Unigene0009743	67	29	2.1824	1.0707	-1.02736	0.00129455	0.00256727	--	PRDM9, partial [Ovis aries]	-	-	-	-	-	-	-
Unigene0009744	223	52	11.3395	2.9969	-1.91981	6.67e-22	4.84e-21	--	--	-	-	-	-	-	-	-
Unigene0009746	302	95	2.4165	0.8616	-1.48783	2.13e-20	1.44e-19	--	--	-	-	-	-	-	-	-
Unigene0009749	148	325	1.0578	2.6328	1.31553	4.48e-21	3.14e-20	--	--	-	-	-	-	-	-	-
Unigene0009751	117	50	2.9578	1.4326	-1.04589	1.17e-05	3e-05	--	--	-	-	-	-	-	-	-
Unigene0009757	61	24	3.3862	1.51	-1.16512	0.000644341	0.00133504	--	--	-	-	-	-	-	-	-
Unigene0009760	23	8	0.4175	0.1646	-1.34281	0.0295734	0.0465465	--	--	-	-	-	-	-	-	-
Unigene0009761	178	31	3.0094	0.594	-2.34094	4.57e-22	3.34e-21	--	--	-	-	-	-	-	-	-
Unigene0009762	1590	609	8.1317	3.5301	-1.20385	1.86e-68	4.64e-67	puf60b	fuse-binding protein-interacting repressor, isoform CRA_j [Homo sapiens]	Genetic Information Processing	Transcription	ko03040//Spliceosome	K12838	-	-	-
Unigene0009770	27	8	0.5417	0.1819	-1.57435	0.00603095	0.0107663	--	--	-	-	-	-	-	-	-
Unigene0009779	258	64	2.5824	0.7261	-1.83047	3.1e-23	2.37e-22	STARD10	PCTP-like protein [Xenopus tropicalis]	-	-	-	-	GO:0005911//cell-cell junction;GO:0042995//cell projection	GO:0005488//binding	GO:0006869//lipid transport;GO:0009967//positive regulation of signal transduction
Unigene0009782	16	108	0.285	2.1802	2.93543	2.64e-20	1.78e-19	Slc28a3	PREDICTED: solute carrier family 28 member 3 [Nanorana parkeri]	-	-	-	-	GO:0016021//integral component of membrane	GO:0005345//purine nucleobase transmembrane transporter activity;GO:0005415//nucleoside:sodium symporter activity	GO:0015851//nucleobase transport;GO:0015858//nucleoside transport;GO:0072530//purine-containing compound transmembrane transport
Unigene0009783	6	47	0.1586	1.4081	3.15029	4.08e-10	1.56e-09	--	--	-	-	-	-	-	-	-
Unigene0009791	207	91	2.4733	1.2324	-1.00497	1.44e-08	4.9e-08	--	--	-	-	-	-	-	-	-
Unigene0009794	89	27	1.9343	0.6651	-1.54017	4.57e-07	1.36e-06	--	--	-	-	-	-	-	-	-
Unigene0009796	49	224	0.4247	2.2006	2.37338	2.62e-32	2.77e-31	--	--	-	-	-	-	-	-	-
Unigene0009806	246	87	3.1392	1.2583	-1.31892	2.54e-14	1.28e-13	--	vacuolar protein sorting 52 [Salmo salar]	-	-	-	-	-	-	-
Unigene0009807	44	8	1.0195	0.2101	-2.27871	3.48e-06	9.46e-06	--	--	-	-	-	-	-	-	-
Unigene0009811	66	25	1.1159	0.4791	-1.21981	0.000193958	0.000429783	--	--	-	-	-	-	-	-	-
Unigene0009814	34	72	0.4206	1.0095	1.26312	1.69e-05	4.25e-05	--	--	-	-	-	-	-	-	-
Unigene0009816	347	143	11.7037	5.4665	-1.09828	3.92e-15	2.06e-14	--	--	-	-	-	-	-	-	-
Unigene0009822	19	56	0.5613	1.8749	1.73997	1.46e-06	4.13e-06	--	--	-	-	-	-	-	-	-
Unigene0009823	55	118	1.8411	4.4769	1.28193	3.83e-08	1.26e-07	Cpt1a	Carnitine O-palmitoyltransferase I, mitochondrial liver isoform-like protein [Camelus ferus]	-	-	-	-	-	-	-
Unigene0009828	87	13	2.7081	0.4586	-2.56197	1.57e-12	7.07e-12	--	--	-	-	-	-	-	-	-
Unigene0009834	30	78	1.4173	4.1766	1.55918	1.36e-07	4.25e-07	--	--	-	-	-	-	-	-	-
Unigene0009842	164	47	1.093	0.355	-1.6224	3.78e-13	1.77e-12	Ankrd34c	PREDICTED: ankyrin repeat domain-containing protein 34A-like [Nanorana parkeri]	-	-	-	-	-	-	-
Unigene0009849	93	38	2.2734	1.0528	-1.11062	4.51e-05	0.000108141	--	--	-	-	-	-	-	-	-
Unigene0009854	48	14	1.5118	0.4998	-1.59684	9.05e-05	0.000208969	--	--	-	-	-	-	-	-	-
Unigene0009856	98	4	1.6079	0.0744	-4.43373	5.47e-22	3.99e-21	--	--	-	-	-	-	-	-	-
Unigene0009861	792	334	8.9572	4.2813	-1.065	2.19e-30	2.17e-29	--	hypothetical protein XENTR_v90006203mg [Xenopus tropicalis]	-	-	-	-	-	-	-
Unigene0009863	725	1609	9.3867	23.611	1.33077	3.32e-92	1.21e-90	--	PREDICTED: cip1-interacting zinc finger protein [Nanorana parkeri]	-	-	-	-	-	-	-
Unigene0009867	182	51	1.6026	0.509	-1.65468	6.13e-15	3.19e-14	--	PREDICTED: E3 ubiquitin-protein ligase RNF8-A-like [Xenopus laevis]	-	-	-	-	-	-	-
Unigene0009879	67	128	1.1699	2.5331	1.11452	2.43e-07	7.44e-07	--	--	-	-	-	-	-	-	-
Unigene0009882	127	38	5.4934	1.863	-1.56007	5.32e-10	2.02e-09	--	--	-	-	-	-	-	-	-
Unigene0009883	28	96	1.3275	5.1587	1.9583	5.8e-12	2.53e-11	--	--	-	-	-	-	-	-	-
Unigene0009884	181	64	3.5462	1.4212	-1.31916	5.66e-11	2.31e-10	--	--	-	-	-	-	-	-	-
Unigene0009888	95	27	1.2759	0.411	-1.6343	4.13e-08	1.35e-07	--	--	-	-	-	-	-	-	-
Unigene0009892	160	341	5.1488	12.4373	1.27237	5.01e-21	3.5e-20	--	--	-	-	-	-	-	-	-
Unigene0009895	8	49	0.0936	0.6496	2.79497	2.52e-09	9.09e-09	--	--	-	-	-	-	-	-	-
Unigene0009904	362	145	2.4707	1.1217	-1.13923	1.33e-16	7.52e-16	CHRNB2	PREDICTED: neuronal acetylcholine receptor subunit beta-2 [Nanorana parkeri]	Organismal Systems;Environmental Information Processing;Human Diseases	Signaling molecules and interaction;Nervous system;Substance dependence	ko04080//Neuroactive ligand-receptor interaction;ko04725//Cholinergic synapse;ko05033//Nicotine addiction	K04813	GO:0034702//ion channel complex;GO:0097060//synaptic membrane	GO:0004888//transmembrane signaling receptor activity;GO:0005231//excitatory extracellular ligand-gated ion channel activity;GO:0042165//neurotransmitter binding	GO:0006936//muscle contraction;GO:0006950//response to stress;GO:0007274//neuromuscular synaptic transmission;GO:0007612//learning;GO:0007631//feeding behavior;GO:0007632//visual behavior;GO:0010769//regulation of cell morphogenesis involved in differentiation;GO:0014059//regulation of dopamine secretion;GO:0014070//response to organic cyclic compound;GO:0021602//cranial nerve morphogenesis;GO:00…
Unigene0009910	35	8	1.1457	0.2968	-1.94867	0.000275406	0.000598363	--	--	-	-	-	-	-	-	-
Unigene0009916	87	225	0.6493	1.9033	1.55155	6.3e-19	3.99e-18	Cd22	PREDICTED: B-cell receptor CD22 [Xenopus tropicalis]	Environmental Information Processing;Organismal Systems	Immune system;Signaling molecules and interaction	ko04514//Cell adhesion molecules (CAMs);ko04662//B cell receptor signaling pathway;ko04640//Hematopoietic cell lineage	K06467	GO:0016020//membrane	-	-
Unigene0009922	37	145	1.051	4.6684	2.15117	2.66e-19	1.72e-18	tc1a	PREDICTED: spondin-1-like [Sinocyclocheilus grahami]	-	-	-	-	-	-	-
Unigene0009926	143	50	2.9446	1.1669	-1.33539	2.82e-09	1.01e-08	--	--	-	-	-	-	-	-	-
Unigene0009927	564	227	3.4263	1.563	-1.13233	1.89e-24	1.52e-23	Maz	PREDICTED: myc-associated zinc finger protein isoform X1 [Nanorana parkeri]	-	-	-	-	GO:0044424//intracellular part	GO:0003676//nucleic acid binding;GO:0043169//cation binding	GO:0006366//transcription from RNA polymerase II promoter
Unigene0009934	255	41	1.1175	0.2036	-2.45647	4.21e-33	4.57e-32	KLHL13	PREDICTED: kelch-like protein diablo [Nanorana parkeri]	Genetic Information Processing	Folding, sorting and degradation	ko04120//Ubiquitin mediated proteolysis	K10447	-	-	-
Unigene0009942	50	22	1.9142	0.9546	-1.00377	0.00867098	0.015045	--	--	-	-	-	-	-	-	-
Unigene0009947	106	18	3.3624	0.6471	-2.37743	3.87e-14	1.93e-13	--	--	-	-	-	-	-	-	-
Unigene0009958	104	41	1.6149	0.7216	-1.16217	5.27e-06	1.41e-05	--	PREDICTED: MAGE-like protein 2 [Homo sapiens]	-	-	-	-	-	-	-
Unigene0009961	149	62	2.0592	0.9712	-1.08424	3.62e-07	1.09e-06	--	--	-	-	-	-	-	-	-
Unigene0009975	93	32	4.4891	1.7507	-1.35849	2.08e-06	5.78e-06	--	PREDICTED: gastrula zinc finger protein XlCGF52.1-like [Nanorana parkeri]	-	-	-	-	-	-	-
Unigene0009996	182	72	2.1477	0.963	-1.15718	3.31e-09	1.18e-08	--	--	-	-	-	-	-	-	-
Unigene0010005	95	12	1.7952	0.257	-2.8043	1.07e-14	5.47e-14	--	PREDICTED: mucin-1-like [Xenopus tropicalis]	-	-	-	-	-	-	-
Unigene0010019	0	11	0.001	0.1771	7.46842	0.000489894	0.00103147	--	--	-	-	-	-	-	-	-
Unigene0010024	670	274	5.3902	2.4984	-1.10933	1.26e-27	1.14e-26	CDKN1B	PREDICTED: cyclin-dependent kinase inhibitor 1B-like [Xenopus laevis]	Human Diseases;Cellular Processes;Environmental Information Processing	Cancers;Signal transduction;Drug resistance;Cell growth and death;Infectious diseases;Endocrine and metabolic diseases	ko05200//Pathways in cancer;ko05165//Human papillomavirus infection;ko04151//PI3K-Akt signaling pathway;ko05203//Viral carcinogenesis;ko05169//Epstein-Barr virus infection;ko05206//MicroRNAs in cancer;ko05202//Transcriptional misregulation in cancers;ko04110//Cell cycle;ko04934//Cushing syndrome;ko05226//Gastric cancer;ko05161//Hepatitis B;ko04068//FoxO signaling pathway;ko04933//AGE-RAGE signali…	K06624	-	-	GO:0008219//cell death;GO:0042127//regulation of cell proliferation;GO:0042326//negative regulation of phosphorylation;GO:0044260//cellular macromolecule metabolic process;GO:0045786//negative regulation of cell cycle;GO:0048522//positive regulation of cellular process;GO:0050790//regulation of catalytic activity;GO:0051246//regulation of protein metabolic process
Unigene0010031	12	90	0.3658	3.1098	3.08769	3.42e-18	2.1e-17	--	--	-	-	-	-	-	-	-
Unigene0010037	28	78	0.9373	2.9593	1.65867	6.64e-08	2.13e-07	--	--	-	-	-	-	-	-	-
Unigene0010044	220	35	1.2167	0.2194	-2.47134	5.58e-29	5.29e-28	NGFR	PREDICTED: tumor necrosis factor receptor superfamily member 16-like isoform X1 [Nanorana parkeri]	Human Diseases;Cellular Processes;Environmental Information Processing;Organismal Systems	Cancers;Signal transduction;Nervous system;Cell growth and death;Signaling molecules and interaction	ko04151//PI3K-Akt signaling pathway;ko04010//MAPK signaling pathway;ko04015//Rap1 signaling pathway;ko04014//Ras signaling pathway;ko05202//Transcriptional misregulation in cancers;ko04722//Neurotrophin signaling pathway;ko04060//Cytokine-cytokine receptor interaction;ko04215//Apoptosis - multiple species	K02583	-	-	-
Unigene0010045	27	56	0.4207	0.989	1.23318	0.000274287	0.000596062	--	--	-	-	-	-	-	-	-
Unigene0010060	206	79	1.8469	0.8028	-1.20199	9.15e-11	3.67e-10	NTNG2	PREDICTED: netrin-G2 isoform X2 [Nanorana parkeri]	Organismal Systems;Environmental Information Processing	Development;Signaling molecules and interaction	ko04514//Cell adhesion molecules (CAMs);ko04360//Axon guidance	K16359	-	-	-
Unigene0010064	4452	1842	17.7316	8.3151	-1.09252	1.69e-143	1.12e-141	Pdk2	PREDICTED: pyruvate dehydrogenase kinase, isozyme 4 [Nanorana parkeri]	-	-	-	-	-	GO:0016740//transferase activity	GO:0006796//phosphate-containing compound metabolic process
Unigene0010065	1411	494	13.9453	5.5336	-1.33349	3.95e-72	1.05e-70	--	--	-	-	-	-	-	-	-
Unigene0010072	36	4	1.6258	0.2047	-2.98957	2.48e-06	6.84e-06	--	--	-	-	-	-	-	-	-
Unigene0010086	115	46	0.8081	0.3663	-1.14151	3.61e-06	9.78e-06	SLC25A15	PREDICTED: mitochondrial ornithine transporter 1-like [Nanorana parkeri]	-	-	-	-	GO:0031224//intrinsic component of membrane	-	-
Unigene0010089	11	1	0.1911	0.0197	-3.27806	0.0117402	0.0198948	--	--	-	-	-	-	-	-	-
Unigene0010093	5320	2312	34.2233	16.857	-1.02163	1.39e-145	9.41e-144	spdya-b	PREDICTED: speedy protein C [Nanorana parkeri]	Organismal Systems;Cellular Processes	Cell growth and death;Endocrine system	ko04114//Oocyte meiosis;ko04914//Progesterone-mediated oocyte maturation	K08694	GO:0043231//intracellular membrane-bounded organelle	GO:0019900//kinase binding	GO:0000079//regulation of cyclin-dependent protein serine/threonine kinase activity;GO:0003006//developmental process involved in reproduction;GO:0007127//meiosis I;GO:0031124//mRNA 3'-end processing;GO:0032147//activation of protein kinase activity;GO:0044707//single-multicellular organism process;GO:0045787//positive regulation of cell cycle
Unigene0010097	35	73	1.4003	3.3102	1.24118	2.04e-05	5.09e-05	--	--	-	-	-	-	-	-	-
Unigene0010098	4175	816	27.4676	6.0847	-2.17447	0	0	QNR-71	PREDICTED: protein QNR-71-like [Nanorana parkeri]	-	-	-	-	-	-	-
Unigene0010106	905	99	5.8614	0.7267	-3.01181	5.66e-137	3.46e-135	--	--	-	-	-	-	-	-	-
Unigene0010109	100	40	1.3023	0.5904	-1.1413	1.21e-05	3.1e-05	--	hypothetical protein XELAEV_18034021mg [Xenopus laevis]	-	-	-	-	-	-	-
Unigene0010110	228	19	2.4716	0.2334	-3.40457	2.31e-40	3.08e-39	--	--	-	-	-	-	-	-	-
Unigene0010115	502	53	3.2247	0.3859	-3.06287	2.13e-79	6.36e-78	RPGRIP1	PREDICTED: X-linked retinitis pigmentosa GTPase regulator-interacting protein 1 [Nanorana parkeri]	-	-	-	-	-	-	-
Unigene0010118	866	342	4.7538	2.1278	-1.15972	1.41e-37	1.74e-36	NFIX	PREDICTED: nuclear factor 1 X-type isoform X2 [Xenopus laevis]	-	-	-	-	GO:0031981//nuclear lumen	GO:0000981//RNA polymerase II transcription factor activity, sequence-specific DNA binding;GO:0003676//nucleic acid binding	GO:0006259//DNA metabolic process;GO:0006357//regulation of transcription from RNA polymerase II promoter;GO:0010001//glial cell differentiation;GO:0021533//cell differentiation in hindbrain
Unigene0010122	34	1	0.2757	0.0092	-4.90532	8.1e-09	2.8e-08	KCNK1	PREDICTED: potassium channel subfamily K member 1-like [Nanorana parkeri]	-	-	-	-	-	-	GO:0006810//transport
Unigene0010133	22	39	0.4697	0.9437	1.00659	0.00996464	0.0170925	--	PREDICTED: EGF-like domain-containing protein comC [Biomphalaria glabrata]	-	-	-	-	-	-	-
Unigene0010135	77	14	1.6466	0.3393	-2.27886	7.84e-10	2.94e-09	--	--	-	-	-	-	-	-	-
Unigene0010136	99	224	1.4886	3.8176	1.35871	9.25e-16	5.02e-15	--	--	-	-	-	-	-	-	-
Unigene0010138	190	80	3.5403	1.6895	-1.06728	1.61e-08	5.43e-08	--	--	-	-	-	-	-	-	-
Unigene0010145	114	214	1.4934	3.1774	1.08925	3.67e-11	1.52e-10	--	--	-	-	-	-	-	-	-
Unigene0010150	186	53	2.1381	0.6905	-1.63062	4.91e-15	2.57e-14	--	--	-	-	-	-	-	-	-
Unigene0010151	551	133	4.1756	1.1424	-1.86992	8.07e-49	1.33e-47	ABLIM1	PREDICTED: actin-binding LIM protein 1-like isoform X4 [Xenopus laevis]	Organismal Systems	Development	ko04360//Axon guidance	K07520	-	-	-
Unigene0010158	140	539	0.8619	3.761	2.12552	2.16e-65	5.06e-64	--	PREDICTED: cyclic nucleotide-gated cation channel beta-3, partial [Nanorana parkeri]	-	-	-	-	-	-	-
Unigene0010159	24	163	0.2733	2.1037	2.94437	3.53e-30	3.49e-29	--	--	-	-	-	-	-	-	-
Unigene0010162	10	0	0.4163	0.001	-8.70148	0.00195752	0.00376835	--	--	-	-	-	-	-	-	-
Unigene0010168	213	89	3.258	1.5429	-1.07834	1.05e-09	3.88e-09	--	--	-	-	-	-	-	-	-
Unigene0010173	2147	5560	10.5083	30.8433	1.55343	0	0	ldlrap1-b	PREDICTED: low density lipoprotein receptor adapter protein 1-B-like [Nanorana parkeri]	Organismal Systems;Cellular Processes	Transport and catabolism;Digestive system	ko04144//Endocytosis;ko04979//Cholesterol metabolism	K12474	-	-	-
Unigene0010174	663	1581	6.9061	18.6653	1.43442	8.4e-102	3.46e-100	--	--	-	-	-	-	-	-	-
Unigene0010175	110	281	1.8504	5.3574	1.5337	6.59e-23	4.99e-22	--	--	-	-	-	-	-	-	-
Unigene0010184	79	29	1.2867	0.5353	-1.26526	4.1e-05	9.88e-05	--	--	-	-	-	-	-	-	-
Unigene0010190	238	433	1.8729	3.8619	1.04404	1.93e-19	1.25e-18	Ano3	PREDICTED: anoctamin-3-like [Xenopus laevis]	-	-	-	-	-	-	-
Unigene0010195	1295	330	5.4632	1.5779	-1.79174	2.1e-102	8.71e-101	C6	complement component 6, gene 2 L homeolog precursor [Xenopus laevis]	-	-	-	-	-	-	GO:0002376//immune system process;GO:0044699//single-organism process;GO:0048518//positive regulation of biological process
Unigene0010197	29	132	1.3604	7.0183	2.36709	1e-19	6.61e-19	--	--	-	-	-	-	-	-	-
Unigene0010198	56	14	2.5815	0.7315	-1.81928	4.27e-06	1.15e-05	--	--	-	-	-	-	-	-	-
Unigene0010199	254	102	8.115	3.6935	-1.1356	5.35e-12	2.34e-11	--	--	-	-	-	-	-	-	-
Unigene0010200	7859	22575	50.5565	164.597	1.70297	0	0	CNBD2	PREDICTED: cyclic nucleotide-binding domain-containing protein 2 [Nanorana parkeri]	-	-	-	-	-	-	-
Unigene0010204	785	338	6.8804	3.3577	-1.03502	7.94e-29	7.49e-28	--	Transposable element Tcb1 transposase [Salmo salar]	Human Diseases	Infectious diseases	ko05120//Epithelial cell signaling in Helicobacter pylori infection	K08114	-	-	-
Unigene0010207	139	53	5.6631	2.4474	-1.21034	9.41e-08	2.98e-07	--	--	-	-	-	-	-	-	-
Unigene0010214	271	78	3.9458	1.2872	-1.61608	6.57e-21	4.56e-20	--	PREDICTED: zinc finger protein 850-like [Nanorana parkeri]	-	-	-	-	-	-	-
Unigene0010223	13	2	0.517	0.0901	-2.52057	0.0129695	0.0218095	--	--	-	-	-	-	-	-	-
Unigene0010228	1128	465	4.1767	1.9515	-1.09778	1e-43	1.46e-42	SWAP70	LOC100135363 protein, partial [Xenopus tropicalis]	-	-	-	-	GO:0016020//membrane;GO:0043231//intracellular membrane-bounded organelle	GO:0003676//nucleic acid binding;GO:0032550//purine ribonucleoside binding	GO:0002204//somatic recombination of immunoglobulin genes involved in immune response
Unigene0010230	100	32	1.7693	0.6417	-1.46321	1.51e-07	4.71e-07	--	--	-	-	-	-	-	-	-
Unigene0010240	135	55	2.7046	1.2489	-1.11476	8.84e-07	2.56e-06	--	--	-	-	-	-	-	-	-
Unigene0010246	105	7	2.5205	0.1904	-3.7266	1.77e-20	1.2e-19	--	--	-	-	-	-	-	-	-
Unigene0010249	61	13	2.0785	0.502	-2.04978	1.73e-07	5.34e-07	--	PREDICTED: oocyte zinc finger protein XlCOF7.1-like [Nanorana parkeri]	-	-	-	-	-	-	-
Unigene0010255	19	69	0.4528	1.8639	2.04138	3.42e-09	1.22e-08	--	--	-	-	-	-	-	-	-
Unigene0010256	65	21	2.2091	0.8089	-1.44943	2.88e-05	7.05e-05	--	--	-	-	-	-	-	-	-
Unigene0010258	134	22	5.0007	0.9305	-2.42605	9.44e-18	5.69e-17	--	--	-	-	-	-	-	-	-
Unigene0010269	417	159	1.7704	0.7651	-1.21036	1.89e-20	1.29e-19	FRMD6	PREDICTED: FERM domain-containing protein 6 [Nanorana parkeri]	-	-	-	-	GO:0005911//cell-cell junction;GO:0043232//intracellular non-membrane-bounded organelle	-	GO:0008104//protein localization;GO:0050794//regulation of cellular process
Unigene0010275	156	305	0.9644	2.1371	1.14795	2.23e-16	1.25e-15	B3gnt7	PREDICTED: beta-1,3-galactosyltransferase 5-like [Nanorana parkeri]	Metabolism	Glycan biosynthesis and metabolism	ko00533//Glycosaminoglycan biosynthesis - keratan sulfate	K09664	-	-	-
Unigene0010277	41	4	0.6315	0.0698	-3.17748	1.45e-07	4.51e-07	--	--	-	-	-	-	-	-	-
Unigene0010280	35	71	0.8587	1.9744	1.20119	4.1e-05	9.88e-05	--	--	-	-	-	-	-	-	-
Unigene0010281	446	812	3.0347	6.2621	1.04509	3.55e-34	4.01e-33	--	--	-	-	-	-	-	-	-
Unigene0010288	28	2	0.2367	0.0192	-3.62388	1.65e-06	4.64e-06	rhbg-a	PREDICTED: ammonium transporter Rh type B-B [Nanorana parkeri]	-	-	-	-	GO:0012506//vesicle membrane;GO:0031224//intrinsic component of membrane	GO:0015077//monovalent inorganic cation transmembrane transporter activity	GO:0015696//ammonium transport
Unigene0010291	62	23	1.2987	0.5461	-1.24983	0.000274287	0.000596062	--	--	-	-	-	-	-	-	-
Unigene0010296	25356	8434	158.002	59.5662	-1.40738	0	0	--	--	-	-	-	-	-	-	-
Unigene0010305	29	72	0.5616	1.5802	1.49249	1.53e-06	4.33e-06	--	LINE-1 reverse transcriptase [Larimichthys crocea]	-	-	-	-	-	-	-
Unigene0010327	184	53	1.9409	0.6336	-1.61508	1.1e-14	5.67e-14	--	--	-	-	-	-	-	-	-
Unigene0010332	46	104	0.6364	1.6307	1.35749	3.67e-08	1.21e-07	--	--	-	-	-	-	-	-	-
Unigene0010337	90	34	2.5897	1.1088	-1.22379	1.75e-05	4.4e-05	--	--	-	-	-	-	-	-	-
Unigene0010342	257	112	2.7746	1.3705	-1.01758	2.22e-10	8.67e-10	--	--	-	-	-	-	-	-	-
Unigene0010347	111	37	2.9283	1.1063	-1.40432	7.21e-08	2.31e-07	--	PREDICTED: gastrula zinc finger protein XlCGF17.1-like [Xenopus tropicalis]	-	-	-	-	-	-	-
Unigene0010351	1052	441	8.7215	4.1438	-1.07362	1.21e-39	1.59e-38	HSPG2	PREDICTED: basement membrane-specific heparan sulfate proteoglycan core protein [Nanorana parkeri]	Human Diseases;Environmental Information Processing	Cancers;Signaling molecules and interaction;Infectious diseases	ko05205//Proteoglycans in cancer;ko05161//Hepatitis B;ko04512//ECM-receptor interaction	K06255	-	-	-
Unigene0010364	376	668	3.3307	6.7066	1.00976	3.3e-27	2.94e-26	usp12-a	LOC496173 protein, partial [Xenopus laevis]	-	-	-	-	-	GO:0004175//endopeptidase activity;GO:0005488//binding;GO:0036459//thiol-dependent ubiquitinyl hydrolase activity	GO:0019941//modification-dependent protein catabolic process;GO:0070646//protein modification by small protein removal
Unigene0010366	97	481	0.5746	3.2295	2.49068	2.94e-71	7.7e-70	--	--	-	-	-	-	-	-	-
Unigene0010368	2678	371	12.206	1.9165	-2.67104	0	0	--	PREDICTED: LOW QUALITY PROTEIN: erythroid membrane-associated protein-like [Nanorana parkeri]	-	-	-	-	-	-	-
Unigene0010374	57	172	2.5062	8.5716	1.77406	1.01e-17	6.05e-17	--	--	-	-	-	-	-	-	-
Unigene0010375	78	14	1.3006	0.2646	-2.29729	4.77e-10	1.82e-09	--	--	-	-	-	-	-	-	-
Unigene0010377	19	117	0.3679	2.5679	2.8032	6.83e-21	4.73e-20	--	--	-	-	-	-	-	-	-
Unigene0010378	95	355	0.6015	2.5477	2.08256	8.92e-43	1.27e-41	--	--	-	-	-	-	-	-	-
Unigene0010381	907	2358	5.9643	17.5743	1.55904	1.93e-163	1.57e-161	--	PREDICTED: zinc finger and SCAN domain-containing protein 29-like isoform X2 [Tinamus guttatus]	-	-	-	-	-	-	-
Unigene0010383	21	47	0.5663	1.4366	1.34302	0.000250325	0.000546557	--	--	-	-	-	-	-	-	-
Unigene0010390	498	176	1.0937	0.4381	-1.31988	1.55e-27	1.4e-26	CSRNP3	PREDICTED: cysteine/serine-rich nuclear protein 3 [Nanorana parkeri]	-	-	-	-	GO:0043231//intracellular membrane-bounded organelle	GO:0001071//nucleic acid binding transcription factor activity;GO:0003677//DNA binding	GO:0006357//regulation of transcription from RNA polymerase II promoter;GO:0010921//regulation of phosphatase activity;GO:0042981//regulation of apoptotic process
Unigene0010391	52	22	3.4127	1.6364	-1.06039	0.00470036	0.00853455	--	--	-	-	-	-	-	-	-
Unigene0010393	44	112	0.6492	1.8729	1.52854	4.61e-10	1.76e-09	--	--	-	-	-	-	-	-	-
Unigene0010403	164	71	1.543	0.7571	-1.02718	3.92e-07	1.18e-06	--	hypothetical protein XENTR_v90015673mg [Xenopus tropicalis]	-	-	-	-	-	-	-
Unigene0010404	68	208	0.7277	2.5227	1.79355	1.89e-21	1.35e-20	--	--	-	-	-	-	-	-	-
Unigene0010408	113	48	1.3148	0.633	-1.05457	1.66e-05	4.19e-05	c3	PREDICTED: complement C3-like [Macaca fascicularis]	-	-	-	-	-	-	-
Unigene0010417	4828	10045	9.9646	23.4978	1.23764	0	0	FAM160A1	PREDICTED: protein FAM160A1 [Nanorana parkeri]	-	-	-	-	-	-	-
Unigene0010419	244	615	10.6581	30.4473	1.51436	1.32e-46	2.07e-45	--	--	-	-	-	-	-	-	-
Unigene0010421	28	54	0.5884	1.2861	1.12813	0.000899067	0.00182474	--	--	-	-	-	-	-	-	-
Unigene0010432	548	61	4.9164	0.6203	-2.98656	2.78e-84	8.96e-83	--	PREDICTED: LOW QUALITY PROTEIN: endogenous retrovirus group K member 25 Pol protein-like [Cavia porcellus]	-	-	-	-	-	-	-
Unigene0010437	1655	3468	8.0266	19.0631	1.24792	3.54e-167	2.97e-165	ATP6V0A4	PREDICTED: V-type proton ATPase 116 kDa subunit a [Nanorana parkeri]	Cellular Processes;Human Diseases;Organismal Systems;Metabolism	Global and overview maps;Immune diseases;Excretory system;Transport and catabolism;Energy metabolism;Nervous system;Infectious diseases	ko01100//Metabolic pathways;ko05165//Human papillomavirus infection;ko04145//Phagosome;ko05152//Tuberculosis;ko04142//Lysosome;ko00190//Oxidative phosphorylation;ko05120//Epithelial cell signaling in Helicobacter pylori infection;ko05323//Rheumatoid arthritis;ko04721//Synaptic vesicle cycle;ko05110//Vibrio cholerae infection;ko04966//Collecting duct acid secretion	K02154	GO:0005774//vacuolar membrane;GO:0005886//plasma membrane;GO:0005903//brush border;GO:0031224//intrinsic component of membrane;GO:0031988//membrane-bounded vesicle;GO:0033176//proton-transporting V-type ATPase complex;GO:0033177//proton-transporting two-sector ATPase complex, proton-transporting domain	GO:0015077//monovalent inorganic cation transmembrane transporter activity;GO:0019899//enzyme binding	GO:0015988//energy coupled proton transmembrane transport, against electrochemical gradient;GO:0050954//sensory perception of mechanical stimulus;GO:0055067//monovalent inorganic cation homeostasis
Unigene0010438	228	85	2.7145	1.147	-1.24282	1.75e-12	7.88e-12	--	--	-	-	-	-	-	-	-
Unigene0010445	110	34	3.7101	1.2997	-1.51328	1.64e-08	5.54e-08	--	--	-	-	-	-	-	-	-
Unigene0010446	36	8	0.7529	0.1896	-1.9895	0.000172786	0.000385357	--	--	-	-	-	-	-	-	-
Unigene0010450	109	47	4.873	2.3815	-1.03294	3.61e-05	8.75e-05	--	PREDICTED: astacin-like metalloendopeptidase [Nanorana parkeri]	-	-	-	-	-	-	-
Unigene0010451	400	169	3.0487	1.4599	-1.06232	2.43e-16	1.36e-15	--	--	-	-	-	-	-	-	-
Unigene0010454	1379	566	6.2151	2.8913	-1.10406	9.53e-53	1.73e-51	TOX	PREDICTED: thymocyte selection-associated high mobility group box protein TOX [Nanorana parkeri]	-	-	-	-	-	-	-
Unigene0010464	71	28	2.2362	0.9995	-1.16177	0.000226573	0.000497578	--	--	-	-	-	-	-	-	-
Unigene0010470	42	118	1.4166	4.5109	1.67098	9.16e-12	3.94e-11	--	--	-	-	-	-	-	-	-
Unigene0010489	574	183	21.3014	7.6972	-1.46854	2.34e-36	2.81e-35	--	--	-	-	-	-	-	-	-
Unigene0010490	89	27	1.2614	0.4337	-1.54026	4.57e-07	1.36e-06	--	PREDICTED: interleukin-18-binding protein [Salmo salar]	-	-	-	-	-	-	-
Unigene0010501	154	45	2.496	0.8266	-1.59436	2.72e-12	1.21e-11	--	--	-	-	-	-	-	-	-
Unigene0010505	83	24	3.4235	1.122	-1.6094	2.32e-07	7.11e-07	--	--	-	-	-	-	-	-	-
Unigene0010509	243	90	4.243	1.7811	-1.25232	3.45e-13	1.62e-12	--	--	-	-	-	-	-	-	-
Unigene0010516	3701	6542	8.8048	17.6399	1.00248	1.77e-179	1.66e-177	fam76b	PREDICTED: centrosomal protein of 57 kDa [Nanorana parkeri]	-	-	-	-	GO:0031090//organelle membrane	-	-
Unigene0010518	56	144	2.3242	6.7738	1.54323	9.54e-13	4.36e-12	--	--	-	-	-	-	-	-	-
Unigene0010520	34	61	1.4244	2.8965	1.02396	0.000950474	0.00192176	--	--	-	-	-	-	-	-	-
Unigene0010521	46	112	0.654	1.8049	1.46456	1.73e-09	6.33e-09	--	--	-	-	-	-	-	-	-
Unigene0010522	59	251	1.276	6.1527	2.26959	2.34e-34	2.65e-33	--	--	-	-	-	-	-	-	-
Unigene0010526	55	22	3.1448	1.4257	-1.1413	0.0017971	0.0034829	--	--	-	-	-	-	-	-	-
Unigene0010527	593	198	2.4719	0.9355	-1.40181	4.5e-35	5.23e-34	PLXND1	PREDICTED: plexin-D1 [Callithrix jacchus]	-	-	-	-	GO:0016021//integral component of membrane;GO:0031252//cell leading edge	GO:0004888//transmembrane signaling receptor activity;GO:0005515//protein binding	GO:0007166//cell surface receptor signaling pathway;GO:0007389//pattern specification process;GO:0010631//epithelial cell migration;GO:0022603//regulation of anatomical structure morphogenesis;GO:0022607//cellular component assembly;GO:0043393//regulation of protein binding;GO:0048646//anatomical structure formation involved in morphogenesis;GO:0060600//dichotomous subdivision of an epithelial te…
Unigene0010528	62	24	1.309	0.5743	-1.18859	0.000459609	0.000971456	--	PREDICTED: polypeptide N-acetylgalactosaminyltransferase 5 [Nanorana parkeri]	-	-	-	-	-	-	-
Unigene0010529	107	21	1.9474	0.4332	-2.16844	5.33e-13	2.48e-12	--	--	-	-	-	-	-	-	-
Unigene0010532	724	1322	4.1612	8.6118	1.04932	4.23e-53	7.74e-52	Sfxn5	sideroflexin 5 L homeolog [Xenopus laevis]	-	-	-	-	GO:0019866//organelle inner membrane;GO:0031224//intrinsic component of membrane;GO:0043231//intracellular membrane-bounded organelle	GO:0015142//tricarboxylic acid transmembrane transporter activity	GO:0006842//tricarboxylic acid transport;GO:0044763//single-organism cellular process;GO:0055076//transition metal ion homeostasis
Unigene0010535	150	43	1.82	0.5913	-1.62198	3.45e-12	1.52e-11	--	--	-	-	-	-	-	-	-
Unigene0010537	35	73	0.9837	2.3255	1.24125	2.04e-05	5.09e-05	--	--	-	-	-	-	-	-	-
Unigene0010538	33	142	0.2793	1.3623	2.28616	5.1e-20	3.41e-19	--	--	-	-	-	-	-	-	-
Unigene0010553	26	116	0.6636	3.3555	2.33814	2.21e-17	1.31e-16	--	--	-	-	-	-	-	-	-
Unigene0010558	29	59	1.1602	2.6754	1.20538	0.00027388	0.000595258	--	--	-	-	-	-	-	-	-
Unigene0010561	52	163	1.6074	5.7106	1.82891	1.4e-17	8.39e-17	--	--	-	-	-	-	-	-	-
Unigene0010579	45	101	1.0687	2.7185	1.34695	8.99e-08	2.85e-07	--	--	-	-	-	-	-	-	-
Unigene0010581	25	80	1.0992	3.9868	1.85878	2.63e-09	9.49e-09	--	--	-	-	-	-	-	-	-
Unigene0010583	165	38	1.6717	0.4363	-1.93792	1.12e-16	6.37e-16	--	PREDICTED: tripartite motif-containing protein 7-like [Nanorana parkeri]	Organismal Systems;Environmental Information Processing;Human Diseases	Signal transduction;Immune system;Infectious diseases	ko04064//NF-kappa B signaling pathway;ko05164//Influenza A;ko04622//RIG-I-like receptor signaling pathway	K10652	-	-	-
Unigene0010584	17	34	0.5078	1.1511	1.18068	0.00786634	0.0137446	--	--	-	-	-	-	-	-	-
Unigene0010588	79	222	1.358	4.3254	1.67135	7.24e-21	5.01e-20	--	--	-	-	-	-	-	-	-
Unigene0010592	148	22	4.0655	0.6849	-2.56947	1.1e-20	7.58e-20	--	PREDICTED: actin-binding LIM protein 1 [Nanorana parkeri]	-	-	-	-	-	-	-
Unigene0010605	44	170	1.4618	6.4014	2.13064	5.59e-22	4.07e-21	--	--	-	-	-	-	-	-	-
Unigene0010614	35	67	0.8984	1.9493	1.11753	0.000159204	0.000356641	--	--	-	-	-	-	-	-	-
Unigene0010616	8	0	0.2119	0.001	-7.72724	0.00782344	0.0136765	--	--	-	-	-	-	-	-	-
Unigene0010628	97	502	3.8576	22.6273	2.55229	3.24e-76	9.27e-75	--	--	-	-	-	-	-	-	-
Unigene0010634	9	30	0.3622	1.3686	1.91784	0.000184753	0.000410684	--	--	-	-	-	-	-	-	-
Unigene0010635	281	54	5.2506	1.1436	-2.1989	7.5e-32	7.83e-31	--	--	-	-	-	-	-	-	-
Unigene0010640	187	27	3.3307	0.545	-2.6115	4.91e-26	4.17e-25	--	--	-	-	-	-	-	-	-
Unigene0010645	25	93	0.4287	1.8073	2.0758	3.72e-12	1.64e-11	chrna1-a	PREDICTED: acetylcholine receptor subunit alpha-1-A-like [Nanorana parkeri]	Environmental Information Processing	Signaling molecules and interaction	ko04080//Neuroactive ligand-receptor interaction	K04803	GO:0034702//ion channel complex;GO:0097060//synaptic membrane	GO:0004888//transmembrane signaling receptor activity;GO:0005231//excitatory extracellular ligand-gated ion channel activity;GO:0042165//neurotransmitter binding	GO:0001508//action potential;GO:0006812//cation transport;GO:0007268//synaptic transmission;GO:0007411//axon guidance;GO:0009887//organ morphogenesis;GO:0014904//myotube cell development;GO:0019725//cellular homeostasis;GO:0034220//ion transmembrane transport;GO:0048638//regulation of developmental growth;GO:0050808//synapse organization;GO:0050877//neurological system process;GO:0050879//multice…
Unigene0010646	8	97	0.3098	4.2578	3.7807	1.23e-22	9.21e-22	OR14I1	PREDICTED: olfactory receptor 1G1-like [Nanorana parkeri]	Organismal Systems	Sensory system	ko04740//Olfactory transduction	K04257	-	-	-
Unigene0010652	0	17	0.001	0.4984	8.96116	7.69e-06	2.02e-05	--	--	-	-	-	-	-	-	-
Unigene0010655	499	218	2.205	1.0918	-1.01407	1.88e-18	1.17e-17	--	PREDICTED: mucin-13 [Nanorana parkeri]	-	-	-	-	-	-	-
Unigene0010661	73	180	1.1256	3.1458	1.48273	1.2e-14	6.14e-14	--	--	-	-	-	-	-	-	-
Unigene0010667	22	4	0.9364	0.193	-2.27852	0.000916869	0.00185902	--	--	-	-	-	-	-	-	-
Unigene0010678	903	367	5.1063	2.3521	-1.11833	7.28e-37	8.85e-36	Scarb2	PREDICTED: lysosome membrane protein 2 [Nanorana parkeri]	Cellular Processes	Transport and catabolism	ko04142//Lysosome	K12384	GO:0000323//lytic vacuole;GO:0031224//intrinsic component of membrane	-	GO:0022610//biological adhesion
Unigene0010684	24	8	0.6209	0.2346	-1.40416	0.0201593	0.0327566	SLC23A1	PREDICTED: solute carrier family 23 member 1 [Xenopus tropicalis]	Organismal Systems	Digestive system	ko04977//Vitamin digestion and absorption	K14611	GO:0005886//plasma membrane;GO:0031988//membrane-bounded vesicle;GO:0044424//intracellular part	GO:0005343//organic acid:sodium symporter activity;GO:0015145//monosaccharide transmembrane transporter activity;GO:0051183//vitamin transporter activity	GO:0006814//sodium ion transport;GO:0007417//central nervous system development;GO:0015882//L-ascorbic acid transport;GO:0030323//respiratory tube development;GO:0042221//response to chemical;GO:0044763//single-organism cellular process
Unigene0010687	2257	883	4.8981	2.1719	-1.17326	1.27e-93	4.71e-92	--	PREDICTED: OTU domain-containing protein 6B isoform X1 [Danio rerio]	-	-	-	-	-	-	-
Unigene0010694	48	98	0.6717	1.5544	1.21047	1.37e-06	3.88e-06	--	--	-	-	-	-	-	-	-
Unigene0010705	189	82	2.3016	1.1318	-1.02402	5.01e-08	1.62e-07	--	PREDICTED: apoptosis-associated speck-like protein containing a CARD [Xenopus tropicalis]	Organismal Systems;Human Diseases;Cellular Processes	Infectious diseases;Cell growth and death;Immune system	ko04621//NOD-like receptor signaling pathway;ko04217//Necroptosis;ko05164//Influenza A;ko04625//C-type lectin receptor signaling pathway;ko05132//Salmonella infection;ko05134//Legionellosis;ko05133//Pertussis;ko04623//Cytosolic DNA-sensing pathway	K12799	-	-	-
Unigene0010708	37	78	1.5075	3.6018	1.25656	1.03e-05	2.65e-05	--	--	-	-	-	-	-	-	-
Unigene0010713	3	293	0.0599	6.6331	6.79098	1.53e-91	5.52e-90	--	--	-	-	-	-	-	-	-
Unigene0010717	368	3166	4.9573	48.338	3.28553	0	0	--	PREDICTED: ras GTPase-activating-like protein IQGAP3 [Calypte anna]	-	-	-	-	GO:0044424//intracellular part	GO:0005515//protein binding	GO:0007165//signal transduction;GO:0070887//cellular response to chemical stimulus
Unigene0010720	4407	109	82.3462	2.3084	-5.15674	0	0	CLDN6	claudin A [Xenopus laevis]	Organismal Systems;Environmental Information Processing;Human Diseases;Cellular Processes	Infectious diseases;Signaling molecules and interaction;Cellular community - eukaryotes;Immune system	ko04530//Tight junction;ko04514//Cell adhesion molecules (CAMs);ko04670//Leukocyte transendothelial migration;ko05160//Hepatitis C;ko05130//Pathogenic Escherichia coli infection	K06087	GO:0031224//intrinsic component of membrane;GO:0043296//apical junction complex	-	-
Unigene0010728	34	100	1.3895	4.6319	1.73704	1.52e-10	6e-10	--	--	-	-	-	-	-	-	-
Unigene0010735	24	5	0.9719	0.2295	-2.08231	0.00233202	0.00443616	--	--	-	-	-	-	-	-	-
Unigene0010745	618	81	4.5945	0.6825	-2.75101	8.88e-87	3e-85	LMX1B	PREDICTED: LIM/homeobox protein LMX-1.2-like [Nanorana parkeri]	-	-	-	-	GO:0043231//intracellular membrane-bounded organelle	GO:0003677//DNA binding;GO:0046914//transition metal ion binding	GO:0010468//regulation of gene expression
Unigene0010749	77	157	3.4081	7.876	1.2085	7.59e-10	2.85e-09	--	--	-	-	-	-	-	-	-
Unigene0010752	86	16	1.6391	0.3456	-2.24573	6.8e-11	2.76e-10	--	--	-	-	-	-	-	-	-
Unigene0010762	135	55	3.064	1.4148	-1.11482	8.84e-07	2.56e-06	--	PREDICTED: E3 ubiquitin-protein ligase RFWD3-like isoform X1 [Octopus bimaculoides]	-	-	-	-	-	-	-
Unigene0010764	56	115	0.7065	1.6444	1.2188	1.83e-07	5.65e-07	--	--	-	-	-	-	-	-	-
Unigene0010765	92	29	2.4319	0.8688	-1.48499	5.06e-07	1.5e-06	--	--	-	-	-	-	-	-	-
Unigene0010772	156	374	2.2252	6.0464	1.44214	1.8e-27	1.62e-26	--	--	-	-	-	-	-	-	-
Unigene0010773	78	33	1.4616	0.7008	-1.06047	0.000385041	0.000822226	--	--	-	-	-	-	-	-	-
Unigene0010775	24	44	0.9241	1.9202	1.05514	0.00497554	0.00899988	--	--	-	-	-	-	-	-	-
Unigene0010786	105	10	2.355	0.2542	-3.21169	2.33e-18	1.44e-17	--	--	-	-	-	-	-	-	-
Unigene0010793	140	57	1.7596	0.812	-1.1157	4.58e-07	1.37e-06	--	--	-	-	-	-	-	-	-
Unigene0010794	47	20	1.9207	0.9264	-1.05193	0.00932491	0.0160829	--	--	-	-	-	-	-	-	-
Unigene0010808	166	38	7.6524	1.9855	-1.94641	7.11e-17	4.09e-16	--	--	-	-	-	-	-	-	-
Unigene0010815	373	692	2.9214	6.1429	1.07226	8.07e-31	8.15e-30	prph	PREDICTED: peripherin isoform X1 [Nanorana parkeri]	Human Diseases	Neurodegenerative diseases	ko05014//Amyotrophic lateral sclerosis (ALS)	K07607	GO:0005882//intermediate filament;GO:0030424//axon;GO:0031988//membrane-bounded vesicle;GO:0060170//ciliary membrane	-	GO:0007010//cytoskeleton organization
Unigene0010819	23	49	0.399	0.9634	1.27175	0.000380375	0.000812989	--	PREDICTED: protein NYNRIN-like [Xenopus tropicalis]	-	-	-	-	-	-	-
Unigene0010825	14	134	0.2043	2.2162	3.43933	1.17e-28	1.09e-27	--	PREDICTED: cystinosin [Latimeria chalumnae]	Cellular Processes	Transport and catabolism	ko04142//Lysosome	K12386	-	-	-
Unigene0010831	75	25	3.4337	1.2972	-1.40436	1.06e-05	2.74e-05	CYP17A1	17-alpha-hydroxylase/17,20 lyase [Rana dybowskii]	Organismal Systems;Metabolism;Human Diseases	Lipid metabolism;Endocrine system;Global and overview maps;Endocrine and metabolic diseases	ko01100//Metabolic pathways;ko04934//Cushing syndrome;ko04917//Prolactin signaling pathway;ko04927//Cortisol synthesis and secretion;ko00140//Steroid hormone biosynthesis;ko04913//Ovarian Steroidogenesis	K00512	-	-	-
Unigene0010833	56	167	3.202	10.8227	1.75702	4.02e-17	2.34e-16	--	--	-	-	-	-	-	-	-
Unigene0010839	38	86	0.56	1.4365	1.35906	6.87e-07	2.01e-06	--	--	-	-	-	-	-	-	-
Unigene0010840	40	6	0.2654	0.0451	-2.55697	3.2e-06	8.71e-06	--	--	-	-	-	-	-	-	-
Unigene0010844	31	58	0.5099	1.0812	1.08435	0.000998264	0.00201067	--	--	-	-	-	-	-	-	-
Unigene0010850	124	12	2.9874	0.3277	-3.18844	1.49e-21	1.07e-20	--	--	-	-	-	-	-	-	-
Unigene0010851	24	222	0.7201	7.5499	3.39019	1.01e-46	1.59e-45	--	--	-	-	-	-	-	-	-
Unigene0010852	171	72	7.9103	3.775	-1.06726	7.45e-08	2.38e-07	--	--	-	-	-	-	-	-	-
Unigene0010856	143	32	5.2483	1.3311	-1.97923	3.77e-15	1.99e-14	--	--	-	-	-	-	-	-	-
Unigene0010860	19	83	0.3778	1.8706	2.30781	1.89e-12	8.47e-12	--	--	-	-	-	-	-	-	-
Unigene0010863	40	12	1.5357	0.5222	-1.55622	0.000630739	0.00130847	--	--	-	-	-	-	-	-	-
Unigene0010864	168	60	3.1793	1.2869	-1.30481	3.55e-10	1.36e-09	--	Tetratricopeptide repeat family [Operophtera brumata]	-	-	-	-	-	-	-
Unigene0010865	64	26	1.2539	0.5773	-1.11903	0.000627239	0.00130159	--	--	-	-	-	-	-	-	-
Unigene0010866	36	64	0.8519	1.7165	1.01071	0.00066142	0.00136847	--	--	-	-	-	-	-	-	-
Unigene0010871	103	36	4.0241	1.5941	-1.33592	5.31e-07	1.57e-06	--	--	-	-	-	-	-	-	-
Unigene0010874	119	2	1.6063	0.0306	-5.71407	4.35e-30	4.28e-29	serpina6	PREDICTED: serine (or cysteine) peptidase inhibitor, clade A, member 3M isoform X1 [Xenopus tropicalis]	-	-	-	-	-	-	-
Unigene0010875	3207	1146	9.5179	3.8549	-1.30395	5.04e-150	3.58e-148	--	--	-	-	-	-	-	-	-
Unigene0010876	4915	8804	40.9767	83.1911	1.02163	4.86e-223	6.54e-221	Anapc11	PREDICTED: LOW QUALITY PROTEIN: anaphase-promoting complex subunit 11 [Chelonia mydas]	Human Diseases;Genetic Information Processing;Cellular Processes;Organismal Systems	Folding, sorting and degradation;Endocrine system;Infectious diseases;Cell growth and death	ko05166//HTLV-I infection;ko04110//Cell cycle;ko04120//Ubiquitin mediated proteolysis;ko04114//Oocyte meiosis;ko04914//Progesterone-mediated oocyte maturation	K03358	GO:0000152//nuclear ubiquitin ligase complex;GO:0031981//nuclear lumen;GO:0043232//intracellular non-membrane-bounded organelle	GO:0005515//protein binding;GO:0046914//transition metal ion binding;GO:0061630//ubiquitin protein ligase activity	GO:0000209//protein polyubiquitination;GO:0000280//nuclear division;GO:0044763//single-organism cellular process
Unigene0010880	68	24	1.4449	0.578	-1.32183	7.94e-05	0.000184599	--	--	-	-	-	-	-	-	-
Unigene0010885	6	0	0.1908	0.001	-7.57592	0.0312734	0.0488585	--	--	-	-	-	-	-	-	-
Unigene0010886	137	57	1.3121	0.6188	-1.08433	1.16e-06	3.32e-06	CL43	PREDICTED: pulmonary surfactant-associated protein D-like [Nanorana parkeri]	Human Diseases;Cellular Processes;Environmental Information Processing;Organismal Systems	Digestive system;Immune system;Cellular community - eukaryotes;Signal transduction;Endocrine system;Cancers;Infectious diseases;Signaling molecules and interaction;Endocrine and metabolic diseases	ko05165//Human papillomavirus infection;ko04151//PI3K-Akt signaling pathway;ko05205//Proteoglycans in cancer;ko04510//Focal adhesion;ko04926//Relaxin signaling pathway;ko04933//AGE-RAGE signaling pathway in diabetic complications;ko04611//Platelet activation;ko05146//Amoebiasis;ko04974//Protein digestion and absorption;ko04512//ECM-receptor interaction	K06236	-	-	-
Unigene0010893	342	661	14.1501	30.997	1.13132	3.99e-32	4.19e-31	--	--	-	-	-	-	-	-	-
Unigene0010907	170	73	2.6397	1.2847	-1.03894	1.54e-07	4.79e-07	--	--	-	-	-	-	-	-	-
Unigene0010908	72	12	1.2066	0.2279	-2.40447	7.33e-10	2.76e-09	--	--	-	-	-	-	-	-	-
Unigene0010910	209	497	0.8859	2.3877	1.43041	2.74e-35	3.2e-34	pol	Reverse transcriptase/ribonuclease h/methyltransferase [Daphnia magna]	-	-	-	-	-	-	-
Unigene0010918	334	100	2.0989	0.7123	-1.55908	3.65e-24	2.89e-23	--	--	-	-	-	-	-	-	-
Unigene0010927	129	21	4.9244	0.9086	-2.43823	4.05e-17	2.35e-16	--	--	-	-	-	-	-	-	-
Unigene0010934	33	11	1.7945	0.678	-1.40422	0.00545034	0.00980123	--	--	-	-	-	-	-	-	-
Unigene0010940	170	15	1.8733	0.1873	-3.32216	6.24e-30	6.1e-29	--	--	-	-	-	-	-	-	-
Unigene0010947	232	64	2.4687	0.7719	-1.67727	5.62e-19	3.57e-18	Fat2	PREDICTED: neural-cadherin-like [Nanorana parkeri]	-	-	-	-	-	-	-
Unigene0010950	127	250	1.8115	4.0417	1.15778	6.12e-14	3.01e-13	--	--	-	-	-	-	-	-	-
Unigene0010951	313	39	3.5339	0.4991	-2.82386	3.15e-46	4.9e-45	tbpl2	PREDICTED: TATA box-binding protein-like protein 2 [Nanorana parkeri]	Human Diseases;Genetic Information Processing	Cancers;Transcription;Neurodegenerative diseases;Infectious diseases	ko05165//Human papillomavirus infection;ko05166//HTLV-I infection;ko05203//Viral carcinogenesis;ko05169//Epstein-Barr virus infection;ko05168//Herpes simplex infection;ko05016//Huntington disease;ko03022//Basal transcription factors	K03120	GO:0043231//intracellular membrane-bounded organelle	GO:0000975//regulatory region DNA binding;GO:0001071//nucleic acid binding transcription factor activity	GO:0006355//regulation of transcription, DNA-templated;GO:0009653//anatomical structure morphogenesis;GO:0009790//embryo development;GO:0048534//hematopoietic or lymphoid organ development
Unigene0010966	2327	917	6.948	3.1032	-1.16284	1.2e-94	4.5e-93	Slc27a3	PREDICTED: long-chain fatty acid transport protein 3 [Nanorana parkeri]	Human Diseases	Endocrine and metabolic diseases	ko04931//Insulin resistance	K08772	GO:0031224//intrinsic component of membrane	GO:0015645//fatty acid ligase activity	-
Unigene0010970	89	18	1.2468	0.2858	-2.12515	1.12e-10	4.46e-10	--	--	-	-	-	-	-	-	-
Unigene0010973	242	4	7.1172	0.1333	-5.73856	7.46e-60	1.57e-58	--	--	-	-	-	-	-	-	-
Unigene0010976	2390	33	17.4185	0.2726	-5.99769	0	0	ZP3	PREDICTED: zona pellucida sperm-binding protein 3-like [Nanorana parkeri]	-	-	-	-	-	-	-
Unigene0010985	251	106	1.7581	0.8415	-1.06298	7.85e-11	3.17e-10	MRC1	PREDICTED: macrophage mannose receptor 1 [Nanorana parkeri]	Human Diseases;Cellular Processes	Infectious diseases;Transport and catabolism	ko04145//Phagosome;ko05152//Tuberculosis	K06560	-	-	-
Unigene0010992	196	40	3.0083	0.6958	-2.1122	2.43e-21	1.72e-20	--	PREDICTED: protein SZT2 [Xiphophorus maculatus]	-	-	-	-	-	-	-
Unigene0010995	1788	344	88.8838	19.3819	-2.19721	1.83e-180	1.74e-178	--	hypothetical protein XENTR_v90016115mg [Xenopus tropicalis]	-	-	-	-	-	-	-
Unigene0011014	205	381	1.1361	2.3931	1.07479	5.48e-18	3.34e-17	--	--	-	-	-	-	-	-	-
Unigene0011015	75	29	1.9402	0.8503	-1.19016	9.69e-05	0.000222845	--	--	-	-	-	-	-	-	-
Unigene0011019	13	26	0.171	0.3876	1.18057	0.0238373	0.0381999	--	PREDICTED: dynein beta chain, flagellar outer arm-like [Nanorana parkeri]	-	-	-	-	-	-	-
Unigene0011026	104	25	1.9709	0.537	-1.87586	1.95e-10	7.62e-10	--	--	-	-	-	-	-	-	-
Unigene0011027	2729	23	20.0981	0.192	-6.70981	0	0	PNLIPRP2	PREDICTED: pancreatic lipase-related protein 2-like [Nanorana parkeri]	Metabolism;Organismal Systems	Digestive system;Lipid metabolism;Global and overview maps	ko01100//Metabolic pathways;ko04972//Pancreatic secretion;ko00561//Glycerolipid metabolism;ko04975//Fat digestion and absorption;ko04977//Vitamin digestion and absorption	K14073	-	-	-
Unigene0011033	373	0	12.6769	0.001	-13.6299	2.78e-100	1.12e-98	--	--	-	-	-	-	-	-	-
Unigene0011039	207	33	5.4394	0.9828	-2.46848	2.75e-27	2.46e-26	--	--	-	-	-	-	-	-	-
Unigene0011043	95	29	1.4717	0.5092	-1.53118	1.58e-07	4.89e-07	--	--	-	-	-	-	-	-	-
Unigene0011046	57	15	2.4339	0.726	-1.74523	1.3e-05	3.31e-05	--	Pro-Pol polyprotein [Habropoda laboriosa]	-	-	-	-	-	-	-
Unigene0011055	87	13	1.7998	0.3048	-2.5619	1.57e-12	7.07e-12	--	--	-	-	-	-	-	-	-
Unigene0011059	70	126	1.5017	3.0637	1.02868	1.72e-06	4.84e-06	--	--	-	-	-	-	-	-	-
Unigene0011060	8	0	0.1166	0.001	-6.86542	0.00782344	0.0136765	fam83a	PREDICTED: protein FAM83A [Nanorana parkeri]	-	-	-	-	-	-	-
Unigene0011064	105	24	1.5509	0.4018	-1.94856	5.39e-11	2.2e-10	Bin1	PREDICTED: amphiphysin [Python bivittatus]	Cellular Processes;Organismal Systems	Immune system;Transport and catabolism	ko04144//Endocytosis;ko04666//Fc gamma R-mediated phagocytosis	K12562	GO:0016023//cytoplasmic, membrane-bounded vesicle;GO:0043232//intracellular non-membrane-bounded organelle;GO:0044433//cytoplasmic vesicle part;GO:0044459//plasma membrane part	-	GO:0006897//endocytosis;GO:0007611//learning or memory
Unigene0011077	47	18	0.7445	0.3232	-1.20384	0.00266805	0.0050309	--	--	-	-	-	-	-	-	-
Unigene0011094	4614	1882	8.46	3.9111	-1.11308	2.88e-152	2.1e-150	plekha7	PREDICTED: pleckstrin homology domain-containing family A member 4 [Nanorana parkeri]	-	-	-	-	-	-	-
Unigene0011095	132	429	2.8456	10.482	1.88111	6.58e-45	9.89e-44	CRYGB	PREDICTED: gamma-crystallin B-like [Nanorana parkeri]	-	-	-	-	GO:0043231//intracellular membrane-bounded organelle	-	GO:0000904//cell morphogenesis involved in differentiation;GO:0002064//epithelial cell development;GO:0043010//camera-type eye development
Unigene0011097	45	84	2.0673	4.3738	1.08114	5.2e-05	0.000123553	--	--	-	-	-	-	-	-	-
Unigene0011119	68	18	3.1566	0.947	-1.73694	1.08e-06	3.11e-06	--	--	-	-	-	-	-	-	-
Unigene0011120	85	28	1.1591	0.4328	-1.42123	2.69e-06	7.39e-06	--	PREDICTED: transmembrane protease serine 3 [Xenopus tropicalis]	Organismal Systems	Sensory system	ko04740//Olfactory transduction	K04257	-	-	-
Unigene0011128	263	114	2.2461	1.1035	-1.02534	8.92e-11	3.58e-10	Aox2	PREDICTED: aldehyde oxidase-like [Nanorana parkeri]	Environmental Information Processing;Metabolism	Xenobiotics biodegradation and metabolism;Metabolism of cofactors and vitamins;Global and overview maps;Amino acid metabolism;Signal transduction	ko01100//Metabolic pathways;ko04630//Jak-STAT signaling pathway;ko00280//Valine, leucine and isoleucine degradation;ko00350//Tyrosine metabolism;ko00760//Nicotinate and nicotinamide metabolism;ko00830//Retinol metabolism;ko00380//Tryptophan metabolism;ko00982//Drug metabolism - cytochrome P450;ko00750//Vitamin B6 metabolism	K00157	-	-	-
Unigene0011129	146	58	1.6783	0.7556	-1.15131	1.49e-07	4.64e-07	--	--	-	-	-	-	-	-	-
Unigene0011144	378	133	4.3677	1.7418	-1.32629	2.4e-21	1.71e-20	--	PREDICTED: zinc finger protein 585A-like isoform X1 [Pygocentrus nattereri]	-	-	-	-	-	-	-
Unigene0011150	402	78	5.8405	1.2844	-2.185	3.31e-44	4.89e-43	--	PREDICTED: calpain-5-like isoform X5 [Ictalurus punctatus]	-	-	-	-	-	-	-
Unigene0011154	52	4	2.2493	0.1961	-3.51981	2.24e-10	8.75e-10	--	PREDICTED: regulatory solute carrier protein family 1 member 1 [Nanorana parkeri]	-	-	-	-	-	-	-
Unigene0011159	35	67	1.4045	3.0473	1.11747	0.000159204	0.000356641	--	--	-	-	-	-	-	-	-
Unigene0011169	1519	616	11.1869	5.1418	-1.12146	5.43e-59	1.13e-57	Nudt1	PREDICTED: 7,8-dihydro-8-oxoguanine triphosphatase-like [Nanorana parkeri]	-	-	-	-	GO:0005739//mitochondrion	GO:0047429//nucleoside-triphosphate diphosphatase activity	GO:0006259//DNA metabolic process;GO:0009155//purine deoxyribonucleotide catabolic process
Unigene0011184	32	63	0.5551	1.2387	1.15801	0.000315728	0.000681079	--	--	-	-	-	-	-	-	-
Unigene0011185	1370	383	6.5139	2.064	-1.65808	5.21e-97	2.02e-95	bmb	PREDICTED: protein brambleberry-like [Nanorana parkeri]	-	-	-	-	-	-	-
Unigene0011191	310	9	2.604	0.0857	-4.92529	3.54e-71	9.26e-70	--	--	-	-	-	-	-	-	-
Unigene0011196	70	25	3.1506	1.2753	-1.30479	6.72e-05	0.000157593	--	--	-	-	-	-	-	-	-
Unigene0011202	6	0	0.2835	0.001	-8.1472	0.0312734	0.0488585	--	--	-	-	-	-	-	-	-
Unigene0011210	33	6	0.6335	0.1305	-2.27929	0.000117812	0.000268342	--	--	-	-	-	-	-	-	-
Unigene0011215	295	879	1.2168	4.1092	1.75577	3.38e-80	1.02e-78	--	--	-	-	-	-	-	-	-
Unigene0011221	389	167	4.3697	2.1262	-1.03926	2.56e-15	1.36e-14	--	--	-	-	-	-	-	-	-
Unigene0011237	16	63	0.6661	2.9728	2.15801	3.35e-09	1.2e-08	--	--	-	-	-	-	-	-	-
Unigene0011259	5930	2367	19.6184	8.8755	-1.14431	7.14e-192	7.56e-190	CDH11	PREDICTED: cadherin-11 [Nanorana parkeri]	-	-	-	-	GO:0031224//intrinsic component of membrane	-	GO:0044767//single-organism developmental process;GO:0098742//cell-cell adhesion via plasma-membrane adhesion molecules
Unigene0011267	92	29	2.2698	0.8109	-1.48497	5.06e-07	1.5e-06	--	--	-	-	-	-	-	-	-
Unigene0011270	25	2	1.5208	0.1379	-3.46314	1.06e-05	2.74e-05	--	--	-	-	-	-	-	-	-
Unigene0011276	52	104	0.5716	1.2957	1.18065	9.82e-07	2.83e-06	--	--	-	-	-	-	-	-	-
Unigene0011285	113	38	2.4242	0.924	-1.39154	6.2e-08	2e-07	--	PREDICTED: collagen alpha-1(II) chain-like isoform X1 [Xenopus tropicalis]	-	-	-	-	-	-	-
Unigene0011287	3777	1662	26.61	13.2713	-1.00366	3.74e-109	1.7e-107	C1qtnf1	PREDICTED: complement C1q tumor necrosis factor-related protein 1-like isoform X1 [Nanorana parkeri]	-	-	-	-	-	-	GO:0051259//protein oligomerization
Unigene0011292	508	97	4.1293	0.8936	-2.2082	4.6e-56	8.97e-55	--	--	-	-	-	-	-	-	-
Unigene0011293	166	391	1.0873	2.9027	1.41665	1.04e-27	9.42e-27	Sytl2	PREDICTED: synaptotagmin-like protein 2 isoform X6 [Xenopus laevis]	-	-	-	-	-	-	-
Unigene0011294	80	14	2.312	0.4586	-2.33383	1.75e-10	6.87e-10	--	--	-	-	-	-	-	-	-
Unigene0011298	102	27	1.788	0.5364	-1.73697	2.22e-09	8.03e-09	--	PREDICTED: calcium permeable stress-gated cation channel 1-like [Sinocyclocheilus grahami]	-	-	-	-	-	-	-
Unigene0011299	128	16	1.7671	0.2504	-2.81908	4.67e-20	3.12e-19	--	--	-	-	-	-	-	-	-
Unigene0011305	513	1126	23.2466	57.8315	1.31484	1.15e-65	2.71e-64	--	--	-	-	-	-	-	-	-
Unigene0011306	170	41	2.2402	0.6124	-1.87108	1.48e-16	8.35e-16	--	--	-	-	-	-	-	-	-
Unigene0011309	239	1189	1.1693	6.5934	2.49538	2.62e-167	2.21e-165	--	--	-	-	-	-	-	-	-
Unigene0011316	1403	2536	14.456	29.6159	1.0347	5.22e-94	1.94e-92	C10orf53	PREDICTED: UPF0728 protein C10orf53 homolog [Nanorana parkeri]	-	-	-	-	-	-	-
Unigene0011322	85	32	1.0693	0.4563	-1.22861	2.46e-05	6.08e-05	--	Dystrobrevin alpha [Larimichthys crocea]	-	-	-	-	-	-	-
Unigene0011338	138	52	1.6668	0.7119	-1.22733	4.79e-08	1.56e-07	--	--	-	-	-	-	-	-	-
Unigene0011343	16	0	0.7201	0.001	-9.49205	6.14e-05	0.000144698	--	--	-	-	-	-	-	-	-
Unigene0011348	38	96	0.6151	1.7613	1.51775	1.45e-08	4.91e-08	--	--	-	-	-	-	-	-	-
Unigene0011353	62	157	0.7441	2.1358	1.52121	3.06e-13	1.44e-12	--	PREDICTED: tigger transposable element-derived protein 1-like [Dufourea novaeangliae]	-	-	-	-	-	-	-
Unigene0011358	51	159	1.222	4.3181	1.82115	3.65e-17	2.13e-16	--	--	-	-	-	-	-	-	-
Unigene0011365	106	2	2.3936	0.0512	-5.54689	2.34e-26	2.01e-25	--	--	-	-	-	-	-	-	-
Unigene0011367	80	218	1.499	4.6298	1.62695	1.2e-19	7.88e-19	--	--	-	-	-	-	-	-	-
Unigene0011368	513	964	2.8442	6.0576	1.09072	1.04e-42	1.48e-41	URGCP	PREDICTED: up-regulator of cell proliferation-like [Nanorana parkeri]	-	-	-	-	-	-	-
Unigene0011371	192	58	2.6289	0.9001	-1.5463	2e-14	1.01e-13	--	--	-	-	-	-	-	-	-
Unigene0011381	62	25	1.4072	0.6431	-1.12971	0.00075084	0.00154192	--	Circumsporozoite protein [Exaiptasia pallida]	-	-	-	-	-	-	-
Unigene0011382	60	17	2.5539	0.8201	-1.63883	1.54e-05	3.89e-05	--	--	-	-	-	-	-	-	-
Unigene0011385	32	95	0.7376	2.4818	1.75048	2.8e-10	1.08e-09	--	--	-	-	-	-	-	-	-
Unigene0011389	296	20	2.4031	0.184	-3.70712	2.49e-56	4.9e-55	--	PREDICTED: zinc finger BED domain-containing protein 6 [Chrysemys picta bellii]	-	-	-	-	-	-	-
Unigene0011390	198	48	7.1487	1.9642	-1.86374	1.05e-18	6.55e-18	--	--	-	-	-	-	-	-	-
Unigene0011397	268	73	2.1798	0.6729	-1.69573	6.41e-22	4.66e-21	--	--	-	-	-	-	-	-	-
Unigene0011403	107	41	3.6931	1.6039	-1.20325	2.7e-06	7.42e-06	--	--	-	-	-	-	-	-	-
Unigene0011406	135	46	5.1981	2.0075	-1.37258	5.22e-09	1.84e-08	--	--	-	-	-	-	-	-	-
Unigene0011407	29	53	1.4204	2.9423	1.05065	0.00197303	0.00379462	--	--	-	-	-	-	-	-	-
Unigene0011426	731	155	7.6025	1.8271	-2.05692	2.39e-72	6.41e-71	--	--	-	-	-	-	-	-	-
Unigene0011433	539	4236	3.459	30.8108	3.15501	0	0	--	--	-	-	-	-	-	-	-
Unigene0011439	327	120	5.6799	2.3624	-1.26561	1.07e-17	6.43e-17	Smoc1	PREDICTED: SPARC-related modular calcium-binding protein 1 [Nanorana parkeri]	-	-	-	-	GO:0031012//extracellular matrix	GO:0005488//binding	GO:0044707//single-multicellular organism process;GO:0044763//single-organism cellular process;GO:0044767//single-organism developmental process;GO:0050794//regulation of cellular process
Unigene0011444	13	0	0.1502	0.001	-7.23074	0.000489894	0.00103147	--	--	-	-	-	-	-	-	-
Unigene0011451	1408	571	16.4835	7.5765	-1.12142	4.74e-55	9.06e-54	--	--	-	-	-	-	-	-	-
Unigene0011452	822	328	3.2487	1.4692	-1.14483	4.74e-35	5.49e-34	SLC26A6	PREDICTED: solute carrier family 26 member 6-like [Nanorana parkeri]	Organismal Systems	Digestive system	ko04978//Mineral absorption	K14704	GO:0031224//intrinsic component of membrane	GO:0015103//inorganic anion transmembrane transporter activity;GO:0015291//secondary active transmembrane transporter activity	GO:0008272//sulfate transport;GO:0044763//single-organism cellular process;GO:0045852//pH elevation
[truncated: 7,206 more rows]
